# Supplementary material for: A single cell Arabidopsis root atlas reveals developmental trajectories in wild type and cell identity mutants
Source: Dev Cell. Author manuscript; Available in PMC 2022 Apr 18. (PMC9014886; doi:10.1016/j.devcel.2022.01.008)
Supplement: 1 — Data S2. scRNA-seq sample information and details related to annotation. Related to Figs. 1–2 and 6–7, S1–S2, S4–S6, and STAR Methods. A) Experimental information for each scRNA-seq dataset from this study. B) Comparisons between this study and previously published Arabidopsis root scRNA-seq datasets. Includes number of cells, median genes/cell, total number of genes detected, mean reads/cell, and technology used. C) Total number of cells in the atlas annotated with each cell type and developmental stage combination. D) Number of cells in the atlas annotated with each cell type label, separated by sample. E) Number of cells in the atlas annotated with each developmental stage label, separated by sample. F) Cell type-specific marker genes used for SEMITONES marker-based method of atlas annotation. G) Cell type-specific marker genes used for spatial mapping method of atlas annotation (novoSpaRc). H) 3D root geometry used in spatial mapping annotation (novoSpaRc). See STAR Methods for a detailed explanation. The 3D root geometry reference is based on confocal image stacks published with the iRoCS Toolbox. The x, y, and z confocal image coordinates of each cell’s centroid were manually documented as a location in the 3D geometry. Each cell was then labeled with cell type, number of cells away from the QC, and developmental zone. Layer indicates the longitudinal layer of the 3D geometry to which each cell belongs. The tip of the root is layer 1. I) Spatial expression profiles of 49 markers used in spatial mapping annotation (novoSpaRc). J) Published marker genes for cell cycle, ploidy, and differentially expressed genes identified in this study for the cell type sub-branches visible in ground tissue and epidermis. K) Cell type markers identified from the atlas in this study with the FindMarkers function in Seurat (Wilcoxon test). Differentially expressed genes are ordered by descending log fold change and the top fifty genes for each cell type are shown. L) Cell type + d [file NIHMS1780093-supplement-1.xlsx]

## Sheet: A) Sample Info
Supplementary Dataset 2A. Experimental information for each scRNA-seq sample used in this study.
sample	Used for Atlas?	source	genotype	age_post_germination	species
pp1	yes	Ryu et al. 2019, Plant Physiology	WT Col-0	5_day	Arabidopsis thaliana
dc1	yes	Denyer et al. 2019, Developmental Cell	WT Col-0	6_day	Arabidopsis thaliana
dc2	yes	Denyer et al. 2019, Developmental Cell	WT Col-0	6_day	Arabidopsis thaliana
col0	yes	Shahan & Hsu et al. (This study)	WT Col-0	5_day	Arabidopsis thaliana
tnw1	yes	Shahan & Hsu et al. (This study)	WT Col-0	5_day	Arabidopsis thaliana
tnw2	yes	Shahan & Hsu et al. (This study)	WT Col-0	5_day	Arabidopsis thaliana
sc_1	yes	Shahan & Hsu et al. (This study)	WT Col-0	7_day	Arabidopsis thaliana
sc_9	yes	Shahan & Hsu et al. (This study)	WT Col-0	5_day	Arabidopsis thaliana
sc_10	yes	Shahan & Hsu et al. (This study)	WT Col-0	5_day	Arabidopsis thaliana
sc_11	yes	Shahan & Hsu et al. (This study)	WT Col-0	5_day	Arabidopsis thaliana
sc_12	yes	Shahan & Hsu et al. (This study)	WT Col-0	5_day	Arabidopsis thaliana
sc_30	yes	Shahan & Hsu et al. (This study)	WT Col-0	5_day	Arabidopsis thaliana
sc_31	yes	Shahan & Hsu et al. (This study)	WT Col-0	5_day	Arabidopsis thaliana
sc_37	yes	Shahan & Hsu et al. (This study)	WT Col-0	6_day	Arabidopsis thaliana
sc_40	yes	Shahan & Hsu et al. (This study)	WT Col-0	6_day	Arabidopsis thaliana
sc_51	yes	Shahan & Hsu et al. (This study)	WT Col-0	5_day	Arabidopsis thaliana
sc_20	no	Shahan & Hsu et al. (This study)	WT Col-0	5_day	Arabidopsis thaliana
sc_21	no	Shahan & Hsu et al. (This study)	WT Col-0	5_day	Arabidopsis thaliana
sc_25	no	Shahan & Hsu et al. (This study)	scarecrow-4	5_day	Arabidopsis thaliana
sc_36	no	Shahan & Hsu et al. (This study)	scarecrow-4	5_day	Arabidopsis thaliana
sc_52	no	Shahan & Hsu et al. (This study)	shortroot-2	5_day	Arabidopsis thaliana
sc_53	no	Shahan & Hsu et al. (This study)	shortroot-2	5_day	Arabidopsis thaliana

## Sheet: B) Data_comparisons
Supplementary Dataset 2B. Comparison between droplet-based scRNA-seq datasets of WT Arabidopsis primary roots
Dataset	# of cells	Median genes/cell	Total # of genes detected	Mean reads/cell	Technology
This study	110427	2768	24997	54040	10X v3
Wendrich et al., 2020	5145	6781	21492	208937	10X v2
Denyer et al., 2019	4727	4276	16975	87000	10X v2
Jean-Baptiste et al., 2019	3121	2445	22419	Not reported	10X
Zhang et al., 2019	7695	1875	23161	39667	10X v2
Ryu et al., 2019	7522	5000	>22,000	75000	10X v2
Shulse et al., 2019	12198	1,216 (average of 10 individual libraries)	Not reported	Not reported	Drop-seq

## Sheet: C) Total # cells per label
Supplementary Dataset 2C. Number of cells in the atlas annotated with each cell type and developmental stage combination
Cell Type	Meristem	Elongation	Maturation	Proximal	Distal
Quiescent Center	158	0	0	0	0
Columella	0	0	0	1764	6771
Lateral Root Cap	0	0	0	12578	5818
Atrichoblast	5679	4326	3375	0	0
Trichoblast	5372	2655	4334	0	0
Cortex	4264	4630	2179	0	0
Endodermis	1753	6500	3116	0	0
Xylem Pole Pericycle	2643	6810	2760	0	0
Phloem Pole Pericycle	520	3198	916	0	0
Protophloem	219	580	140	0	0
Metaphloem & Companion Cell	626	1980	618	0	0
Protoxylem	370	1717	1108	0	0
Metaxylem	284	1359	0	0	0
Procambium	707	6470	2130	0	0

## Sheet: D) # cells per cell type
Supplementary Dataset 2D. Number of cells from each sample included in the atlas annotated with each cell type label
	Quiescent Center	Columella	Lateral Root Cap	Atrichoblast	Trichoblast	Cortex	Endodermis	Metaphloem & Companion Cell	Protophloem	Procambium	Xylem Pole Pericycle	Phloem Pole Pericycle	Protoxylem	Metaxylem
sc_12	6	887	1735	1357	1335	1180	717	253	31	912	1153	346	273	108
sc_11	24	851	1878	929	847	882	769	270	61	837	1016	417	279	117
sc_30	0	615	1344	1535	1199	1171	1374	279	76	711	994	364	362	171
sc_31	10	589	1333	1062	933	1098	970	272	91	700	866	358	344	149
sc_37	0	182	458	662	679	569	899	276	107	608	775	326	203	126
sc_40	2	313	645	685	676	536	931	386	141	739	1292	493	276	169
sc_51	12	521	1410	744	631	690	680	172	44	444	559	204	201	82
sc_9_at	9	267	642	383	425	409	434	90	30	336	457	171	97	58
sc_10_at	12	640	1774	1001	1049	928	888	256	59	844	1065	400	247	123
sc_1	3	1512	2188	836	919	734	829	226	65	831	931	307	297	81
tnw1	9	482	1031	703	682	459	328	108	24	295	461	170	84	51
tnw2	11	288	707	482	507	360	340	129	22	316	440	181	93	62
col0	11	293	805	575	721	712	548	221	80	781	1035	393	185	73
pp1	8	324	833	1301	767	771	1058	230	94	741	862	339	176	163
dc1	19	362	802	588	516	303	318	20	7	96	186	82	35	44
dc2	22	409	811	537	475	271	286	36	7	116	121	83	43	66

## Sheet: E) # cells per dev stage
Supplementary Dataset 2E. Number of cells from each sample included in the atlas annotated with each developmental stage label
	Meristem	Elongation	Maturation	Proximal Columella	Proximal Lateral Root Cap	Distal Columella	Distal Lateral Root Cap
sc_12	1663	3444	2564	143	1161	744	574
sc_11	1999	2951	1498	175	1312	676	566
sc_30	1829	4179	2228	67	868	548	476
sc_31	1683	3377	1793	97	893	492	440
sc_37	1242	2921	1067	34	276	148	182
sc_40	1429	3642	1255	68	401	245	244
sc_51	1225	2145	1093	96	911	425	499
sc_9_at	902	1441	556	75	440	192	202
sc_10_at	1994	3440	1438	154	1304	486	470
sc_1	1204	3117	1738	242	1504	1270	684
tnw1	1210	1369	795	89	604	393	427
tnw2	917	1328	698	48	419	240	288
col0	1108	2475	1752	96	649	197	156
pp1	1392	3333	1785	104	590	220	243
dc1	1546	499	169	143	629	219	173
dc2	1252	564	247	133	617	276	194

## Sheet: F) Markers for SEMITONES
Supplementary Dataset 2F. Cell type-specific marker genes used for SEMITONES marker-based method of atlas annotation.
Locus	Gene	Celltype	Source
AT3G54220	SCR	Endodermis	Birnbaum et al. 1993 Science
AT5G14750	WER	LRC + Atrichoblast	Lee and Schiefelbein, 1999 Cell; Birnbaum et al. 2003 Science
AT1G79430	APL	Phloem	Bonke et al 2003 Nature
AT1G62510	AT1G62510	Cortex	Efroni et al. 2015 Genome Biology; Denyer et al. 2019 Dev Cell
AT3G26120	TEL1	Quiescent Center	Denyer et al. 2019 Dev Cell
AT4G13390	EXT12	Trichoblast	Denyer et al. 2019 Dev Cell
AT2G18380	GATA20	Phloem Sieve Element	Lee et al. 2006 PNAS (marker S32)
AT1G62500	CO2	Cortex	Heidstra et al. 2004 Genes and Development
AT5G49270	COBL9	Trichoblast	Brady et al 2007b, Plant Phys; Huang et al.2017 Plant Phys
AT1G33280	BRN1	Columella (1st Outer Layer) + LRC (1st +2nd Outer Layer)	Kamiya et al. 2016 Development
AT4G10350	BRN2	Columella (1st Outer Layer) + LRC (1st Outer Layer)	Kamiya et al. 2016 Development
AT1G79580	SMB	Columella + LRC	Kamiya et al. 2016 Development
AT5G57620	MYB36	Endodermis	Kamiya et al. 2015 PNAS; Liberman et al 2015 PNAS
AT1G79840	GL2	Atrichoblast	Lee and Schiefelbein 2002 Plant Cell; Lee et al. 2006 PNAS
AT3G20880	AT3G20880	Quiescent Center	Lee et al. 2006 PNAS
AT5G58010	LRL3	Trichoblast	Lee et al. 2006 PNAS
AT2G22850	bZIP6	Phloem; Phloem Pole Pericycle	Lee et al. 2006 PNAS
AT3G25710	TMO5	Protoxylem	Lee et al. 2006 PNAS; De Rybel et al 2013 Dev Cell
AT5G60810	RGF1	Quiescent Center	Matsusaki et al. 2010 Science
AT1G66470	RHD6	Trichoblast	Menand et al. 2007 Science
AT5G37800	RSL1	Trichoblast	Menand et al. 2007 Science
AT5G62940	PEAR1/DOF2.4	Phloem Sieve Element	Miyashima et al. 2019 Nature
AT3G61930	AT3G61930	Distal Columella	SEMITONES
AT2G04025	RGF3	Proximal Columella	Matsusaki et al. 2010 Science
AT3G28540	AT3G28540	Columella (1-3th Outer Layer)	Wendrich et al. 2020 Science
AT5G48130	AT5G48130	Columella (1-4th Outer Layer) + LRC (3 Vertical Layers from Columella)	Wendrich et al. 2020 Science
AT1G17400	DRO3/LZY2	Columella (1-5th Outer Layer)	Taniguchi et al 2017 Plant Cell;Wendrich et al. 2020 Science
AT2G40260	AT2G40260	Cortex	Wendrich et al. 2020 Science
AT2G29330	TRI	Cortex + Endodermis	Wendrich et al. 2020 Science
AT3G56220	AT3G56220	Cortex + Endodermis	Wendrich et al. 2020 Science
AT1G16390	AT1G16390	Endodermis	Wendrich et al. 2020 Science
AT1G30750	AT1G30750	Endodermis	Wendrich et al. 2020 Science
AT4G16270	PER40	Endodermis	Wendrich et al. 2020 Science
AT5G46600	ALMT13	Endodermis	Wendrich et al. 2020 Science
AT5G19530	ACL5	Metaxylem	Clay and Nelson 2005 Plant Phys; Muniz et al 2008 Development;Wendrich et al. 2020 Science
AT2G31310	LBD14	Pericycle Initials	Wendrich et al. 2020 Science
AT4G36410	UBC17	Phloem	Wendrich et al. 2020 Science
AT5G04080	AT5G04080	Phloem	Wendrich et al. 2020 Science
AT1G04240	SHY2	Procambium + Xylem	Wendrich et al. 2020 Science
AT1G71050	HIPP20	Procambium + Xylem	Wendrich et al. 2020 Science
AT1G71930	VND7	Protoxylem	Kubo et al. 2005 Genes and Dev; Wendrich et al. 2020 Science
AT4G18780	CESA8	Protoxylem	Wendrich et al. 2020 Science
AT3G55550	LECRKS4	Quiescent Center + Columella	Wendrich et al. 2020 Science
AT3G60650	AT3G60650	Quiescent Center + Columella	Wendrich et al. 2020 Science
AT2G36120	DOT1	Xylem Pole Pericycle	Wendrich et al. 2020 Science
AT4G30450	XPP	Xylem Pole Pericycle	Schürholz et al. 2018 Plant Phys

## Sheet: G) Markers for novoSpaRc
Supplementary Dataset 2G Cell type-specific marker genes used for spatial mapping method of atlas annotation.
Locus	Gene	Celltype	Source
AT3G20840	PLT1	Stem Cell Niche	Aida et al. 2004 Cell
AT3G54220	SCR	Endodermis	Birnbaum et al. 2003 Science
AT5G14750	WER	LRC + Atrichoblast	Lee and Schiefelbein 2003 Cell; Birnbaum et al. 2003 Science
AT4G37940	AGL21	Procambium + Columella	Cartwright et al. 2009 Bioinformatics
AT1G62500	CO2	Cortex	Heidstra et al. 2004 Genes and Development
AT1G62510	AT1G62510	Cortex	Efroni et al. 2015 Genome Biology; Denyer et al. 2019 Dev Cell
AT3G26120	TEL1	Quiescent Center	Denyer et al. 2019 Dev Cell
AT4G13390	EXT12	Trichoblast	Denyer et al. 2019 Dev Cell
AT5G49270	COBL9	Trichoblast	Brady et al 2007b, Plant Phys; Huang et al.2017 Plant Phys
AT1G33280	BRN1	Columella (1st Outer Layer) + LRC (1st +2nd Outer Layer)	Kamiya et al. 2016 Development
AT4G10350	BRN2	Columella (1st Outer Layer) + LRC (1st Outer Layer)	Kamiya et al. 2016 Development
AT1G79580	SMB	Columella + LRC	Kamiya et al. 2016 Development
AT5G57620	MYB36	Endodermis	Kamiya et al. 2015 PNAS; Liberman et al 2015 PNAS
AT1G79840	GL2	Atrichoblast	Lee and Schiefelbein 2002 Plant Cell; Lee et al. 2006 PNAS
AT5G43040	AT5G43040	Columella (1st Outer Layer) + LRC (1st Outer Layer) + Epidermis	Lee et al. 2006 PNAS
AT1G07640	OBP2	Phloem	Lee et al. 2006 PNAS
AT2G28810	AT2G28810	Phloem	Lee et al. 2006 PNAS
AT3G20880	AT3G20880	Quiescent Center	Lee et al. 2006 PNAS
AT5G17800	MTB56	Quiescent Center	Lee et al. 2006 PNAS
AT5G58010	LRL3	Trichoblast	Lee et al. 2006 PNAS
AT1G71930	VND7	Xylem	Kubo et al. 2005 Genes and Dev; Wendrich et al. 2020 Science
AT4G36160	VND2	Xylem	Lee et al. 2006 PNAS
AT5G12870	MYB46	Xylem	Lee et al. 2006 PNAS
AT2G22850	bZIP6	Phloem;Phloem Pole Pericycle	Lee et al. 2006 PNAS
AT5G60810	RGF1	Quiescent Center	Matsusaki et al. 2010 Science
AT1G66470	RHD6	Trichoblast	Menand et al. 2007 Science
AT5G37800	RSL1	Trichoblast	Menand et al. 2007 Science
AT3G52490	SMXL3	Procambium + Phloem	Wallner et al. 2017 Curr Biol
AT5G57130	SMXL5	Procambium + Phloem	Wallner et al. 2017 Curr Biol
AT3G28540	AT3G28540	Columella (1-3th Outer Layer)	Wendrich et al. 2020 Science
AT5G48130	AT5G48130	Columella (1-4th Outer Layer) + LRC (3 Vertical Layers from Columella)	Wendrich et al. 2020 Science
AT1G17400	DRO3/LZY2	Columella (1-5th Outer Layer)	Taniguchi et al 2017 Plant Cell; Wendrich et al. 2020 Science
AT2G40260	AT2G40260	Cortex	Wendrich et al. 2020 Science
AT2G29330	AT2G29330	Cortex + Endodermis	Wendrich et al. 2020 Science
AT3G56220	AT3G56220	Cortex + Endodermis	Wendrich et al. 2020 Science
AT1G16390	AT1G16390	Endodermis	Wendrich et al. 2020 Science
AT1G30750	AT1G30750	Endodermis	Wendrich et al. 2020 Science
AT4G16270	PER40	Endodermis	Wendrich et al. 2020 Science
AT5G46600	ALMT13	Endodermis	Wendrich et al. 2020 Science
AT2G31310	LBD14	Pericycle	Wendrich et al. 2020 Science
AT5G09760	AT5G09760	Pericycle	Wendrich et al. 2020 Science
AT4G36410	UBC17	Phloem	Wendrich et al. 2020 Science
AT5G04080	AT5G04080	Phloem	Wendrich et al. 2020 Science
AT1G04240	SHY2	Procambium + Xylem	Wendrich et al. 2020 Science
AT1G71050	HIPP20	Procambium + Xylem	Wendrich et al. 2020 Science
AT3G55550	LECRKS4	Quiescent Center + Columella	Wendrich et al. 2020 Science
AT3G60650	AT3G60650	Quiescent Center + Columella	Wendrich et al. 2020 Science
AT2G46570	LAC6	Xylem	Wendrich et al. 2020 Science
AT5G53730	NHL26	Xylem	Wendrich et al. 2020 Science

## Sheet: H) 3D root geometry
Supplementary Dataset 2H. 3D root geometry used in spatial mapping annotation (novoSpaRc). See Methods for a detailed explanation.
The 3D root geometry reference is based on confocal image stacks published with the iRoCS Toolbox. The x, y, and z confocal image coordinates of each cell's centroid were manually documented as a location in the 3D geometry.
Each cell was then labeled with cell type, number of cells away from the QC, and developmental zone.
Layer indicates the longitudinal layer of the 3D geometry to which each cell belongs. The tip of the root is layer 1.
X coordinate (um)	Y coordinate (um)	Z coordinate (um)	Cell type annotation	Annotation_number of cells away from QC	Number of cells away from QC	Developmental zone	Layer
55.43	90.58	55.01	Columella	Columella_6	6	Columella_6	1
75.28	90.17	55.01	Columella	Columella_6	6	Columella_6	1
66.18	99.26	55.01	Columella	Columella_6	6	Columella_6	1
64.11	80.24	55.01	Columella	Columella_6	6	Columella_6	1
67.84	72.38	68.24	Columella	Columella_6	6	Columella_6	2
78.18	76.93	68.24	Columella	Columella_6	6	Columella_6	2
55.84	75.26	68.24	Columella	Columella_6	6	Columella_6	2
46.33	82.31	68.24	Columella	Columella_6	6	Columella_6	2
83.97	84.38	68.24	Columella	Columella_6	6	Columella_6	2
41.78	90.99	68.24	Columella	Columella_6	6	Columella_6	2
88.1	90.99	68.24	Columella	Columella_6	6	Columella_6	2
89.34	102.57	68.24	Columella	Columella_6	6	Columella_6	2
44.68	103.4	68.24	Columella	Columella_6	6	Columella_6	2
51.29	115.4	68.24	Columella	Columella_6	6	Columella_6	2
78.59	117.88	68.24	Columella	Columella_6	6	Columella_6	2
65.77	121.19	68.24	Columella	Columella_6	6	Columella_6	2
64.53	83.13	81.48	Columella	Columella_5	5	Columella_5	3
64.53	99.26	81.48	Columella	Columella_5	5	Columella_5	3
54.19	92.23	81.48	Columella	Columella_5	5	Columella_5	3
74.45	92.65	81.48	Columella	Columella_5	5	Columella_5	3
63.29	69.07	81.48	Lateral Root Cap	LRC_5	5	LRC_5	4
74.04	71.14	81.48	Lateral Root Cap	LRC_5	5	LRC_5	4
83.14	75.28	81.48	Lateral Root Cap	LRC_5	5	LRC_5	4
91.41	86.03	81.48	Lateral Root Cap	LRC_5	5	LRC_5	4
95.55	95.13	81.48	Lateral Root Cap	LRC_5	5	LRC_5	4
93.48	103.81	81.48	Lateral Root Cap	LRC_5	5	LRC_5	4
88.52	113.33	81.48	Lateral Root Cap	LRC_5	5	LRC_5	4
79	120.78	81.48	Lateral Root Cap	LRC_5	5	LRC_5	4
69.08	124.08	81.48	Lateral Root Cap	LRC_5	5	LRC_5	4
59.98	124.08	81.48	Lateral Root Cap	LRC_5	5	LRC_5	4
49.64	118.29	81.48	Lateral Root Cap	LRC_5	5	LRC_5	4
41.37	108.78	81.48	Lateral Root Cap	LRC_5	5	LRC_5	4
37.23	98.02	81.48	Lateral Root Cap	LRC_5	5	LRC_5	4
37.64	86.86	81.48	Lateral Root Cap	LRC_5	5	LRC_5	4
44.68	76.93	81.48	Lateral Root Cap	LRC_5	5	LRC_5	4
52.95	71.14	81.48	Lateral Root Cap	LRC_5	5	LRC_5	4
61.22	78.17	89.75	Columella	Columella_5	5	Columella_5	5
74.45	81.89	89.75	Columella	Columella_5	5	Columella_5	5
83.14	89.34	89.75	Columella	Columella_5	5	Columella_5	5
83.55	101.33	89.75	Columella	Columella_5	5	Columella_5	5
74.04	110.02	89.75	Columella	Columella_5	5	Columella_5	5
60.4	110.43	89.75	Columella	Columella_5	5	Columella_5	5
48.81	102.99	89.75	Columella	Columella_5	5	Columella_5	5
46.33	87.27	89.75	Columella	Columella_5	5	Columella_5	5
63.29	65.76	99.26	Lateral Root Cap	LRC_5	5	LRC_5	6
75.7	67.83	99.26	Lateral Root Cap	LRC_5	5	LRC_5	6
88.52	73.21	99.26	Lateral Root Cap	LRC_5	5	LRC_5	6
96.38	82.72	99.26	Lateral Root Cap	LRC_5	5	LRC_5	6
99.27	95.96	99.26	Lateral Root Cap	LRC_5	5	LRC_5	6
97.2	109.61	99.26	Lateral Root Cap	LRC_5	5	LRC_5	6
91	119.12	99.26	Lateral Root Cap	LRC_5	5	LRC_5	6
83.14	125.74	99.26	Lateral Root Cap	LRC_5	5	LRC_5	6
71.56	129.04	99.26	Lateral Root Cap	LRC_5	5	LRC_5	6
58.32	129.04	99.26	Lateral Root Cap	LRC_5	5	LRC_5	6
46.33	123.25	99.26	Lateral Root Cap	LRC_5	5	LRC_5	6
37.64	112.09	99.26	Lateral Root Cap	LRC_5	5	LRC_5	6
33.09	100.51	99.26	Lateral Root Cap	LRC_5	5	LRC_5	6
35.16	84.79	99.26	Lateral Root Cap	LRC_5	5	LRC_5	6
44.26	75.28	99.26	Lateral Root Cap	LRC_5	5	LRC_5	6
52.12	69.07	99.26	Lateral Root Cap	LRC_5	5	LRC_5	6
64.11	72.38	104.64	Lateral Root Cap	LRC_4	4	LRC_4	7
74.04	74.86	104.64	Lateral Root Cap	LRC_4	4	LRC_4	7
84.38	81.89	104.64	Lateral Root Cap	LRC_4	4	LRC_4	7
88.52	88.51	104.64	Lateral Root Cap	LRC_4	4	LRC_4	7
89.34	97.2	104.64	Lateral Root Cap	LRC_4	4	LRC_4	7
87.28	106.71	104.64	Lateral Root Cap	LRC_4	4	LRC_4	7
82.73	113.33	104.64	Lateral Root Cap	LRC_4	4	LRC_4	7
76.52	118.29	104.64	Lateral Root Cap	LRC_4	4	LRC_4	7
68.25	121.19	104.64	Lateral Root Cap	LRC_4	4	LRC_4	7
59.15	120.36	104.64	Lateral Root Cap	LRC_4	4	LRC_4	7
51.29	115.81	104.64	Lateral Root Cap	LRC_4	4	LRC_4	7
45.92	110.43	104.64	Lateral Root Cap	LRC_4	4	LRC_4	7
42.19	101.33	104.64	Lateral Root Cap	LRC_4	4	LRC_4	7
41.78	91.82	104.64	Lateral Root Cap	LRC_4	4	LRC_4	7
46.74	83.13	104.64	Lateral Root Cap	LRC_4	4	LRC_4	7
55.02	75.28	104.64	Lateral Root Cap	LRC_4	4	LRC_4	7
64.53	91.41	104.64	Columella	Columella_4	4	Columella_4	8
72.39	97.61	104.64	Columella	Columella_4	4	Columella_4	8
65.36	102.99	104.64	Columella	Columella_4	4	Columella_4	8
57.91	98.44	104.64	Columella	Columella_4	4	Columella_4	8
62.46	82.72	107.54	Columella	Columella_4	4	Columella_4	9
72.8	86.03	107.54	Columella	Columella_4	4	Columella_4	9
81.49	92.65	107.54	Columella	Columella_4	4	Columella_4	9
81.49	103.81	107.54	Columella	Columella_4	4	Columella_4	9
73.21	110.85	107.54	Columella	Columella_4	4	Columella_4	9
60.39	111.26	107.54	Columella	Columella_4	4	Columella_4	9
50.05	102.99	107.54	Columella	Columella_4	4	Columella_4	9
53.77	91.41	107.54	Columella	Columella_4	4	Columella_4	9
63.7	70.73	111.26	Lateral Root Cap	LRC_4	4	LRC_4	10
76.52	73.62	111.26	Lateral Root Cap	LRC_4	4	LRC_4	10
84.79	80.24	111.26	Lateral Root Cap	LRC_4	4	LRC_4	10
91.41	87.68	111.26	Lateral Root Cap	LRC_4	4	LRC_4	10
91.41	95.96	111.26	Lateral Root Cap	LRC_4	4	LRC_4	10
90.59	106.71	111.26	Lateral Root Cap	LRC_4	4	LRC_4	10
85.21	114.57	111.26	Lateral Root Cap	LRC_4	4	LRC_4	10
77.76	120.77	111.26	Lateral Root Cap	LRC_4	4	LRC_4	10
68.25	123.67	111.26	Lateral Root Cap	LRC_4	4	LRC_4	10
58.32	122.43	111.26	Lateral Root Cap	LRC_4	4	LRC_4	10
49.64	118.7	111.26	Lateral Root Cap	LRC_4	4	LRC_4	10
42.61	111.26	111.26	Lateral Root Cap	LRC_4	4	LRC_4	10
39.3	102.99	111.26	Lateral Root Cap	LRC_4	4	LRC_4	10
38.47	91.41	111.26	Lateral Root Cap	LRC_4	4	LRC_4	10
43.85	81.07	111.26	Lateral Root Cap	LRC_4	4	LRC_4	10
53.36	72.79	111.26	Lateral Root Cap	LRC_4	4	LRC_4	10
64.11	62.04	112.91	Lateral Root Cap	LRC_5	5	LRC_5	11
76.52	64.11	112.91	Lateral Root Cap	LRC_5	5	LRC_5	11
87.28	70.31	112.91	Lateral Root Cap	LRC_5	5	LRC_5	11
97.2	81.07	112.91	Lateral Root Cap	LRC_5	5	LRC_5	11
100.93	95.54	112.91	Lateral Root Cap	LRC_5	5	LRC_5	11
100.1	111.67	112.91	Lateral Root Cap	LRC_5	5	LRC_5	11
91.41	112.43	112.91	Lateral Root Cap	LRC_5	5	LRC_5	11
81.9	128.63	112.91	Lateral Root Cap	LRC_5	5	LRC_5	11
71.97	132.35	112.91	Lateral Root Cap	LRC_5	5	LRC_5	11
59.15	132.35	112.91	Lateral Root Cap	LRC_5	5	LRC_5	11
47.16	126.56	112.91	Lateral Root Cap	LRC_5	5	LRC_5	11
36.4	114.98	112.91	Lateral Root Cap	LRC_5	5	LRC_5	11
29.76	102.99	112.91	Lateral Root Cap	LRC_5	5	LRC_5	11
29.37	89.75	112.91	Lateral Root Cap	LRC_5	5	LRC_5	11
37.23	76.52	112.91	Lateral Root Cap	LRC_5	5	LRC_5	11
49.22	67.42	112.91	Lateral Root Cap	LRC_5	5	LRC_5	11
60.81	79.83	112.91	Lateral Root Cap	LRC_3	3	LRC_3	12
71.15	79.41	112.91	Lateral Root Cap	LRC_3	3	LRC_3	12
81.07	84.79	112.91	Lateral Root Cap	LRC_3	3	LRC_3	12
83.97	92.65	112.91	Lateral Root Cap	LRC_3	3	LRC_3	12
82.31	104.23	112.91	Lateral Root Cap	LRC_3	3	LRC_3	12
76.52	112.5	112.91	Lateral Root Cap	LRC_3	3	LRC_3	12
67.42	116.64	112.91	Lateral Root Cap	LRC_3	3	LRC_3	12
59.15	116.22	112.91	Lateral Root Cap	LRC_3	3	LRC_3	12
52.53	111.67	112.91	Lateral Root Cap	LRC_3	3	LRC_3	12
47.98	103.4	112.91	Lateral Root Cap	LRC_3	3	LRC_3	12
45.5	93.47	112.91	Lateral Root Cap	LRC_3	3	LRC_3	12
50.47	84.79	112.91	Lateral Root Cap	LRC_3	3	LRC_3	12
64.11	91.82	116.22	Columella	Columella_3	3	Columella_3	13
71.97	98.44	116.22	Columella	Columella_3	3	Columella_3	13
66.6	104.23	116.22	Columella	Columella_3	3	Columella_3	13
58.32	100.1	116.22	Columella	Columella_3	3	Columella_3	13
61.22	83.96	119.53	Columella	Columella_3	3	Columella_3	14
71.97	86.86	119.53	Columella	Columella_3	3	Columella_3	14
79	93.47	119.53	Columella	Columella_3	3	Columella_3	14
79.42	103.4	119.53	Columella	Columella_3	3	Columella_3	14
71.56	110.02	119.53	Columella	Columella_3	3	Columella_3	14
61.22	110.43	119.53	Columella	Columella_3	3	Columella_3	14
51.71	104.23	119.53	Columella	Columella_3	3	Columella_3	14
52.12	91.41	119.53	Columella	Columella_3	3	Columella_3	14
62.05	74.45	121.19	Lateral Root Cap	LRC_3	3	LRC_3	15
73.21	76.1	121.19	Lateral Root Cap	LRC_3	3	LRC_3	15
81.49	80.65	121.19	Lateral Root Cap	LRC_3	3	LRC_3	15
88.93	94.72	121.19	Lateral Root Cap	LRC_3	3	LRC_3	15
88.52	106.3	121.19	Lateral Root Cap	LRC_3	3	LRC_3	15
83.14	114.98	121.19	Lateral Root Cap	LRC_3	3	LRC_3	15
76.52	118.7	121.19	Lateral Root Cap	LRC_3	3	LRC_3	15
67.84	121.6	121.19	Lateral Root Cap	LRC_3	3	LRC_3	15
59.15	120.77	121.19	Lateral Root Cap	LRC_3	3	LRC_3	15
50.05	116.64	121.19	Lateral Root Cap	LRC_3	3	LRC_3	15
44.26	110.85	121.19	Lateral Root Cap	LRC_3	3	LRC_3	15
40.13	102.99	121.19	Lateral Root Cap	LRC_3	3	LRC_3	15
40.13	92.65	121.19	Lateral Root Cap	LRC_3	3	LRC_3	15
43.02	85.2	121.19	Lateral Root Cap	LRC_3	3	LRC_3	15
49.22	79.41	121.19	Lateral Root Cap	LRC_3	3	LRC_3	15
56.26	76.1	121.19	Lateral Root Cap	LRC_3	3	LRC_3	15
62.87	67.83	121.19	Lateral Root Cap	LRC_4	4	LRC_4	16
76.52	70.73	121.19	Lateral Root Cap	LRC_4	4	LRC_4	16
84.38	75.69	121.19	Lateral Root Cap	LRC_4	4	LRC_4	16
88.93	79.83	121.19	Lateral Root Cap	LRC_4	4	LRC_4	16
93.07	87.27	121.19	Lateral Root Cap	LRC_4	4	LRC_4	16
94.72	96.37	121.19	Lateral Root Cap	LRC_4	4	LRC_4	16
95.55	105.47	121.19	Lateral Root Cap	LRC_4	4	LRC_4	16
92.65	111.67	121.19	Lateral Root Cap	LRC_4	4	LRC_4	16
88.1	118.29	121.19	Lateral Root Cap	LRC_4	4	LRC_4	16
79.83	124.5	121.19	Lateral Root Cap	LRC_4	4	LRC_4	16
71.56	126.98	121.19	Lateral Root Cap	LRC_4	4	LRC_4	16
63.7	127.39	121.19	Lateral Root Cap	LRC_4	4	LRC_4	16
57.08	126.15	121.19	Lateral Root Cap	LRC_4	4	LRC_4	16
50.05	123.67	121.19	Lateral Root Cap	LRC_4	4	LRC_4	16
44.26	119.53	121.19	Lateral Root Cap	LRC_4	4	LRC_4	16
39.3	113.33	121.19	Lateral Root Cap	LRC_4	4	LRC_4	16
35.58	106.71	121.19	Lateral Root Cap	LRC_4	4	LRC_4	16
33.51	99.68	121.19	Lateral Root Cap	LRC_4	4	LRC_4	16
33.92	94.72	121.19	Lateral Root Cap	LRC_4	4	LRC_4	16
35.58	86.86	121.19	Lateral Root Cap	LRC_4	4	LRC_4	16
38.88	81.48	121.19	Lateral Root Cap	LRC_4	4	LRC_4	16
43.02	76.1	121.19	Lateral Root Cap	LRC_4	4	LRC_4	16
48.4	71.14	121.19	Lateral Root Cap	LRC_4	4	LRC_4	16
55.02	69.49	121.19	Lateral Root Cap	LRC_4	4	LRC_4	16
63.29	79	124.91	Lateral Root Cap	LRC_2	2	LRC_2	17
71.56	80.24	124.91	Lateral Root Cap	LRC_2	2	LRC_2	17
78.18	85.2	124.91	Lateral Root Cap	LRC_2	2	LRC_2	17
83.97	92.23	124.91	Lateral Root Cap	LRC_2	2	LRC_2	17
85.21	98.44	124.91	Lateral Root Cap	LRC_2	2	LRC_2	17
84.79	105.88	124.91	Lateral Root Cap	LRC_2	2	LRC_2	17
79	111.67	124.91	Lateral Root Cap	LRC_2	2	LRC_2	17
73.21	113.74	124.91	Lateral Root Cap	LRC_2	2	LRC_2	17
66.18	115.81	124.91	Lateral Root Cap	LRC_2	2	LRC_2	17
59.98	115.81	124.91	Lateral Root Cap	LRC_2	2	LRC_2	17
54.19	112.5	124.91	Lateral Root Cap	LRC_2	2	LRC_2	17
47.57	107.54	124.91	Lateral Root Cap	LRC_2	2	LRC_2	17
45.92	100.92	124.91	Lateral Root Cap	LRC_2	2	LRC_2	17
47.16	93.47	124.91	Lateral Root Cap	LRC_2	2	LRC_2	17
50.88	86.03	124.91	Lateral Root Cap	LRC_2	2	LRC_2	17
56.67	80.24	124.91	Lateral Root Cap	LRC_2	2	LRC_2	17
63.29	94.3	125.74	Columella	Columella_2	2	Columella_2	18
70.73	98.02	125.74	Columella	Columella_2	2	Columella_2	18
65.77	102.57	125.74	Columella	Columella_2	2	Columella_2	18
59.15	99.26	125.74	Columella	Columella_2	2	Columella_2	18
62.46	87.27	128.22	Columella	Columella_2	2	Columella_2	19
70.32	89.34	128.22	Columella	Columella_2	2	Columella_2	19
76.94	95.13	128.22	Columella	Columella_2	2	Columella_2	19
77.76	102.57	128.22	Columella	Columella_2	2	Columella_2	19
71.15	108.78	128.22	Columella	Columella_2	2	Columella_2	19
62.05	108.78	128.22	Columella	Columella_2	2	Columella_2	19
53.77	102.57	128.22	Columella	Columella_2	2	Columella_2	19
56.67	94.3	128.22	Columella	Columella_2	2	Columella_2	19
62.46	59.56	129.87	Lateral Root Cap	LRC_5	5	LRC_5	20
52.53	61.63	129.87	Lateral Root Cap	LRC_5	5	LRC_5	20
43.85	65.35	129.87	Lateral Root Cap	LRC_5	5	LRC_5	20
36.4	71.55	129.87	Lateral Root Cap	LRC_5	5	LRC_5	20
31.03	78.58	129.87	Lateral Root Cap	LRC_5	5	LRC_5	20
26.89	86.03	129.87	Lateral Root Cap	LRC_5	5	LRC_5	20
24.82	93.47	129.87	Lateral Root Cap	LRC_5	5	LRC_5	20
24.82	99.68	129.87	Lateral Root Cap	LRC_5	5	LRC_5	20
26.06	108.36	129.87	Lateral Root Cap	LRC_5	5	LRC_5	20
30.2	115.81	129.87	Lateral Root Cap	LRC_5	5	LRC_5	20
35.99	124.5	129.87	Lateral Root Cap	LRC_5	5	LRC_5	20
43.85	129.87	129.87	Lateral Root Cap	LRC_5	5	LRC_5	20
50.88	135.25	129.87	Lateral Root Cap	LRC_5	5	LRC_5	20
59.98	136.9	129.87	Lateral Root Cap	LRC_5	5	LRC_5	20
68.25	137.73	129.87	Lateral Root Cap	LRC_5	5	LRC_5	20
77.35	136.08	129.87	Lateral Root Cap	LRC_5	5	LRC_5	20
84.38	134.42	129.87	Lateral Root Cap	LRC_5	5	LRC_5	20
89.34	130.29	129.87	Lateral Root Cap	LRC_5	5	LRC_5	20
95.55	124.5	129.87	Lateral Root Cap	LRC_5	5	LRC_5	20
99.68	116.64	129.87	Lateral Root Cap	LRC_5	5	LRC_5	20
102.99	110.02	129.87	Lateral Root Cap	LRC_5	5	LRC_5	20
104.65	102.57	129.87	Lateral Root Cap	LRC_5	5	LRC_5	20
104.23	94.72	129.87	Lateral Root Cap	LRC_5	5	LRC_5	20
102.99	86.86	129.87	Lateral Root Cap	LRC_5	5	LRC_5	20
98.86	80.24	129.87	Lateral Root Cap	LRC_5	5	LRC_5	20
93.07	73.21	129.87	Lateral Root Cap	LRC_5	5	LRC_5	20
81.9	64.94	129.87	Lateral Root Cap	LRC_5	5	LRC_5	20
73.63	61.21	129.87	Lateral Root Cap	LRC_5	5	LRC_5	20
63.29	94.3	131.11	Columella	Columella_1	1	Columella_1	21
70.73	98.44	131.11	Columella	Columella_1	1	Columella_1	21
66.18	101.33	131.11	Columella	Columella_1	1	Columella_1	21
59.98	99.68	131.11	Columella	Columella_1	1	Columella_1	21
63.29	88.92	132.77	Columella	Columella_1	1	Columella_1	22
69.91	90.99	132.77	Columella	Columella_1	1	Columella_1	22
76.11	95.54	132.77	Columella	Columella_1	1	Columella_1	22
76.52	102.99	132.77	Columella	Columella_1	1	Columella_1	22
70.32	108.36	132.77	Columella	Columella_1	1	Columella_1	22
61.63	108.36	132.77	Columella	Columella_1	1	Columella_1	22
54.6	102.57	132.77	Columella	Columella_1	1	Columella_1	22
57.08	93.89	132.77	Columella	Columella_1	1	Columella_1	22
65.77	64.94	132.77	Lateral Root Cap	LRC_4	4	LRC_4	23
72.8	66.6	132.77	Lateral Root Cap	LRC_4	4	LRC_4	23
81.9	69.9	132.77	Lateral Root Cap	LRC_4	4	LRC_4	23
88.93	73.21	132.77	Lateral Root Cap	LRC_4	4	LRC_4	23
93.89	79	132.77	Lateral Root Cap	LRC_4	4	LRC_4	23
98.86	86.03	132.77	Lateral Root Cap	LRC_4	4	LRC_4	23
101.34	94.3	132.77	Lateral Root Cap	LRC_4	4	LRC_4	23
101.75	100.51	132.77	Lateral Root Cap	LRC_4	4	LRC_4	23
99.68	106.3	132.77	Lateral Root Cap	LRC_4	4	LRC_4	23
97.2	113.74	132.77	Lateral Root Cap	LRC_4	4	LRC_4	23
93.89	119.12	132.77	Lateral Root Cap	LRC_4	4	LRC_4	23
91	122.84	132.77	Lateral Root Cap	LRC_4	4	LRC_4	23
84.38	126.98	132.77	Lateral Root Cap	LRC_4	4	LRC_4	23
78.18	130.29	132.77	Lateral Root Cap	LRC_4	4	LRC_4	23
71.56	131.94	132.77	Lateral Root Cap	LRC_4	4	LRC_4	23
64.53	131.53	132.77	Lateral Root Cap	LRC_4	4	LRC_4	23
59.98	131.11	132.77	Lateral Root Cap	LRC_4	4	LRC_4	23
53.36	129.87	132.77	Lateral Root Cap	LRC_4	4	LRC_4	23
47.57	127.39	132.77	Lateral Root Cap	LRC_4	4	LRC_4	23
42.61	124.08	132.77	Lateral Root Cap	LRC_4	4	LRC_4	23
37.64	119.12	132.77	Lateral Root Cap	LRC_4	4	LRC_4	23
34.34	113.74	132.77	Lateral Root Cap	LRC_4	4	LRC_4	23
31.03	107.95	132.77	Lateral Root Cap	LRC_4	4	LRC_4	23
29.37	100.51	132.77	Lateral Root Cap	LRC_4	4	LRC_4	23
29.79	93.06	132.77	Lateral Root Cap	LRC_4	4	LRC_4	23
31.85	85.62	132.77	Lateral Root Cap	LRC_4	4	LRC_4	23
35.16	80.24	132.77	Lateral Root Cap	LRC_4	4	LRC_4	23
39.71	74.45	132.77	Lateral Root Cap	LRC_4	4	LRC_4	23
46.33	70.31	132.77	Lateral Root Cap	LRC_4	4	LRC_4	23
52.95	66.59	132.77	Lateral Root Cap	LRC_4	4	LRC_4	23
63.7	69.49	132.77	Lateral Root Cap	LRC_3	3	LRC_3	24
70.73	71.14	132.77	Lateral Root Cap	LRC_3	3	LRC_3	24
76.94	72.79	132.77	Lateral Root Cap	LRC_3	3	LRC_3	24
83.14	75.28	132.77	Lateral Root Cap	LRC_3	3	LRC_3	24
88.1	80.24	132.77	Lateral Root Cap	LRC_3	3	LRC_3	24
92.24	85.2	132.77	Lateral Root Cap	LRC_3	3	LRC_3	24
94.72	90.99	132.77	Lateral Root Cap	LRC_3	3	LRC_3	24
95.55	95.96	132.77	Lateral Root Cap	LRC_3	3	LRC_3	24
95.13	101.75	132.77	Lateral Root Cap	LRC_3	3	LRC_3	24
93.48	107.95	132.77	Lateral Root Cap	LRC_3	3	LRC_3	24
91.41	112.09	132.77	Lateral Root Cap	LRC_3	3	LRC_3	24
87.69	116.22	132.77	Lateral Root Cap	LRC_3	3	LRC_3	24
81.49	120.77	132.77	Lateral Root Cap	LRC_3	3	LRC_3	24
75.28	124.5	132.77	Lateral Root Cap	LRC_3	3	LRC_3	24
67.42	126.98	132.77	Lateral Root Cap	LRC_3	3	LRC_3	24
58.74	125.74	132.77	Lateral Root Cap	LRC_3	3	LRC_3	24
50.05	123.67	132.77	Lateral Root Cap	LRC_3	3	LRC_3	24
43.85	118.7	132.77	Lateral Root Cap	LRC_3	3	LRC_3	24
38.88	112.09	132.77	Lateral Root Cap	LRC_3	3	LRC_3	24
35.58	105.06	132.77	Lateral Root Cap	LRC_3	3	LRC_3	24
35.16	98.44	132.77	Lateral Root Cap	LRC_3	3	LRC_3	24
35.58	92.23	132.77	Lateral Root Cap	LRC_3	3	LRC_3	24
38.06	84.38	132.77	Lateral Root Cap	LRC_3	3	LRC_3	24
42.61	78.58	132.77	Lateral Root Cap	LRC_3	3	LRC_3	24
50.05	73.21	132.77	Lateral Root Cap	LRC_3	3	LRC_3	24
57.91	71.14	132.77	Lateral Root Cap	LRC_3	3	LRC_3	24
62.87	74.86	132.77	Lateral Root Cap	LRC_2	2	LRC_2	25
73.63	77.34	132.77	Lateral Root Cap	LRC_2	2	LRC_2	25
80.66	81.07	132.77	Lateral Root Cap	LRC_2	2	LRC_2	25
84.38	84.38	132.77	Lateral Root Cap	LRC_2	2	LRC_2	25
87.69	90.17	132.77	Lateral Root Cap	LRC_2	2	LRC_2	25
88.52	98.02	132.77	Lateral Root Cap	LRC_2	2	LRC_2	25
87.69	106.71	132.77	Lateral Root Cap	LRC_2	2	LRC_2	25
81.9	112.91	132.77	Lateral Root Cap	LRC_2	2	LRC_2	25
74.45	119.12	132.77	Lateral Root Cap	LRC_2	2	LRC_2	25
67.01	121.6	132.77	Lateral Root Cap	LRC_2	2	LRC_2	25
59.15	119.95	132.77	Lateral Root Cap	LRC_2	2	LRC_2	25
53.77	118.29	132.77	Lateral Root Cap	LRC_2	2	LRC_2	25
48.81	114.98	132.77	Lateral Root Cap	LRC_2	2	LRC_2	25
45.09	111.67	132.77	Lateral Root Cap	LRC_2	2	LRC_2	25
43.02	107.95	132.77	Lateral Root Cap	LRC_2	2	LRC_2	25
41.37	100.92	132.77	Lateral Root Cap	LRC_2	2	LRC_2	25
41.78	93.06	132.77	Lateral Root Cap	LRC_2	2	LRC_2	25
45.92	85.2	132.77	Lateral Root Cap	LRC_2	2	LRC_2	25
50.05	79	132.77	Lateral Root Cap	LRC_2	2	LRC_2	25
56.67	76.52	132.77	Lateral Root Cap	LRC_2	2	LRC_2	25
63.29	81.07	135.25	Lateral Root Cap	EPI_LRC_1	1	LRC_1	26
71.97	83.55	135.25	Lateral Root Cap	EPI_LRC_1	1	LRC_1	26
77.76	87.27	135.25	Lateral Root Cap	EPI_LRC_1	1	LRC_1	26
81.49	93.89	135.25	Lateral Root Cap	EPI_LRC_1	1	LRC_1	26
82.73	99.26	135.25	Lateral Root Cap	EPI_LRC_1	1	LRC_1	26
83.14	106.3	135.25	Lateral Root Cap	EPI_LRC_1	1	LRC_1	26
78.59	110.43	135.25	Lateral Root Cap	EPI_LRC_1	1	LRC_1	26
71.97	113.33	135.25	Lateral Root Cap	EPI_LRC_1	1	LRC_1	26
66.18	115.4	135.25	Lateral Root Cap	EPI_LRC_1	1	LRC_1	26
60.81	114.15	135.25	Lateral Root Cap	EPI_LRC_1	1	LRC_1	26
55.02	111.26	135.25	Lateral Root Cap	EPI_LRC_1	1	LRC_1	26
50.47	106.71	135.25	Lateral Root Cap	EPI_LRC_1	1	LRC_1	26
47.57	100.92	135.25	Lateral Root Cap	EPI_LRC_1	1	LRC_1	26
47.98	94.72	135.25	Lateral Root Cap	EPI_LRC_1	1	LRC_1	26
52.12	88.51	135.25	Lateral Root Cap	EPI_LRC_1	1	LRC_1	26
57.08	83.13	135.25	Lateral Root Cap	EPI_LRC_1	1	LRC_1	26
66.6	91.41	136.08	Quiescent Center	QC_0	0	Meristem	27
72.39	97.2	136.08	Quiescent Center	QC_0	0	Meristem	27
70.32	102.16	136.08	Quiescent Center	QC_0	0	Meristem	27
68.66	107.54	136.08	Quiescent Center	QC_0	0	Meristem	27
62.05	105.47	136.08	Quiescent Center	QC_0	0	Meristem	27
59.57	100.09	136.08	Quiescent Center	QC_0	0	Meristem	27
59.98	94.3	136.08	Quiescent Center	QC_0	0	Meristem	27
64.94	98.44	136.08	Quiescent Center	QC_0	0	Meristem	27
66.6	87.27	138.14	Endodermis	CEI_1	1	Meristem	28
75.7	91.82	138.14	Endodermis	CEI_1	1	Meristem	28
79.42	100.92	138.14	Endodermis	CEI_1	1	Meristem	28
73.63	110.02	138.14	Endodermis	CEI_1	1	Meristem	28
64.11	112.09	138.14	Endodermis	CEI_1	1	Meristem	28
55.84	105.47	138.14	Endodermis	CEI_1	1	Meristem	28
53.77	96.37	138.14	Endodermis	CEI_1	1	Meristem	28
58.74	89.34	138.14	Endodermis	CEI_1	1	Meristem	28
67.01	89.75	142.28	Pericycle	Pericycle_1	1	Meristem	29
73.21	93.89	142.28	Pericycle	Pericycle_1	1	Meristem	29
72.8	98.85	142.28	Pericycle	Pericycle_1	1	Meristem	29
69.91	105.47	142.28	Pericycle	Pericycle_1	1	Meristem	29
63.7	106.3	142.28	Pericycle	Pericycle_1	1	Meristem	29
59.98	105.88	142.28	Pericycle	Pericycle_1	1	Meristem	29
56.67	102.16	142.28	Pericycle	Pericycle_1	1	Meristem	29
56.67	97.61	142.28	Pericycle	Pericycle_1	1	Meristem	29
57.91	93.47	142.28	Pericycle	Pericycle_1	1	Meristem	29
61.63	90.58	142.28	Pericycle	Pericycle_1	1	Meristem	29
64.11	98.44	142.28	Xylem	Xylem_1	1	Meristem	30
60.81	100.92	142.28	Xylem	Xylem_1	1	Meristem	30
69.08	96.37	142.28	Xylem	Xylem_1	1	Meristem	30
67.84	101.75	142.28	Phloem	Phloem_1	1	Meristem	31
61.63	95.13	142.28	Phloem	Phloem_1	1	Meristem	31
65.77	93.89	142.28	Procambium	Procambium_2	2	Meristem	32
69.08	98.44	142.28	Procambium	Procambium_2	2	Meristem	32
63.7	102.99	142.28	Procambium	Procambium_2	2	Meristem	32
59.98	97.61	142.28	Procambium	Procambium_2	2	Meristem	32
67.01	77.34	142.28	Atrichoblast	Atrichoblast_2	2	Meristem	33
75.28	80.24	142.28	Trichoblast	Trichoblast_2	2	Meristem	33
82.73	84.79	142.28	Atrichoblast	Atrichoblast_2	2	Meristem	33
87.28	89.34	142.28	Atrichoblast	Atrichoblast_2	2	Meristem	33
88.52	94.3	142.28	Trichoblast	Trichoblast_2	2	Meristem	33
88.52	101.33	142.28	Atrichoblast	Atrichoblast_2	2	Meristem	33
87.28	107.54	142.28	Atrichoblast	Atrichoblast_2	2	Meristem	33
81.9	113.33	142.28	Trichoblast	Trichoblast_2	2	Meristem	33
73.21	117.88	142.28	Atrichoblast	Atrichoblast_2	2	Meristem	33
66.18	119.53	142.28	Trichoblast	Trichoblast_2	2	Meristem	33
58.74	118.7	142.28	Atrichoblast	Atrichoblast_2	2	Meristem	33
52.95	114.57	142.28	Trichoblast	Trichoblast_2	2	Meristem	33
46.33	109.61	142.28	Atrichoblast	Atrichoblast_2	2	Meristem	33
44.26	101.75	142.28	Trichoblast	Trichoblast_2	2	Meristem	33
43.43	94.3	142.28	Atrichoblast	Atrichoblast_2	2	Meristem	33
47.98	86.86	142.28	Trichoblast	Trichoblast_2	2	Meristem	33
53.77	82.72	142.28	Atrichoblast	Atrichoblast_2	2	Meristem	33
60.39	78.17	142.28	Trichoblast	Trichoblast_2	2	Meristem	33
66.18	72.38	142.28	Lateral Root Cap	LRC_2	2	LRC_2	34
76.52	74.03	142.28	Lateral Root Cap	LRC_2	2	LRC_2	34
86.45	80.65	142.28	Lateral Root Cap	LRC_2	2	LRC_2	34
90.59	86.86	142.28	Lateral Root Cap	LRC_2	2	LRC_2	34
93.07	93.47	142.28	Lateral Root Cap	LRC_2	2	LRC_2	34
93.48	100.92	142.28	Lateral Root Cap	LRC_2	2	LRC_2	34
91.41	109.61	142.28	Lateral Root Cap	LRC_2	2	LRC_2	34
84.79	117.46	142.28	Lateral Root Cap	LRC_2	2	LRC_2	34
76.52	122.01	142.28	Lateral Root Cap	LRC_2	2	LRC_2	34
67.01	124.91	142.28	Lateral Root Cap	LRC_2	2	LRC_2	34
56.26	124.08	142.28	Lateral Root Cap	LRC_2	2	LRC_2	34
50.47	121.19	142.28	Lateral Root Cap	LRC_2	2	LRC_2	34
45.92	117.88	142.28	Lateral Root Cap	LRC_2	2	LRC_2	34
41.37	114.57	142.28	Lateral Root Cap	LRC_2	2	LRC_2	34
39.71	110.85	142.28	Lateral Root Cap	LRC_2	2	LRC_2	34
38.06	105.47	142.28	Lateral Root Cap	LRC_2	2	LRC_2	34
37.64	100.1	142.28	Lateral Root Cap	LRC_2	2	LRC_2	34
36.82	92.65	142.28	Lateral Root Cap	LRC_2	2	LRC_2	34
39.71	86.03	142.28	Lateral Root Cap	LRC_2	2	LRC_2	34
45.5	80.65	142.28	Lateral Root Cap	LRC_2	2	LRC_2	34
51.71	76.93	142.28	Lateral Root Cap	LRC_2	2	LRC_2	34
59.57	73.21	142.28	Lateral Root Cap	LRC_2	2	LRC_2	34
66.18	62.04	143.52	Lateral Root Cap	LRC_3	3	LRC_3	35
74.45	63.28	143.52	Lateral Root Cap	LRC_3	3	LRC_3	35
83.55	66.18	143.52	Lateral Root Cap	LRC_3	3	LRC_3	35
91.41	70.73	143.52	Lateral Root Cap	LRC_3	3	LRC_3	35
96.79	75.69	143.52	Lateral Root Cap	LRC_3	3	LRC_3	35
100.93	82.72	143.52	Lateral Root Cap	LRC_3	3	LRC_3	35
102.99	90.17	143.52	Lateral Root Cap	LRC_3	3	LRC_3	35
103.82	97.61	143.52	Lateral Root Cap	LRC_3	3	LRC_3	35
104.23	103.4	143.52	Lateral Root Cap	LRC_3	3	LRC_3	35
102.99	109.61	143.52	Lateral Root Cap	LRC_3	3	LRC_3	35
100.51	116.22	143.52	Lateral Root Cap	LRC_3	3	LRC_3	35
96.79	121.19	143.52	Lateral Root Cap	LRC_3	3	LRC_3	35
91.41	126.98	143.52	Lateral Root Cap	LRC_3	3	LRC_3	35
84.79	130.7	143.52	Lateral Root Cap	LRC_3	3	LRC_3	35
78.18	133.59	143.52	Lateral Root Cap	LRC_3	3	LRC_3	35
71.15	135.66	143.52	Lateral Root Cap	LRC_3	3	LRC_3	35
64.53	135.66	143.52	Lateral Root Cap	LRC_3	3	LRC_3	35
57.08	134.84	143.52	Lateral Root Cap	LRC_3	3	LRC_3	35
50.88	133.59	143.52	Lateral Root Cap	LRC_3	3	LRC_3	35
43.43	130.29	143.52	Lateral Root Cap	LRC_3	3	LRC_3	35
38.47	126.56	143.52	Lateral Root Cap	LRC_3	3	LRC_3	35
33.51	121.19	143.52	Lateral Root Cap	LRC_3	3	LRC_3	35
29.79	114.98	143.52	Lateral Root Cap	LRC_3	3	LRC_3	35
26.89	108.78	143.52	Lateral Root Cap	LRC_3	3	LRC_3	35
25.65	100.51	143.52	Lateral Root Cap	LRC_3	3	LRC_3	35
26.48	92.23	143.52	Lateral Root Cap	LRC_3	3	LRC_3	35
27.72	85.62	143.52	Lateral Root Cap	LRC_3	3	LRC_3	35
31.44	79.41	143.52	Lateral Root Cap	LRC_3	3	LRC_3	35
35.99	73.21	143.52	Lateral Root Cap	LRC_3	3	LRC_3	35
42.61	68.66	143.52	Lateral Root Cap	LRC_3	3	LRC_3	35
50.88	64.52	143.52	Lateral Root Cap	LRC_3	3	LRC_3	35
58.74	62.45	143.52	Lateral Root Cap	LRC_3	3	LRC_3	35
62.87	67	143.93	Lateral Root Cap	LRC_4	4	LRC_4	36
71.56	67.42	143.93	Lateral Root Cap	LRC_4	4	LRC_4	36
79.42	69.49	143.93	Lateral Root Cap	LRC_4	4	LRC_4	36
86.45	73.21	143.93	Lateral Root Cap	LRC_4	4	LRC_4	36
92.24	77.76	143.93	Lateral Root Cap	LRC_4	4	LRC_4	36
94.31	82.72	143.93	Lateral Root Cap	LRC_4	4	LRC_4	36
96.79	87.27	143.93	Lateral Root Cap	LRC_4	4	LRC_4	36
97.62	92.23	143.93	Lateral Root Cap	LRC_4	4	LRC_4	36
99.27	98.44	143.93	Lateral Root Cap	LRC_4	4	LRC_4	36
99.27	104.23	143.93	Lateral Root Cap	LRC_4	4	LRC_4	36
99.27	109.19	143.93	Lateral Root Cap	LRC_4	4	LRC_4	36
95.13	115.4	143.93	Lateral Root Cap	LRC_4	4	LRC_4	36
91.41	119.95	143.93	Lateral Root Cap	LRC_4	4	LRC_4	36
86.86	123.25	143.93	Lateral Root Cap	LRC_4	4	LRC_4	36
81.07	125.74	143.93	Lateral Root Cap	LRC_4	4	LRC_4	36
75.7	128.63	143.93	Lateral Root Cap	LRC_4	4	LRC_4	36
70.73	130.7	143.93	Lateral Root Cap	LRC_4	4	LRC_4	36
65.36	131.11	143.93	Lateral Root Cap	LRC_4	4	LRC_4	36
60.39	131.53	143.93	Lateral Root Cap	LRC_4	4	LRC_4	36
54.19	130.29	143.93	Lateral Root Cap	LRC_4	4	LRC_4	36
47.57	127.39	143.93	Lateral Root Cap	LRC_4	4	LRC_4	36
40.54	122.01	143.93	Lateral Root Cap	LRC_4	4	LRC_4	36
34.34	114.15	143.93	Lateral Root Cap	LRC_4	4	LRC_4	36
31.44	106.71	143.93	Lateral Root Cap	LRC_4	4	LRC_4	36
31.03	100.51	143.93	Lateral Root Cap	LRC_4	4	LRC_4	36
30.61	94.3	143.93	Lateral Root Cap	LRC_4	4	LRC_4	36
31.85	88.92	143.93	Lateral Root Cap	LRC_4	4	LRC_4	36
34.34	82.72	143.93	Lateral Root Cap	LRC_4	4	LRC_4	36
39.3	76.93	143.93	Lateral Root Cap	LRC_4	4	LRC_4	36
45.09	73.21	143.93	Lateral Root Cap	LRC_4	4	LRC_4	36
50.88	70.31	143.93	Lateral Root Cap	LRC_4	4	LRC_4	36
56.67	67.83	143.93	Lateral Root Cap	LRC_4	4	LRC_4	36
67.01	80.65	145.18	Cortex	Cortex_2	2	Meristem	37
80.25	88.51	145.18	Cortex	Cortex_2	2	Meristem	37
83.97	101.75	145.18	Cortex	Cortex_2	2	Meristem	37
75.7	112.09	145.18	Cortex	Cortex_2	2	Meristem	37
62.05	114.98	145.18	Cortex	Cortex_2	2	Meristem	37
50.47	108.78	145.18	Cortex	Cortex_2	2	Meristem	37
47.57	95.96	145.18	Cortex	Cortex_2	2	Meristem	37
54.6	84.38	145.18	Cortex	Cortex_2	2	Meristem	37
66.6	85.62	145.18	Endodermis	Endodermis_2	2	Meristem	38
78.18	91.82	145.18	Endodermis	Endodermis_2	2	Meristem	38
79	101.33	145.18	Endodermis	Endodermis_2	2	Meristem	38
74.04	107.95	145.18	Endodermis	Endodermis_2	2	Meristem	38
63.7	111.26	145.18	Endodermis	Endodermis_2	2	Meristem	38
53.77	106.71	145.18	Endodermis	Endodermis_2	2	Meristem	38
51.29	95.54	145.18	Endodermis	Endodermis_2	2	Meristem	38
56.67	88.92	145.18	Endodermis	Endodermis_2	2	Meristem	38
66.18	71.55	149.72	Atrichoblast	Atrichoblast_3	3	Meristem	39
77.35	75.28	149.72	Trichoblast	Trichoblast_3	3	Meristem	39
86.45	81.48	149.72	Atrichoblast	Atrichoblast_3	3	Meristem	39
91.83	86.86	149.72	Atrichoblast	Atrichoblast_3	3	Meristem	39
92.65	94.72	149.72	Trichoblast	Trichoblast_3	3	Meristem	39
93.89	101.33	149.72	Atrichoblast	Atrichoblast_3	3	Meristem	39
92.24	108.78	149.72	Atrichoblast	Atrichoblast_3	3	Meristem	39
86.86	114.15	149.72	Trichoblast	Trichoblast_3	3	Meristem	39
82.73	119.53	149.72	Atrichoblast	Atrichoblast_3	3	Meristem	39
74.87	122.84	149.72	Trichoblast	Trichoblast_3	3	Meristem	39
66.18	126.56	149.72	Atrichoblast	Atrichoblast_3	3	Meristem	39
56.26	125.32	149.72	Atrichoblast	Atrichoblast_3	3	Meristem	39
49.22	120.77	149.72	Trichoblast	Trichoblast_3	3	Meristem	39
43.85	117.46	149.72	Atrichoblast	Atrichoblast_3	3	Meristem	39
40.54	112.09	149.72	Atrichoblast	Atrichoblast_3	3	Meristem	39
38.88	106.3	149.72	Trichoblast	Trichoblast_3	3	Meristem	39
36.82	100.51	149.72	Atrichoblast	Atrichoblast_3	3	Meristem	39
36.82	93.47	149.72	Atrichoblast	Atrichoblast_3	3	Meristem	39
38.88	86.86	149.72	Trichoblast	Trichoblast_3	3	Meristem	39
43.85	81.48	149.72	Atrichoblast	Atrichoblast_3	3	Meristem	39
50.47	76.93	149.72	Atrichoblast	Atrichoblast_3	3	Meristem	39
59.15	73.62	149.72	Trichoblast	Trichoblast_3	3	Meristem	39
64.94	98.44	149.72	Xylem	Xylem_2	2	Meristem	40
59.98	100.92	149.72	Xylem	Xylem_2	2	Meristem	40
71.15	95.54	149.72	Xylem	Xylem_2	2	Meristem	40
59.98	92.65	149.72	Phloem	Phloem_2	2	Meristem	41
65.77	91.82	149.72	Phloem	Phloem_2	2	Meristem	41
71.56	103.81	149.72	Phloem	Phloem_2	2	Meristem	41
66.6	107.12	149.72	Phloem	Phloem_2	2	Meristem	41
61.63	95.54	149.72	Procambium	Procambium_3	3	Meristem	42
66.6	94.3	149.72	Procambium	Procambium_3	3	Meristem	42
62.87	103.81	149.72	Procambium	Procambium_3	3	Meristem	42
68.25	101.33	149.72	Procambium	Procambium_3	3	Meristem	42
66.6	86.44	151.38	Pericycle	Pericycle_2	2	Meristem	43
71.97	88.1	151.38	Pericycle	Pericycle_2	2	Meristem	43
76.11	91.82	151.38	Pericycle	Pericycle_2	2	Meristem	43
78.18	96.78	151.38	Pericycle	Pericycle_2	2	Meristem	43
76.94	103.4	151.38	Pericycle	Pericycle_2	2	Meristem	43
71.56	108.78	151.38	Pericycle	Pericycle_2	2	Meristem	43
63.29	109.19	151.38	Pericycle	Pericycle_2	2	Meristem	43
57.08	108.36	151.38	Pericycle	Pericycle_2	2	Meristem	43
53.77	103.81	151.38	Pericycle	Pericycle_2	2	Meristem	43
53.36	97.61	151.38	Pericycle	Pericycle_2	2	Meristem	43
54.19	91.41	151.38	Pericycle	Pericycle_2	2	Meristem	43
59.57	86.86	151.38	Pericycle	Pericycle_2	2	Meristem	43
62.87	64.11	152.62	Lateral Root Cap	LRC_3	3	LRC_3	44
72.8	64.52	152.62	Lateral Root Cap	LRC_3	3	LRC_3	44
81.49	67.42	152.62	Lateral Root Cap	LRC_3	3	LRC_3	44
88.52	71.55	152.62	Lateral Root Cap	LRC_3	3	LRC_3	44
95.55	77.34	152.62	Lateral Root Cap	LRC_3	3	LRC_3	44
98.03	81.89	152.62	Lateral Root Cap	LRC_3	3	LRC_3	44
100.51	86.86	152.62	Lateral Root Cap	LRC_3	3	LRC_3	44
101.75	93.06	152.62	Lateral Root Cap	LRC_3	3	LRC_3	44
102.58	99.68	152.62	Lateral Root Cap	LRC_3	3	LRC_3	44
101.34	107.12	152.62	Lateral Root Cap	LRC_3	3	LRC_3	44
98.44	112.09	152.62	Lateral Root Cap	LRC_3	3	LRC_3	44
95.55	117.46	152.62	Lateral Root Cap	LRC_3	3	LRC_3	44
92.24	121.6	152.62	Lateral Root Cap	LRC_3	3	LRC_3	44
88.1	125.74	152.62	Lateral Root Cap	LRC_3	3	LRC_3	44
81.9	129.46	152.62	Lateral Root Cap	LRC_3	3	LRC_3	44
75.7	131.11	152.62	Lateral Root Cap	LRC_3	3	LRC_3	44
70.73	133.59	152.62	Lateral Root Cap	LRC_3	3	LRC_3	44
64.94	134.42	152.62	Lateral Root Cap	LRC_3	3	LRC_3	44
59.15	133.18	152.62	Lateral Root Cap	LRC_3	3	LRC_3	44
52.95	133.18	152.62	Lateral Root Cap	LRC_3	3	LRC_3	44
47.57	129.87	152.62	Lateral Root Cap	LRC_3	3	LRC_3	44
42.19	127.39	152.62	Lateral Root Cap	LRC_3	3	LRC_3	44
38.06	122.84	152.62	Lateral Root Cap	LRC_3	3	LRC_3	44
33.51	117.88	152.62	Lateral Root Cap	LRC_3	3	LRC_3	44
31.03	112.5	152.62	Lateral Root Cap	LRC_3	3	LRC_3	44
28.54	106.3	152.62	Lateral Root Cap	LRC_3	3	LRC_3	44
27.72	99.68	152.62	Lateral Root Cap	LRC_3	3	LRC_3	44
27.72	95.13	152.62	Lateral Root Cap	LRC_3	3	LRC_3	44
28.96	88.92	152.62	Lateral Root Cap	LRC_3	3	LRC_3	44
32.27	82.31	152.62	Lateral Root Cap	LRC_3	3	LRC_3	44
36.4	76.1	152.62	Lateral Root Cap	LRC_3	3	LRC_3	44
43.43	71.55	152.62	Lateral Root Cap	LRC_3	3	LRC_3	44
49.22	68.66	152.62	Lateral Root Cap	LRC_3	3	LRC_3	44
56.26	65.76	152.62	Lateral Root Cap	LRC_3	3	LRC_3	44
69.08	79	153.86	Cortex	Cortex_3	3	Meristem	45
83.14	88.1	153.86	Cortex	Cortex_3	3	Meristem	45
87.28	102.16	153.86	Cortex	Cortex_3	3	Meristem	45
77.35	114.98	153.86	Cortex	Cortex_3	3	Meristem	45
60.39	119.12	153.86	Cortex	Cortex_3	3	Meristem	45
47.16	110.85	153.86	Cortex	Cortex_3	3	Meristem	45
43.85	95.54	153.86	Cortex	Cortex_3	3	Meristem	45
52.12	82.31	153.86	Cortex	Cortex_3	3	Meristem	45
65.77	83.13	154.27	Endodermis	Endodermis_3	3	Meristem	46
78.59	88.51	154.27	Endodermis	Endodermis_3	3	Meristem	46
81.49	101.75	154.27	Endodermis	Endodermis_3	3	Meristem	46
74.87	111.26	154.27	Endodermis	Endodermis_3	3	Meristem	46
62.87	113.74	154.27	Endodermis	Endodermis_3	3	Meristem	46
51.71	107.95	154.27	Endodermis	Endodermis_3	3	Meristem	46
49.22	95.13	154.27	Endodermis	Endodermis_3	3	Meristem	46
55.02	86.03	154.27	Endodermis	Endodermis_3	3	Meristem	46
66.18	70.31	154.27	Atrichoblast	Atrichoblast_4	4	Meristem	47
74.87	72.79	154.27	Atrichoblast	Atrichoblast_4	4	Meristem	47
81.49	75.69	154.27	Trichoblast	Trichoblast_4	4	Meristem	47
88.52	79.83	154.27	Atrichoblast	Atrichoblast_4	4	Meristem	47
92.65	86.44	154.27	Atrichoblast	Atrichoblast_4	4	Meristem	47
94.31	94.3	154.27	Trichoblast	Trichoblast_4	4	Meristem	47
95.55	100.92	154.27	Atrichoblast	Atrichoblast_4	4	Meristem	47
94.31	109.19	154.27	Atrichoblast	Atrichoblast_4	4	Meristem	47
89.34	113.74	154.27	Trichoblast	Trichoblast_4	4	Meristem	47
83.97	120.36	154.27	Atrichoblast	Atrichoblast_4	4	Meristem	47
77.35	123.25	154.27	Atrichoblast	Atrichoblast_4	4	Meristem	47
71.56	124.91	154.27	Trichoblast	Trichoblast_4	4	Meristem	47
65.36	127.39	154.27	Atrichoblast	Atrichoblast_4	4	Meristem	47
55.43	126.15	154.27	Atrichoblast	Atrichoblast_4	4	Meristem	47
48.81	122.01	154.27	Trichoblast	Trichoblast_4	4	Meristem	47
43.02	118.29	154.27	Atrichoblast	Atrichoblast_4	4	Meristem	47
38.06	113.33	154.27	Atrichoblast	Atrichoblast_4	4	Meristem	47
36.82	107.12	154.27	Trichoblast	Trichoblast_4	4	Meristem	47
35.99	100.92	154.27	Atrichoblast	Atrichoblast_4	4	Meristem	47
33.92	93.47	154.27	Atrichoblast	Atrichoblast_4	4	Meristem	47
36.82	86.86	154.27	Trichoblast	Trichoblast_4	4	Meristem	47
42.19	81.07	154.27	Atrichoblast	Atrichoblast_4	4	Meristem	47
50.05	76.93	154.27	Atrichoblast	Atrichoblast_4	4	Meristem	47
58.32	73.62	154.27	Trichoblast	Trichoblast_4	4	Meristem	47
67.01	58.32	155.52	Lateral Root Cap	LRC_4	4	LRC_4	48
75.7	60.39	155.52	Lateral Root Cap	LRC_4	4	LRC_4	48
86.04	63.69	155.52	Lateral Root Cap	LRC_4	4	LRC_4	48
94.31	67.42	155.52	Lateral Root Cap	LRC_4	4	LRC_4	48
99.68	74.03	155.52	Lateral Root Cap	LRC_4	4	LRC_4	48
103.82	79.41	155.52	Lateral Root Cap	LRC_4	4	LRC_4	48
105.89	85.2	155.52	Lateral Root Cap	LRC_4	4	LRC_4	48
107.54	91.41	155.52	Lateral Root Cap	LRC_4	4	LRC_4	48
107.96	98.44	155.52	Lateral Root Cap	LRC_4	4	LRC_4	48
107.96	106.3	155.52	Lateral Root Cap	LRC_4	4	LRC_4	48
106.54	105.47	155.52	Lateral Root Cap	LRC_4	4	LRC_4	48
105.06	112.5	155.52	Lateral Root Cap	LRC_4	4	LRC_4	48
102.17	118.29	155.52	Lateral Root Cap	LRC_4	4	LRC_4	48
99.27	123.67	155.52	Lateral Root Cap	LRC_4	4	LRC_4	48
92.65	129.87	155.52	Lateral Root Cap	LRC_4	4	LRC_4	48
86.04	134.84	155.52	Lateral Root Cap	LRC_4	4	LRC_4	48
78.18	138.14	155.52	Lateral Root Cap	LRC_4	4	LRC_4	48
70.73	140.21	155.52	Lateral Root Cap	LRC_4	4	LRC_4	48
62.87	140.21	155.52	Lateral Root Cap	LRC_4	4	LRC_4	48
55.02	139.38	155.52	Lateral Root Cap	LRC_4	4	LRC_4	48
47.98	137.32	155.52	Lateral Root Cap	LRC_4	4	LRC_4	48
40.95	133.59	155.52	Lateral Root Cap	LRC_4	4	LRC_4	48
35.58	129.04	155.52	Lateral Root Cap	LRC_4	4	LRC_4	48
29.79	123.25	155.52	Lateral Root Cap	LRC_4	4	LRC_4	48
26.06	116.22	155.52	Lateral Root Cap	LRC_4	4	LRC_4	48
23.58	109.61	155.52	Lateral Root Cap	LRC_4	4	LRC_4	48
21.93	100.92	155.52	Lateral Root Cap	LRC_4	4	LRC_4	48
21.93	91.82	155.52	Lateral Root Cap	LRC_4	4	LRC_4	48
24	84.38	155.52	Lateral Root Cap	LRC_4	4	LRC_4	48
26.06	79	155.52	Lateral Root Cap	LRC_4	4	LRC_4	48
31.44	72.38	155.52	Lateral Root Cap	LRC_4	4	LRC_4	48
39.71	66.18	155.52	Lateral Root Cap	LRC_4	4	LRC_4	48
48.81	61.63	155.52	Lateral Root Cap	LRC_4	4	LRC_4	48
59.15	58.73	155.52	Lateral Root Cap	LRC_4	4	LRC_4	48
65.36	98.02	159.24	Xylem	Xylem_3	3	Meristem	49
72.39	95.13	159.24	Xylem	Xylem_3	3	Meristem	49
59.57	100.51	159.24	Xylem	Xylem_3	3	Meristem	49
67.42	85.62	159.24	Pericycle	Pericycle_3	3	Meristem	50
73.63	86.86	159.24	Pericycle	Pericycle_3	3	Meristem	50
77.35	90.99	159.24	Pericycle	Pericycle_3	3	Meristem	50
80.25	96.37	159.24	Pericycle	Pericycle_3	3	Meristem	50
78.59	103.81	159.24	Pericycle	Pericycle_3	3	Meristem	50
71.97	110.02	159.24	Pericycle	Pericycle_3	3	Meristem	50
62.87	110.85	159.24	Pericycle	Pericycle_3	3	Meristem	50
56.26	108.78	159.24	Pericycle	Pericycle_3	3	Meristem	50
52.12	103.4	159.24	Pericycle	Pericycle_3	3	Meristem	50
52.12	95.54	159.24	Pericycle	Pericycle_3	3	Meristem	50
55.84	89.34	159.24	Pericycle	Pericycle_3	3	Meristem	50
60.81	86.03	159.24	Pericycle	Pericycle_3	3	Meristem	50
67.01	82.31	159.24	Endodermis	Endodermis_4	4	Meristem	51
79.42	88.1	159.24	Endodermis	Endodermis_4	4	Meristem	51
83.55	100.92	159.24	Endodermis	Endodermis_4	4	Meristem	51
76.11	111.26	159.24	Endodermis	Endodermis_4	4	Meristem	51
62.87	114.15	159.24	Endodermis	Endodermis_4	4	Meristem	51
50.88	108.78	159.24	Endodermis	Endodermis_4	4	Meristem	51
47.98	94.72	159.24	Endodermis	Endodermis_4	4	Meristem	51
54.6	85.62	159.24	Endodermis	Endodermis_4	4	Meristem	51
69.08	77.34	159.24	Cortex	Cortex_4	4	Meristem	52
85.21	87.27	159.24	Cortex	Cortex_4	4	Meristem	52
88.93	102.16	159.24	Cortex	Cortex_4	4	Meristem	52
78.18	114.98	159.24	Cortex	Cortex_4	4	Meristem	52
61.22	120.36	159.24	Cortex	Cortex_4	4	Meristem	52
46.33	112.09	159.24	Cortex	Cortex_4	4	Meristem	52
42.19	95.13	159.24	Cortex	Cortex_4	4	Meristem	52
51.71	81.89	159.24	Cortex	Cortex_4	4	Meristem	52
67.01	69.49	159.24	Atrichoblast	Atrichoblast_5	5	Meristem	53
75.7	71.14	159.24	Atrichoblast	Atrichoblast_5	5	Meristem	53
82.31	74.86	159.24	Trichoblast	Trichoblast_5	5	Meristem	53
89.34	79.41	159.24	Atrichoblast	Atrichoblast_5	5	Meristem	53
94.72	85.62	159.24	Atrichoblast	Atrichoblast_5	5	Meristem	53
95.96	93.47	159.24	Trichoblast	Trichoblast_5	5	Meristem	53
98.03	101.33	159.24	Atrichoblast	Atrichoblast_5	5	Meristem	53
95.96	109.19	159.24	Atrichoblast	Atrichoblast_5	5	Meristem	53
90.59	115.81	159.24	Trichoblast	Trichoblast_5	5	Meristem	53
84.79	121.6	159.24	Atrichoblast	Atrichoblast_5	5	Meristem	53
78.18	124.91	159.24	Atrichoblast	Atrichoblast_5	5	Meristem	53
71.56	127.8	159.24	Trichoblast	Trichoblast_5	5	Meristem	53
63.7	129.04	159.24	Atrichoblast	Atrichoblast_5	5	Meristem	53
55.02	127.39	159.24	Atrichoblast	Atrichoblast_5	5	Meristem	53
47.98	123.25	159.24	Trichoblast	Trichoblast_5	5	Meristem	53
41.37	119.12	159.24	Atrichoblast	Atrichoblast_5	5	Meristem	53
37.64	113.74	159.24	Atrichoblast	Atrichoblast_5	5	Meristem	53
35.99	107.95	159.24	Trichoblast	Trichoblast_5	5	Meristem	53
33.09	101.75	159.24	Atrichoblast	Atrichoblast_5	5	Meristem	53
33.09	93.06	159.24	Atrichoblast	Atrichoblast_5	5	Meristem	53
35.99	86.03	159.24	Trichoblast	Trichoblast_5	5	Meristem	53
40.95	79.41	159.24	Atrichoblast	Atrichoblast_5	5	Meristem	53
49.22	74.03	159.24	Atrichoblast	Atrichoblast_5	5	Meristem	53
58.74	70.73	159.24	Trichoblast	Trichoblast_5	5	Meristem	53
63.7	61.63	159.24	Lateral Root Cap	LRC_3	3	LRC_3	54
73.63	63.28	159.24	Lateral Root Cap	LRC_3	3	LRC_3	54
81.49	65.76	159.24	Lateral Root Cap	LRC_3	3	LRC_3	54
86.45	67.83	159.24	Lateral Root Cap	LRC_3	3	LRC_3	54
92.24	71.14	159.24	Lateral Root Cap	LRC_3	3	LRC_3	54
95.96	75.69	159.24	Lateral Root Cap	LRC_3	3	LRC_3	54
100.1	79.83	159.24	Lateral Root Cap	LRC_3	3	LRC_3	54
102.17	85.62	159.24	Lateral Root Cap	LRC_3	3	LRC_3	54
103.41	90.17	159.24	Lateral Root Cap	LRC_3	3	LRC_3	54
104.65	94.72	159.24	Lateral Root Cap	LRC_3	3	LRC_3	54
105.48	100.51	159.24	Lateral Root Cap	LRC_3	3	LRC_3	54
104.65	105.47	159.24	Lateral Root Cap	LRC_3	3	LRC_3	54
102.99	110.02	159.24	Lateral Root Cap	LRC_3	3	LRC_3	54
100.1	114.15	159.24	Lateral Root Cap	LRC_3	3	LRC_3	54
96.79	119.53	159.24	Lateral Root Cap	LRC_3	3	LRC_3	54
93.89	123.67	159.24	Lateral Root Cap	LRC_3	3	LRC_3	54
88.93	127.8	159.24	Lateral Root Cap	LRC_3	3	LRC_3	54
83.14	130.7	159.24	Lateral Root Cap	LRC_3	3	LRC_3	54
76.94	133.18	159.24	Lateral Root Cap	LRC_3	3	LRC_3	54
71.15	136.49	159.24	Lateral Root Cap	LRC_3	3	LRC_3	54
64.53	136.49	159.24	Lateral Root Cap	LRC_3	3	LRC_3	54
57.91	135.25	159.24	Lateral Root Cap	LRC_3	3	LRC_3	54
51.71	134.01	159.24	Lateral Root Cap	LRC_3	3	LRC_3	54
45.5	131.53	159.24	Lateral Root Cap	LRC_3	3	LRC_3	54
40.13	128.63	159.24	Lateral Root Cap	LRC_3	3	LRC_3	54
36.4	124.08	159.24	Lateral Root Cap	LRC_3	3	LRC_3	54
31.44	119.53	159.24	Lateral Root Cap	LRC_3	3	LRC_3	54
28.54	112.5	159.24	Lateral Root Cap	LRC_3	3	LRC_3	54
27.3	106.71	159.24	Lateral Root Cap	LRC_3	3	LRC_3	54
25.65	100.51	159.24	Lateral Root Cap	LRC_3	3	LRC_3	54
25.24	93.89	159.24	Lateral Root Cap	LRC_3	3	LRC_3	54
26.48	87.68	159.24	Lateral Root Cap	LRC_3	3	LRC_3	54
31.03	80.65	159.24	Lateral Root Cap	LRC_3	3	LRC_3	54
35.16	73.21	159.24	Lateral Root Cap	LRC_3	3	LRC_3	54
41.37	69.9	159.24	Lateral Root Cap	LRC_3	3	LRC_3	54
46.74	66.59	159.24	Lateral Root Cap	LRC_3	3	LRC_3	54
53.36	64.52	159.24	Lateral Root Cap	LRC_3	3	LRC_3	54
58.32	63.28	159.24	Lateral Root Cap	LRC_3	3	LRC_3	54
60.39	89.75	159.24	Phloem	Phloem_3	3	Meristem	55
64.53	88.92	159.24	Phloem	Phloem_3	3	Meristem	55
70	106	159.24	Phloem	Phloem_3	3	Meristem	55
63.7	107.54	159.24	Phloem	Phloem_3	3	Meristem	55
55.43	95.96	159.24	Procambium	Procambium_4	4	Meristem	56
61.22	95.13	159.24	Procambium	Procambium_4	4	Meristem	56
66.6	93.06	159.24	Procambium	Procambium_4	4	Meristem	56
68.66	91.82	159.24	Procambium	Procambium_4	4	Meristem	56
59.57	105.47	159.24	Procambium	Procambium_4	4	Meristem	56
65.36	103.81	159.24	Procambium	Procambium_4	4	Meristem	56
69.91	101.75	159.24	Procambium	Procambium_4	4	Meristem	56
74.87	100.51	159.24	Procambium	Procambium_4	4	Meristem	56
68.25	56.25	165.86	Lateral Root Cap	LRC_4	4	LRC_4	57
78.18	58.73	165.86	Lateral Root Cap	LRC_4	4	LRC_4	57
87.69	62.04	165.86	Lateral Root Cap	LRC_4	4	LRC_4	57
95.96	67.42	165.86	Lateral Root Cap	LRC_4	4	LRC_4	57
101.75	74.03	165.86	Lateral Root Cap	LRC_4	4	LRC_4	57
106.3	82.72	165.86	Lateral Root Cap	LRC_4	4	LRC_4	57
111.68	92.23	165.86	Lateral Root Cap	LRC_4	4	LRC_4	57
111.68	109.19	165.86	Lateral Root Cap	LRC_4	4	LRC_4	57
107.13	115.4	165.86	Lateral Root Cap	LRC_4	4	LRC_4	57
100.93	128.22	165.86	Lateral Root Cap	LRC_4	4	LRC_4	57
93.89	133.18	165.86	Lateral Root Cap	LRC_4	4	LRC_4	57
86.04	136.9	165.86	Lateral Root Cap	LRC_4	4	LRC_4	57
79	139.8	165.86	Lateral Root Cap	LRC_4	4	LRC_4	57
69.91	141.04	165.86	Lateral Root Cap	LRC_4	4	LRC_4	57
61.63	142.28	165.86	Lateral Root Cap	LRC_4	4	LRC_4	57
54.19	141.45	165.86	Lateral Root Cap	LRC_4	4	LRC_4	57
46.33	138.56	165.86	Lateral Root Cap	LRC_4	4	LRC_4	57
39.71	134.84	165.86	Lateral Root Cap	LRC_4	4	LRC_4	57
33.1	129.87	165.86	Lateral Root Cap	LRC_4	4	LRC_4	57
26.89	123.67	165.86	Lateral Root Cap	LRC_4	4	LRC_4	57
23.17	117.88	165.86	Lateral Root Cap	LRC_4	4	LRC_4	57
20.69	110.43	165.86	Lateral Root Cap	LRC_4	4	LRC_4	57
19.45	102.16	165.86	Lateral Root Cap	LRC_4	4	LRC_4	57
19.03	93.47	165.86	Lateral Root Cap	LRC_4	4	LRC_4	57
21.93	84.38	165.86	Lateral Root Cap	LRC_4	4	LRC_4	57
26.06	77.34	165.86	Lateral Root Cap	LRC_4	4	LRC_4	57
31.44	70.73	165.86	Lateral Root Cap	LRC_4	4	LRC_4	57
38.47	63.69	165.86	Lateral Root Cap	LRC_4	4	LRC_4	57
48.4	58.32	165.86	Lateral Root Cap	LRC_4	4	LRC_4	57
58.74	56.25	165.86	Lateral Root Cap	LRC_4	4	LRC_4	57
64.53	61.21	165.86	Lateral Root Cap	LRC_3	3	LRC_3	58
74.45	62.04	165.86	Lateral Root Cap	LRC_3	3	LRC_3	58
81.49	64.52	165.86	Lateral Root Cap	LRC_3	3	LRC_3	58
88.1	67.83	165.86	Lateral Root Cap	LRC_3	3	LRC_3	58
93.07	72.38	165.86	Lateral Root Cap	LRC_3	3	LRC_3	58
96.38	76.1	165.86	Lateral Root Cap	LRC_3	3	LRC_3	58
101.34	80.24	165.86	Lateral Root Cap	LRC_3	3	LRC_3	58
104.65	86.44	165.86	Lateral Root Cap	LRC_3	3	LRC_3	58
105.48	90.58	165.86	Lateral Root Cap	LRC_3	3	LRC_3	58
105.89	95.96	165.86	Lateral Root Cap	LRC_3	3	LRC_3	58
106.3	102.16	165.86	Lateral Root Cap	LRC_3	3	LRC_3	58
104.65	110.02	165.86	Lateral Root Cap	LRC_3	3	LRC_3	58
101.75	116.22	165.86	Lateral Root Cap	LRC_3	3	LRC_3	58
97.2	122.84	165.86	Lateral Root Cap	LRC_3	3	LRC_3	58
91	129.87	165.86	Lateral Root Cap	LRC_3	3	LRC_3	58
82.73	134	165.86	Lateral Root Cap	LRC_3	3	LRC_3	58
74.87	135.25	165.86	Lateral Root Cap	LRC_3	3	LRC_3	58
64.94	136.08	165.86	Lateral Root Cap	LRC_3	3	LRC_3	58
57.08	137.32	165.86	Lateral Root Cap	LRC_3	3	LRC_3	58
49.64	135.66	165.86	Lateral Root Cap	LRC_3	3	LRC_3	58
44.26	133.18	165.86	Lateral Root Cap	LRC_3	3	LRC_3	58
39.71	129.46	165.86	Lateral Root Cap	LRC_3	3	LRC_3	58
34.75	126.15	165.86	Lateral Root Cap	LRC_3	3	LRC_3	58
30.2	120.36	165.86	Lateral Root Cap	LRC_3	3	LRC_3	58
26.89	114.15	165.86	Lateral Root Cap	LRC_3	3	LRC_3	58
25.24	107.12	165.86	Lateral Root Cap	LRC_3	3	LRC_3	58
24.41	100.92	165.86	Lateral Root Cap	LRC_3	3	LRC_3	58
23.58	93.89	165.86	Lateral Root Cap	LRC_3	3	LRC_3	58
25.65	86.86	165.86	Lateral Root Cap	LRC_3	3	LRC_3	58
29.37	80.24	165.86	Lateral Root Cap	LRC_3	3	LRC_3	58
33.92	73.62	165.86	Lateral Root Cap	LRC_3	3	LRC_3	58
40.54	67.83	165.86	Lateral Root Cap	LRC_3	3	LRC_3	58
46.33	64.11	165.86	Lateral Root Cap	LRC_3	3	LRC_3	58
55.43	62.04	165.86	Lateral Root Cap	LRC_3	3	LRC_3	58
67.01	68.24	165.86	Atrichoblast	Atrichoblast_6	6	Meristem	59
75.7	70.31	165.86	Atrichoblast	Atrichoblast_6	6	Meristem	59
83.14	74.03	165.86	Trichoblast	Trichoblast_6	6	Meristem	59
91.83	77.76	165.86	Atrichoblast	Atrichoblast_6	6	Meristem	59
95.96	85.62	165.86	Atrichoblast	Atrichoblast_6	6	Meristem	59
98.03	93.47	165.86	Trichoblast	Trichoblast_6	6	Meristem	59
99.27	102.57	165.86	Atrichoblast	Atrichoblast_6	6	Meristem	59
97.2	110.02	165.86	Atrichoblast	Atrichoblast_6	6	Meristem	59
91.41	116.22	165.86	Trichoblast	Trichoblast_6	6	Meristem	59
84.38	123.67	165.86	Atrichoblast	Atrichoblast_6	6	Meristem	59
74.87	128.22	165.86	Trichoblast	Trichoblast_6	6	Meristem	59
64.94	130.29	165.86	Atrichoblast	Atrichoblast_6	6	Meristem	59
54.6	129.46	165.86	Atrichoblast	Atrichoblast_6	6	Meristem	59
46.33	124.91	165.86	Trichoblast	Trichoblast_6	6	Meristem	59
39.71	120.77	165.86	Atrichoblast	Atrichoblast_6	6	Meristem	59
35.16	113.74	165.86	Atrichoblast	Atrichoblast_6	6	Meristem	59
33.51	103.4	165.86	Trichoblast	Trichoblast_6	6	Meristem	59
31.03	93.06	165.86	Atrichoblast	Atrichoblast_6	6	Meristem	59
35.16	84.38	165.86	Trichoblast	Trichoblast_6	6	Meristem	59
40.54	76.52	165.86	Atrichoblast	Atrichoblast_6	6	Meristem	59
47.98	72.38	165.86	Atrichoblast	Atrichoblast_6	6	Meristem	59
58.32	69.9	165.86	Trichoblast	Trichoblast_6	6	Meristem	59
69.49	76.52	168.34	Cortex	Cortex_5	5	Meristem	60
86.04	86.44	168.34	Cortex	Cortex_5	5	Meristem	60
89.76	102.16	168.34	Cortex	Cortex_5	5	Meristem	60
78.59	117.88	168.34	Cortex	Cortex_5	5	Meristem	60
59.57	122.43	168.34	Cortex	Cortex_5	5	Meristem	60
43.85	112.91	168.34	Cortex	Cortex_5	5	Meristem	60
40.13	95.13	168.34	Cortex	Cortex_5	5	Meristem	60
50.88	79.83	168.34	Cortex	Cortex_5	5	Meristem	60
69.08	81.89	168.34	Endodermis	Endodermis_5	5	Meristem	61
80.25	87.27	168.34	Endodermis	Endodermis_5	5	Meristem	61
84.38	100.92	168.34	Endodermis	Endodermis_5	5	Meristem	61
76.94	111.67	168.34	Endodermis	Endodermis_5	5	Meristem	61
62.05	115.81	168.34	Endodermis	Endodermis_5	5	Meristem	61
48.81	109.19	168.34	Endodermis	Endodermis_5	5	Meristem	61
46.74	94.72	168.34	Endodermis	Endodermis_5	5	Meristem	61
54.19	84.38	168.34	Endodermis	Endodermis_5	5	Meristem	61
71.56	85.62	168.34	Pericycle	Pericycle_4	4	Meristem	62
77.76	90.58	168.34	Pericycle	Pericycle_4	4	Meristem	62
81.07	95.96	168.34	Pericycle	Pericycle_4	4	Meristem	62
80.25	101.75	168.34	Pericycle	Pericycle_4	4	Meristem	62
77.35	106.71	168.34	Pericycle	Pericycle_4	4	Meristem	62
71.97	110.85	168.34	Pericycle	Pericycle_4	4	Meristem	62
64.94	112.91	168.34	Pericycle	Pericycle_4	4	Meristem	62
59.98	112.5	168.34	Pericycle	Pericycle_4	4	Meristem	62
55.02	109.19	168.34	Pericycle	Pericycle_4	4	Meristem	62
50.47	103.4	168.34	Pericycle	Pericycle_4	4	Meristem	62
49.64	95.96	168.34	Pericycle	Pericycle_4	4	Meristem	62
51.71	90.58	168.34	Pericycle	Pericycle_4	4	Meristem	62
55.43	86.86	168.34	Pericycle	Pericycle_4	4	Meristem	62
61.63	83.96	168.34	Pericycle	Pericycle_4	4	Meristem	62
65.77	98.02	168.34	Xylem	Xylem_4	4	Meristem	63
72.8	96.37	168.34	Xylem	Xylem_4	4	Meristem	63
59.15	100.51	168.34	Xylem	Xylem_4	4	Meristem	63
56.67	91	168.34	Phloem	Phloem_4	4	Meristem	64
62.05	88.1	168.34	Phloem	Phloem_4	4	Meristem	64
67.42	88.51	168.34	Phloem	Phloem_4	4	Meristem	64
62.46	108.78	168.34	Phloem	Phloem_4	4	Meristem	64
67.84	109.19	168.34	Phloem	Phloem_4	4	Meristem	64
72.39	105.47	168.34	Phloem	Phloem_4	4	Meristem	64
53.77	96.37	168.34	Procambium	Procambium_5	5	Meristem	65
58.74	94.72	168.34	Procambium	Procambium_5	5	Meristem	65
63.29	93.47	168.34	Procambium	Procambium_5	5	Meristem	65
69.49	92.23	168.34	Procambium	Procambium_5	5	Meristem	65
75.28	93.06	168.34	Procambium	Procambium_5	5	Meristem	65
76.11	100.92	168.34	Procambium	Procambium_5	5	Meristem	65
70.32	102.99	168.34	Procambium	Procambium_5	5	Meristem	65
65.36	104.23	168.34	Procambium	Procambium_5	5	Meristem	65
61.22	105.88	168.34	Procambium	Procambium_5	5	Meristem	65
57.08	104.23	168.34	Procambium	Procambium_5	5	Meristem	65
67.01	55.84	177.02	Lateral Root Cap	LRC_4	4	LRC_4	66
79	57.9	177.02	Lateral Root Cap	LRC_4	4	LRC_4	66
88.1	61.21	177.02	Lateral Root Cap	LRC_4	4	LRC_4	66
96.38	66.18	177.02	Lateral Root Cap	LRC_4	4	LRC_4	66
103.82	74.45	177.02	Lateral Root Cap	LRC_4	4	LRC_4	66
108.78	82.72	177.02	Lateral Root Cap	LRC_4	4	LRC_4	66
109.61	90.17	177.02	Lateral Root Cap	LRC_4	4	LRC_4	66
110.44	99.26	177.02	Lateral Root Cap	LRC_4	4	LRC_4	66
109.2	110.02	177.02	Lateral Root Cap	LRC_4	4	LRC_4	66
105.06	118.7	177.02	Lateral Root Cap	LRC_4	4	LRC_4	66
99.27	125.32	177.02	Lateral Root Cap	LRC_4	4	LRC_4	66
93.89	131.11	177.02	Lateral Root Cap	LRC_4	4	LRC_4	66
87.69	134.42	177.02	Lateral Root Cap	LRC_4	4	LRC_4	66
82.31	137.73	177.02	Lateral Root Cap	LRC_4	4	LRC_4	66
75.28	140.63	177.02	Lateral Root Cap	LRC_4	4	LRC_4	66
69.08	142.69	177.02	Lateral Root Cap	LRC_4	4	LRC_4	66
60.81	142.69	177.02	Lateral Root Cap	LRC_4	4	LRC_4	66
50.88	141.87	177.02	Lateral Root Cap	LRC_4	4	LRC_4	66
42.19	139.38	177.02	Lateral Root Cap	LRC_4	4	LRC_4	66
36.4	136.08	177.02	Lateral Root Cap	LRC_4	4	LRC_4	66
31.44	129.46	177.02	Lateral Root Cap	LRC_4	4	LRC_4	66
26.06	121.19	177.02	Lateral Root Cap	LRC_4	4	LRC_4	66
22.34	114.15	177.02	Lateral Root Cap	LRC_4	4	LRC_4	66
19.86	104.23	177.02	Lateral Root Cap	LRC_4	4	LRC_4	66
20.69	95.96	177.02	Lateral Root Cap	LRC_4	4	LRC_4	66
21.51	86.44	177.02	Lateral Root Cap	LRC_4	4	LRC_4	66
24.41	76.93	177.02	Lateral Root Cap	LRC_4	4	LRC_4	66
31.03	70.31	177.02	Lateral Root Cap	LRC_4	4	LRC_4	66
37.23	64.52	177.02	Lateral Root Cap	LRC_4	4	LRC_4	66
38.88	60.8	177.02	Lateral Root Cap	LRC_4	4	LRC_4	66
47.98	57.49	177.02	Lateral Root Cap	LRC_4	4	LRC_4	66
58.32	55.42	177.02	Lateral Root Cap	LRC_4	4	LRC_4	66
66.6	64.52	177.02	Atrichoblast	Atrichoblast_7	7	Meristem	67
76.11	65.76	177.02	Atrichoblast	Atrichoblast_7	7	Meristem	67
84.79	70.31	177.02	Trichoblast	Trichoblast_7	7	Meristem	67
94.31	76.52	177.02	Atrichoblast	Atrichoblast_7	7	Meristem	67
100.1	84.38	177.02	Atrichoblast	Atrichoblast_7	7	Meristem	67
100.93	93.89	177.02	Trichoblast	Trichoblast_7	7	Meristem	67
103.82	103.4	177.02	Atrichoblast	Atrichoblast_7	7	Meristem	67
99.27	110.85	177.02	Atrichoblast	Atrichoblast_7	7	Meristem	67
93.07	117.88	177.02	Trichoblast	Trichoblast_7	7	Meristem	67
86.45	127.8	177.02	Atrichoblast	Atrichoblast_7	7	Meristem	67
74.45	130.7	177.02	Trichoblast	Trichoblast_7	7	Meristem	67
62.46	134.42	177.02	Atrichoblast	Atrichoblast_7	7	Meristem	67
53.36	133.18	177.02	Atrichoblast	Atrichoblast_7	7	Meristem	67
43.85	127.8	177.02	Trichoblast	Trichoblast_7	7	Meristem	67
36.4	122.01	177.02	Atrichoblast	Atrichoblast_7	7	Meristem	67
32.27	113.33	177.02	Atrichoblast	Atrichoblast_7	7	Meristem	67
30.61	103.81	177.02	Trichoblast	Trichoblast_7	7	Meristem	67
29.37	92.23	177.02	Atrichoblast	Atrichoblast_7	7	Meristem	67
31.44	83.13	177.02	Trichoblast	Trichoblast_7	7	Meristem	67
38.06	74.03	177.02	Atrichoblast	Atrichoblast_7	7	Meristem	67
46.33	70.31	177.02	Atrichoblast	Atrichoblast_7	7	Meristem	67
55.84	65.76	177.02	Trichoblast	Trichoblast_7	7	Meristem	67
69.91	74.86	177.02	Cortex	Cortex_6	6	Meristem	68
87.28	85.2	177.02	Cortex	Cortex_6	6	Meristem	68
91.41	103.4	177.02	Cortex	Cortex_6	6	Meristem	68
79	118.7	177.02	Cortex	Cortex_6	6	Meristem	68
58.74	123.67	177.02	Cortex	Cortex_6	6	Meristem	68
42.19	113.74	177.02	Cortex	Cortex_6	6	Meristem	68
38.88	95.13	177.02	Cortex	Cortex_6	6	Meristem	68
48.81	79.83	177.02	Cortex	Cortex_6	6	Meristem	68
69.49	80.65	177.02	Endodermis	Endodermis_6	6	Meristem	69
81.07	86.86	177.02	Endodermis	Endodermis_6	6	Meristem	69
84.79	101.33	177.02	Endodermis	Endodermis_6	6	Meristem	69
76.11	113.33	177.02	Endodermis	Endodermis_6	6	Meristem	69
61.63	118.29	177.02	Endodermis	Endodermis_6	6	Meristem	69
47.57	110.43	177.02	Endodermis	Endodermis_6	6	Meristem	69
45.09	94.3	177.02	Endodermis	Endodermis_6	6	Meristem	69
55.43	81.89	177.02	Endodermis	Endodermis_6	6	Meristem	69
68.25	84.38	177.02	Pericycle	Pericycle_5	5	Meristem	70
74.45	86.03	177.02	Pericycle	Pericycle_5	5	Meristem	70
78.59	90.17	177.02	Pericycle	Pericycle_5	5	Meristem	70
81.07	95.54	177.02	Pericycle	Pericycle_5	5	Meristem	70
80.25	101.33	177.02	Pericycle	Pericycle_5	5	Meristem	70
78.18	107.12	177.02	Pericycle	Pericycle_5	5	Meristem	70
73.63	111.67	177.02	Pericycle	Pericycle_5	5	Meristem	70
69.08	113.33	177.02	Pericycle	Pericycle_5	5	Meristem	70
63.7	113.33	177.02	Pericycle	Pericycle_5	5	Meristem	70
59.15	112.5	177.02	Pericycle	Pericycle_5	5	Meristem	70
53.77	110.43	177.02	Pericycle	Pericycle_5	5	Meristem	70
49.22	104.64	177.02	Pericycle	Pericycle_5	5	Meristem	70
48.81	97.61	177.02	Pericycle	Pericycle_5	5	Meristem	70
50.47	90.99	177.02	Pericycle	Pericycle_5	5	Meristem	70
55.02	86.44	177.02	Pericycle	Pericycle_5	5	Meristem	70
61.22	83.55	177.02	Pericycle	Pericycle_5	5	Meristem	70
65.36	96.78	177.02	Xylem	Xylem_5	5	Meristem	71
58.32	100.51	177.02	Xylem	Xylem_5	5	Meristem	71
72.8	95.96	177.02	Xylem	Xylem_5	5	Meristem	71
60.39	87.68	177.02	Phloem	Phloem_5	5	Meristem	72
67.42	88.51	177.02	Phloem	Phloem_5	5	Meristem	72
61.63	91.41	177.02	Phloem	Phloem_5	5	Meristem	72
55.84	90.99	177.02	Phloem	Phloem_5	5	Meristem	72
67.01	105.06	177.02	Phloem	Phloem_5	5	Meristem	72
71.97	106.3	177.02	Phloem	Phloem_5	5	Meristem	72
67.84	109.61	177.02	Phloem	Phloem_5	5	Meristem	72
62.05	107.95	177.02	Phloem	Phloem_5	5	Meristem	72
51.71	99.26	177.02	Procambium	Procambium_6	6	Meristem	73
53.77	95.13	177.02	Procambium	Procambium_6	6	Meristem	73
58.32	94.72	177.02	Procambium	Procambium_6	6	Meristem	73
64.11	93.47	177.02	Procambium	Procambium_6	6	Meristem	73
69.08	92.23	177.02	Procambium	Procambium_6	6	Meristem	73
73.21	89.75	177.02	Procambium	Procambium_6	6	Meristem	73
76.52	93.47	177.02	Procambium	Procambium_6	6	Meristem	73
76.52	98.85	177.02	Procambium	Procambium_6	6	Meristem	73
74.04	102.16	177.02	Procambium	Procambium_6	6	Meristem	73
69.08	100.92	177.02	Procambium	Procambium_6	6	Meristem	73
63.29	102.57	177.02	Procambium	Procambium_6	6	Meristem	73
59.98	105.06	177.02	Procambium	Procambium_6	6	Meristem	73
57.5	108.78	177.02	Procambium	Procambium_6	6	Meristem	73
54.6	104.64	177.02	Procambium	Procambium_6	6	Meristem	73
65.77	62.04	182.81	Atrichoblast	Atrichoblast_8	8	Meristem	74
76.11	64.11	182.81	Atrichoblast	Atrichoblast_8	8	Meristem	74
86.04	69.9	182.81	Trichoblast	Trichoblast_8	8	Meristem	74
95.13	75.69	182.81	Atrichoblast	Atrichoblast_8	8	Meristem	74
100.93	83.13	182.81	Atrichoblast	Atrichoblast_8	8	Meristem	74
102.58	93.89	182.81	Trichoblast	Trichoblast_8	8	Meristem	74
105.89	103.4	182.81	Atrichoblast	Atrichoblast_8	8	Meristem	74
102.99	113.33	182.81	Atrichoblast	Atrichoblast_8	8	Meristem	74
94.72	119.12	182.81	Trichoblast	Trichoblast_8	8	Meristem	74
88.1	127.8	182.81	Atrichoblast	Atrichoblast_8	8	Meristem	74
74.87	131.53	182.81	Trichoblast	Trichoblast_8	8	Meristem	74
63.7	135.66	182.81	Atrichoblast	Atrichoblast_8	8	Meristem	74
53.36	134.01	182.81	Atrichoblast	Atrichoblast_8	8	Meristem	74
43.43	129.87	182.81	Trichoblast	Trichoblast_8	8	Meristem	74
35.16	123.25	182.81	Atrichoblast	Atrichoblast_8	8	Meristem	74
30.61	115.81	182.81	Atrichoblast	Atrichoblast_8	8	Meristem	74
27.72	104.23	182.81	Trichoblast	Trichoblast_8	8	Meristem	74
27.72	93.06	182.81	Atrichoblast	Atrichoblast_8	8	Meristem	74
31.44	81.07	182.81	Trichoblast	Trichoblast_8	8	Meristem	74
37.64	73.62	182.81	Atrichoblast	Atrichoblast_8	8	Meristem	74
45.92	67.83	182.81	Atrichoblast	Atrichoblast_8	8	Meristem	74
56.26	64.52	182.81	Trichoblast	Trichoblast_8	8	Meristem	74
70.32	73.62	182.81	Cortex	Cortex_7	7	Meristem	75
89.34	85.62	182.81	Cortex	Cortex_7	7	Meristem	75
93.48	104.23	182.81	Cortex	Cortex_7	7	Meristem	75
79.42	119.95	182.81	Cortex	Cortex_7	7	Meristem	75
58.74	124.5	182.81	Cortex	Cortex_7	7	Meristem	75
40.95	113.74	182.81	Cortex	Cortex_7	7	Meristem	75
38.06	95.13	182.81	Cortex	Cortex_7	7	Meristem	75
48.81	79.41	182.81	Cortex	Cortex_7	7	Meristem	75
70.32	79.83	182.81	Endodermis	Endodermis_7	7	Meristem	76
81.49	86.03	182.81	Endodermis	Endodermis_7	7	Meristem	76
86.04	100.92	182.81	Endodermis	Endodermis_7	7	Meristem	76
77.35	113.33	182.81	Endodermis	Endodermis_7	7	Meristem	76
62.05	117.88	182.81	Endodermis	Endodermis_7	7	Meristem	76
47.16	110.85	182.81	Endodermis	Endodermis_7	7	Meristem	76
44.26	95.13	182.81	Endodermis	Endodermis_7	7	Meristem	76
55.02	82.31	182.81	Endodermis	Endodermis_7	7	Meristem	76
68.25	54.6	187.78	Lateral Root Cap	LRC_4	4	LRC_4	77
78.6	56.66	187.78	Lateral Root Cap	LRC_4	4	LRC_4	77
89.34	60.39	187.78	Lateral Root Cap	LRC_4	4	LRC_4	77
98.44	66.59	187.78	Lateral Root Cap	LRC_4	4	LRC_4	77
103.41	73.62	187.78	Lateral Root Cap	LRC_4	4	LRC_4	77
109.2	82.72	187.78	Lateral Root Cap	LRC_4	4	LRC_4	77
112.51	90.99	187.78	Lateral Root Cap	LRC_4	4	LRC_4	77
114.99	100.09	187.78	Lateral Root Cap	LRC_4	4	LRC_4	77
114.99	107.95	187.78	Lateral Root Cap	LRC_4	4	LRC_4	77
112.92	117.46	187.78	Lateral Root Cap	LRC_4	4	LRC_4	77
109.2	124.5	187.78	Lateral Root Cap	LRC_4	4	LRC_4	77
104.23	131.11	187.78	Lateral Root Cap	LRC_4	4	LRC_4	77
95.96	137.73	187.78	Lateral Root Cap	LRC_4	4	LRC_4	77
86.04	142.69	187.78	Lateral Root Cap	LRC_4	4	LRC_4	77
78.18	146	187.78	Lateral Root Cap	LRC_4	4	LRC_4	77
69.08	146.83	187.78	Lateral Root Cap	LRC_4	4	LRC_4	77
59.15	144.35	187.78	Lateral Root Cap	LRC_4	4	LRC_4	77
50.47	144.76	187.78	Lateral Root Cap	LRC_4	4	LRC_4	77
43.02	141.45	187.78	Lateral Root Cap	LRC_4	4	LRC_4	77
36.82	136.9	187.78	Lateral Root Cap	LRC_4	4	LRC_4	77
29.37	133.59	187.78	Lateral Root Cap	LRC_4	4	LRC_4	77
23.58	126.98	187.78	Lateral Root Cap	LRC_4	4	LRC_4	77
19.03	119.53	187.78	Lateral Root Cap	LRC_4	4	LRC_4	77
16.96	110.02	187.78	Lateral Root Cap	LRC_4	4	LRC_4	77
15.31	101.33	187.78	Lateral Root Cap	LRC_4	4	LRC_4	77
16.55	92.23	187.78	Lateral Root Cap	LRC_4	4	LRC_4	77
19.86	82.72	187.78	Lateral Root Cap	LRC_4	4	LRC_4	77
23.58	74.03	187.78	Lateral Root Cap	LRC_4	4	LRC_4	77
28.13	66.18	187.78	Lateral Root Cap	LRC_4	4	LRC_4	77
35.16	59.97	187.78	Lateral Root Cap	LRC_4	4	LRC_4	77
46.74	56.66	187.78	Lateral Root Cap	LRC_4	4	LRC_4	77
58.32	53.77	187.78	Lateral Root Cap	LRC_4	4	LRC_4	77
69.08	83.55	187.78	Pericycle	Pericycle_6	6	Meristem	78
74.87	84.79	187.78	Pericycle	Pericycle_6	6	Meristem	78
79	90.17	187.78	Pericycle	Pericycle_6	6	Meristem	78
82.31	97.2	187.78	Pericycle	Pericycle_6	6	Meristem	78
81.07	103.81	187.78	Pericycle	Pericycle_6	6	Meristem	78
77.76	109.19	187.78	Pericycle	Pericycle_6	6	Meristem	78
71.15	113.33	187.78	Pericycle	Pericycle_6	6	Meristem	78
64.94	114.98	187.78	Pericycle	Pericycle_6	6	Meristem	78
57.5	113.74	187.78	Pericycle	Pericycle_6	6	Meristem	78
52.95	111.67	187.78	Pericycle	Pericycle_6	6	Meristem	78
47.98	104.64	187.78	Pericycle	Pericycle_6	6	Meristem	78
47.57	95.54	187.78	Pericycle	Pericycle_6	6	Meristem	78
52.53	87.27	187.78	Pericycle	Pericycle_6	6	Meristem	78
59.98	82.31	187.78	Pericycle	Pericycle_6	6	Meristem	78
65.36	62.45	192.33	Atrichoblast	Atrichoblast_9	9	Meristem	79
76.11	63.69	192.33	Atrichoblast	Atrichoblast_9	9	Meristem	79
85.62	70.31	192.33	Trichoblast	Trichoblast_9	9	Meristem	79
95.96	75.28	192.33	Atrichoblast	Atrichoblast_9	9	Meristem	79
101.75	83.13	192.33	Atrichoblast	Atrichoblast_9	9	Meristem	79
103.41	94.3	192.33	Trichoblast	Trichoblast_9	9	Meristem	79
106.3	103.81	192.33	Atrichoblast	Atrichoblast_9	9	Meristem	79
104.23	112.91	192.33	Atrichoblast	Atrichoblast_9	9	Meristem	79
94.72	120.36	192.33	Trichoblast	Trichoblast_9	9	Meristem	79
88.52	130.7	192.33	Atrichoblast	Atrichoblast_9	9	Meristem	79
75.7	131.94	192.33	Trichoblast	Trichoblast_9	9	Meristem	79
62.05	137.32	192.33	Atrichoblast	Atrichoblast_9	9	Meristem	79
52.95	134.42	192.33	Atrichoblast	Atrichoblast_9	9	Meristem	79
43.43	128.63	192.33	Trichoblast	Trichoblast_9	9	Meristem	79
34.75	124.08	192.33	Atrichoblast	Atrichoblast_9	9	Meristem	79
30.2	116.22	192.33	Atrichoblast	Atrichoblast_9	9	Meristem	79
26.48	102.99	192.33	Trichoblast	Trichoblast_9	9	Meristem	79
25.65	92.65	192.33	Atrichoblast	Atrichoblast_9	9	Meristem	79
30.61	81.48	192.33	Trichoblast	Trichoblast_9	9	Meristem	79
35.58	71.14	192.33	Atrichoblast	Atrichoblast_9	9	Meristem	79
44.26	67	192.33	Atrichoblast	Atrichoblast_9	9	Meristem	79
55.84	64.11	192.33	Trichoblast	Trichoblast_9	9	Meristem	79
69.49	72.38	192.33	Cortex	Cortex_8	8	Meristem	80
89.34	85.62	192.33	Cortex	Cortex_8	8	Meristem	80
93.07	105.06	192.33	Cortex	Cortex_8	8	Meristem	80
80.25	120.77	192.33	Cortex	Cortex_8	8	Meristem	80
58.74	125.32	192.33	Cortex	Cortex_8	8	Meristem	80
40.54	114.98	192.33	Cortex	Cortex_8	8	Meristem	80
35.99	96.37	192.33	Cortex	Cortex_8	8	Meristem	80
47.57	76.93	192.33	Cortex	Cortex_8	8	Meristem	80
69.91	79	192.33	Endodermis	Endodermis_8	8	Meristem	81
81.9	86.86	192.33	Endodermis	Endodermis_8	8	Meristem	81
86.86	101.33	192.33	Endodermis	Endodermis_8	8	Meristem	81
77.76	114.98	192.33	Endodermis	Endodermis_8	8	Meristem	81
63.29	118.7	192.33	Endodermis	Endodermis_8	8	Meristem	81
46.74	111.26	192.33	Endodermis	Endodermis_8	8	Meristem	81
42.61	95.13	192.33	Endodermis	Endodermis_8	8	Meristem	81
54.19	80.24	192.33	Endodermis	Endodermis_8	8	Meristem	81
64.53	98.02	192.33	Xylem	Xylem_6	6	Meristem	82
72.39	96.37	192.33	Xylem	Xylem_6	6	Meristem	82
57.91	100.92	192.33	Xylem	Xylem_6	6	Meristem	82
59.57	86.86	192.33	Phloem	Phloem_6	6	Meristem	83
55.43	90.99	192.33	Phloem	Phloem_6	6	Meristem	83
62.05	89.75	192.33	Phloem	Phloem_6	6	Meristem	83
66.18	86.86	192.33	Phloem	Phloem_6	6	Meristem	83
60.81	110.85	192.33	Phloem	Phloem_6	6	Meristem	83
67.01	112.5	192.33	Phloem	Phloem_6	6	Meristem	83
66.6	107.54	192.33	Phloem	Phloem_6	6	Meristem	83
72.39	108.36	192.33	Phloem	Phloem_6	6	Meristem	83
51.71	101.33	192.33	Procambium	Procambium_7	7	Meristem	84
52.53	94.72	192.33	Procambium	Procambium_7	7	Meristem	84
57.5	93.89	192.33	Procambium	Procambium_7	7	Meristem	84
61.63	95.13	192.33	Procambium	Procambium_7	7	Meristem	84
66.6	91.82	192.33	Procambium	Procambium_7	7	Meristem	84
71.56	90.17	192.33	Procambium	Procambium_7	7	Meristem	84
74.87	90.58	192.33	Procambium	Procambium_7	7	Meristem	84
77.35	93.89	192.33	Procambium	Procambium_7	7	Meristem	84
77.76	99.26	192.33	Procambium	Procambium_7	7	Meristem	84
74.45	104.23	192.33	Procambium	Procambium_7	7	Meristem	84
71.56	102.16	192.33	Procambium	Procambium_7	7	Meristem	84
64.94	103.81	192.33	Procambium	Procambium_7	7	Meristem	84
60.39	105.47	192.33	Procambium	Procambium_7	7	Meristem	84
57.5	105.88	192.33	Procambium	Procambium_7	7	Meristem	84
57.08	110.02	192.33	Procambium	Procambium_7	7	Meristem	84
52.95	105.88	192.33	Procambium	Procambium_7	7	Meristem	84
66.6	61.63	198.53	Atrichoblast	Atrichoblast_10	10	Meristem	85
77.76	62.87	198.53	Atrichoblast	Atrichoblast_10	10	Meristem	85
86.04	69.07	198.53	Trichoblast	Trichoblast_10	10	Meristem	85
95.96	74.86	198.53	Atrichoblast	Atrichoblast_10	10	Meristem	85
101.75	83.55	198.53	Atrichoblast	Atrichoblast_10	10	Meristem	85
104.65	93.06	198.53	Trichoblast	Trichoblast_10	10	Meristem	85
106.72	105.06	198.53	Atrichoblast	Atrichoblast_10	10	Meristem	85
104.23	113.74	198.53	Atrichoblast	Atrichoblast_10	10	Meristem	85
95.96	122.01	198.53	Trichoblast	Trichoblast_10	10	Meristem	85
88.1	131.94	198.53	Atrichoblast	Atrichoblast_10	10	Meristem	85
75.7	134.42	198.53	Trichoblast	Trichoblast_10	10	Meristem	85
63.7	138.56	198.53	Atrichoblast	Atrichoblast_10	10	Meristem	85
53.36	135.66	198.53	Atrichoblast	Atrichoblast_10	10	Meristem	85
41.78	130.29	198.53	Trichoblast	Trichoblast_10	10	Meristem	85
32.68	124.08	198.53	Atrichoblast	Atrichoblast_10	10	Meristem	85
28.13	116.22	198.53	Atrichoblast	Atrichoblast_10	10	Meristem	85
24.82	105.06	198.53	Trichoblast	Trichoblast_10	10	Meristem	85
25.24	91.82	198.53	Atrichoblast	Atrichoblast_10	10	Meristem	85
28.13	81.48	198.53	Trichoblast	Trichoblast_10	10	Meristem	85
34.34	72.38	198.53	Atrichoblast	Atrichoblast_10	10	Meristem	85
44.26	67.42	198.53	Atrichoblast	Atrichoblast_10	10	Meristem	85
55.02	62.04	198.53	Trichoblast	Trichoblast_10	10	Meristem	85
69.49	72.79	198.53	Cortex	Cortex_9	9	Meristem	86
91	85.2	198.53	Cortex	Cortex_9	9	Meristem	86
93.48	105.47	198.53	Cortex	Cortex_9	9	Meristem	86
81.07	120.36	198.53	Cortex	Cortex_9	9	Meristem	86
59.98	127.39	198.53	Cortex	Cortex_9	9	Meristem	86
40.13	114.98	198.53	Cortex	Cortex_9	9	Meristem	86
35.16	96.78	198.53	Cortex	Cortex_9	9	Meristem	86
46.33	77.34	198.53	Cortex	Cortex_9	9	Meristem	86
69.49	79.83	198.53	Endodermis	Endodermis_9	9	Meristem	87
82.31	87.27	198.53	Endodermis	Endodermis_9	9	Meristem	87
87.28	101.75	198.53	Endodermis	Endodermis_9	9	Meristem	87
78.59	114.98	198.53	Endodermis	Endodermis_9	9	Meristem	87
63.7	119.95	198.53	Endodermis	Endodermis_9	9	Meristem	87
47.98	114.57	198.53	Endodermis	Endodermis_9	9	Meristem	87
41.37	97.61	198.53	Endodermis	Endodermis_9	9	Meristem	87
52.12	81.48	198.53	Endodermis	Endodermis_9	9	Meristem	87
65.77	62.45	202.25	Atrichoblast	Atrichoblast_11	11	Meristem	88
77.35	64.94	202.25	Atrichoblast	Atrichoblast_11	11	Meristem	88
85.62	67.83	202.25	Trichoblast	Trichoblast_11	11	Meristem	88
96.38	75.28	202.25	Atrichoblast	Atrichoblast_11	11	Meristem	88
102.58	83.96	202.25	Atrichoblast	Atrichoblast_11	11	Meristem	88
105.06	94.3	202.25	Trichoblast	Trichoblast_11	11	Meristem	88
107.54	103.4	202.25	Atrichoblast	Atrichoblast_11	11	Meristem	88
104.65	113.74	202.25	Atrichoblast	Atrichoblast_11	11	Meristem	88
96.38	122.84	202.25	Trichoblast	Trichoblast_11	11	Meristem	88
90.17	131.53	202.25	Atrichoblast	Atrichoblast_11	11	Meristem	88
76.11	136.49	202.25	Trichoblast	Trichoblast_11	11	Meristem	88
63.7	139.38	202.25	Atrichoblast	Atrichoblast_11	11	Meristem	88
52.12	137.32	202.25	Atrichoblast	Atrichoblast_11	11	Meristem	88
42.61	129.87	202.25	Trichoblast	Trichoblast_11	11	Meristem	88
31.85	124.91	202.25	Atrichoblast	Atrichoblast_11	11	Meristem	88
27.3	115.4	202.25	Atrichoblast	Atrichoblast_11	11	Meristem	88
24	104.64	202.25	Trichoblast	Trichoblast_11	11	Meristem	88
25.65	91	202.25	Atrichoblast	Atrichoblast_11	11	Meristem	88
28.54	81.48	202.25	Trichoblast	Trichoblast_11	11	Meristem	88
34.34	71.14	202.25	Atrichoblast	Atrichoblast_11	11	Meristem	88
44.26	65.76	202.25	Atrichoblast	Atrichoblast_11	11	Meristem	88
54.19	63.69	202.25	Trichoblast	Trichoblast_11	11	Meristem	88
69.91	72.38	202.25	Cortex	Cortex_10	10	Meristem	89
89.34	85.62	202.25	Cortex	Cortex_10	10	Meristem	89
94.72	105.47	202.25	Cortex	Cortex_10	10	Meristem	89
79.42	121.6	202.25	Cortex	Cortex_10	10	Meristem	89
57.91	127.8	202.25	Cortex	Cortex_10	10	Meristem	89
38.88	114.57	202.25	Cortex	Cortex_10	10	Meristem	89
35.16	94.72	202.25	Cortex	Cortex_10	10	Meristem	89
46.74	76.93	202.25	Cortex	Cortex_10	10	Meristem	89
69.49	79.41	202.25	Endodermis	Endodermis_10	10	Meristem	90
83.14	87.27	202.25	Endodermis	Endodermis_10	10	Meristem	90
87.28	102.57	202.25	Endodermis	Endodermis_10	10	Meristem	90
77.76	115.81	202.25	Endodermis	Endodermis_10	10	Meristem	90
63.29	119.53	202.25	Endodermis	Endodermis_10	10	Meristem	90
47.57	113.74	202.25	Endodermis	Endodermis_10	10	Meristem	90
40.95	97.2	202.25	Endodermis	Endodermis_10	10	Meristem	90
53.36	80.65	202.25	Endodermis	Endodermis_10	10	Meristem	90
63.29	81.48	202.25	Pericycle	Pericycle_7	7	Meristem	91
69.08	83.96	202.25	Pericycle	Pericycle_7	7	Meristem	91
75.7	85.62	202.25	Pericycle	Pericycle_7	7	Meristem	91
79.42	90.58	202.25	Pericycle	Pericycle_7	7	Meristem	91
82.31	96.78	202.25	Pericycle	Pericycle_7	7	Meristem	91
81.49	105.06	202.25	Pericycle	Pericycle_7	7	Meristem	91
78.18	110.43	202.25	Pericycle	Pericycle_7	7	Meristem	91
71.97	114.98	202.25	Pericycle	Pericycle_7	7	Meristem	91
64.53	116.22	202.25	Pericycle	Pericycle_7	7	Meristem	91
58.32	114.98	202.25	Pericycle	Pericycle_7	7	Meristem	91
53.36	112.5	202.25	Pericycle	Pericycle_7	7	Meristem	91
47.57	107.12	202.25	Pericycle	Pericycle_7	7	Meristem	91
46.33	98.02	202.25	Pericycle	Pericycle_7	7	Meristem	91
47.57	91.41	202.25	Pericycle	Pericycle_7	7	Meristem	91
52.53	86.03	202.25	Pericycle	Pericycle_7	7	Meristem	91
57.91	83.13	202.25	Pericycle	Pericycle_7	7	Meristem	91
64.94	98.44	202.25	Xylem	Xylem_7	7	Meristem	92
72.39	97.2	202.25	Xylem	Xylem_7	7	Meristem	92
57.08	100.51	202.25	Xylem	Xylem_7	7	Meristem	92
50.88	101.33	202.25	Xylem	Xylem_7	7	Meristem	92
77.35	95.54	202.25	Xylem	Xylem_7	7	Meristem	92
58.32	87.27	202.25	Phloem	Phloem_7	7	Meristem	93
63.29	86.03	202.25	Phloem	Phloem_7	7	Meristem	93
62.05	89.75	202.25	Phloem	Phloem_7	7	Meristem	93
56.67	91.41	202.25	Phloem	Phloem_7	7	Meristem	93
65.77	109.19	202.25	Phloem	Phloem_7	7	Meristem	93
70.32	107.95	202.25	Phloem	Phloem_7	7	Meristem	93
70.73	112.09	202.25	Phloem	Phloem_7	7	Meristem	93
63.7	111.67	202.25	Phloem	Phloem_7	7	Meristem	93
51.29	95.54	202.25	Procambium	Procambium_8	8	Meristem	94
52.95	90.99	202.25	Procambium	Procambium_8	8	Meristem	94
57.5	94.3	202.25	Procambium	Procambium_8	8	Meristem	94
59.98	95.13	202.25	Procambium	Procambium_8	8	Meristem	94
64.11	91.82	202.25	Procambium	Procambium_8	8	Meristem	94
68.66	87.68	202.25	Procambium	Procambium_8	8	Meristem	94
69.91	92.23	202.25	Procambium	Procambium_8	8	Meristem	94
74.04	90.99	202.25	Procambium	Procambium_8	8	Meristem	94
76.94	99.26	202.25	Procambium	Procambium_8	8	Meristem	94
75.7	105.47	202.25	Procambium	Procambium_8	8	Meristem	94
71.97	102.16	202.25	Procambium	Procambium_8	8	Meristem	94
68.25	102.99	202.25	Procambium	Procambium_8	8	Meristem	94
63.29	103.81	202.25	Procambium	Procambium_8	8	Meristem	94
60.39	106.71	202.25	Procambium	Procambium_8	8	Meristem	94
57.08	111.26	202.25	Procambium	Procambium_8	8	Meristem	94
54.19	107.12	202.25	Procambium	Procambium_8	8	Meristem	94
66.6	62.04	205.97	Atrichoblast	Atrichoblast_12	12	Meristem	95
77.35	63.69	205.97	Atrichoblast	Atrichoblast_12	12	Meristem	95
86.45	69.07	205.97	Trichoblast	Trichoblast_12	12	Meristem	95
96.79	75.28	205.97	Atrichoblast	Atrichoblast_12	12	Meristem	95
103.41	83.55	205.97	Atrichoblast	Atrichoblast_12	12	Meristem	95
104.65	94.3	205.97	Trichoblast	Trichoblast_12	12	Meristem	95
107.13	104.23	205.97	Atrichoblast	Atrichoblast_12	12	Meristem	95
105.48	115.4	205.97	Atrichoblast	Atrichoblast_12	12	Meristem	95
96.79	122.43	205.97	Trichoblast	Trichoblast_12	12	Meristem	95
89.76	132.77	205.97	Atrichoblast	Atrichoblast_12	12	Meristem	95
75.7	136.49	205.97	Trichoblast	Trichoblast_12	12	Meristem	95
62.87	139.8	205.97	Atrichoblast	Atrichoblast_12	12	Meristem	95
51.29	138.56	205.97	Atrichoblast	Atrichoblast_12	12	Meristem	95
40.13	130.7	205.97	Trichoblast	Trichoblast_12	12	Meristem	95
31.44	124.08	205.97	Atrichoblast	Atrichoblast_12	12	Meristem	95
27.3	116.64	205.97	Atrichoblast	Atrichoblast_12	12	Meristem	95
24.41	105.06	205.97	Trichoblast	Trichoblast_12	12	Meristem	95
24	91.41	205.97	Atrichoblast	Atrichoblast_12	12	Meristem	95
26.89	80.24	205.97	Trichoblast	Trichoblast_12	12	Meristem	95
34.34	71.55	205.97	Atrichoblast	Atrichoblast_12	12	Meristem	95
43.43	66.18	205.97	Atrichoblast	Atrichoblast_12	12	Meristem	95
54.6	63.28	205.97	Trichoblast	Trichoblast_12	12	Meristem	95
69.08	71.97	205.97	Cortex	Cortex_11	11	Meristem	96
89.76	85.2	205.97	Cortex	Cortex_11	11	Meristem	96
93.48	106.3	205.97	Cortex	Cortex_11	11	Meristem	96
79.83	121.6	205.97	Cortex	Cortex_11	11	Meristem	96
57.91	128.22	205.97	Cortex	Cortex_11	11	Meristem	96
38.47	114.98	205.97	Cortex	Cortex_11	11	Meristem	96
34.75	95.54	205.97	Cortex	Cortex_11	11	Meristem	96
45.5	77.34	205.97	Cortex	Cortex_11	11	Meristem	96
68.25	79	205.97	Endodermis	Endodermis_11	11	Meristem	97
83.14	87.68	205.97	Endodermis	Endodermis_11	11	Meristem	97
86.45	103.81	205.97	Endodermis	Endodermis_11	11	Meristem	97
77.76	114.98	205.97	Endodermis	Endodermis_11	11	Meristem	97
62.05	120.77	205.97	Endodermis	Endodermis_11	11	Meristem	97
47.16	114.98	205.97	Endodermis	Endodermis_11	11	Meristem	97
40.54	97.2	205.97	Endodermis	Endodermis_11	11	Meristem	97
50.47	82.72	205.97	Endodermis	Endodermis_11	11	Meristem	97
69.08	52.94	208.46	Lateral Root Cap	LRC_4	4	LRC_4	98
81.07	55.42	208.46	Lateral Root Cap	LRC_4	4	LRC_4	98
91	59.97	208.46	Lateral Root Cap	LRC_4	4	LRC_4	98
99.68	65.35	208.46	Lateral Root Cap	LRC_4	4	LRC_4	98
105.89	74.03	208.46	Lateral Root Cap	LRC_4	4	LRC_4	98
113.75	81.89	208.46	Lateral Root Cap	LRC_4	4	LRC_4	98
117.06	92.65	208.46	Lateral Root Cap	LRC_4	4	LRC_4	98
117.47	105.88	208.46	Lateral Root Cap	LRC_4	4	LRC_4	98
114.16	116.64	208.46	Lateral Root Cap	LRC_4	4	LRC_4	98
110.44	124.91	208.46	Lateral Root Cap	LRC_4	4	LRC_4	98
103.82	131.94	208.46	Lateral Root Cap	LRC_4	4	LRC_4	98
97.2	140.21	208.46	Lateral Root Cap	LRC_4	4	LRC_4	98
87.28	146	208.46	Lateral Root Cap	LRC_4	4	LRC_4	98
78.59	148.9	208.46	Lateral Root Cap	LRC_4	4	LRC_4	98
68.25	148.48	208.46	Lateral Root Cap	LRC_4	4	LRC_4	98
59.15	148.9	208.46	Lateral Root Cap	LRC_4	4	LRC_4	98
49.22	147.24	208.46	Lateral Root Cap	LRC_4	4	LRC_4	98
41.37	143.52	208.46	Lateral Root Cap	LRC_4	4	LRC_4	98
32.68	138.56	208.46	Lateral Root Cap	LRC_4	4	LRC_4	98
25.65	113.59	208.46	Lateral Root Cap	LRC_4	4	LRC_4	98
19.03	127.39	208.46	Lateral Root Cap	LRC_4	4	LRC_4	98
14.9	118.29	208.46	Lateral Root Cap	LRC_4	4	LRC_4	98
13.24	110.02	208.46	Lateral Root Cap	LRC_4	4	LRC_4	98
12.41	101.33	208.46	Lateral Root Cap	LRC_4	4	LRC_4	98
15.31	92.23	208.46	Lateral Root Cap	LRC_4	4	LRC_4	98
21.51	78.58	208.46	Lateral Root Cap	LRC_4	4	LRC_4	98
29.37	68.24	208.46	Lateral Root Cap	LRC_4	4	LRC_4	98
38.06	60.8	208.46	Lateral Root Cap	LRC_4	4	LRC_4	98
45.92	55.84	208.46	Lateral Root Cap	LRC_4	4	LRC_4	98
57.91	52.11	208.46	Lateral Root Cap	LRC_4	4	LRC_4	98
65.77	60.39	208.46	Atrichoblast	Atrichoblast_13	13	Meristem	99
77.76	62.45	208.46	Atrichoblast	Atrichoblast_13	13	Meristem	99
86.86	69.49	208.46	Trichoblast	Trichoblast_13	13	Meristem	99
96.79	76.1	208.46	Atrichoblast	Atrichoblast_13	13	Meristem	99
103.41	83.13	208.46	Atrichoblast	Atrichoblast_13	13	Meristem	99
105.06	94.3	208.46	Trichoblast	Trichoblast_13	13	Meristem	99
108.37	105.06	208.46	Atrichoblast	Atrichoblast_13	13	Meristem	99
105.48	114.57	208.46	Atrichoblast	Atrichoblast_13	13	Meristem	99
96.79	122.84	208.46	Trichoblast	Trichoblast_13	13	Meristem	99
89.34	132.35	208.46	Atrichoblast	Atrichoblast_13	13	Meristem	99
76.11	136.08	208.46	Trichoblast	Trichoblast_13	13	Meristem	99
62.87	138.56	208.46	Atrichoblast	Atrichoblast_13	13	Meristem	99
50.88	139.38	208.46	Atrichoblast	Atrichoblast_13	13	Meristem	99
40.95	131.94	208.46	Trichoblast	Trichoblast_13	13	Meristem	99
31.44	124.5	208.46	Atrichoblast	Atrichoblast_13	13	Meristem	99
27.3	116.22	208.46	Atrichoblast	Atrichoblast_13	13	Meristem	99
23.17	104.64	208.46	Trichoblast	Trichoblast_13	13	Meristem	99
23.58	92.23	208.46	Atrichoblast	Atrichoblast_13	13	Meristem	99
28.54	81.07	208.46	Trichoblast	Trichoblast_13	13	Meristem	99
33.92	70.73	208.46	Atrichoblast	Atrichoblast_13	13	Meristem	99
43.02	66.18	208.46	Atrichoblast	Atrichoblast_13	13	Meristem	99
53.77	63.69	208.46	Trichoblast	Trichoblast_13	13	Meristem	99
70.73	72.79	208.46	Cortex	Cortex_12	12	Meristem	100
90.17	85.62	208.46	Cortex	Cortex_12	12	Meristem	100
94.31	105.88	208.46	Cortex	Cortex_12	12	Meristem	100
79.42	122.01	208.46	Cortex	Cortex_12	12	Meristem	100
57.91	127.8	208.46	Cortex	Cortex_12	12	Meristem	100
38.88	116.22	208.46	Cortex	Cortex_12	12	Meristem	100
35.16	95.13	208.46	Cortex	Cortex_12	12	Meristem	100
46.33	76.1	208.46	Cortex	Cortex_12	12	Meristem	100
70.32	79.41	208.46	Endodermis	Endodermis_12	12	Meristem	101
82.73	87.27	208.46	Endodermis	Endodermis_12	12	Meristem	101
86.45	103.81	208.46	Endodermis	Endodermis_12	12	Meristem	101
77.35	116.64	208.46	Endodermis	Endodermis_12	12	Meristem	101
63.29	121.19	208.46	Endodermis	Endodermis_12	12	Meristem	101
47.16	114.98	208.46	Endodermis	Endodermis_12	12	Meristem	101
40.95	97.2	208.46	Endodermis	Endodermis_12	12	Meristem	101
52.12	80.65	208.46	Endodermis	Endodermis_12	12	Meristem	101
67.42	59.97	214.66	Atrichoblast	Atrichoblast_14	14	Meristem	102
77.35	61.63	214.66	Atrichoblast	Atrichoblast_14	14	Meristem	102
87.28	69.49	214.66	Trichoblast	Trichoblast_14	14	Meristem	102
98.03	74.86	214.66	Atrichoblast	Atrichoblast_14	14	Meristem	102
103.82	83.13	214.66	Atrichoblast	Atrichoblast_14	14	Meristem	102
105.06	94.3	214.66	Trichoblast	Trichoblast_14	14	Meristem	102
107.96	105.06	214.66	Atrichoblast	Atrichoblast_14	14	Meristem	102
106.3	114.98	214.66	Atrichoblast	Atrichoblast_14	14	Meristem	102
98.03	124.5	214.66	Trichoblast	Trichoblast_14	14	Meristem	102
91	131.94	214.66	Atrichoblast	Atrichoblast_14	14	Meristem	102
82.31	137.73	214.66	Atrichoblast	Atrichoblast_14	14	Meristem	102
73.63	138.14	214.66	Trichoblast	Trichoblast_14	14	Meristem	102
62.05	140.21	214.66	Atrichoblast	Atrichoblast_14	14	Meristem	102
50.47	138.56	214.66	Atrichoblast	Atrichoblast_14	14	Meristem	102
40.13	132.77	214.66	Trichoblast	Trichoblast_14	14	Meristem	102
31.03	125.74	214.66	Atrichoblast	Atrichoblast_14	14	Meristem	102
26.48	116.64	214.66	Atrichoblast	Atrichoblast_14	14	Meristem	102
22.75	105.06	214.66	Trichoblast	Trichoblast_14	14	Meristem	102
23.17	91.41	214.66	Atrichoblast	Atrichoblast_14	14	Meristem	102
27.3	80.65	214.66	Trichoblast	Trichoblast_14	14	Meristem	102
35.58	70.31	214.66	Atrichoblast	Atrichoblast_14	14	Meristem	102
44.26	64.94	214.66	Atrichoblast	Atrichoblast_14	14	Meristem	102
55.85	61.01	214.66	Trichoblast	Trichoblast_14	14	Meristem	102
69.91	72.38	214.66	Cortex	Cortex_13	13	Meristem	103
90.17	86.44	214.66	Cortex	Cortex_13	13	Meristem	103
95.55	105.47	214.66	Cortex	Cortex_13	13	Meristem	103
79.42	123.67	214.66	Cortex	Cortex_13	13	Meristem	103
56.67	128.63	214.66	Cortex	Cortex_13	13	Meristem	103
37.23	116.22	214.66	Cortex	Cortex_13	13	Meristem	103
34.34	93.89	214.66	Cortex	Cortex_13	13	Meristem	103
45.92	76.52	214.66	Cortex	Cortex_13	13	Meristem	103
69.49	79.41	214.66	Endodermis	Endodermis_13	13	Meristem	104
83.14	86.86	214.66	Endodermis	Endodermis_13	13	Meristem	104
87.28	103.4	214.66	Endodermis	Endodermis_13	13	Meristem	104
78.59	116.64	214.66	Endodermis	Endodermis_13	13	Meristem	104
59.57	121.6	214.66	Endodermis	Endodermis_13	13	Meristem	104
45.92	114.98	214.66	Endodermis	Endodermis_13	13	Meristem	104
39.71	97.61	214.66	Endodermis	Endodermis_13	13	Meristem	104
53.77	79.83	214.66	Endodermis	Endodermis_13	13	Meristem	104
63.29	81.07	214.66	Pericycle	Pericycle_8	8	Meristem	105
70.32	83.55	214.66	Pericycle	Pericycle_8	8	Meristem	105
75.7	85.2	214.66	Pericycle	Pericycle_8	8	Meristem	105
80.25	90.58	214.66	Pericycle	Pericycle_8	8	Meristem	105
82.31	97.2	214.66	Pericycle	Pericycle_8	8	Meristem	105
81.49	104.23	214.66	Pericycle	Pericycle_8	8	Meristem	105
79	108.78	214.66	Pericycle	Pericycle_8	8	Meristem	105
72.39	113.74	214.66	Pericycle	Pericycle_8	8	Meristem	105
65.77	116.64	214.66	Pericycle	Pericycle_8	8	Meristem	105
59.98	115.81	214.66	Pericycle	Pericycle_8	8	Meristem	105
52.12	113.33	214.66	Pericycle	Pericycle_8	8	Meristem	105
46.74	107.12	214.66	Pericycle	Pericycle_8	8	Meristem	105
45.5	98.44	214.66	Pericycle	Pericycle_8	8	Meristem	105
46.74	90.58	214.66	Pericycle	Pericycle_8	8	Meristem	105
52.53	85.62	214.66	Pericycle	Pericycle_8	8	Meristem	105
58.32	82.72	214.66	Pericycle	Pericycle_8	8	Meristem	105
50.88	102.99	214.66	Xylem	Xylem_8	8	Meristem	106
57.08	101.33	214.66	Xylem	Xylem_8	8	Meristem	106
64.53	98.44	214.66	Xylem	Xylem_8	8	Meristem	106
72.39	97.2	214.66	Xylem	Xylem_8	8	Meristem	106
76.94	95.13	214.66	Xylem	Xylem_8	8	Meristem	106
57.5	87.27	214.66	Phloem	Phloem_8	8	Meristem	107
64.11	86.44	214.66	Phloem	Phloem_8	8	Meristem	107
60.39	89.75	214.66	Phloem	Phloem_8	8	Meristem	107
59.98	92.65	214.66	Phloem	Phloem_8	8	Meristem	107
53.77	91	214.66	Phloem	Phloem_8	8	Meristem	107
63.29	107.95	214.66	Phloem	Phloem_8	8	Meristem	107
68.66	106.71	214.66	Phloem	Phloem_8	8	Meristem	107
72.39	108.78	214.66	Phloem	Phloem_8	8	Meristem	107
67.42	113.33	214.66	Phloem	Phloem_8	8	Meristem	107
61.22	112.91	214.66	Phloem	Phloem_8	8	Meristem	107
50.88	97.2	214.66	Procambium	Procambium_9	9	Meristem	108
52.53	94	214.66	Procambium	Procambium_9	9	Meristem	108
55.84	95.54	214.66	Procambium	Procambium_9	9	Meristem	108
61.22	95.96	214.66	Procambium	Procambium_9	9	Meristem	108
65.36	92.23	214.66	Procambium	Procambium_9	9	Meristem	108
67.84	88	214.66	Procambium	Procambium_9	9	Meristem	108
69.49	92.23	214.66	Procambium	Procambium_9	9	Meristem	108
72.39	91	214.66	Procambium	Procambium_9	9	Meristem	108
76.94	100.51	214.66	Procambium	Procambium_9	9	Meristem	108
76.52	105.88	214.66	Procambium	Procambium_9	9	Meristem	108
71.97	102.99	214.66	Procambium	Procambium_9	9	Meristem	108
68.25	103.4	214.66	Procambium	Procambium_9	9	Meristem	108
61.22	105.88	214.66	Procambium	Procambium_9	9	Meristem	108
57.91	107.54	214.66	Procambium	Procambium_9	9	Meristem	108
56.67	110.02	214.66	Procambium	Procambium_9	9	Meristem	108
53.36	107.54	214.66	Procambium	Procambium_9	9	Meristem	108
67.42	59.97	217.97	Atrichoblast	Atrichoblast_15	15	Meristem	109
78.18	61.63	217.97	Atrichoblast	Atrichoblast_15	15	Meristem	109
87.69	69.07	217.97	Trichoblast	Trichoblast_15	15	Meristem	109
98.86	74.45	217.97	Atrichoblast	Atrichoblast_15	15	Meristem	109
104.23	83.55	217.97	Atrichoblast	Atrichoblast_15	15	Meristem	109
105.06	94.3	217.97	Trichoblast	Trichoblast_15	15	Meristem	109
108.78	105.06	217.97	Atrichoblast	Atrichoblast_15	15	Meristem	109
106.72	115.4	217.97	Atrichoblast	Atrichoblast_15	15	Meristem	109
98.03	123.67	217.97	Trichoblast	Trichoblast_15	15	Meristem	109
91.83	132.77	217.97	Atrichoblast	Atrichoblast_15	15	Meristem	109
82.73	137.32	217.97	Atrichoblast	Atrichoblast_15	15	Meristem	109
73.21	137.73	217.97	Trichoblast	Trichoblast_15	15	Meristem	109
62.05	140.63	217.97	Atrichoblast	Atrichoblast_15	15	Meristem	109
49.22	138.97	217.97	Atrichoblast	Atrichoblast_15	15	Meristem	109
38.88	131.53	217.97	Trichoblast	Trichoblast_15	15	Meristem	109
29.37	126.56	217.97	Atrichoblast	Atrichoblast_15	15	Meristem	109
25.24	117.05	217.97	Atrichoblast	Atrichoblast_15	15	Meristem	109
21.1	104.23	217.97	Trichoblast	Trichoblast_15	15	Meristem	109
21.93	92.65	217.97	Atrichoblast	Atrichoblast_15	15	Meristem	109
26.89	81.48	217.97	Trichoblast	Trichoblast_15	15	Meristem	109
33.09	70.31	217.97	Atrichoblast	Atrichoblast_15	15	Meristem	109
42.19	64.94	217.97	Atrichoblast	Atrichoblast_15	15	Meristem	109
56.05	61.63	217.97	Trichoblast	Trichoblast_15	15	Meristem	109
70.32	71.97	217.97	Cortex	Cortex_14	14	Meristem	110
91	86.44	217.97	Cortex	Cortex_14	14	Meristem	110
94.31	105.06	217.97	Cortex	Cortex_14	14	Meristem	110
80.66	123.67	217.97	Cortex	Cortex_14	14	Meristem	110
56.26	127.8	217.97	Cortex	Cortex_14	14	Meristem	110
37.64	115.4	217.97	Cortex	Cortex_14	14	Meristem	110
33.09	94.3	217.97	Cortex	Cortex_14	14	Meristem	110
45.5	76.1	217.97	Cortex	Cortex_14	14	Meristem	110
70.73	79	217.97	Endodermis	Endodermis_14	14	Meristem	111
83.14	88.1	217.97	Endodermis	Endodermis_14	14	Meristem	111
87.28	104.23	217.97	Endodermis	Endodermis_14	14	Meristem	111
78.18	117.05	217.97	Endodermis	Endodermis_14	14	Meristem	111
61.22	121.19	217.97	Endodermis	Endodermis_14	14	Meristem	111
45.5	115.4	217.97	Endodermis	Endodermis_14	14	Meristem	111
38.88	97.61	217.97	Endodermis	Endodermis_14	14	Meristem	111
52.53	80.24	217.97	Endodermis	Endodermis_14	14	Meristem	111
67.42	57.9	223.76	Atrichoblast	Atrichoblast_16	16	Meristem	112
79	60.8	223.76	Atrichoblast	Atrichoblast_16	16	Meristem	112
88.52	68.24	223.76	Trichoblast	Trichoblast_16	16	Meristem	112
98.86	73.62	223.76	Atrichoblast	Atrichoblast_16	16	Meristem	112
104.65	83.13	223.76	Atrichoblast	Atrichoblast_16	16	Meristem	112
106.72	93.47	223.76	Trichoblast	Trichoblast_16	16	Meristem	112
109.61	103.81	223.76	Atrichoblast	Atrichoblast_16	16	Meristem	112
106.72	115.81	223.76	Atrichoblast	Atrichoblast_16	16	Meristem	112
99.68	123.67	223.76	Trichoblast	Trichoblast_16	16	Meristem	112
92.65	134.01	223.76	Atrichoblast	Atrichoblast_16	16	Meristem	112
83.55	138.14	223.76	Atrichoblast	Atrichoblast_16	16	Meristem	112
72.8	138.56	223.76	Trichoblast	Trichoblast_16	16	Meristem	112
60.81	142.28	223.76	Atrichoblast	Atrichoblast_16	16	Meristem	112
49.64	139.8	223.76	Atrichoblast	Atrichoblast_16	16	Meristem	112
39.71	133.18	223.76	Trichoblast	Trichoblast_16	16	Meristem	112
29.37	127.8	223.76	Atrichoblast	Atrichoblast_16	16	Meristem	112
22.75	117.46	223.76	Atrichoblast	Atrichoblast_16	16	Meristem	112
21.93	105.06	223.76	Trichoblast	Trichoblast_16	16	Meristem	112
23.58	92.23	223.76	Atrichoblast	Atrichoblast_16	16	Meristem	112
27.3	79.83	223.76	Trichoblast	Trichoblast_16	16	Meristem	112
33.09	68.66	223.76	Atrichoblast	Atrichoblast_16	16	Meristem	112
42.61	63.28	223.76	Atrichoblast	Atrichoblast_16	16	Meristem	112
54.19	60.8	223.76	Trichoblast	Trichoblast_16	16	Meristem	112
71.15	71.55	223.76	Cortex	Cortex_15	15	Meristem	113
91	86.86	223.76	Cortex	Cortex_15	15	Meristem	113
95.13	104.23	223.76	Cortex	Cortex_15	15	Meristem	113
81.07	122.43	223.76	Cortex	Cortex_15	15	Meristem	113
55.43	129.46	223.76	Cortex	Cortex_15	15	Meristem	113
36.82	116.22	223.76	Cortex	Cortex_15	15	Meristem	113
33.09	94.72	223.76	Cortex	Cortex_15	15	Meristem	113
45.09	74.03	223.76	Cortex	Cortex_15	15	Meristem	113
69.91	79	223.76	Endodermis	Endodermis_15	15	Meristem	114
83.67	87.68	223.76	Endodermis	Endodermis_15	15	Meristem	114
87.28	103.81	223.76	Endodermis	Endodermis_15	15	Meristem	114
77.76	117.05	223.76	Endodermis	Endodermis_15	15	Meristem	114
61.63	120.77	223.76	Endodermis	Endodermis_15	15	Meristem	114
45.5	114.57	223.76	Endodermis	Endodermis_15	15	Meristem	114
39.71	94.72	223.76	Endodermis	Endodermis_15	15	Meristem	114
53.36	79.41	223.76	Endodermis	Endodermis_15	15	Meristem	114
63.29	80.24	223.76	Pericycle	Pericycle_9	9	Meristem	115
69.91	83.13	223.76	Pericycle	Pericycle_9	9	Meristem	115
76.11	85.62	223.76	Pericycle	Pericycle_9	9	Meristem	115
80.25	90.58	223.76	Pericycle	Pericycle_9	9	Meristem	115
82.73	96.78	223.76	Pericycle	Pericycle_9	9	Meristem	115
81.9	104.64	223.76	Pericycle	Pericycle_9	9	Meristem	115
79	110.02	223.76	Pericycle	Pericycle_9	9	Meristem	115
72.8	114.15	223.76	Pericycle	Pericycle_9	9	Meristem	115
62.87	116.22	223.76	Pericycle	Pericycle_9	9	Meristem	115
57.5	115.81	223.76	Pericycle	Pericycle_9	9	Meristem	115
51.29	112.91	223.76	Pericycle	Pericycle_9	9	Meristem	115
45.92	107.12	223.76	Pericycle	Pericycle_9	9	Meristem	115
43.43	98.02	223.76	Pericycle	Pericycle_9	9	Meristem	115
47.57	90.99	223.76	Pericycle	Pericycle_9	9	Meristem	115
52.95	85.2	223.76	Pericycle	Pericycle_9	9	Meristem	115
58.74	82.31	223.76	Pericycle	Pericycle_9	9	Meristem	115
68.25	50.05	224.59	Lateral Root Cap	LRC_4	4	LRC_4	116
81.07	52.53	224.59	Lateral Root Cap	LRC_4	4	LRC_4	116
93.07	57.49	224.59	Lateral Root Cap	LRC_4	4	LRC_4	116
101.34	64.52	224.59	Lateral Root Cap	LRC_4	4	LRC_4	116
108.78	71.97	224.59	Lateral Root Cap	LRC_4	4	LRC_4	116
114.16	79.83	224.59	Lateral Root Cap	LRC_4	4	LRC_4	116
118.3	90.17	224.59	Lateral Root Cap	LRC_4	4	LRC_4	116
119.54	98.44	224.59	Lateral Root Cap	LRC_4	4	LRC_4	116
119.12	107.54	224.59	Lateral Root Cap	LRC_4	4	LRC_4	116
116.64	117.05	224.59	Lateral Root Cap	LRC_4	4	LRC_4	116
112.09	125.32	224.59	Lateral Root Cap	LRC_4	4	LRC_4	116
105.48	132.77	224.59	Lateral Root Cap	LRC_4	4	LRC_4	116
95.55	142.69	224.59	Lateral Root Cap	LRC_4	4	LRC_4	116
86.04	146	224.59	Lateral Root Cap	LRC_4	4	LRC_4	116
78.59	148.9	224.59	Lateral Root Cap	LRC_4	4	LRC_4	116
68.25	150.14	224.59	Lateral Root Cap	LRC_4	4	LRC_4	116
58.32	150.55	224.59	Lateral Root Cap	LRC_4	4	LRC_4	116
48.81	149.72	224.59	Lateral Root Cap	LRC_4	4	LRC_4	116
40.13	145.18	224.59	Lateral Root Cap	LRC_4	4	LRC_4	116
30.61	140.21	224.59	Lateral Root Cap	LRC_4	4	LRC_4	116
24	133.59	224.59	Lateral Root Cap	LRC_4	4	LRC_4	116
18.62	126.56	224.59	Lateral Root Cap	LRC_4	4	LRC_4	116
13.66	119.12	224.59	Lateral Root Cap	LRC_4	4	LRC_4	116
10.76	109.61	224.59	Lateral Root Cap	LRC_4	4	LRC_4	116
10.35	100.51	224.59	Lateral Root Cap	LRC_4	4	LRC_4	116
11.59	92.65	224.59	Lateral Root Cap	LRC_4	4	LRC_4	116
15.31	83.13	224.59	Lateral Root Cap	LRC_4	4	LRC_4	116
18.62	74.86	224.59	Lateral Root Cap	LRC_4	4	LRC_4	116
33.09	57.9	224.59	Lateral Root Cap	LRC_4	4	LRC_4	116
39.3	54.6	224.59	Lateral Root Cap	LRC_4	4	LRC_4	116
47.98	51.7	224.59	Lateral Root Cap	LRC_4	4	LRC_4	116
56.67	49.63	224.59	Lateral Root Cap	LRC_4	4	LRC_4	116
49.64	102.16	226.24	Xylem	Xylem_9	9	Meristem	117
57.08	101.33	226.24	Xylem	Xylem_9	9	Meristem	117
64.53	98.02	226.24	Xylem	Xylem_9	9	Meristem	117
71.97	95.96	226.24	Xylem	Xylem_9	9	Meristem	117
77.76	95.54	226.24	Xylem	Xylem_9	9	Meristem	117
53.77	89.75	226.24	Phloem	Phloem_9	9	Meristem	118
59.15	86.44	226.24	Phloem	Phloem_9	9	Meristem	118
62.87	85.2	226.24	Phloem	Phloem_9	9	Meristem	118
59.57	88.92	226.24	Phloem	Phloem_9	9	Meristem	118
61.22	91.41	226.24	Phloem	Phloem_9	9	Meristem	118
61.22	111.26	226.24	Phloem	Phloem_9	9	Meristem	118
63.29	107.54	226.24	Phloem	Phloem_9	9	Meristem	118
68.25	106.3	226.24	Phloem	Phloem_9	9	Meristem	118
69.49	110.43	226.24	Phloem	Phloem_9	9	Meristem	118
66.18	113.33	226.24	Phloem	Phloem_9	9	Meristem	118
50.05	96.78	226.24	Procambium	Procambium_10	10	Meristem	119
51.71	90.99	226.24	Procambium	Procambium_10	10	Meristem	119
55.43	94.3	226.24	Procambium	Procambium_10	10	Meristem	119
60.81	94.72	226.24	Procambium	Procambium_10	10	Meristem	119
63.7	92.23	226.24	Procambium	Procambium_10	10	Meristem	119
68.25	92.23	226.24	Procambium	Procambium_10	10	Meristem	119
69.08	87.27	226.24	Procambium	Procambium_10	10	Meristem	119
73.21	90.58	226.24	Procambium	Procambium_10	10	Meristem	119
52.53	107.54	226.24	Procambium	Procambium_10	10	Meristem	119
56.26	110.85	226.24	Procambium	Procambium_10	10	Meristem	119
58.32	106.71	226.24	Procambium	Procambium_10	10	Meristem	119
62.87	104.23	226.24	Procambium	Procambium_10	10	Meristem	119
69.49	102.99	226.24	Procambium	Procambium_10	10	Meristem	119
73.21	102.57	226.24	Procambium	Procambium_10	10	Meristem	119
74.87	106.3	226.24	Procambium	Procambium_10	10	Meristem	119
76.94	101.33	226.24	Procambium	Procambium_10	10	Meristem	119
68.25	58.32	229.14	Atrichoblast	Atrichoblast_17	17	Meristem	120
79	60.39	229.14	Atrichoblast	Atrichoblast_17	17	Meristem	120
89.34	67.83	229.14	Trichoblast	Trichoblast_17	17	Meristem	120
100.51	73.62	229.14	Atrichoblast	Atrichoblast_17	17	Meristem	120
105.48	81.48	229.14	Atrichoblast	Atrichoblast_17	17	Meristem	120
106.72	92.65	229.14	Trichoblast	Trichoblast_17	17	Meristem	120
110.44	104.64	229.14	Atrichoblast	Atrichoblast_17	17	Meristem	120
107.54	115.4	229.14	Atrichoblast	Atrichoblast_17	17	Meristem	120
99.27	123.67	229.14	Trichoblast	Trichoblast_17	17	Meristem	120
93.89	134.42	229.14	Atrichoblast	Atrichoblast_17	17	Meristem	120
83.97	138.97	229.14	Atrichoblast	Atrichoblast_17	17	Meristem	120
72.39	139.8	229.14	Trichoblast	Trichoblast_17	17	Meristem	120
60.81	142.28	229.14	Atrichoblast	Atrichoblast_17	17	Meristem	120
50.05	141.45	229.14	Atrichoblast	Atrichoblast_17	17	Meristem	120
39.71	132.77	229.14	Trichoblast	Trichoblast_17	17	Meristem	120
28.96	127.39	229.14	Atrichoblast	Atrichoblast_17	17	Meristem	120
21.93	118.29	229.14	Atrichoblast	Atrichoblast_17	17	Meristem	120
20.69	104.23	229.14	Trichoblast	Trichoblast_17	17	Meristem	120
19.86	90.58	229.14	Atrichoblast	Atrichoblast_17	17	Meristem	120
26.06	79	229.14	Trichoblast	Trichoblast_17	17	Meristem	120
33.51	69.49	229.14	Atrichoblast	Atrichoblast_17	17	Meristem	120
42.61	63.28	229.14	Atrichoblast	Atrichoblast_17	17	Meristem	120
56.26	60.8	229.14	Trichoblast	Trichoblast_17	17	Meristem	120
70.32	70.73	229.14	Cortex	Cortex_16	16	Meristem	121
91	85.62	229.14	Cortex	Cortex_16	16	Meristem	121
96.79	105.47	229.14	Cortex	Cortex_16	16	Meristem	121
80.66	124.91	229.14	Cortex	Cortex_16	16	Meristem	121
56.67	129.46	229.14	Cortex	Cortex_16	16	Meristem	121
36.4	116.64	229.14	Cortex	Cortex_16	16	Meristem	121
33.09	93.89	229.14	Cortex	Cortex_16	16	Meristem	121
45.09	74.86	229.14	Cortex	Cortex_16	16	Meristem	121
70.32	78.58	229.14	Endodermis	Endodermis_16	16	Meristem	122
83.55	86.86	229.14	Endodermis	Endodermis_16	16	Meristem	122
87.69	104.23	229.14	Endodermis	Endodermis_16	16	Meristem	122
77.76	117.05	229.14	Endodermis	Endodermis_16	16	Meristem	122
60.39	122.01	229.14	Endodermis	Endodermis_16	16	Meristem	122
45.5	115.81	229.14	Endodermis	Endodermis_16	16	Meristem	122
40.13	95.96	229.14	Endodermis	Endodermis_16	16	Meristem	122
52.95	79.83	229.14	Endodermis	Endodermis_16	16	Meristem	122
63.29	81.07	229.14	Pericycle	Pericycle_10	10	Meristem	123
69.49	83.13	229.14	Pericycle	Pericycle_10	10	Meristem	123
76.11	85.2	229.14	Pericycle	Pericycle_10	10	Meristem	123
79.83	90.17	229.14	Pericycle	Pericycle_10	10	Meristem	123
82.31	97.61	229.14	Pericycle	Pericycle_10	10	Meristem	123
81.49	103.81	229.14	Pericycle	Pericycle_10	10	Meristem	123
79	110.02	229.14	Pericycle	Pericycle_10	10	Meristem	123
71.97	114.57	229.14	Pericycle	Pericycle_10	10	Meristem	123
63.29	116.64	229.14	Pericycle	Pericycle_10	10	Meristem	123
56.67	115.81	229.14	Pericycle	Pericycle_10	10	Meristem	123
51.71	114.15	229.14	Pericycle	Pericycle_10	10	Meristem	123
46.33	106.71	229.14	Pericycle	Pericycle_10	10	Meristem	123
44.26	98.44	229.14	Pericycle	Pericycle_10	10	Meristem	123
46.33	90.58	229.14	Pericycle	Pericycle_10	10	Meristem	123
51.71	85.2	229.14	Pericycle	Pericycle_10	10	Meristem	123
58.32	82.31	229.14	Pericycle	Pericycle_10	10	Meristem	123
67.01	57.49	236.17	Atrichoblast	Atrichoblast_18	18	Meristem	124
79.42	59.97	236.17	Atrichoblast	Atrichoblast_18	18	Meristem	124
90.17	66.59	236.17	Trichoblast	Trichoblast_18	18	Meristem	124
100.93	73.62	236.17	Atrichoblast	Atrichoblast_18	18	Meristem	124
105.06	82.31	236.17	Atrichoblast	Atrichoblast_18	18	Meristem	124
106.72	92.23	236.17	Trichoblast	Trichoblast_18	18	Meristem	124
110.03	103.4	236.17	Atrichoblast	Atrichoblast_18	18	Meristem	124
109.2	115.81	236.17	Atrichoblast	Atrichoblast_18	18	Meristem	124
99.27	124.08	236.17	Trichoblast	Trichoblast_18	18	Meristem	124
94.31	133.59	236.17	Atrichoblast	Atrichoblast_18	18	Meristem	124
84.38	140.21	236.17	Atrichoblast	Atrichoblast_18	18	Meristem	124
71.97	140.21	236.17	Trichoblast	Trichoblast_18	18	Meristem	124
60.81	142.69	236.17	Atrichoblast	Atrichoblast_18	18	Meristem	124
48.4	141.04	236.17	Atrichoblast	Atrichoblast_18	18	Meristem	124
38.88	133.18	236.17	Trichoblast	Trichoblast_18	18	Meristem	124
28.96	128.22	236.17	Atrichoblast	Atrichoblast_18	18	Meristem	124
23.17	117.88	236.17	Atrichoblast	Atrichoblast_18	18	Meristem	124
21.1	104.64	236.17	Trichoblast	Trichoblast_18	18	Meristem	124
20.27	91.41	236.17	Atrichoblast	Atrichoblast_18	18	Meristem	124
26.68	80.04	236.17	Trichoblast	Trichoblast_18	18	Meristem	124
33.09	68.66	236.17	Atrichoblast	Atrichoblast_18	18	Meristem	124
43.43	62.87	236.17	Atrichoblast	Atrichoblast_18	18	Meristem	124
54.6	60.39	236.17	Trichoblast	Trichoblast_18	18	Meristem	124
71.15	70.73	236.17	Cortex	Cortex_17	17	Meristem	125
91.41	83.96	236.17	Cortex	Cortex_17	17	Meristem	125
96.79	106.3	236.17	Cortex	Cortex_17	17	Meristem	125
81.9	124.08	236.17	Cortex	Cortex_17	17	Meristem	125
55.84	129.87	236.17	Cortex	Cortex_17	17	Meristem	125
36.82	117.46	236.17	Cortex	Cortex_17	17	Meristem	125
32.27	95.13	236.17	Cortex	Cortex_17	17	Meristem	125
45.5	74.86	236.17	Cortex	Cortex_17	17	Meristem	125
70.73	79	236.17	Endodermis	Endodermis_17	17	Meristem	126
83.97	87.27	236.17	Endodermis	Endodermis_17	17	Meristem	126
88.1	103.4	236.17	Endodermis	Endodermis_17	17	Meristem	126
78.18	117.88	236.17	Endodermis	Endodermis_17	17	Meristem	126
61.63	122.43	236.17	Endodermis	Endodermis_17	17	Meristem	126
45.5	116.22	236.17	Endodermis	Endodermis_17	17	Meristem	126
39.71	97.61	236.17	Endodermis	Endodermis_17	17	Meristem	126
52.53	79	236.17	Endodermis	Endodermis_17	17	Meristem	126
63.7	80.65	236.17	Pericycle	Pericycle_11	11	Meristem	127
70.32	83.55	236.17	Pericycle	Pericycle_11	11	Meristem	127
76.11	85.62	236.17	Pericycle	Pericycle_11	11	Meristem	127
80.25	90.17	236.17	Pericycle	Pericycle_11	11	Meristem	127
83.14	96.78	236.17	Pericycle	Pericycle_11	11	Meristem	127
81.9	104.64	236.17	Pericycle	Pericycle_11	11	Meristem	127
79.83	109.19	236.17	Pericycle	Pericycle_11	11	Meristem	127
74.45	113.74	236.17	Pericycle	Pericycle_11	11	Meristem	127
69.49	117.46	236.17	Pericycle	Pericycle_11	11	Meristem	127
62.87	116.22	236.17	Pericycle	Pericycle_11	11	Meristem	127
57.08	116.64	236.17	Pericycle	Pericycle_11	11	Meristem	127
51.29	114.15	236.17	Pericycle	Pericycle_11	11	Meristem	127
45.92	107.54	236.17	Pericycle	Pericycle_11	11	Meristem	127
44.26	98.02	236.17	Pericycle	Pericycle_11	11	Meristem	127
46.74	90.17	236.17	Pericycle	Pericycle_11	11	Meristem	127
51.71	86.03	236.17	Pericycle	Pericycle_11	11	Meristem	127
57.91	82.31	236.17	Pericycle	Pericycle_11	11	Meristem	127
49.22	102.16	239.48	Xylem	Xylem_10	10	Meristem	128
56.67	101.75	239.48	Xylem	Xylem_10	10	Meristem	128
64.11	98.44	239.48	Xylem	Xylem_10	10	Meristem	128
71.56	97.2	239.48	Xylem	Xylem_10	10	Meristem	128
77.35	96.78	239.48	Xylem	Xylem_10	10	Meristem	128
55.43	90.17	239.48	Phloem	Phloem_10	10	Meristem	129
58.32	86.44	239.48	Phloem	Phloem_10	10	Meristem	129
63.29	86.44	239.48	Phloem	Phloem_10	10	Meristem	129
68.25	87.68	239.48	Phloem	Phloem_10	10	Meristem	129
61.22	91	239.48	Phloem	Phloem_10	10	Meristem	129
61.22	112.5	239.48	Phloem	Phloem_10	10	Meristem	129
65.36	107.54	239.48	Phloem	Phloem_10	10	Meristem	129
70.32	107.95	239.48	Phloem	Phloem_10	10	Meristem	129
74.87	108.36	239.48	Phloem	Phloem_10	10	Meristem	129
67.84	113.74	239.48	Phloem	Phloem_10	10	Meristem	129
50.47	96.78	239.48	Procambium	Procambium_11	11	Meristem	130
52.95	91.41	239.48	Procambium	Procambium_11	11	Meristem	130
55.84	95.13	239.48	Procambium	Procambium_11	11	Meristem	130
60.81	93.89	239.48	Procambium	Procambium_11	11	Meristem	130
65.36	92.23	239.48	Procambium	Procambium_11	11	Meristem	130
69.49	92.65	239.48	Procambium	Procambium_11	11	Meristem	130
71.15	88.1	239.48	Procambium	Procambium_11	11	Meristem	130
75.7	91.41	239.48	Procambium	Procambium_11	11	Meristem	130
52.53	107.54	239.48	Procambium	Procambium_11	11	Meristem	130
56.26	112.09	239.48	Procambium	Procambium_11	11	Meristem	130
58.32	107.12	239.48	Procambium	Procambium_11	11	Meristem	130
62.87	104.64	239.48	Procambium	Procambium_11	11	Meristem	130
69.08	103.81	239.48	Procambium	Procambium_11	11	Meristem	130
73.21	104.23	239.48	Procambium	Procambium_11	11	Meristem	130
76.52	105.88	239.48	Procambium	Procambium_11	11	Meristem	130
77.35	100.51	239.48	Procambium	Procambium_11	11	Meristem	130
68.25	57.9	241.96	Atrichoblast	Atrichoblast_19	19	Meristem	131
79.42	59.97	241.96	Atrichoblast	Atrichoblast_19	19	Meristem	131
89.34	68.66	241.96	Trichoblast	Trichoblast_19	19	Meristem	131
100.51	72.38	241.96	Atrichoblast	Atrichoblast_19	19	Meristem	131
105.06	82.31	241.96	Atrichoblast	Atrichoblast_19	19	Meristem	131
107.13	93.06	241.96	Trichoblast	Trichoblast_19	19	Meristem	131
110.03	103.81	241.96	Atrichoblast	Atrichoblast_19	19	Meristem	131
108.78	115.4	241.96	Atrichoblast	Atrichoblast_19	19	Meristem	131
100.93	125.32	241.96	Trichoblast	Trichoblast_19	19	Meristem	131
93.89	133.18	241.96	Atrichoblast	Atrichoblast_19	19	Meristem	131
85.62	138.97	241.96	Atrichoblast	Atrichoblast_19	19	Meristem	131
72.8	140.63	241.96	Trichoblast	Trichoblast_19	19	Meristem	131
60.81	143.52	241.96	Atrichoblast	Atrichoblast_19	19	Meristem	131
48.4	141.45	241.96	Atrichoblast	Atrichoblast_19	19	Meristem	131
38.88	134.01	241.96	Trichoblast	Trichoblast_19	19	Meristem	131
28.96	128.22	241.96	Atrichoblast	Atrichoblast_19	19	Meristem	131
21.93	118.7	241.96	Atrichoblast	Atrichoblast_19	19	Meristem	131
21.1	105.06	241.96	Trichoblast	Trichoblast_19	19	Meristem	131
19.03	90.58	241.96	Atrichoblast	Atrichoblast_19	19	Meristem	131
26.06	78.17	241.96	Trichoblast	Trichoblast_19	19	Meristem	131
33.92	68.66	241.96	Atrichoblast	Atrichoblast_19	19	Meristem	131
43.02	61.63	241.96	Atrichoblast	Atrichoblast_19	19	Meristem	131
55.84	59.15	241.96	Trichoblast	Trichoblast_19	19	Meristem	131
71.56	71.55	241.96	Cortex	Cortex_18	18	Meristem	132
91.41	85.2	241.96	Cortex	Cortex_18	18	Meristem	132
97.62	104.23	241.96	Cortex	Cortex_18	18	Meristem	132
81.49	125.74	241.96	Cortex	Cortex_18	18	Meristem	132
57.5	131.11	241.96	Cortex	Cortex_18	18	Meristem	132
36.82	116.64	241.96	Cortex	Cortex_18	18	Meristem	132
32.27	92.65	241.96	Cortex	Cortex_18	18	Meristem	132
45.5	74.03	241.96	Cortex	Cortex_18	18	Meristem	132
71.15	78.58	241.96	Endodermis	Endodermis_18	18	Meristem	133
84.38	87.27	241.96	Endodermis	Endodermis_18	18	Meristem	133
87.69	103.81	241.96	Endodermis	Endodermis_18	18	Meristem	133
79	117.88	241.96	Endodermis	Endodermis_18	18	Meristem	133
61.22	122.84	241.96	Endodermis	Endodermis_18	18	Meristem	133
46.33	116.64	241.96	Endodermis	Endodermis_18	18	Meristem	133
40.54	96.78	241.96	Endodermis	Endodermis_18	18	Meristem	133
52.53	79.83	241.96	Endodermis	Endodermis_18	18	Meristem	133
63.29	81.48	243.61	Pericycle	Pericycle_12	12	Meristem	134
70.32	83.96	243.61	Pericycle	Pericycle_12	12	Meristem	134
76.52	85.2	243.61	Pericycle	Pericycle_12	12	Meristem	134
79.83	91	243.61	Pericycle	Pericycle_12	12	Meristem	134
82.73	97.2	243.61	Pericycle	Pericycle_12	12	Meristem	134
81.9	104.23	243.61	Pericycle	Pericycle_12	12	Meristem	134
79.83	110.85	243.61	Pericycle	Pericycle_12	12	Meristem	134
75.28	114.98	243.61	Pericycle	Pericycle_12	12	Meristem	134
69.08	118.29	243.61	Pericycle	Pericycle_12	12	Meristem	134
62.46	117.05	243.61	Pericycle	Pericycle_12	12	Meristem	134
56.67	115.81	243.61	Pericycle	Pericycle_12	12	Meristem	134
51.29	113.33	243.61	Pericycle	Pericycle_12	12	Meristem	134
45.09	107.12	243.61	Pericycle	Pericycle_12	12	Meristem	134
44.68	97.61	243.61	Pericycle	Pericycle_12	12	Meristem	134
46.74	91	243.61	Pericycle	Pericycle_12	12	Meristem	134
52.12	86.03	243.61	Pericycle	Pericycle_12	12	Meristem	134
57.91	82.72	243.61	Pericycle	Pericycle_12	12	Meristem	134
68.66	48.81	245.27	Lateral Root Cap	LRC_4	4	LRC_4	135
82.73	50.87	245.27	Lateral Root Cap	LRC_4	4	LRC_4	135
95.55	57.9	245.27	Lateral Root Cap	LRC_4	4	LRC_4	135
107.13	67.42	245.27	Lateral Root Cap	LRC_4	4	LRC_4	135
113.74	79.41	245.27	Lateral Root Cap	LRC_4	4	LRC_4	135
118.71	91	245.27	Lateral Root Cap	LRC_4	4	LRC_4	135
119.12	100.09	245.27	Lateral Root Cap	LRC_4	4	LRC_4	135
119.54	108.36	245.27	Lateral Root Cap	LRC_4	4	LRC_4	135
118.3	116.64	245.27	Lateral Root Cap	LRC_4	4	LRC_4	135
113.75	125.32	245.27	Lateral Root Cap	LRC_4	4	LRC_4	135
107.54	134.01	245.27	Lateral Root Cap	LRC_4	4	LRC_4	135
97.62	142.69	245.27	Lateral Root Cap	LRC_4	4	LRC_4	135
87.28	148.9	245.27	Lateral Root Cap	LRC_4	4	LRC_4	135
76.94	150.97	245.27	Lateral Root Cap	LRC_4	4	LRC_4	135
67.42	152.21	245.27	Lateral Root Cap	LRC_4	4	LRC_4	135
57.5	152.21	245.27	Lateral Root Cap	LRC_4	4	LRC_4	135
46.74	150.97	245.27	Lateral Root Cap	LRC_4	4	LRC_4	135
38.88	146	245.27	Lateral Root Cap	LRC_4	4	LRC_4	135
31.44	141.45	245.27	Lateral Root Cap	LRC_4	4	LRC_4	135
23.17	135.25	245.27	Lateral Root Cap	LRC_4	4	LRC_4	135
17.79	128.22	245.27	Lateral Root Cap	LRC_4	4	LRC_4	135
12.83	119.53	245.27	Lateral Root Cap	LRC_4	4	LRC_4	135
11.17	109.19	245.27	Lateral Root Cap	LRC_4	4	LRC_4	135
9.93	98.44	245.27	Lateral Root Cap	LRC_4	4	LRC_4	135
12	83.55	245.27	Lateral Root Cap	LRC_4	4	LRC_4	135
18.62	71.97	245.27	Lateral Root Cap	LRC_4	4	LRC_4	135
23.58	59.97	245.27	Lateral Root Cap	LRC_4	4	LRC_4	135
32.68	57.49	245.27	Lateral Root Cap	LRC_4	4	LRC_4	135
44.68	52.53	245.27	Lateral Root Cap	LRC_4	4	LRC_4	135
55.02	49.63	245.27	Lateral Root Cap	LRC_4	4	LRC_4	135
67.42	56.25	246.51	Atrichoblast	Atrichoblast_20	20	Meristem	136
79.42	59.56	246.51	Atrichoblast	Atrichoblast_20	20	Meristem	136
90.17	65.76	246.51	Trichoblast	Trichoblast_20	20	Meristem	136
100.93	73.21	246.51	Atrichoblast	Atrichoblast_20	20	Meristem	136
106.72	83.13	246.51	Atrichoblast	Atrichoblast_20	20	Meristem	136
110.03	93.06	246.51	Trichoblast	Trichoblast_20	20	Meristem	136
110.44	104.23	246.51	Atrichoblast	Atrichoblast_20	20	Meristem	136
109.2	114.15	246.51	Atrichoblast	Atrichoblast_20	20	Meristem	136
101.34	124.5	246.51	Trichoblast	Trichoblast_20	20	Meristem	136
94.31	134.01	246.51	Atrichoblast	Atrichoblast_20	20	Meristem	136
85.62	138.56	246.51	Atrichoblast	Atrichoblast_20	20	Meristem	136
72.8	141.04	246.51	Trichoblast	Trichoblast_20	20	Meristem	136
60.81	143.93	246.51	Atrichoblast	Atrichoblast_20	20	Meristem	136
49.22	141.87	246.51	Atrichoblast	Atrichoblast_20	20	Meristem	136
38.88	134.01	246.51	Trichoblast	Trichoblast_20	20	Meristem	136
28.96	128.22	246.51	Atrichoblast	Atrichoblast_20	20	Meristem	136
22.34	117.46	246.51	Atrichoblast	Atrichoblast_20	20	Meristem	136
20.69	105.06	246.51	Trichoblast	Trichoblast_20	20	Meristem	136
19.86	90.17	246.51	Atrichoblast	Atrichoblast_20	20	Meristem	136
25.65	77.34	246.51	Trichoblast	Trichoblast_20	20	Meristem	136
32.27	67.42	246.51	Atrichoblast	Atrichoblast_20	20	Meristem	136
41.78	62.45	246.51	Atrichoblast	Atrichoblast_20	20	Meristem	136
55.02	59.15	246.51	Trichoblast	Trichoblast_20	20	Meristem	136
70.73	70.31	246.51	Cortex	Cortex_19	19	Meristem	137
92.24	85.2	246.51	Cortex	Cortex_19	19	Meristem	137
96.79	105.88	246.51	Cortex	Cortex_19	19	Meristem	137
81.07	124.91	246.51	Cortex	Cortex_19	19	Meristem	137
55.84	129.87	246.51	Cortex	Cortex_19	19	Meristem	137
35.58	115.81	246.51	Cortex	Cortex_19	19	Meristem	137
33.09	93.47	246.51	Cortex	Cortex_19	19	Meristem	137
44.26	75.28	246.51	Cortex	Cortex_19	19	Meristem	137
70.73	78.58	246.51	Endodermis	Endodermis_19	19	Meristem	138
83.97	87.27	246.51	Endodermis	Endodermis_19	19	Meristem	138
88.1	103.81	246.51	Endodermis	Endodermis_19	19	Meristem	138
79	117.88	246.51	Endodermis	Endodermis_19	19	Meristem	138
61.63	122.43	246.51	Endodermis	Endodermis_19	19	Meristem	138
45.92	114.57	246.51	Endodermis	Endodermis_19	19	Meristem	138
39.3	97.2	246.51	Endodermis	Endodermis_19	19	Meristem	138
50.05	81.48	246.51	Endodermis	Endodermis_19	19	Meristem	138
63.29	81.48	246.92	Pericycle	Pericycle_13	13	Meristem	139
69.91	83.55	246.92	Pericycle	Pericycle_13	13	Meristem	139
77.35	85.62	246.92	Pericycle	Pericycle_13	13	Meristem	139
81.07	90.17	246.92	Pericycle	Pericycle_13	13	Meristem	139
83.55	97.61	246.92	Pericycle	Pericycle_13	13	Meristem	139
81.9	104.23	246.92	Pericycle	Pericycle_13	13	Meristem	139
79.83	110.43	246.92	Pericycle	Pericycle_13	13	Meristem	139
74.45	114.15	246.92	Pericycle	Pericycle_13	13	Meristem	139
69.08	118.29	246.92	Pericycle	Pericycle_13	13	Meristem	139
62.05	116.64	246.92	Pericycle	Pericycle_13	13	Meristem	139
56.67	116.22	246.92	Pericycle	Pericycle_13	13	Meristem	139
51.71	113.74	246.92	Pericycle	Pericycle_13	13	Meristem	139
46.74	106.71	246.92	Pericycle	Pericycle_13	13	Meristem	139
44.68	98.02	246.92	Pericycle	Pericycle_13	13	Meristem	139
46.74	91	246.92	Pericycle	Pericycle_13	13	Meristem	139
51.71	85.2	246.92	Pericycle	Pericycle_13	13	Meristem	139
58.74	82.72	246.92	Pericycle	Pericycle_13	13	Meristem	139
49.64	102.57	250.64	Xylem	Xylem_11	11	Meristem	140
57.08	101.75	250.64	Xylem	Xylem_11	11	Meristem	140
63.7	98.44	250.64	Xylem	Xylem_11	11	Meristem	140
71.15	97.61	250.64	Xylem	Xylem_11	11	Meristem	140
76.94	96.78	250.64	Xylem	Xylem_11	11	Meristem	140
54.6	89.75	250.64	Phloem	Phloem_11	11	Meristem	141
57.91	86.86	250.64	Phloem	Phloem_11	11	Meristem	141
63.7	85.62	250.64	Phloem	Phloem_11	11	Meristem	141
63.7	90.17	250.64	Phloem	Phloem_11	11	Meristem	141
59.57	90.58	250.64	Phloem	Phloem_11	11	Meristem	141
61.22	113.33	250.64	Phloem	Phloem_11	11	Meristem	141
63.7	108.78	250.64	Phloem	Phloem_11	11	Meristem	141
69.91	107.54	250.64	Phloem	Phloem_11	11	Meristem	141
74.45	109.19	250.64	Phloem	Phloem_11	11	Meristem	141
67.84	113.33	250.64	Phloem	Phloem_11	11	Meristem	141
51.29	96.78	250.64	Procambium	Procambium_12	12	Meristem	142
52.12	92.23	250.64	Procambium	Procambium_12	12	Meristem	142
55.43	93.89	250.64	Procambium	Procambium_12	12	Meristem	142
59.98	95.54	250.64	Procambium	Procambium_12	12	Meristem	142
63.7	93.47	250.64	Procambium	Procambium_12	12	Meristem	142
68.25	92.23	250.64	Procambium	Procambium_12	12	Meristem	142
69.08	88.1	250.64	Procambium	Procambium_12	12	Meristem	142
73.63	91	250.64	Procambium	Procambium_12	12	Meristem	142
53.36	107.95	250.64	Procambium	Procambium_12	12	Meristem	142
56.26	111.26	250.64	Procambium	Procambium_12	12	Meristem	142
57.91	107.54	250.64	Procambium	Procambium_12	12	Meristem	142
61.63	105.06	250.64	Procambium	Procambium_12	12	Meristem	142
67.42	103.81	250.64	Procambium	Procambium_12	12	Meristem	142
73.63	103.81	250.64	Procambium	Procambium_12	12	Meristem	142
76.94	107.12	250.64	Procambium	Procambium_12	12	Meristem	142
77.35	101.33	250.64	Procambium	Procambium_12	12	Meristem	142
68.25	57.08	253.13	Atrichoblast	Atrichoblast_21	21	Meristem	143
80.66	58.73	253.13	Atrichoblast	Atrichoblast_21	21	Meristem	143
90.56	65.76	253.13	Trichoblast	Trichoblast_21	21	Meristem	143
100.51	73.62	253.13	Atrichoblast	Atrichoblast_21	21	Meristem	143
105.48	81.48	253.13	Atrichoblast	Atrichoblast_21	21	Meristem	143
107.54	93.47	253.13	Trichoblast	Trichoblast_21	21	Meristem	143
110.44	104.64	253.13	Atrichoblast	Atrichoblast_21	21	Meristem	143
110.03	114.57	253.13	Atrichoblast	Atrichoblast_21	21	Meristem	143
100.93	125.32	253.13	Trichoblast	Trichoblast_21	21	Meristem	143
94.72	134.01	253.13	Atrichoblast	Atrichoblast_21	21	Meristem	143
87.28	139.8	253.13	Atrichoblast	Atrichoblast_21	21	Meristem	143
74.45	140.63	253.13	Trichoblast	Trichoblast_21	21	Meristem	143
60.39	143.52	253.13	Atrichoblast	Atrichoblast_21	21	Meristem	143
48.4	141.87	253.13	Atrichoblast	Atrichoblast_21	21	Meristem	143
38.47	134.01	253.13	Trichoblast	Trichoblast_21	21	Meristem	143
27.3	129.87	253.13	Atrichoblast	Atrichoblast_21	21	Meristem	143
20.69	119.53	253.13	Atrichoblast	Atrichoblast_21	21	Meristem	143
20.69	105.06	253.13	Trichoblast	Trichoblast_21	21	Meristem	143
19.03	89.75	253.13	Atrichoblast	Atrichoblast_21	21	Meristem	143
26.06	78.17	253.13	Trichoblast	Trichoblast_21	21	Meristem	143
32.27	69.07	253.13	Atrichoblast	Atrichoblast_21	21	Meristem	143
41.78	62.04	253.13	Atrichoblast	Atrichoblast_21	21	Meristem	143
55.84	59.56	253.13	Trichoblast	Trichoblast_21	21	Meristem	143
71.97	69.49	253.13	Cortex	Cortex_20	20	Meristem	144
92.65	84.79	253.13	Cortex	Cortex_20	20	Meristem	144
97.2	105.88	253.13	Cortex	Cortex_20	20	Meristem	144
81.07	125.32	253.13	Cortex	Cortex_20	20	Meristem	144
55.84	131.11	253.13	Cortex	Cortex_20	20	Meristem	144
34.75	117.05	253.13	Cortex	Cortex_20	20	Meristem	144
32.27	94.3	253.13	Cortex	Cortex_20	20	Meristem	144
44.68	73.21	253.13	Cortex	Cortex_20	20	Meristem	144
69.91	78.17	253.13	Endodermis	Endodermis_20	20	Meristem	145
84.79	88.1	253.13	Endodermis	Endodermis_20	20	Meristem	145
88.1	105.47	253.13	Endodermis	Endodermis_20	20	Meristem	145
78.59	119.12	253.13	Endodermis	Endodermis_20	20	Meristem	145
60.81	123.25	253.13	Endodermis	Endodermis_20	20	Meristem	145
45.09	115.4	253.13	Endodermis	Endodermis_20	20	Meristem	145
40.13	96.37	253.13	Endodermis	Endodermis_20	20	Meristem	145
50.47	81.07	253.13	Endodermis	Endodermis_20	20	Meristem	145
64.94	81.07	256.02	Pericycle	Pericycle_14	14	Meristem	146
70.73	83.96	256.02	Pericycle	Pericycle_14	14	Meristem	146
77.35	85.2	256.02	Pericycle	Pericycle_14	14	Meristem	146
80.66	90.58	256.02	Pericycle	Pericycle_14	14	Meristem	146
83.97	97.2	256.02	Pericycle	Pericycle_14	14	Meristem	146
83.14	104.23	256.02	Pericycle	Pericycle_14	14	Meristem	146
80.25	110.02	256.02	Pericycle	Pericycle_14	14	Meristem	146
74.45	113.74	256.02	Pericycle	Pericycle_14	14	Meristem	146
69.08	117.88	256.02	Pericycle	Pericycle_14	14	Meristem	146
62.46	117.05	256.02	Pericycle	Pericycle_14	14	Meristem	146
57.08	116.22	256.02	Pericycle	Pericycle_14	14	Meristem	146
51.71	114.15	256.02	Pericycle	Pericycle_14	14	Meristem	146
46.33	107.12	256.02	Pericycle	Pericycle_14	14	Meristem	146
45.09	97.61	256.02	Pericycle	Pericycle_14	14	Meristem	146
47.16	90.17	256.02	Pericycle	Pericycle_14	14	Meristem	146
52.12	85.2	256.02	Pericycle	Pericycle_14	14	Meristem	146
58.32	81.89	256.02	Pericycle	Pericycle_14	14	Meristem	146
68.25	56.66	259.33	Atrichoblast	Atrichoblast_22	22	Meristem	147
80.25	58.73	259.33	Atrichoblast	Atrichoblast_22	22	Meristem	147
[truncated: 1,962 more rows]

## Sheet: I) spatial expression profiles
Supplementary Dataset 2I. Spatial expression profiles of 49 markers used in spatial mapping annotation (novoSpaRc).
The 3D root geometry reference is based on confocal image stacks published with the iRoCS Toolbox. The x, y, and z confocal image coordinates of each cell's centroid were manually documented as a location in the 3D geometry.
Each cell was then labeled with cell type, number of cells away from the QC, and developmental zone.
Layer indicates the longitudinal layer of the 3D geometry to which each cell belongs. The tip of the root is layer 1.
Each marker gene (AT identifier listed) is marked as expressed (entry of 1) or not expressed (entry of 0) in each cell of the 3D reference. Expression profiles are based on published images. See citations in 'Markers for novoSpaRc' tab in this sheet.
X coordinate (um)	Y coordinate (um)	Z coordinate (um)	Cell type annotation	Annotation_number of cells away from QC	Number of cells away from QC	Developmental zone	Layer	AT5G57620	AT5G37800	AT1G66470	AT1G04240	AT1G71050	AT3G52490	AT5G57130	AT3G20840	AT5G60810	AT1G79580	AT1G33280	AT4G10350	AT5G09760	AT2G31310	AT5G48130	AT3G28540	AT3G60650	AT1G17400	AT3G55550	AT3G56220	AT2G40260	AT5G46600	AT4G16270	AT1G30750	AT1G16390	AT2G29330	AT4G36410	AT5G04080	AT2G46570	AT5G53730	AT5G49270	AT4G37940	AT3G26120	AT1G62510	AT4G13390	AT1G62500	AT3G54220	AT5G14750	AT1G79840	AT1G07640	AT2G28810	AT2G22850
55.43	90.58	55.01	Columella	Columella_6	6	Columella_6	1	0	0	0	0	0	0	0	0	0	1	1	1	0	0	1	1	1	1	1	0	0	0	0	0	0	0	0	0	0	0	0	1	0	0	0	0	0	0	0	0	0	0
75.28	90.17	55.01	Columella	Columella_6	6	Columella_6	1	0	0	0	0	0	0	0	0	0	1	1	1	0	0	1	1	1	1	1	0	0	0	0	0	0	0	0	0	0	0	0	1	0	0	0	0	0	0	0	0	0	0
66.18	99.26	55.01	Columella	Columella_6	6	Columella_6	1	0	0	0	0	0	0	0	0	0	1	1	1	0	0	1	1	1	1	1	0	0	0	0	0	0	0	0	0	0	0	0	1	0	0	0	0	0	0	0	0	0	0
64.11	80.24	55.01	Columella	Columella_6	6	Columella_6	1	0	0	0	0	0	0	0	0	0	1	1	1	0	0	1	1	1	1	1	0	0	0	0	0	0	0	0	0	0	0	0	1	0	0	0	0	0	0	0	0	0	0
67.84	72.38	68.24	Columella	Columella_6	6	Columella_6	2	0	0	0	0	0	0	0	0	0	1	1	1	0	0	1	1	1	1	1	0	0	0	0	0	0	0	0	0	0	0	0	1	0	0	0	0	0	0	0	0	0	0
78.18	76.93	68.24	Columella	Columella_6	6	Columella_6	2	0	0	0	0	0	0	0	0	0	1	1	1	0	0	1	1	1	1	1	0	0	0	0	0	0	0	0	0	0	0	0	1	0	0	0	0	0	0	0	0	0	0
55.84	75.26	68.24	Columella	Columella_6	6	Columella_6	2	0	0	0	0	0	0	0	0	0	1	1	1	0	0	1	1	1	1	1	0	0	0	0	0	0	0	0	0	0	0	0	1	0	0	0	0	0	0	0	0	0	0
46.33	82.31	68.24	Columella	Columella_6	6	Columella_6	2	0	0	0	0	0	0	0	0	0	1	1	1	0	0	1	1	1	1	1	0	0	0	0	0	0	0	0	0	0	0	0	1	0	0	0	0	0	0	0	0	0	0
83.97	84.38	68.24	Columella	Columella_6	6	Columella_6	2	0	0	0	0	0	0	0	0	0	1	1	1	0	0	1	1	1	1	1	0	0	0	0	0	0	0	0	0	0	0	0	1	0	0	0	0	0	0	0	0	0	0
41.78	90.99	68.24	Columella	Columella_6	6	Columella_6	2	0	0	0	0	0	0	0	0	0	1	1	1	0	0	1	1	1	1	1	0	0	0	0	0	0	0	0	0	0	0	0	1	0	0	0	0	0	0	0	0	0	0
88.1	90.99	68.24	Columella	Columella_6	6	Columella_6	2	0	0	0	0	0	0	0	0	0	1	1	1	0	0	1	1	1	1	1	0	0	0	0	0	0	0	0	0	0	0	0	1	0	0	0	0	0	0	0	0	0	0
89.34	102.57	68.24	Columella	Columella_6	6	Columella_6	2	0	0	0	0	0	0	0	0	0	1	1	1	0	0	1	1	1	1	1	0	0	0	0	0	0	0	0	0	0	0	0	1	0	0	0	0	0	0	0	0	0	0
44.68	103.4	68.24	Columella	Columella_6	6	Columella_6	2	0	0	0	0	0	0	0	0	0	1	1	1	0	0	1	1	1	1	1	0	0	0	0	0	0	0	0	0	0	0	0	1	0	0	0	0	0	0	0	0	0	0
51.29	115.4	68.24	Columella	Columella_6	6	Columella_6	2	0	0	0	0	0	0	0	0	0	1	1	1	0	0	1	1	1	1	1	0	0	0	0	0	0	0	0	0	0	0	0	1	0	0	0	0	0	0	0	0	0	0
78.59	117.88	68.24	Columella	Columella_6	6	Columella_6	2	0	0	0	0	0	0	0	0	0	1	1	1	0	0	1	1	1	1	1	0	0	0	0	0	0	0	0	0	0	0	0	1	0	0	0	0	0	0	0	0	0	0
65.77	121.19	68.24	Columella	Columella_6	6	Columella_6	2	0	0	0	0	0	0	0	0	0	1	1	1	0	0	1	1	1	1	1	0	0	0	0	0	0	0	0	0	0	0	0	1	0	0	0	0	0	0	0	0	0	0
64.53	83.13	81.48	Columella	Columella_5	5	Columella_5	3	0	0	0	0	0	0	0	0	0	1	0	0	0	0	1	1	1	1	1	0	0	0	0	0	0	0	0	0	0	0	0	1	0	0	0	0	0	0	0	0	0	0
64.53	99.26	81.48	Columella	Columella_5	5	Columella_5	3	0	0	0	0	0	0	0	0	0	1	0	0	0	0	1	1	1	1	1	0	0	0	0	0	0	0	0	0	0	0	0	1	0	0	0	0	0	0	0	0	0	0
54.19	92.23	81.48	Columella	Columella_5	5	Columella_5	3	0	0	0	0	0	0	0	0	0	1	0	0	0	0	1	1	1	1	1	0	0	0	0	0	0	0	0	0	0	0	0	1	0	0	0	0	0	0	0	0	0	0
74.45	92.65	81.48	Columella	Columella_5	5	Columella_5	3	0	0	0	0	0	0	0	0	0	1	0	0	0	0	1	1	1	1	1	0	0	0	0	0	0	0	0	0	0	0	0	1	0	0	0	0	0	0	0	0	0	0
63.29	69.07	81.48	Lateral Root Cap	LRC_5	5	LRC_5	4	0	0	0	0	0	0	0	0	0	1	1	1	0	0	1	0	0	0	0	0	0	0	0	0	0	0	0	0	0	0	0	0	0	0	0	0	0	0	0	0	0	0
74.04	71.14	81.48	Lateral Root Cap	LRC_5	5	LRC_5	4	0	0	0	0	0	0	0	0	0	1	1	1	0	0	1	0	0	0	0	0	0	0	0	0	0	0	0	0	0	0	0	0	0	0	0	0	0	0	0	0	0	0
83.14	75.28	81.48	Lateral Root Cap	LRC_5	5	LRC_5	4	0	0	0	0	0	0	0	0	0	1	1	1	0	0	1	0	0	0	0	0	0	0	0	0	0	0	0	0	0	0	0	0	0	0	0	0	0	0	0	0	0	0
91.41	86.03	81.48	Lateral Root Cap	LRC_5	5	LRC_5	4	0	0	0	0	0	0	0	0	0	1	1	1	0	0	1	0	0	0	0	0	0	0	0	0	0	0	0	0	0	0	0	0	0	0	0	0	0	0	0	0	0	0
95.55	95.13	81.48	Lateral Root Cap	LRC_5	5	LRC_5	4	0	0	0	0	0	0	0	0	0	1	1	1	0	0	1	0	0	0	0	0	0	0	0	0	0	0	0	0	0	0	0	0	0	0	0	0	0	0	0	0	0	0
93.48	103.81	81.48	Lateral Root Cap	LRC_5	5	LRC_5	4	0	0	0	0	0	0	0	0	0	1	1	1	0	0	1	0	0	0	0	0	0	0	0	0	0	0	0	0	0	0	0	0	0	0	0	0	0	0	0	0	0	0
88.52	113.33	81.48	Lateral Root Cap	LRC_5	5	LRC_5	4	0	0	0	0	0	0	0	0	0	1	1	1	0	0	1	0	0	0	0	0	0	0	0	0	0	0	0	0	0	0	0	0	0	0	0	0	0	0	0	0	0	0
79	120.78	81.48	Lateral Root Cap	LRC_5	5	LRC_5	4	0	0	0	0	0	0	0	0	0	1	1	1	0	0	1	0	0	0	0	0	0	0	0	0	0	0	0	0	0	0	0	0	0	0	0	0	0	0	0	0	0	0
69.08	124.08	81.48	Lateral Root Cap	LRC_5	5	LRC_5	4	0	0	0	0	0	0	0	0	0	1	1	1	0	0	1	0	0	0	0	0	0	0	0	0	0	0	0	0	0	0	0	0	0	0	0	0	0	0	0	0	0	0
59.98	124.08	81.48	Lateral Root Cap	LRC_5	5	LRC_5	4	0	0	0	0	0	0	0	0	0	1	1	1	0	0	1	0	0	0	0	0	0	0	0	0	0	0	0	0	0	0	0	0	0	0	0	0	0	0	0	0	0	0
49.64	118.29	81.48	Lateral Root Cap	LRC_5	5	LRC_5	4	0	0	0	0	0	0	0	0	0	1	1	1	0	0	1	0	0	0	0	0	0	0	0	0	0	0	0	0	0	0	0	0	0	0	0	0	0	0	0	0	0	0
41.37	108.78	81.48	Lateral Root Cap	LRC_5	5	LRC_5	4	0	0	0	0	0	0	0	0	0	1	1	1	0	0	1	0	0	0	0	0	0	0	0	0	0	0	0	0	0	0	0	0	0	0	0	0	0	0	0	0	0	0
37.23	98.02	81.48	Lateral Root Cap	LRC_5	5	LRC_5	4	0	0	0	0	0	0	0	0	0	1	1	1	0	0	1	0	0	0	0	0	0	0	0	0	0	0	0	0	0	0	0	0	0	0	0	0	0	0	0	0	0	0
37.64	86.86	81.48	Lateral Root Cap	LRC_5	5	LRC_5	4	0	0	0	0	0	0	0	0	0	1	1	1	0	0	1	0	0	0	0	0	0	0	0	0	0	0	0	0	0	0	0	0	0	0	0	0	0	0	0	0	0	0
44.68	76.93	81.48	Lateral Root Cap	LRC_5	5	LRC_5	4	0	0	0	0	0	0	0	0	0	1	1	1	0	0	1	0	0	0	0	0	0	0	0	0	0	0	0	0	0	0	0	0	0	0	0	0	0	0	0	0	0	0
52.95	71.14	81.48	Lateral Root Cap	LRC_5	5	LRC_5	4	0	0	0	0	0	0	0	0	0	1	1	1	0	0	1	0	0	0	0	0	0	0	0	0	0	0	0	0	0	0	0	0	0	0	0	0	0	0	0	0	0	0
61.22	78.17	89.75	Columella	Columella_5	5	Columella_5	5	0	0	0	0	0	0	0	0	0	1	0	0	0	0	1	1	1	1	1	0	0	0	0	0	0	0	0	0	0	0	0	1	0	0	0	0	0	0	0	0	0	0
74.45	81.89	89.75	Columella	Columella_5	5	Columella_5	5	0	0	0	0	0	0	0	0	0	1	0	0	0	0	1	1	1	1	1	0	0	0	0	0	0	0	0	0	0	0	0	1	0	0	0	0	0	0	0	0	0	0
83.14	89.34	89.75	Columella	Columella_5	5	Columella_5	5	0	0	0	0	0	0	0	0	0	1	0	0	0	0	1	1	1	1	1	0	0	0	0	0	0	0	0	0	0	0	0	1	0	0	0	0	0	0	0	0	0	0
83.55	101.33	89.75	Columella	Columella_5	5	Columella_5	5	0	0	0	0	0	0	0	0	0	1	0	0	0	0	1	1	1	1	1	0	0	0	0	0	0	0	0	0	0	0	0	1	0	0	0	0	0	0	0	0	0	0
74.04	110.02	89.75	Columella	Columella_5	5	Columella_5	5	0	0	0	0	0	0	0	0	0	1	0	0	0	0	1	1	1	1	1	0	0	0	0	0	0	0	0	0	0	0	0	1	0	0	0	0	0	0	0	0	0	0
60.4	110.43	89.75	Columella	Columella_5	5	Columella_5	5	0	0	0	0	0	0	0	0	0	1	0	0	0	0	1	1	1	1	1	0	0	0	0	0	0	0	0	0	0	0	0	1	0	0	0	0	0	0	0	0	0	0
48.81	102.99	89.75	Columella	Columella_5	5	Columella_5	5	0	0	0	0	0	0	0	0	0	1	0	0	0	0	1	1	1	1	1	0	0	0	0	0	0	0	0	0	0	0	0	1	0	0	0	0	0	0	0	0	0	0
46.33	87.27	89.75	Columella	Columella_5	5	Columella_5	5	0	0	0	0	0	0	0	0	0	1	0	0	0	0	1	1	1	1	1	0	0	0	0	0	0	0	0	0	0	0	0	1	0	0	0	0	0	0	0	0	0	0
63.29	65.76	99.26	Lateral Root Cap	LRC_5	5	LRC_5	6	0	0	0	0	0	0	0	0	0	1	1	1	0	0	1	0	0	0	0	0	0	0	0	0	0	0	0	0	0	0	0	0	0	0	0	0	0	0	0	0	0	0
75.7	67.83	99.26	Lateral Root Cap	LRC_5	5	LRC_5	6	0	0	0	0	0	0	0	0	0	1	1	1	0	0	1	0	0	0	0	0	0	0	0	0	0	0	0	0	0	0	0	0	0	0	0	0	0	0	0	0	0	0
88.52	73.21	99.26	Lateral Root Cap	LRC_5	5	LRC_5	6	0	0	0	0	0	0	0	0	0	1	1	1	0	0	1	0	0	0	0	0	0	0	0	0	0	0	0	0	0	0	0	0	0	0	0	0	0	0	0	0	0	0
96.38	82.72	99.26	Lateral Root Cap	LRC_5	5	LRC_5	6	0	0	0	0	0	0	0	0	0	1	1	1	0	0	1	0	0	0	0	0	0	0	0	0	0	0	0	0	0	0	0	0	0	0	0	0	0	0	0	0	0	0
99.27	95.96	99.26	Lateral Root Cap	LRC_5	5	LRC_5	6	0	0	0	0	0	0	0	0	0	1	1	1	0	0	1	0	0	0	0	0	0	0	0	0	0	0	0	0	0	0	0	0	0	0	0	0	0	0	0	0	0	0
97.2	109.61	99.26	Lateral Root Cap	LRC_5	5	LRC_5	6	0	0	0	0	0	0	0	0	0	1	1	1	0	0	1	0	0	0	0	0	0	0	0	0	0	0	0	0	0	0	0	0	0	0	0	0	0	0	0	0	0	0
91	119.12	99.26	Lateral Root Cap	LRC_5	5	LRC_5	6	0	0	0	0	0	0	0	0	0	1	1	1	0	0	1	0	0	0	0	0	0	0	0	0	0	0	0	0	0	0	0	0	0	0	0	0	0	0	0	0	0	0
83.14	125.74	99.26	Lateral Root Cap	LRC_5	5	LRC_5	6	0	0	0	0	0	0	0	0	0	1	1	1	0	0	1	0	0	0	0	0	0	0	0	0	0	0	0	0	0	0	0	0	0	0	0	0	0	0	0	0	0	0
71.56	129.04	99.26	Lateral Root Cap	LRC_5	5	LRC_5	6	0	0	0	0	0	0	0	0	0	1	1	1	0	0	1	0	0	0	0	0	0	0	0	0	0	0	0	0	0	0	0	0	0	0	0	0	0	0	0	0	0	0
58.32	129.04	99.26	Lateral Root Cap	LRC_5	5	LRC_5	6	0	0	0	0	0	0	0	0	0	1	1	1	0	0	1	0	0	0	0	0	0	0	0	0	0	0	0	0	0	0	0	0	0	0	0	0	0	0	0	0	0	0
46.33	123.25	99.26	Lateral Root Cap	LRC_5	5	LRC_5	6	0	0	0	0	0	0	0	0	0	1	1	1	0	0	1	0	0	0	0	0	0	0	0	0	0	0	0	0	0	0	0	0	0	0	0	0	0	0	0	0	0	0
37.64	112.09	99.26	Lateral Root Cap	LRC_5	5	LRC_5	6	0	0	0	0	0	0	0	0	0	1	1	1	0	0	1	0	0	0	0	0	0	0	0	0	0	0	0	0	0	0	0	0	0	0	0	0	0	0	0	0	0	0
33.09	100.51	99.26	Lateral Root Cap	LRC_5	5	LRC_5	6	0	0	0	0	0	0	0	0	0	1	1	1	0	0	1	0	0	0	0	0	0	0	0	0	0	0	0	0	0	0	0	0	0	0	0	0	0	0	0	0	0	0
35.16	84.79	99.26	Lateral Root Cap	LRC_5	5	LRC_5	6	0	0	0	0	0	0	0	0	0	1	1	1	0	0	1	0	0	0	0	0	0	0	0	0	0	0	0	0	0	0	0	0	0	0	0	0	0	0	0	0	0	0
44.26	75.28	99.26	Lateral Root Cap	LRC_5	5	LRC_5	6	0	0	0	0	0	0	0	0	0	1	1	1	0	0	1	0	0	0	0	0	0	0	0	0	0	0	0	0	0	0	0	0	0	0	0	0	0	0	0	0	0	0
52.12	69.07	99.26	Lateral Root Cap	LRC_5	5	LRC_5	6	0	0	0	0	0	0	0	0	0	1	1	1	0	0	1	0	0	0	0	0	0	0	0	0	0	0	0	0	0	0	0	0	0	0	0	0	0	0	0	0	0	0
64.11	72.38	104.64	Lateral Root Cap	LRC_4	4	LRC_4	7	0	0	0	0	0	0	0	0	0	1	1	0	0	0	1	0	0	0	0	0	0	0	0	0	0	0	0	0	0	0	0	0	0	0	0	0	0	0	0	0	0	0
74.04	74.86	104.64	Lateral Root Cap	LRC_4	4	LRC_4	7	0	0	0	0	0	0	0	0	0	1	1	0	0	0	1	0	0	0	0	0	0	0	0	0	0	0	0	0	0	0	0	0	0	0	0	0	0	0	0	0	0	0
84.38	81.89	104.64	Lateral Root Cap	LRC_4	4	LRC_4	7	0	0	0	0	0	0	0	0	0	1	1	0	0	0	1	0	0	0	0	0	0	0	0	0	0	0	0	0	0	0	0	0	0	0	0	0	0	0	0	0	0	0
88.52	88.51	104.64	Lateral Root Cap	LRC_4	4	LRC_4	7	0	0	0	0	0	0	0	0	0	1	1	0	0	0	1	0	0	0	0	0	0	0	0	0	0	0	0	0	0	0	0	0	0	0	0	0	0	0	0	0	0	0
89.34	97.2	104.64	Lateral Root Cap	LRC_4	4	LRC_4	7	0	0	0	0	0	0	0	0	0	1	1	0	0	0	1	0	0	0	0	0	0	0	0	0	0	0	0	0	0	0	0	0	0	0	0	0	0	0	0	0	0	0
87.28	106.71	104.64	Lateral Root Cap	LRC_4	4	LRC_4	7	0	0	0	0	0	0	0	0	0	1	1	0	0	0	1	0	0	0	0	0	0	0	0	0	0	0	0	0	0	0	0	0	0	0	0	0	0	0	0	0	0	0
82.73	113.33	104.64	Lateral Root Cap	LRC_4	4	LRC_4	7	0	0	0	0	0	0	0	0	0	1	1	0	0	0	1	0	0	0	0	0	0	0	0	0	0	0	0	0	0	0	0	0	0	0	0	0	0	0	0	0	0	0
76.52	118.29	104.64	Lateral Root Cap	LRC_4	4	LRC_4	7	0	0	0	0	0	0	0	0	0	1	1	0	0	0	1	0	0	0	0	0	0	0	0	0	0	0	0	0	0	0	0	0	0	0	0	0	0	0	0	0	0	0
68.25	121.19	104.64	Lateral Root Cap	LRC_4	4	LRC_4	7	0	0	0	0	0	0	0	0	0	1	1	0	0	0	1	0	0	0	0	0	0	0	0	0	0	0	0	0	0	0	0	0	0	0	0	0	0	0	0	0	0	0
59.15	120.36	104.64	Lateral Root Cap	LRC_4	4	LRC_4	7	0	0	0	0	0	0	0	0	0	1	1	0	0	0	1	0	0	0	0	0	0	0	0	0	0	0	0	0	0	0	0	0	0	0	0	0	0	0	0	0	0	0
51.29	115.81	104.64	Lateral Root Cap	LRC_4	4	LRC_4	7	0	0	0	0	0	0	0	0	0	1	1	0	0	0	1	0	0	0	0	0	0	0	0	0	0	0	0	0	0	0	0	0	0	0	0	0	0	0	0	0	0	0
45.92	110.43	104.64	Lateral Root Cap	LRC_4	4	LRC_4	7	0	0	0	0	0	0	0	0	0	1	1	0	0	0	1	0	0	0	0	0	0	0	0	0	0	0	0	0	0	0	0	0	0	0	0	0	0	0	0	0	0	0
42.19	101.33	104.64	Lateral Root Cap	LRC_4	4	LRC_4	7	0	0	0	0	0	0	0	0	0	1	1	0	0	0	1	0	0	0	0	0	0	0	0	0	0	0	0	0	0	0	0	0	0	0	0	0	0	0	0	0	0	0
41.78	91.82	104.64	Lateral Root Cap	LRC_4	4	LRC_4	7	0	0	0	0	0	0	0	0	0	1	1	0	0	0	1	0	0	0	0	0	0	0	0	0	0	0	0	0	0	0	0	0	0	0	0	0	0	0	0	0	0	0
46.74	83.13	104.64	Lateral Root Cap	LRC_4	4	LRC_4	7	0	0	0	0	0	0	0	0	0	1	1	0	0	0	1	0	0	0	0	0	0	0	0	0	0	0	0	0	0	0	0	0	0	0	0	0	0	0	0	0	0	0
55.02	75.28	104.64	Lateral Root Cap	LRC_4	4	LRC_4	7	0	0	0	0	0	0	0	0	0	1	1	0	0	0	1	0	0	0	0	0	0	0	0	0	0	0	0	0	0	0	0	0	0	0	0	0	0	0	0	0	0	0
64.53	91.41	104.64	Columella	Columella_4	4	Columella_4	8	0	0	0	0	0	0	0	0	0	1	0	0	0	0	1	1	1	1	1	0	0	0	0	0	0	0	0	0	0	0	0	1	0	0	0	0	0	0	0	0	0	0
72.39	97.61	104.64	Columella	Columella_4	4	Columella_4	8	0	0	0	0	0	0	0	0	0	1	0	0	0	0	1	1	1	1	1	0	0	0	0	0	0	0	0	0	0	0	0	1	0	0	0	0	0	0	0	0	0	0
65.36	102.99	104.64	Columella	Columella_4	4	Columella_4	8	0	0	0	0	0	0	0	0	0	1	0	0	0	0	1	1	1	1	1	0	0	0	0	0	0	0	0	0	0	0	0	1	0	0	0	0	0	0	0	0	0	0
57.91	98.44	104.64	Columella	Columella_4	4	Columella_4	8	0	0	0	0	0	0	0	0	0	1	0	0	0	0	1	1	1	1	1	0	0	0	0	0	0	0	0	0	0	0	0	1	0	0	0	0	0	0	0	0	0	0
62.46	82.72	107.54	Columella	Columella_4	4	Columella_4	9	0	0	0	0	0	0	0	0	0	1	0	0	0	0	1	1	1	1	1	0	0	0	0	0	0	0	0	0	0	0	0	1	0	0	0	0	0	0	0	0	0	0
72.8	86.03	107.54	Columella	Columella_4	4	Columella_4	9	0	0	0	0	0	0	0	0	0	1	0	0	0	0	1	1	1	1	1	0	0	0	0	0	0	0	0	0	0	0	0	1	0	0	0	0	0	0	0	0	0	0
81.49	92.65	107.54	Columella	Columella_4	4	Columella_4	9	0	0	0	0	0	0	0	0	0	1	0	0	0	0	1	1	1	1	1	0	0	0	0	0	0	0	0	0	0	0	0	1	0	0	0	0	0	0	0	0	0	0
81.49	103.81	107.54	Columella	Columella_4	4	Columella_4	9	0	0	0	0	0	0	0	0	0	1	0	0	0	0	1	1	1	1	1	0	0	0	0	0	0	0	0	0	0	0	0	1	0	0	0	0	0	0	0	0	0	0
73.21	110.85	107.54	Columella	Columella_4	4	Columella_4	9	0	0	0	0	0	0	0	0	0	1	0	0	0	0	1	1	1	1	1	0	0	0	0	0	0	0	0	0	0	0	0	1	0	0	0	0	0	0	0	0	0	0
60.39	111.26	107.54	Columella	Columella_4	4	Columella_4	9	0	0	0	0	0	0	0	0	0	1	0	0	0	0	1	1	1	1	1	0	0	0	0	0	0	0	0	0	0	0	0	1	0	0	0	0	0	0	0	0	0	0
50.05	102.99	107.54	Columella	Columella_4	4	Columella_4	9	0	0	0	0	0	0	0	0	0	1	0	0	0	0	1	1	1	1	1	0	0	0	0	0	0	0	0	0	0	0	0	1	0	0	0	0	0	0	0	0	0	0
53.77	91.41	107.54	Columella	Columella_4	4	Columella_4	9	0	0	0	0	0	0	0	0	0	1	0	0	0	0	1	1	1	1	1	0	0	0	0	0	0	0	0	0	0	0	0	1	0	0	0	0	0	0	0	0	0	0
63.7	70.73	111.26	Lateral Root Cap	LRC_4	4	LRC_4	10	0	0	0	0	0	0	0	0	0	1	1	0	0	0	1	0	0	0	0	0	0	0	0	0	0	0	0	0	0	0	0	0	0	0	0	0	0	0	0	0	0	0
76.52	73.62	111.26	Lateral Root Cap	LRC_4	4	LRC_4	10	0	0	0	0	0	0	0	0	0	1	1	0	0	0	1	0	0	0	0	0	0	0	0	0	0	0	0	0	0	0	0	0	0	0	0	0	0	0	0	0	0	0
84.79	80.24	111.26	Lateral Root Cap	LRC_4	4	LRC_4	10	0	0	0	0	0	0	0	0	0	1	1	0	0	0	1	0	0	0	0	0	0	0	0	0	0	0	0	0	0	0	0	0	0	0	0	0	0	0	0	0	0	0
91.41	87.68	111.26	Lateral Root Cap	LRC_4	4	LRC_4	10	0	0	0	0	0	0	0	0	0	1	1	0	0	0	1	0	0	0	0	0	0	0	0	0	0	0	0	0	0	0	0	0	0	0	0	0	0	0	0	0	0	0
91.41	95.96	111.26	Lateral Root Cap	LRC_4	4	LRC_4	10	0	0	0	0	0	0	0	0	0	1	1	0	0	0	1	0	0	0	0	0	0	0	0	0	0	0	0	0	0	0	0	0	0	0	0	0	0	0	0	0	0	0
90.59	106.71	111.26	Lateral Root Cap	LRC_4	4	LRC_4	10	0	0	0	0	0	0	0	0	0	1	1	0	0	0	1	0	0	0	0	0	0	0	0	0	0	0	0	0	0	0	0	0	0	0	0	0	0	0	0	0	0	0
85.21	114.57	111.26	Lateral Root Cap	LRC_4	4	LRC_4	10	0	0	0	0	0	0	0	0	0	1	1	0	0	0	1	0	0	0	0	0	0	0	0	0	0	0	0	0	0	0	0	0	0	0	0	0	0	0	0	0	0	0
77.76	120.77	111.26	Lateral Root Cap	LRC_4	4	LRC_4	10	0	0	0	0	0	0	0	0	0	1	1	0	0	0	1	0	0	0	0	0	0	0	0	0	0	0	0	0	0	0	0	0	0	0	0	0	0	0	0	0	0	0
68.25	123.67	111.26	Lateral Root Cap	LRC_4	4	LRC_4	10	0	0	0	0	0	0	0	0	0	1	1	0	0	0	1	0	0	0	0	0	0	0	0	0	0	0	0	0	0	0	0	0	0	0	0	0	0	0	0	0	0	0
58.32	122.43	111.26	Lateral Root Cap	LRC_4	4	LRC_4	10	0	0	0	0	0	0	0	0	0	1	1	0	0	0	1	0	0	0	0	0	0	0	0	0	0	0	0	0	0	0	0	0	0	0	0	0	0	0	0	0	0	0
49.64	118.7	111.26	Lateral Root Cap	LRC_4	4	LRC_4	10	0	0	0	0	0	0	0	0	0	1	1	0	0	0	1	0	0	0	0	0	0	0	0	0	0	0	0	0	0	0	0	0	0	0	0	0	0	0	0	0	0	0
42.61	111.26	111.26	Lateral Root Cap	LRC_4	4	LRC_4	10	0	0	0	0	0	0	0	0	0	1	1	0	0	0	1	0	0	0	0	0	0	0	0	0	0	0	0	0	0	0	0	0	0	0	0	0	0	0	0	0	0	0
39.3	102.99	111.26	Lateral Root Cap	LRC_4	4	LRC_4	10	0	0	0	0	0	0	0	0	0	1	1	0	0	0	1	0	0	0	0	0	0	0	0	0	0	0	0	0	0	0	0	0	0	0	0	0	0	0	0	0	0	0
38.47	91.41	111.26	Lateral Root Cap	LRC_4	4	LRC_4	10	0	0	0	0	0	0	0	0	0	1	1	0	0	0	1	0	0	0	0	0	0	0	0	0	0	0	0	0	0	0	0	0	0	0	0	0	0	0	0	0	0	0
43.85	81.07	111.26	Lateral Root Cap	LRC_4	4	LRC_4	10	0	0	0	0	0	0	0	0	0	1	1	0	0	0	1	0	0	0	0	0	0	0	0	0	0	0	0	0	0	0	0	0	0	0	0	0	0	0	0	0	0	0
53.36	72.79	111.26	Lateral Root Cap	LRC_4	4	LRC_4	10	0	0	0	0	0	0	0	0	0	1	1	0	0	0	1	0	0	0	0	0	0	0	0	0	0	0	0	0	0	0	0	0	0	0	0	0	0	0	0	0	0	0
64.11	62.04	112.91	Lateral Root Cap	LRC_5	5	LRC_5	11	0	0	0	0	0	0	0	0	0	1	1	1	0	0	1	0	0	0	0	0	0	0	0	0	0	0	0	0	0	0	0	0	0	0	0	0	0	0	0	0	0	0
76.52	64.11	112.91	Lateral Root Cap	LRC_5	5	LRC_5	11	0	0	0	0	0	0	0	0	0	1	1	1	0	0	1	0	0	0	0	0	0	0	0	0	0	0	0	0	0	0	0	0	0	0	0	0	0	0	0	0	0	0
87.28	70.31	112.91	Lateral Root Cap	LRC_5	5	LRC_5	11	0	0	0	0	0	0	0	0	0	1	1	1	0	0	1	0	0	0	0	0	0	0	0	0	0	0	0	0	0	0	0	0	0	0	0	0	0	0	0	0	0	0
97.2	81.07	112.91	Lateral Root Cap	LRC_5	5	LRC_5	11	0	0	0	0	0	0	0	0	0	1	1	1	0	0	1	0	0	0	0	0	0	0	0	0	0	0	0	0	0	0	0	0	0	0	0	0	0	0	0	0	0	0
100.93	95.54	112.91	Lateral Root Cap	LRC_5	5	LRC_5	11	0	0	0	0	0	0	0	0	0	1	1	1	0	0	1	0	0	0	0	0	0	0	0	0	0	0	0	0	0	0	0	0	0	0	0	0	0	0	0	0	0	0
100.1	111.67	112.91	Lateral Root Cap	LRC_5	5	LRC_5	11	0	0	0	0	0	0	0	0	0	1	1	1	0	0	1	0	0	0	0	0	0	0	0	0	0	0	0	0	0	0	0	0	0	0	0	0	0	0	0	0	0	0
91.41	112.43	112.91	Lateral Root Cap	LRC_5	5	LRC_5	11	0	0	0	0	0	0	0	0	0	1	1	1	0	0	1	0	0	0	0	0	0	0	0	0	0	0	0	0	0	0	0	0	0	0	0	0	0	0	0	0	0	0
81.9	128.63	112.91	Lateral Root Cap	LRC_5	5	LRC_5	11	0	0	0	0	0	0	0	0	0	1	1	1	0	0	1	0	0	0	0	0	0	0	0	0	0	0	0	0	0	0	0	0	0	0	0	0	0	0	0	0	0	0
71.97	132.35	112.91	Lateral Root Cap	LRC_5	5	LRC_5	11	0	0	0	0	0	0	0	0	0	1	1	1	0	0	1	0	0	0	0	0	0	0	0	0	0	0	0	0	0	0	0	0	0	0	0	0	0	0	0	0	0	0
59.15	132.35	112.91	Lateral Root Cap	LRC_5	5	LRC_5	11	0	0	0	0	0	0	0	0	0	1	1	1	0	0	1	0	0	0	0	0	0	0	0	0	0	0	0	0	0	0	0	0	0	0	0	0	0	0	0	0	0	0
47.16	126.56	112.91	Lateral Root Cap	LRC_5	5	LRC_5	11	0	0	0	0	0	0	0	0	0	1	1	1	0	0	1	0	0	0	0	0	0	0	0	0	0	0	0	0	0	0	0	0	0	0	0	0	0	0	0	0	0	0
36.4	114.98	112.91	Lateral Root Cap	LRC_5	5	LRC_5	11	0	0	0	0	0	0	0	0	0	1	1	1	0	0	1	0	0	0	0	0	0	0	0	0	0	0	0	0	0	0	0	0	0	0	0	0	0	0	0	0	0	0
29.76	102.99	112.91	Lateral Root Cap	LRC_5	5	LRC_5	11	0	0	0	0	0	0	0	0	0	1	1	1	0	0	1	0	0	0	0	0	0	0	0	0	0	0	0	0	0	0	0	0	0	0	0	0	0	0	0	0	0	0
29.37	89.75	112.91	Lateral Root Cap	LRC_5	5	LRC_5	11	0	0	0	0	0	0	0	0	0	1	1	1	0	0	1	0	0	0	0	0	0	0	0	0	0	0	0	0	0	0	0	0	0	0	0	0	0	0	0	0	0	0
37.23	76.52	112.91	Lateral Root Cap	LRC_5	5	LRC_5	11	0	0	0	0	0	0	0	0	0	1	1	1	0	0	1	0	0	0	0	0	0	0	0	0	0	0	0	0	0	0	0	0	0	0	0	0	0	0	0	0	0	0
49.22	67.42	112.91	Lateral Root Cap	LRC_5	5	LRC_5	11	0	0	0	0	0	0	0	0	0	1	1	1	0	0	1	0	0	0	0	0	0	0	0	0	0	0	0	0	0	0	0	0	0	0	0	0	0	0	0	0	0	0
60.81	79.83	112.91	Lateral Root Cap	LRC_3	3	LRC_3	12	0	0	0	0	0	0	0	0	0	1	0	0	0	0	1	0	0	0	0	0	0	0	0	0	0	0	0	0	0	0	0	0	0	0	0	0	0	0	0	0	0	0
71.15	79.41	112.91	Lateral Root Cap	LRC_3	3	LRC_3	12	0	0	0	0	0	0	0	0	0	1	0	0	0	0	1	0	0	0	0	0	0	0	0	0	0	0	0	0	0	0	0	0	0	0	0	0	0	0	0	0	0	0
81.07	84.79	112.91	Lateral Root Cap	LRC_3	3	LRC_3	12	0	0	0	0	0	0	0	0	0	1	0	0	0	0	1	0	0	0	0	0	0	0	0	0	0	0	0	0	0	0	0	0	0	0	0	0	0	0	0	0	0	0
83.97	92.65	112.91	Lateral Root Cap	LRC_3	3	LRC_3	12	0	0	0	0	0	0	0	0	0	1	0	0	0	0	1	0	0	0	0	0	0	0	0	0	0	0	0	0	0	0	0	0	0	0	0	0	0	0	0	0	0	0
82.31	104.23	112.91	Lateral Root Cap	LRC_3	3	LRC_3	12	0	0	0	0	0	0	0	0	0	1	0	0	0	0	1	0	0	0	0	0	0	0	0	0	0	0	0	0	0	0	0	0	0	0	0	0	0	0	0	0	0	0
76.52	112.5	112.91	Lateral Root Cap	LRC_3	3	LRC_3	12	0	0	0	0	0	0	0	0	0	1	0	0	0	0	1	0	0	0	0	0	0	0	0	0	0	0	0	0	0	0	0	0	0	0	0	0	0	0	0	0	0	0
67.42	116.64	112.91	Lateral Root Cap	LRC_3	3	LRC_3	12	0	0	0	0	0	0	0	0	0	1	0	0	0	0	1	0	0	0	0	0	0	0	0	0	0	0	0	0	0	0	0	0	0	0	0	0	0	0	0	0	0	0
59.15	116.22	112.91	Lateral Root Cap	LRC_3	3	LRC_3	12	0	0	0	0	0	0	0	0	0	1	0	0	0	0	1	0	0	0	0	0	0	0	0	0	0	0	0	0	0	0	0	0	0	0	0	0	0	0	0	0	0	0
52.53	111.67	112.91	Lateral Root Cap	LRC_3	3	LRC_3	12	0	0	0	0	0	0	0	0	0	1	0	0	0	0	1	0	0	0	0	0	0	0	0	0	0	0	0	0	0	0	0	0	0	0	0	0	0	0	0	0	0	0
47.98	103.4	112.91	Lateral Root Cap	LRC_3	3	LRC_3	12	0	0	0	0	0	0	0	0	0	1	0	0	0	0	1	0	0	0	0	0	0	0	0	0	0	0	0	0	0	0	0	0	0	0	0	0	0	0	0	0	0	0
45.5	93.47	112.91	Lateral Root Cap	LRC_3	3	LRC_3	12	0	0	0	0	0	0	0	0	0	1	0	0	0	0	1	0	0	0	0	0	0	0	0	0	0	0	0	0	0	0	0	0	0	0	0	0	0	0	0	0	0	0
50.47	84.79	112.91	Lateral Root Cap	LRC_3	3	LRC_3	12	0	0	0	0	0	0	0	0	0	1	0	0	0	0	1	0	0	0	0	0	0	0	0	0	0	0	0	0	0	0	0	0	0	0	0	0	0	0	0	0	0	0
64.11	91.82	116.22	Columella	Columella_3	3	Columella_3	13	0	0	0	0	0	0	0	0	0	1	0	0	0	0	1	0	1	1	1	0	0	0	0	0	0	0	0	0	0	0	0	1	0	0	0	0	0	0	0	0	0	0
71.97	98.44	116.22	Columella	Columella_3	3	Columella_3	13	0	0	0	0	0	0	0	0	0	1	0	0	0	0	1	0	1	1	1	0	0	0	0	0	0	0	0	0	0	0	0	1	0	0	0	0	0	0	0	0	0	0
66.6	104.23	116.22	Columella	Columella_3	3	Columella_3	13	0	0	0	0	0	0	0	0	0	1	0	0	0	0	1	0	1	1	1	0	0	0	0	0	0	0	0	0	0	0	0	1	0	0	0	0	0	0	0	0	0	0
58.32	100.1	116.22	Columella	Columella_3	3	Columella_3	13	0	0	0	0	0	0	0	0	0	1	0	0	0	0	1	0	1	1	1	0	0	0	0	0	0	0	0	0	0	0	0	1	0	0	0	0	0	0	0	0	0	0
61.22	83.96	119.53	Columella	Columella_3	3	Columella_3	14	0	0	0	0	0	0	0	0	0	1	0	0	0	0	1	0	1	1	1	0	0	0	0	0	0	0	0	0	0	0	0	1	0	0	0	0	0	0	0	0	0	0
71.97	86.86	119.53	Columella	Columella_3	3	Columella_3	14	0	0	0	0	0	0	0	0	0	1	0	0	0	0	1	0	1	1	1	0	0	0	0	0	0	0	0	0	0	0	0	1	0	0	0	0	0	0	0	0	0	0
79	93.47	119.53	Columella	Columella_3	3	Columella_3	14	0	0	0	0	0	0	0	0	0	1	0	0	0	0	1	0	1	1	1	0	0	0	0	0	0	0	0	0	0	0	0	1	0	0	0	0	0	0	0	0	0	0
79.42	103.4	119.53	Columella	Columella_3	3	Columella_3	14	0	0	0	0	0	0	0	0	0	1	0	0	0	0	1	0	1	1	1	0	0	0	0	0	0	0	0	0	0	0	0	1	0	0	0	0	0	0	0	0	0	0
71.56	110.02	119.53	Columella	Columella_3	3	Columella_3	14	0	0	0	0	0	0	0	0	0	1	0	0	0	0	1	0	1	1	1	0	0	0	0	0	0	0	0	0	0	0	0	1	0	0	0	0	0	0	0	0	0	0
61.22	110.43	119.53	Columella	Columella_3	3	Columella_3	14	0	0	0	0	0	0	0	0	0	1	0	0	0	0	1	0	1	1	1	0	0	0	0	0	0	0	0	0	0	0	0	1	0	0	0	0	0	0	0	0	0	0
51.71	104.23	119.53	Columella	Columella_3	3	Columella_3	14	0	0	0	0	0	0	0	0	0	1	0	0	0	0	1	0	1	1	1	0	0	0	0	0	0	0	0	0	0	0	0	1	0	0	0	0	0	0	0	0	0	0
52.12	91.41	119.53	Columella	Columella_3	3	Columella_3	14	0	0	0	0	0	0	0	0	0	1	0	0	0	0	1	0	1	1	1	0	0	0	0	0	0	0	0	0	0	0	0	1	0	0	0	0	0	0	0	0	0	0
62.05	74.45	121.19	Lateral Root Cap	LRC_3	3	LRC_3	15	0	0	0	0	0	0	0	0	0	1	0	0	0	0	1	0	0	0	0	0	0	0	0	0	0	0	0	0	0	0	0	0	0	0	0	0	0	1	0	0	0	0
73.21	76.1	121.19	Lateral Root Cap	LRC_3	3	LRC_3	15	0	0	0	0	0	0	0	0	0	1	0	0	0	0	1	0	0	0	0	0	0	0	0	0	0	0	0	0	0	0	0	0	0	0	0	0	0	1	0	0	0	0
81.49	80.65	121.19	Lateral Root Cap	LRC_3	3	LRC_3	15	0	0	0	0	0	0	0	0	0	1	0	0	0	0	1	0	0	0	0	0	0	0	0	0	0	0	0	0	0	0	0	0	0	0	0	0	0	1	0	0	0	0
88.93	94.72	121.19	Lateral Root Cap	LRC_3	3	LRC_3	15	0	0	0	0	0	0	0	0	0	1	0	0	0	0	1	0	0	0	0	0	0	0	0	0	0	0	0	0	0	0	0	0	0	0	0	0	0	1	0	0	0	0
88.52	106.3	121.19	Lateral Root Cap	LRC_3	3	LRC_3	15	0	0	0	0	0	0	0	0	0	1	0	0	0	0	1	0	0	0	0	0	0	0	0	0	0	0	0	0	0	0	0	0	0	0	0	0	0	1	0	0	0	0
83.14	114.98	121.19	Lateral Root Cap	LRC_3	3	LRC_3	15	0	0	0	0	0	0	0	0	0	1	0	0	0	0	1	0	0	0	0	0	0	0	0	0	0	0	0	0	0	0	0	0	0	0	0	0	0	1	0	0	0	0
76.52	118.7	121.19	Lateral Root Cap	LRC_3	3	LRC_3	15	0	0	0	0	0	0	0	0	0	1	0	0	0	0	1	0	0	0	0	0	0	0	0	0	0	0	0	0	0	0	0	0	0	0	0	0	0	1	0	0	0	0
67.84	121.6	121.19	Lateral Root Cap	LRC_3	3	LRC_3	15	0	0	0	0	0	0	0	0	0	1	0	0	0	0	1	0	0	0	0	0	0	0	0	0	0	0	0	0	0	0	0	0	0	0	0	0	0	1	0	0	0	0
59.15	120.77	121.19	Lateral Root Cap	LRC_3	3	LRC_3	15	0	0	0	0	0	0	0	0	0	1	0	0	0	0	1	0	0	0	0	0	0	0	0	0	0	0	0	0	0	0	0	0	0	0	0	0	0	1	0	0	0	0
50.05	116.64	121.19	Lateral Root Cap	LRC_3	3	LRC_3	15	0	0	0	0	0	0	0	0	0	1	0	0	0	0	1	0	0	0	0	0	0	0	0	0	0	0	0	0	0	0	0	0	0	0	0	0	0	1	0	0	0	0
44.26	110.85	121.19	Lateral Root Cap	LRC_3	3	LRC_3	15	0	0	0	0	0	0	0	0	0	1	0	0	0	0	1	0	0	0	0	0	0	0	0	0	0	0	0	0	0	0	0	0	0	0	0	0	0	1	0	0	0	0
40.13	102.99	121.19	Lateral Root Cap	LRC_3	3	LRC_3	15	0	0	0	0	0	0	0	0	0	1	0	0	0	0	1	0	0	0	0	0	0	0	0	0	0	0	0	0	0	0	0	0	0	0	0	0	0	1	0	0	0	0
40.13	92.65	121.19	Lateral Root Cap	LRC_3	3	LRC_3	15	0	0	0	0	0	0	0	0	0	1	0	0	0	0	1	0	0	0	0	0	0	0	0	0	0	0	0	0	0	0	0	0	0	0	0	0	0	1	0	0	0	0
43.02	85.2	121.19	Lateral Root Cap	LRC_3	3	LRC_3	15	0	0	0	0	0	0	0	0	0	1	0	0	0	0	1	0	0	0	0	0	0	0	0	0	0	0	0	0	0	0	0	0	0	0	0	0	0	1	0	0	0	0
49.22	79.41	121.19	Lateral Root Cap	LRC_3	3	LRC_3	15	0	0	0	0	0	0	0	0	0	1	0	0	0	0	1	0	0	0	0	0	0	0	0	0	0	0	0	0	0	0	0	0	0	0	0	0	0	1	0	0	0	0
56.26	76.1	121.19	Lateral Root Cap	LRC_3	3	LRC_3	15	0	0	0	0	0	0	0	0	0	1	0	0	0	0	1	0	0	0	0	0	0	0	0	0	0	0	0	0	0	0	0	0	0	0	0	0	0	1	0	0	0	0
62.87	67.83	121.19	Lateral Root Cap	LRC_4	4	LRC_4	16	0	0	0	0	0	0	0	0	0	1	1	0	0	0	0	0	0	0	0	0	0	0	0	0	0	0	0	0	0	0	0	0	0	0	0	0	0	1	0	0	0	0
76.52	70.73	121.19	Lateral Root Cap	LRC_4	4	LRC_4	16	0	0	0	0	0	0	0	0	0	1	1	0	0	0	0	0	0	0	0	0	0	0	0	0	0	0	0	0	0	0	0	0	0	0	0	0	0	1	0	0	0	0
84.38	75.69	121.19	Lateral Root Cap	LRC_4	4	LRC_4	16	0	0	0	0	0	0	0	0	0	1	1	0	0	0	0	0	0	0	0	0	0	0	0	0	0	0	0	0	0	0	0	0	0	0	0	0	0	1	0	0	0	0
88.93	79.83	121.19	Lateral Root Cap	LRC_4	4	LRC_4	16	0	0	0	0	0	0	0	0	0	1	1	0	0	0	0	0	0	0	0	0	0	0	0	0	0	0	0	0	0	0	0	0	0	0	0	0	0	1	0	0	0	0
93.07	87.27	121.19	Lateral Root Cap	LRC_4	4	LRC_4	16	0	0	0	0	0	0	0	0	0	1	1	0	0	0	0	0	0	0	0	0	0	0	0	0	0	0	0	0	0	0	0	0	0	0	0	0	0	1	0	0	0	0
94.72	96.37	121.19	Lateral Root Cap	LRC_4	4	LRC_4	16	0	0	0	0	0	0	0	0	0	1	1	0	0	0	0	0	0	0	0	0	0	0	0	0	0	0	0	0	0	0	0	0	0	0	0	0	0	1	0	0	0	0
95.55	105.47	121.19	Lateral Root Cap	LRC_4	4	LRC_4	16	0	0	0	0	0	0	0	0	0	1	1	0	0	0	0	0	0	0	0	0	0	0	0	0	0	0	0	0	0	0	0	0	0	0	0	0	0	1	0	0	0	0
92.65	111.67	121.19	Lateral Root Cap	LRC_4	4	LRC_4	16	0	0	0	0	0	0	0	0	0	1	1	0	0	0	0	0	0	0	0	0	0	0	0	0	0	0	0	0	0	0	0	0	0	0	0	0	0	1	0	0	0	0
88.1	118.29	121.19	Lateral Root Cap	LRC_4	4	LRC_4	16	0	0	0	0	0	0	0	0	0	1	1	0	0	0	0	0	0	0	0	0	0	0	0	0	0	0	0	0	0	0	0	0	0	0	0	0	0	1	0	0	0	0
79.83	124.5	121.19	Lateral Root Cap	LRC_4	4	LRC_4	16	0	0	0	0	0	0	0	0	0	1	1	0	0	0	0	0	0	0	0	0	0	0	0	0	0	0	0	0	0	0	0	0	0	0	0	0	0	1	0	0	0	0
71.56	126.98	121.19	Lateral Root Cap	LRC_4	4	LRC_4	16	0	0	0	0	0	0	0	0	0	1	1	0	0	0	0	0	0	0	0	0	0	0	0	0	0	0	0	0	0	0	0	0	0	0	0	0	0	1	0	0	0	0
63.7	127.39	121.19	Lateral Root Cap	LRC_4	4	LRC_4	16	0	0	0	0	0	0	0	0	0	1	1	0	0	0	0	0	0	0	0	0	0	0	0	0	0	0	0	0	0	0	0	0	0	0	0	0	0	1	0	0	0	0
57.08	126.15	121.19	Lateral Root Cap	LRC_4	4	LRC_4	16	0	0	0	0	0	0	0	0	0	1	1	0	0	0	0	0	0	0	0	0	0	0	0	0	0	0	0	0	0	0	0	0	0	0	0	0	0	1	0	0	0	0
50.05	123.67	121.19	Lateral Root Cap	LRC_4	4	LRC_4	16	0	0	0	0	0	0	0	0	0	1	1	0	0	0	0	0	0	0	0	0	0	0	0	0	0	0	0	0	0	0	0	0	0	0	0	0	0	1	0	0	0	0
44.26	119.53	121.19	Lateral Root Cap	LRC_4	4	LRC_4	16	0	0	0	0	0	0	0	0	0	1	1	0	0	0	0	0	0	0	0	0	0	0	0	0	0	0	0	0	0	0	0	0	0	0	0	0	0	1	0	0	0	0
39.3	113.33	121.19	Lateral Root Cap	LRC_4	4	LRC_4	16	0	0	0	0	0	0	0	0	0	1	1	0	0	0	0	0	0	0	0	0	0	0	0	0	0	0	0	0	0	0	0	0	0	0	0	0	0	1	0	0	0	0
35.58	106.71	121.19	Lateral Root Cap	LRC_4	4	LRC_4	16	0	0	0	0	0	0	0	0	0	1	1	0	0	0	0	0	0	0	0	0	0	0	0	0	0	0	0	0	0	0	0	0	0	0	0	0	0	1	0	0	0	0
33.51	99.68	121.19	Lateral Root Cap	LRC_4	4	LRC_4	16	0	0	0	0	0	0	0	0	0	1	1	0	0	0	0	0	0	0	0	0	0	0	0	0	0	0	0	0	0	0	0	0	0	0	0	0	0	1	0	0	0	0
33.92	94.72	121.19	Lateral Root Cap	LRC_4	4	LRC_4	16	0	0	0	0	0	0	0	0	0	1	1	0	0	0	0	0	0	0	0	0	0	0	0	0	0	0	0	0	0	0	0	0	0	0	0	0	0	1	0	0	0	0
35.58	86.86	121.19	Lateral Root Cap	LRC_4	4	LRC_4	16	0	0	0	0	0	0	0	0	0	1	1	0	0	0	0	0	0	0	0	0	0	0	0	0	0	0	0	0	0	0	0	0	0	0	0	0	0	1	0	0	0	0
38.88	81.48	121.19	Lateral Root Cap	LRC_4	4	LRC_4	16	0	0	0	0	0	0	0	0	0	1	1	0	0	0	0	0	0	0	0	0	0	0	0	0	0	0	0	0	0	0	0	0	0	0	0	0	0	1	0	0	0	0
43.02	76.1	121.19	Lateral Root Cap	LRC_4	4	LRC_4	16	0	0	0	0	0	0	0	0	0	1	1	0	0	0	0	0	0	0	0	0	0	0	0	0	0	0	0	0	0	0	0	0	0	0	0	0	0	1	0	0	0	0
48.4	71.14	121.19	Lateral Root Cap	LRC_4	4	LRC_4	16	0	0	0	0	0	0	0	0	0	1	1	0	0	0	0	0	0	0	0	0	0	0	0	0	0	0	0	0	0	0	0	0	0	0	0	0	0	1	0	0	0	0
55.02	69.49	121.19	Lateral Root Cap	LRC_4	4	LRC_4	16	0	0	0	0	0	0	0	0	0	1	1	0	0	0	0	0	0	0	0	0	0	0	0	0	0	0	0	0	0	0	0	0	0	0	0	0	0	1	0	0	0	0
63.29	79	124.91	Lateral Root Cap	LRC_2	2	LRC_2	17	0	0	0	0	0	0	0	0	0	1	0	0	0	0	0	0	0	0	0	0	0	0	0	0	0	0	0	0	0	0	0	0	0	0	0	0	0	0	0	0	0	0
71.56	80.24	124.91	Lateral Root Cap	LRC_2	2	LRC_2	17	0	0	0	0	0	0	0	0	0	1	0	0	0	0	0	0	0	0	0	0	0	0	0	0	0	0	0	0	0	0	0	0	0	0	0	0	0	0	0	0	0	0
78.18	85.2	124.91	Lateral Root Cap	LRC_2	2	LRC_2	17	0	0	0	0	0	0	0	0	0	1	0	0	0	0	0	0	0	0	0	0	0	0	0	0	0	0	0	0	0	0	0	0	0	0	0	0	0	0	0	0	0	0
83.97	92.23	124.91	Lateral Root Cap	LRC_2	2	LRC_2	17	0	0	0	0	0	0	0	0	0	1	0	0	0	0	0	0	0	0	0	0	0	0	0	0	0	0	0	0	0	0	0	0	0	0	0	0	0	0	0	0	0	0
85.21	98.44	124.91	Lateral Root Cap	LRC_2	2	LRC_2	17	0	0	0	0	0	0	0	0	0	1	0	0	0	0	0	0	0	0	0	0	0	0	0	0	0	0	0	0	0	0	0	0	0	0	0	0	0	0	0	0	0	0
84.79	105.88	124.91	Lateral Root Cap	LRC_2	2	LRC_2	17	0	0	0	0	0	0	0	0	0	1	0	0	0	0	0	0	0	0	0	0	0	0	0	0	0	0	0	0	0	0	0	0	0	0	0	0	0	0	0	0	0	0
79	111.67	124.91	Lateral Root Cap	LRC_2	2	LRC_2	17	0	0	0	0	0	0	0	0	0	1	0	0	0	0	0	0	0	0	0	0	0	0	0	0	0	0	0	0	0	0	0	0	0	0	0	0	0	0	0	0	0	0
73.21	113.74	124.91	Lateral Root Cap	LRC_2	2	LRC_2	17	0	0	0	0	0	0	0	0	0	1	0	0	0	0	0	0	0	0	0	0	0	0	0	0	0	0	0	0	0	0	0	0	0	0	0	0	0	0	0	0	0	0
66.18	115.81	124.91	Lateral Root Cap	LRC_2	2	LRC_2	17	0	0	0	0	0	0	0	0	0	1	0	0	0	0	0	0	0	0	0	0	0	0	0	0	0	0	0	0	0	0	0	0	0	0	0	0	0	0	0	0	0	0
59.98	115.81	124.91	Lateral Root Cap	LRC_2	2	LRC_2	17	0	0	0	0	0	0	0	0	0	1	0	0	0	0	0	0	0	0	0	0	0	0	0	0	0	0	0	0	0	0	0	0	0	0	0	0	0	0	0	0	0	0
54.19	112.5	124.91	Lateral Root Cap	LRC_2	2	LRC_2	17	0	0	0	0	0	0	0	0	0	1	0	0	0	0	0	0	0	0	0	0	0	0	0	0	0	0	0	0	0	0	0	0	0	0	0	0	0	0	0	0	0	0
47.57	107.54	124.91	Lateral Root Cap	LRC_2	2	LRC_2	17	0	0	0	0	0	0	0	0	0	1	0	0	0	0	0	0	0	0	0	0	0	0	0	0	0	0	0	0	0	0	0	0	0	0	0	0	0	0	0	0	0	0
45.92	100.92	124.91	Lateral Root Cap	LRC_2	2	LRC_2	17	0	0	0	0	0	0	0	0	0	1	0	0	0	0	0	0	0	0	0	0	0	0	0	0	0	0	0	0	0	0	0	0	0	0	0	0	0	0	0	0	0	0
47.16	93.47	124.91	Lateral Root Cap	LRC_2	2	LRC_2	17	0	0	0	0	0	0	0	0	0	1	0	0	0	0	0	0	0	0	0	0	0	0	0	0	0	0	0	0	0	0	0	0	0	0	0	0	0	0	0	0	0	0
50.88	86.03	124.91	Lateral Root Cap	LRC_2	2	LRC_2	17	0	0	0	0	0	0	0	0	0	1	0	0	0	0	0	0	0	0	0	0	0	0	0	0	0	0	0	0	0	0	0	0	0	0	0	0	0	0	0	0	0	0
56.67	80.24	124.91	Lateral Root Cap	LRC_2	2	LRC_2	17	0	0	0	0	0	0	0	0	0	1	0	0	0	0	0	0	0	0	0	0	0	0	0	0	0	0	0	0	0	0	0	0	0	0	0	0	0	0	0	0	0	0
63.29	94.3	125.74	Columella	Columella_2	2	Columella_2	18	0	0	0	0	0	0	0	1	0	1	0	0	0	0	0	0	1	1	1	0	0	0	0	0	0	0	0	0	0	0	0	1	0	0	0	0	0	0	0	0	0	0
70.73	98.02	125.74	Columella	Columella_2	2	Columella_2	18	0	0	0	0	0	0	0	1	0	1	0	0	0	0	0	0	1	1	1	0	0	0	0	0	0	0	0	0	0	0	0	1	0	0	0	0	0	0	0	0	0	0
65.77	102.57	125.74	Columella	Columella_2	2	Columella_2	18	0	0	0	0	0	0	0	1	0	1	0	0	0	0	0	0	1	1	1	0	0	0	0	0	0	0	0	0	0	0	0	1	0	0	0	0	0	0	0	0	0	0
59.15	99.26	125.74	Columella	Columella_2	2	Columella_2	18	0	0	0	0	0	0	0	1	0	1	0	0	0	0	0	0	1	1	1	0	0	0	0	0	0	0	0	0	0	0	0	1	0	0	0	0	0	0	0	0	0	0
62.46	87.27	128.22	Columella	Columella_2	2	Columella_2	19	0	0	0	0	0	0	0	1	0	1	0	0	0	0	0	0	1	0	1	0	0	0	0	0	0	0	0	0	0	0	0	1	0	0	0	0	0	0	0	0	0	0
70.32	89.34	128.22	Columella	Columella_2	2	Columella_2	19	0	0	0	0	0	0	0	1	0	1	0	0	0	0	0	0	1	0	1	0	0	0	0	0	0	0	0	0	0	0	0	1	0	0	0	0	0	0	0	0	0	0
76.94	95.13	128.22	Columella	Columella_2	2	Columella_2	19	0	0	0	0	0	0	0	1	0	1	0	0	0	0	0	0	1	0	1	0	0	0	0	0	0	0	0	0	0	0	0	1	0	0	0	0	0	0	0	0	0	0
77.76	102.57	128.22	Columella	Columella_2	2	Columella_2	19	0	0	0	0	0	0	0	1	0	1	0	0	0	0	0	0	1	0	1	0	0	0	0	0	0	0	0	0	0	0	0	1	0	0	0	0	0	0	0	0	0	0
71.15	108.78	128.22	Columella	Columella_2	2	Columella_2	19	0	0	0	0	0	0	0	1	0	1	0	0	0	0	0	0	1	0	1	0	0	0	0	0	0	0	0	0	0	0	0	1	0	0	0	0	0	0	0	0	0	0
62.05	108.78	128.22	Columella	Columella_2	2	Columella_2	19	0	0	0	0	0	0	0	1	0	1	0	0	0	0	0	0	1	0	1	0	0	0	0	0	0	0	0	0	0	0	0	1	0	0	0	0	0	0	0	0	0	0
53.77	102.57	128.22	Columella	Columella_2	2	Columella_2	19	0	0	0	0	0	0	0	1	0	1	0	0	0	0	0	0	1	0	1	0	0	0	0	0	0	0	0	0	0	0	0	1	0	0	0	0	0	0	0	0	0	0
56.67	94.3	128.22	Columella	Columella_2	2	Columella_2	19	0	0	0	0	0	0	0	1	0	1	0	0	0	0	0	0	1	0	1	0	0	0	0	0	0	0	0	0	0	0	0	1	0	0	0	0	0	0	0	0	0	0
62.46	59.56	129.87	Lateral Root Cap	LRC_5	5	LRC_5	20	0	0	0	0	0	0	0	0	0	1	1	1	0	0	0	0	0	0	0	0	0	0	0	0	0	0	0	0	0	0	0	0	0	0	0	0	0	0	0	0	0	0
52.53	61.63	129.87	Lateral Root Cap	LRC_5	5	LRC_5	20	0	0	0	0	0	0	0	0	0	1	1	1	0	0	0	0	0	0	0	0	0	0	0	0	0	0	0	0	0	0	0	0	0	0	0	0	0	0	0	0	0	0
43.85	65.35	129.87	Lateral Root Cap	LRC_5	5	LRC_5	20	0	0	0	0	0	0	0	0	0	1	1	1	0	0	0	0	0	0	0	0	0	0	0	0	0	0	0	0	0	0	0	0	0	0	0	0	0	0	0	0	0	0
36.4	71.55	129.87	Lateral Root Cap	LRC_5	5	LRC_5	20	0	0	0	0	0	0	0	0	0	1	1	1	0	0	0	0	0	0	0	0	0	0	0	0	0	0	0	0	0	0	0	0	0	0	0	0	0	0	0	0	0	0
31.03	78.58	129.87	Lateral Root Cap	LRC_5	5	LRC_5	20	0	0	0	0	0	0	0	0	0	1	1	1	0	0	0	0	0	0	0	0	0	0	0	0	0	0	0	0	0	0	0	0	0	0	0	0	0	0	0	0	0	0
26.89	86.03	129.87	Lateral Root Cap	LRC_5	5	LRC_5	20	0	0	0	0	0	0	0	0	0	1	1	1	0	0	0	0	0	0	0	0	0	0	0	0	0	0	0	0	0	0	0	0	0	0	0	0	0	0	0	0	0	0
24.82	93.47	129.87	Lateral Root Cap	LRC_5	5	LRC_5	20	0	0	0	0	0	0	0	0	0	1	1	1	0	0	0	0	0	0	0	0	0	0	0	0	0	0	0	0	0	0	0	0	0	0	0	0	0	0	0	0	0	0
24.82	99.68	129.87	Lateral Root Cap	LRC_5	5	LRC_5	20	0	0	0	0	0	0	0	0	0	1	1	1	0	0	0	0	0	0	0	0	0	0	0	0	0	0	0	0	0	0	0	0	0	0	0	0	0	0	0	0	0	0
26.06	108.36	129.87	Lateral Root Cap	LRC_5	5	LRC_5	20	0	0	0	0	0	0	0	0	0	1	1	1	0	0	0	0	0	0	0	0	0	0	0	0	0	0	0	0	0	0	0	0	0	0	0	0	0	0	0	0	0	0
30.2	115.81	129.87	Lateral Root Cap	LRC_5	5	LRC_5	20	0	0	0	0	0	0	0	0	0	1	1	1	0	0	0	0	0	0	0	0	0	0	0	0	0	0	0	0	0	0	0	0	0	0	0	0	0	0	0	0	0	0
35.99	124.5	129.87	Lateral Root Cap	LRC_5	5	LRC_5	20	0	0	0	0	0	0	0	0	0	1	1	1	0	0	0	0	0	0	0	0	0	0	0	0	0	0	0	0	0	0	0	0	0	0	0	0	0	0	0	0	0	0
43.85	129.87	129.87	Lateral Root Cap	LRC_5	5	LRC_5	20	0	0	0	0	0	0	0	0	0	1	1	1	0	0	0	0	0	0	0	0	0	0	0	0	0	0	0	0	0	0	0	0	0	0	0	0	0	0	0	0	0	0
50.88	135.25	129.87	Lateral Root Cap	LRC_5	5	LRC_5	20	0	0	0	0	0	0	0	0	0	1	1	1	0	0	0	0	0	0	0	0	0	0	0	0	0	0	0	0	0	0	0	0	0	0	0	0	0	0	0	0	0	0
59.98	136.9	129.87	Lateral Root Cap	LRC_5	5	LRC_5	20	0	0	0	0	0	0	0	0	0	1	1	1	0	0	0	0	0	0	0	0	0	0	0	0	0	0	0	0	0	0	0	0	0	0	0	0	0	0	0	0	0	0
68.25	137.73	129.87	Lateral Root Cap	LRC_5	5	LRC_5	20	0	0	0	0	0	0	0	0	0	1	1	1	0	0	0	0	0	0	0	0	0	0	0	0	0	0	0	0	0	0	0	0	0	0	0	0	0	0	0	0	0	0
77.35	136.08	129.87	Lateral Root Cap	LRC_5	5	LRC_5	20	0	0	0	0	0	0	0	0	0	1	1	1	0	0	0	0	0	0	0	0	0	0	0	0	0	0	0	0	0	0	0	0	0	0	0	0	0	0	0	0	0	0
84.38	134.42	129.87	Lateral Root Cap	LRC_5	5	LRC_5	20	0	0	0	0	0	0	0	0	0	1	1	1	0	0	0	0	0	0	0	0	0	0	0	0	0	0	0	0	0	0	0	0	0	0	0	0	0	0	0	0	0	0
89.34	130.29	129.87	Lateral Root Cap	LRC_5	5	LRC_5	20	0	0	0	0	0	0	0	0	0	1	1	1	0	0	0	0	0	0	0	0	0	0	0	0	0	0	0	0	0	0	0	0	0	0	0	0	0	0	0	0	0	0
95.55	124.5	129.87	Lateral Root Cap	LRC_5	5	LRC_5	20	0	0	0	0	0	0	0	0	0	1	1	1	0	0	0	0	0	0	0	0	0	0	0	0	0	0	0	0	0	0	0	0	0	0	0	0	0	0	0	0	0	0
99.68	116.64	129.87	Lateral Root Cap	LRC_5	5	LRC_5	20	0	0	0	0	0	0	0	0	0	1	1	1	0	0	0	0	0	0	0	0	0	0	0	0	0	0	0	0	0	0	0	0	0	0	0	0	0	0	0	0	0	0
102.99	110.02	129.87	Lateral Root Cap	LRC_5	5	LRC_5	20	0	0	0	0	0	0	0	0	0	1	1	1	0	0	0	0	0	0	0	0	0	0	0	0	0	0	0	0	0	0	0	0	0	0	0	0	0	0	0	0	0	0
104.65	102.57	129.87	Lateral Root Cap	LRC_5	5	LRC_5	20	0	0	0	0	0	0	0	0	0	1	1	1	0	0	0	0	0	0	0	0	0	0	0	0	0	0	0	0	0	0	0	0	0	0	0	0	0	0	0	0	0	0
104.23	94.72	129.87	Lateral Root Cap	LRC_5	5	LRC_5	20	0	0	0	0	0	0	0	0	0	1	1	1	0	0	0	0	0	0	0	0	0	0	0	0	0	0	0	0	0	0	0	0	0	0	0	0	0	0	0	0	0	0
102.99	86.86	129.87	Lateral Root Cap	LRC_5	5	LRC_5	20	0	0	0	0	0	0	0	0	0	1	1	1	0	0	0	0	0	0	0	0	0	0	0	0	0	0	0	0	0	0	0	0	0	0	0	0	0	0	0	0	0	0
98.86	80.24	129.87	Lateral Root Cap	LRC_5	5	LRC_5	20	0	0	0	0	0	0	0	0	0	1	1	1	0	0	0	0	0	0	0	0	0	0	0	0	0	0	0	0	0	0	0	0	0	0	0	0	0	0	0	0	0	0
93.07	73.21	129.87	Lateral Root Cap	LRC_5	5	LRC_5	20	0	0	0	0	0	0	0	0	0	1	1	1	0	0	0	0	0	0	0	0	0	0	0	0	0	0	0	0	0	0	0	0	0	0	0	0	0	0	0	0	0	0
81.9	64.94	129.87	Lateral Root Cap	LRC_5	5	LRC_5	20	0	0	0	0	0	0	0	0	0	1	1	1	0	0	0	0	0	0	0	0	0	0	0	0	0	0	0	0	0	0	0	0	0	0	0	0	0	0	0	0	0	0
73.63	61.21	129.87	Lateral Root Cap	LRC_5	5	LRC_5	20	0	0	0	0	0	0	0	0	0	1	1	1	0	0	0	0	0	0	0	0	0	0	0	0	0	0	0	0	0	0	0	0	0	0	0	0	0	0	0	0	0	0
63.29	94.3	131.11	Columella	Columella_1	1	Columella_1	21	0	0	0	0	0	0	0	1	1	0	0	0	0	0	0	0	1	0	1	0	0	0	0	0	0	0	0	0	0	0	0	1	0	0	0	0	0	0	0	0	0	0
70.73	98.44	131.11	Columella	Columella_1	1	Columella_1	21	0	0	0	0	0	0	0	1	1	0	0	0	0	0	0	0	1	0	1	0	0	0	0	0	0	0	0	0	0	0	0	1	0	0	0	0	0	0	0	0	0	0
66.18	101.33	131.11	Columella	Columella_1	1	Columella_1	21	0	0	0	0	0	0	0	1	1	0	0	0	0	0	0	0	1	0	1	0	0	0	0	0	0	0	0	0	0	0	0	1	0	0	0	0	0	0	0	0	0	0
59.98	99.68	131.11	Columella	Columella_1	1	Columella_1	21	0	0	0	0	0	0	0	1	1	0	0	0	0	0	0	0	1	0	1	0	0	0	0	0	0	0	0	0	0	0	0	1	0	0	0	0	0	0	0	0	0	0
63.29	88.92	132.77	Columella	Columella_1	1	Columella_1	22	0	0	0	0	0	0	0	1	1	0	0	0	0	0	0	0	1	0	1	0	0	0	0	0	0	0	0	0	0	0	0	1	0	0	0	0	0	0	0	0	0	0
69.91	90.99	132.77	Columella	Columella_1	1	Columella_1	22	0	0	0	0	0	0	0	1	1	0	0	0	0	0	0	0	1	0	1	0	0	0	0	0	0	0	0	0	0	0	0	1	0	0	0	0	0	0	0	0	0	0
76.11	95.54	132.77	Columella	Columella_1	1	Columella_1	22	0	0	0	0	0	0	0	1	1	0	0	0	0	0	0	0	1	0	1	0	0	0	0	0	0	0	0	0	0	0	0	1	0	0	0	0	0	0	0	0	0	0
76.52	102.99	132.77	Columella	Columella_1	1	Columella_1	22	0	0	0	0	0	0	0	1	1	0	0	0	0	0	0	0	1	0	1	0	0	0	0	0	0	0	0	0	0	0	0	1	0	0	0	0	0	0	0	0	0	0
70.32	108.36	132.77	Columella	Columella_1	1	Columella_1	22	0	0	0	0	0	0	0	1	1	0	0	0	0	0	0	0	1	0	1	0	0	0	0	0	0	0	0	0	0	0	0	1	0	0	0	0	0	0	0	0	0	0
61.63	108.36	132.77	Columella	Columella_1	1	Columella_1	22	0	0	0	0	0	0	0	1	1	0	0	0	0	0	0	0	1	0	1	0	0	0	0	0	0	0	0	0	0	0	0	1	0	0	0	0	0	0	0	0	0	0
54.6	102.57	132.77	Columella	Columella_1	1	Columella_1	22	0	0	0	0	0	0	0	1	1	0	0	0	0	0	0	0	1	0	1	0	0	0	0	0	0	0	0	0	0	0	0	1	0	0	0	0	0	0	0	0	0	0
57.08	93.89	132.77	Columella	Columella_1	1	Columella_1	22	0	0	0	0	0	0	0	1	1	0	0	0	0	0	0	0	1	0	1	0	0	0	0	0	0	0	0	0	0	0	0	1	0	0	0	0	0	0	0	0	0	0
65.77	64.94	132.77	Lateral Root Cap	LRC_4	4	LRC_4	23	0	0	0	0	0	0	0	0	0	1	1	0	0	0	0	0	0	0	0	0	0	0	0	0	0	0	0	0	0	0	0	0	0	0	0	0	0	1	0	0	0	0
72.8	66.6	132.77	Lateral Root Cap	LRC_4	4	LRC_4	23	0	0	0	0	0	0	0	0	0	1	1	0	0	0	0	0	0	0	0	0	0	0	0	0	0	0	0	0	0	0	0	0	0	0	0	0	0	1	0	0	0	0
81.9	69.9	132.77	Lateral Root Cap	LRC_4	4	LRC_4	23	0	0	0	0	0	0	0	0	0	1	1	0	0	0	0	0	0	0	0	0	0	0	0	0	0	0	0	0	0	0	0	0	0	0	0	0	0	1	0	0	0	0
88.93	73.21	132.77	Lateral Root Cap	LRC_4	4	LRC_4	23	0	0	0	0	0	0	0	0	0	1	1	0	0	0	0	0	0	0	0	0	0	0	0	0	0	0	0	0	0	0	0	0	0	0	0	0	0	1	0	0	0	0
93.89	79	132.77	Lateral Root Cap	LRC_4	4	LRC_4	23	0	0	0	0	0	0	0	0	0	1	1	0	0	0	0	0	0	0	0	0	0	0	0	0	0	0	0	0	0	0	0	0	0	0	0	0	0	1	0	0	0	0
98.86	86.03	132.77	Lateral Root Cap	LRC_4	4	LRC_4	23	0	0	0	0	0	0	0	0	0	1	1	0	0	0	0	0	0	0	0	0	0	0	0	0	0	0	0	0	0	0	0	0	0	0	0	0	0	1	0	0	0	0
101.34	94.3	132.77	Lateral Root Cap	LRC_4	4	LRC_4	23	0	0	0	0	0	0	0	0	0	1	1	0	0	0	0	0	0	0	0	0	0	0	0	0	0	0	0	0	0	0	0	0	0	0	0	0	0	1	0	0	0	0
101.75	100.51	132.77	Lateral Root Cap	LRC_4	4	LRC_4	23	0	0	0	0	0	0	0	0	0	1	1	0	0	0	0	0	0	0	0	0	0	0	0	0	0	0	0	0	0	0	0	0	0	0	0	0	0	1	0	0	0	0
99.68	106.3	132.77	Lateral Root Cap	LRC_4	4	LRC_4	23	0	0	0	0	0	0	0	0	0	1	1	0	0	0	0	0	0	0	0	0	0	0	0	0	0	0	0	0	0	0	0	0	0	0	0	0	0	1	0	0	0	0
97.2	113.74	132.77	Lateral Root Cap	LRC_4	4	LRC_4	23	0	0	0	0	0	0	0	0	0	1	1	0	0	0	0	0	0	0	0	0	0	0	0	0	0	0	0	0	0	0	0	0	0	0	0	0	0	1	0	0	0	0
93.89	119.12	132.77	Lateral Root Cap	LRC_4	4	LRC_4	23	0	0	0	0	0	0	0	0	0	1	1	0	0	0	0	0	0	0	0	0	0	0	0	0	0	0	0	0	0	0	0	0	0	0	0	0	0	1	0	0	0	0
91	122.84	132.77	Lateral Root Cap	LRC_4	4	LRC_4	23	0	0	0	0	0	0	0	0	0	1	1	0	0	0	0	0	0	0	0	0	0	0	0	0	0	0	0	0	0	0	0	0	0	0	0	0	0	1	0	0	0	0
84.38	126.98	132.77	Lateral Root Cap	LRC_4	4	LRC_4	23	0	0	0	0	0	0	0	0	0	1	1	0	0	0	0	0	0	0	0	0	0	0	0	0	0	0	0	0	0	0	0	0	0	0	0	0	0	1	0	0	0	0
78.18	130.29	132.77	Lateral Root Cap	LRC_4	4	LRC_4	23	0	0	0	0	0	0	0	0	0	1	1	0	0	0	0	0	0	0	0	0	0	0	0	0	0	0	0	0	0	0	0	0	0	0	0	0	0	1	0	0	0	0
71.56	131.94	132.77	Lateral Root Cap	LRC_4	4	LRC_4	23	0	0	0	0	0	0	0	0	0	1	1	0	0	0	0	0	0	0	0	0	0	0	0	0	0	0	0	0	0	0	0	0	0	0	0	0	0	1	0	0	0	0
64.53	131.53	132.77	Lateral Root Cap	LRC_4	4	LRC_4	23	0	0	0	0	0	0	0	0	0	1	1	0	0	0	0	0	0	0	0	0	0	0	0	0	0	0	0	0	0	0	0	0	0	0	0	0	0	1	0	0	0	0
59.98	131.11	132.77	Lateral Root Cap	LRC_4	4	LRC_4	23	0	0	0	0	0	0	0	0	0	1	1	0	0	0	0	0	0	0	0	0	0	0	0	0	0	0	0	0	0	0	0	0	0	0	0	0	0	1	0	0	0	0
53.36	129.87	132.77	Lateral Root Cap	LRC_4	4	LRC_4	23	0	0	0	0	0	0	0	0	0	1	1	0	0	0	0	0	0	0	0	0	0	0	0	0	0	0	0	0	0	0	0	0	0	0	0	0	0	1	0	0	0	0
47.57	127.39	132.77	Lateral Root Cap	LRC_4	4	LRC_4	23	0	0	0	0	0	0	0	0	0	1	1	0	0	0	0	0	0	0	0	0	0	0	0	0	0	0	0	0	0	0	0	0	0	0	0	0	0	1	0	0	0	0
42.61	124.08	132.77	Lateral Root Cap	LRC_4	4	LRC_4	23	0	0	0	0	0	0	0	0	0	1	1	0	0	0	0	0	0	0	0	0	0	0	0	0	0	0	0	0	0	0	0	0	0	0	0	0	0	1	0	0	0	0
37.64	119.12	132.77	Lateral Root Cap	LRC_4	4	LRC_4	23	0	0	0	0	0	0	0	0	0	1	1	0	0	0	0	0	0	0	0	0	0	0	0	0	0	0	0	0	0	0	0	0	0	0	0	0	0	1	0	0	0	0
34.34	113.74	132.77	Lateral Root Cap	LRC_4	4	LRC_4	23	0	0	0	0	0	0	0	0	0	1	1	0	0	0	0	0	0	0	0	0	0	0	0	0	0	0	0	0	0	0	0	0	0	0	0	0	0	1	0	0	0	0
31.03	107.95	132.77	Lateral Root Cap	LRC_4	4	LRC_4	23	0	0	0	0	0	0	0	0	0	1	1	0	0	0	0	0	0	0	0	0	0	0	0	0	0	0	0	0	0	0	0	0	0	0	0	0	0	1	0	0	0	0
29.37	100.51	132.77	Lateral Root Cap	LRC_4	4	LRC_4	23	0	0	0	0	0	0	0	0	0	1	1	0	0	0	0	0	0	0	0	0	0	0	0	0	0	0	0	0	0	0	0	0	0	0	0	0	0	1	0	0	0	0
29.79	93.06	132.77	Lateral Root Cap	LRC_4	4	LRC_4	23	0	0	0	0	0	0	0	0	0	1	1	0	0	0	0	0	0	0	0	0	0	0	0	0	0	0	0	0	0	0	0	0	0	0	0	0	0	1	0	0	0	0
31.85	85.62	132.77	Lateral Root Cap	LRC_4	4	LRC_4	23	0	0	0	0	0	0	0	0	0	1	1	0	0	0	0	0	0	0	0	0	0	0	0	0	0	0	0	0	0	0	0	0	0	0	0	0	0	1	0	0	0	0
35.16	80.24	132.77	Lateral Root Cap	LRC_4	4	LRC_4	23	0	0	0	0	0	0	0	0	0	1	1	0	0	0	0	0	0	0	0	0	0	0	0	0	0	0	0	0	0	0	0	0	0	0	0	0	0	1	0	0	0	0
39.71	74.45	132.77	Lateral Root Cap	LRC_4	4	LRC_4	23	0	0	0	0	0	0	0	0	0	1	1	0	0	0	0	0	0	0	0	0	0	0	0	0	0	0	0	0	0	0	0	0	0	0	0	0	0	1	0	0	0	0
46.33	70.31	132.77	Lateral Root Cap	LRC_4	4	LRC_4	23	0	0	0	0	0	0	0	0	0	1	1	0	0	0	0	0	0	0	0	0	0	0	0	0	0	0	0	0	0	0	0	0	0	0	0	0	0	1	0	0	0	0
52.95	66.59	132.77	Lateral Root Cap	LRC_4	4	LRC_4	23	0	0	0	0	0	0	0	0	0	1	1	0	0	0	0	0	0	0	0	0	0	0	0	0	0	0	0	0	0	0	0	0	0	0	0	0	0	1	0	0	0	0
63.7	69.49	132.77	Lateral Root Cap	LRC_3	3	LRC_3	24	0	0	0	0	0	0	0	0	0	1	0	0	0	0	0	0	0	0	0	0	0	0	0	0	0	0	0	0	0	0	0	0	0	0	0	0	0	1	0	0	0	0
70.73	71.14	132.77	Lateral Root Cap	LRC_3	3	LRC_3	24	0	0	0	0	0	0	0	0	0	1	0	0	0	0	0	0	0	0	0	0	0	0	0	0	0	0	0	0	0	0	0	0	0	0	0	0	0	1	0	0	0	0
76.94	72.79	132.77	Lateral Root Cap	LRC_3	3	LRC_3	24	0	0	0	0	0	0	0	0	0	1	0	0	0	0	0	0	0	0	0	0	0	0	0	0	0	0	0	0	0	0	0	0	0	0	0	0	0	1	0	0	0	0
83.14	75.28	132.77	Lateral Root Cap	LRC_3	3	LRC_3	24	0	0	0	0	0	0	0	0	0	1	0	0	0	0	0	0	0	0	0	0	0	0	0	0	0	0	0	0	0	0	0	0	0	0	0	0	0	1	0	0	0	0
88.1	80.24	132.77	Lateral Root Cap	LRC_3	3	LRC_3	24	0	0	0	0	0	0	0	0	0	1	0	0	0	0	0	0	0	0	0	0	0	0	0	0	0	0	0	0	0	0	0	0	0	0	0	0	0	1	0	0	0	0
92.24	85.2	132.77	Lateral Root Cap	LRC_3	3	LRC_3	24	0	0	0	0	0	0	0	0	0	1	0	0	0	0	0	0	0	0	0	0	0	0	0	0	0	0	0	0	0	0	0	0	0	0	0	0	0	1	0	0	0	0
94.72	90.99	132.77	Lateral Root Cap	LRC_3	3	LRC_3	24	0	0	0	0	0	0	0	0	0	1	0	0	0	0	0	0	0	0	0	0	0	0	0	0	0	0	0	0	0	0	0	0	0	0	0	0	0	1	0	0	0	0
95.55	95.96	132.77	Lateral Root Cap	LRC_3	3	LRC_3	24	0	0	0	0	0	0	0	0	0	1	0	0	0	0	0	0	0	0	0	0	0	0	0	0	0	0	0	0	0	0	0	0	0	0	0	0	0	1	0	0	0	0
95.13	101.75	132.77	Lateral Root Cap	LRC_3	3	LRC_3	24	0	0	0	0	0	0	0	0	0	1	0	0	0	0	0	0	0	0	0	0	0	0	0	0	0	0	0	0	0	0	0	0	0	0	0	0	0	1	0	0	0	0
93.48	107.95	132.77	Lateral Root Cap	LRC_3	3	LRC_3	24	0	0	0	0	0	0	0	0	0	1	0	0	0	0	0	0	0	0	0	0	0	0	0	0	0	0	0	0	0	0	0	0	0	0	0	0	0	1	0	0	0	0
91.41	112.09	132.77	Lateral Root Cap	LRC_3	3	LRC_3	24	0	0	0	0	0	0	0	0	0	1	0	0	0	0	0	0	0	0	0	0	0	0	0	0	0	0	0	0	0	0	0	0	0	0	0	0	0	1	0	0	0	0
87.69	116.22	132.77	Lateral Root Cap	LRC_3	3	LRC_3	24	0	0	0	0	0	0	0	0	0	1	0	0	0	0	0	0	0	0	0	0	0	0	0	0	0	0	0	0	0	0	0	0	0	0	0	0	0	1	0	0	0	0
81.49	120.77	132.77	Lateral Root Cap	LRC_3	3	LRC_3	24	0	0	0	0	0	0	0	0	0	1	0	0	0	0	0	0	0	0	0	0	0	0	0	0	0	0	0	0	0	0	0	0	0	0	0	0	0	1	0	0	0	0
75.28	124.5	132.77	Lateral Root Cap	LRC_3	3	LRC_3	24	0	0	0	0	0	0	0	0	0	1	0	0	0	0	0	0	0	0	0	0	0	0	0	0	0	0	0	0	0	0	0	0	0	0	0	0	0	1	0	0	0	0
67.42	126.98	132.77	Lateral Root Cap	LRC_3	3	LRC_3	24	0	0	0	0	0	0	0	0	0	1	0	0	0	0	0	0	0	0	0	0	0	0	0	0	0	0	0	0	0	0	0	0	0	0	0	0	0	1	0	0	0	0
58.74	125.74	132.77	Lateral Root Cap	LRC_3	3	LRC_3	24	0	0	0	0	0	0	0	0	0	1	0	0	0	0	0	0	0	0	0	0	0	0	0	0	0	0	0	0	0	0	0	0	0	0	0	0	0	1	0	0	0	0
50.05	123.67	132.77	Lateral Root Cap	LRC_3	3	LRC_3	24	0	0	0	0	0	0	0	0	0	1	0	0	0	0	0	0	0	0	0	0	0	0	0	0	0	0	0	0	0	0	0	0	0	0	0	0	0	1	0	0	0	0
43.85	118.7	132.77	Lateral Root Cap	LRC_3	3	LRC_3	24	0	0	0	0	0	0	0	0	0	1	0	0	0	0	0	0	0	0	0	0	0	0	0	0	0	0	0	0	0	0	0	0	0	0	0	0	0	1	0	0	0	0
38.88	112.09	132.77	Lateral Root Cap	LRC_3	3	LRC_3	24	0	0	0	0	0	0	0	0	0	1	0	0	0	0	0	0	0	0	0	0	0	0	0	0	0	0	0	0	0	0	0	0	0	0	0	0	0	1	0	0	0	0
35.58	105.06	132.77	Lateral Root Cap	LRC_3	3	LRC_3	24	0	0	0	0	0	0	0	0	0	1	0	0	0	0	0	0	0	0	0	0	0	0	0	0	0	0	0	0	0	0	0	0	0	0	0	0	0	1	0	0	0	0
35.16	98.44	132.77	Lateral Root Cap	LRC_3	3	LRC_3	24	0	0	0	0	0	0	0	0	0	1	0	0	0	0	0	0	0	0	0	0	0	0	0	0	0	0	0	0	0	0	0	0	0	0	0	0	0	1	0	0	0	0
35.58	92.23	132.77	Lateral Root Cap	LRC_3	3	LRC_3	24	0	0	0	0	0	0	0	0	0	1	0	0	0	0	0	0	0	0	0	0	0	0	0	0	0	0	0	0	0	0	0	0	0	0	0	0	0	1	0	0	0	0
38.06	84.38	132.77	Lateral Root Cap	LRC_3	3	LRC_3	24	0	0	0	0	0	0	0	0	0	1	0	0	0	0	0	0	0	0	0	0	0	0	0	0	0	0	0	0	0	0	0	0	0	0	0	0	0	1	0	0	0	0
42.61	78.58	132.77	Lateral Root Cap	LRC_3	3	LRC_3	24	0	0	0	0	0	0	0	0	0	1	0	0	0	0	0	0	0	0	0	0	0	0	0	0	0	0	0	0	0	0	0	0	0	0	0	0	0	1	0	0	0	0
50.05	73.21	132.77	Lateral Root Cap	LRC_3	3	LRC_3	24	0	0	0	0	0	0	0	0	0	1	0	0	0	0	0	0	0	0	0	0	0	0	0	0	0	0	0	0	0	0	0	0	0	0	0	0	0	1	0	0	0	0
57.91	71.14	132.77	Lateral Root Cap	LRC_3	3	LRC_3	24	0	0	0	0	0	0	0	0	0	1	0	0	0	0	0	0	0	0	0	0	0	0	0	0	0	0	0	0	0	0	0	0	0	0	0	0	0	1	0	0	0	0
62.87	74.86	132.77	Lateral Root Cap	LRC_2	2	LRC_2	25	0	0	0	0	0	0	0	1	0	1	0	0	0	0	0	0	0	0	0	0	0	0	0	0	0	0	0	0	0	0	0	0	0	0	0	0	0	1	0	0	0	0
73.63	77.34	132.77	Lateral Root Cap	LRC_2	2	LRC_2	25	0	0	0	0	0	0	0	1	0	1	0	0	0	0	0	0	0	0	0	0	0	0	0	0	0	0	0	0	0	0	0	0	0	0	0	0	0	1	0	0	0	0
80.66	81.07	132.77	Lateral Root Cap	LRC_2	2	LRC_2	25	0	0	0	0	0	0	0	1	0	1	0	0	0	0	0	0	0	0	0	0	0	0	0	0	0	0	0	0	0	0	0	0	0	0	0	0	0	1	0	0	0	0
84.38	84.38	132.77	Lateral Root Cap	LRC_2	2	LRC_2	25	0	0	0	0	0	0	0	1	0	1	0	0	0	0	0	0	0	0	0	0	0	0	0	0	0	0	0	0	0	0	0	0	0	0	0	0	0	1	0	0	0	0
87.69	90.17	132.77	Lateral Root Cap	LRC_2	2	LRC_2	25	0	0	0	0	0	0	0	1	0	1	0	0	0	0	0	0	0	0	0	0	0	0	0	0	0	0	0	0	0	0	0	0	0	0	0	0	0	1	0	0	0	0
88.52	98.02	132.77	Lateral Root Cap	LRC_2	2	LRC_2	25	0	0	0	0	0	0	0	1	0	1	0	0	0	0	0	0	0	0	0	0	0	0	0	0	0	0	0	0	0	0	0	0	0	0	0	0	0	1	0	0	0	0
87.69	106.71	132.77	Lateral Root Cap	LRC_2	2	LRC_2	25	0	0	0	0	0	0	0	1	0	1	0	0	0	0	0	0	0	0	0	0	0	0	0	0	0	0	0	0	0	0	0	0	0	0	0	0	0	1	0	0	0	0
81.9	112.91	132.77	Lateral Root Cap	LRC_2	2	LRC_2	25	0	0	0	0	0	0	0	1	0	1	0	0	0	0	0	0	0	0	0	0	0	0	0	0	0	0	0	0	0	0	0	0	0	0	0	0	0	1	0	0	0	0
74.45	119.12	132.77	Lateral Root Cap	LRC_2	2	LRC_2	25	0	0	0	0	0	0	0	1	0	1	0	0	0	0	0	0	0	0	0	0	0	0	0	0	0	0	0	0	0	0	0	0	0	0	0	0	0	1	0	0	0	0
67.01	121.6	132.77	Lateral Root Cap	LRC_2	2	LRC_2	25	0	0	0	0	0	0	0	1	0	1	0	0	0	0	0	0	0	0	0	0	0	0	0	0	0	0	0	0	0	0	0	0	0	0	0	0	0	1	0	0	0	0
59.15	119.95	132.77	Lateral Root Cap	LRC_2	2	LRC_2	25	0	0	0	0	0	0	0	1	0	1	0	0	0	0	0	0	0	0	0	0	0	0	0	0	0	0	0	0	0	0	0	0	0	0	0	0	0	1	0	0	0	0
53.77	118.29	132.77	Lateral Root Cap	LRC_2	2	LRC_2	25	0	0	0	0	0	0	0	1	0	1	0	0	0	0	0	0	0	0	0	0	0	0	0	0	0	0	0	0	0	0	0	0	0	0	0	0	0	1	0	0	0	0
48.81	114.98	132.77	Lateral Root Cap	LRC_2	2	LRC_2	25	0	0	0	0	0	0	0	1	0	1	0	0	0	0	0	0	0	0	0	0	0	0	0	0	0	0	0	0	0	0	0	0	0	0	0	0	0	1	0	0	0	0
45.09	111.67	132.77	Lateral Root Cap	LRC_2	2	LRC_2	25	0	0	0	0	0	0	0	1	0	1	0	0	0	0	0	0	0	0	0	0	0	0	0	0	0	0	0	0	0	0	0	0	0	0	0	0	0	1	0	0	0	0
43.02	107.95	132.77	Lateral Root Cap	LRC_2	2	LRC_2	25	0	0	0	0	0	0	0	1	0	1	0	0	0	0	0	0	0	0	0	0	0	0	0	0	0	0	0	0	0	0	0	0	0	0	0	0	0	1	0	0	0	0
41.37	100.92	132.77	Lateral Root Cap	LRC_2	2	LRC_2	25	0	0	0	0	0	0	0	1	0	1	0	0	0	0	0	0	0	0	0	0	0	0	0	0	0	0	0	0	0	0	0	0	0	0	0	0	0	1	0	0	0	0
41.78	93.06	132.77	Lateral Root Cap	LRC_2	2	LRC_2	25	0	0	0	0	0	0	0	1	0	1	0	0	0	0	0	0	0	0	0	0	0	0	0	0	0	0	0	0	0	0	0	0	0	0	0	0	0	1	0	0	0	0
45.92	85.2	132.77	Lateral Root Cap	LRC_2	2	LRC_2	25	0	0	0	0	0	0	0	1	0	1	0	0	0	0	0	0	0	0	0	0	0	0	0	0	0	0	0	0	0	0	0	0	0	0	0	0	0	1	0	0	0	0
50.05	79	132.77	Lateral Root Cap	LRC_2	2	LRC_2	25	0	0	0	0	0	0	0	1	0	1	0	0	0	0	0	0	0	0	0	0	0	0	0	0	0	0	0	0	0	0	0	0	0	0	0	0	0	1	0	0	0	0
56.67	76.52	132.77	Lateral Root Cap	LRC_2	2	LRC_2	25	0	0	0	0	0	0	0	1	0	1	0	0	0	0	0	0	0	0	0	0	0	0	0	0	0	0	0	0	0	0	0	0	0	0	0	0	0	1	0	0	0	0
63.29	81.07	135.25	Lateral Root Cap	EPI_LRC_1	1	LRC_1	26	0	1	1	0	0	0	0	0	0	1	1	1	0	0	0	0	0	0	0	0	0	0	0	0	0	0	0	0	0	0	0	0	0	0	0	0	0	0	0	0	0	0
71.97	83.55	135.25	Lateral Root Cap	EPI_LRC_1	1	LRC_1	26	0	1	1	0	0	0	0	0	0	1	1	1	0	0	0	0	0	0	0	0	0	0	0	0	0	0	0	0	0	0	0	0	0	0	0	0	0	0	0	0	0	0
77.76	87.27	135.25	Lateral Root Cap	EPI_LRC_1	1	LRC_1	26	0	1	1	0	0	0	0	0	0	1	1	1	0	0	0	0	0	0	0	0	0	0	0	0	0	0	0	0	0	0	0	0	0	0	0	0	0	0	0	0	0	0
81.49	93.89	135.25	Lateral Root Cap	EPI_LRC_1	1	LRC_1	26	0	1	1	0	0	0	0	0	0	1	1	1	0	0	0	0	0	0	0	0	0	0	0	0	0	0	0	0	0	0	0	0	0	0	0	0	0	0	0	0	0	0
82.73	99.26	135.25	Lateral Root Cap	EPI_LRC_1	1	LRC_1	26	0	1	1	0	0	0	0	0	0	1	1	1	0	0	0	0	0	0	0	0	0	0	0	0	0	0	0	0	0	0	0	0	0	0	0	0	0	0	0	0	0	0
83.14	106.3	135.25	Lateral Root Cap	EPI_LRC_1	1	LRC_1	26	0	1	1	0	0	0	0	0	0	1	1	1	0	0	0	0	0	0	0	0	0	0	0	0	0	0	0	0	0	0	0	0	0	0	0	0	0	0	0	0	0	0
78.59	110.43	135.25	Lateral Root Cap	EPI_LRC_1	1	LRC_1	26	0	1	1	0	0	0	0	0	0	1	1	1	0	0	0	0	0	0	0	0	0	0	0	0	0	0	0	0	0	0	0	0	0	0	0	0	0	0	0	0	0	0
71.97	113.33	135.25	Lateral Root Cap	EPI_LRC_1	1	LRC_1	26	0	1	1	0	0	0	0	0	0	1	1	1	0	0	0	0	0	0	0	0	0	0	0	0	0	0	0	0	0	0	0	0	0	0	0	0	0	0	0	0	0	0
66.18	115.4	135.25	Lateral Root Cap	EPI_LRC_1	1	LRC_1	26	0	1	1	0	0	0	0	0	0	1	1	1	0	0	0	0	0	0	0	0	0	0	0	0	0	0	0	0	0	0	0	0	0	0	0	0	0	0	0	0	0	0
60.81	114.15	135.25	Lateral Root Cap	EPI_LRC_1	1	LRC_1	26	0	1	1	0	0	0	0	0	0	1	1	1	0	0	0	0	0	0	0	0	0	0	0	0	0	0	0	0	0	0	0	0	0	0	0	0	0	0	0	0	0	0
55.02	111.26	135.25	Lateral Root Cap	EPI_LRC_1	1	LRC_1	26	0	1	1	0	0	0	0	0	0	1	1	1	0	0	0	0	0	0	0	0	0	0	0	0	0	0	0	0	0	0	0	0	0	0	0	0	0	0	0	0	0	0
50.47	106.71	135.25	Lateral Root Cap	EPI_LRC_1	1	LRC_1	26	0	1	1	0	0	0	0	0	0	1	1	1	0	0	0	0	0	0	0	0	0	0	0	0	0	0	0	0	0	0	0	0	0	0	0	0	0	0	0	0	0	0
47.57	100.92	135.25	Lateral Root Cap	EPI_LRC_1	1	LRC_1	26	0	1	1	0	0	0	0	0	0	1	1	1	0	0	0	0	0	0	0	0	0	0	0	0	0	0	0	0	0	0	0	0	0	0	0	0	0	0	0	0	0	0
47.98	94.72	135.25	Lateral Root Cap	EPI_LRC_1	1	LRC_1	26	0	1	1	0	0	0	0	0	0	1	1	1	0	0	0	0	0	0	0	0	0	0	0	0	0	0	0	0	0	0	0	0	0	0	0	0	0	0	0	0	0	0
52.12	88.51	135.25	Lateral Root Cap	EPI_LRC_1	1	LRC_1	26	0	1	1	0	0	0	0	0	0	1	1	1	0	0	0	0	0	0	0	0	0	0	0	0	0	0	0	0	0	0	0	0	0	0	0	0	0	0	0	0	0	0
57.08	83.13	135.25	Lateral Root Cap	EPI_LRC_1	1	LRC_1	26	0	1	1	0	0	0	0	0	0	1	1	1	0	0	0	0	0	0	0	0	0	0	0	0	0	0	0	0	0	0	0	0	0	0	0	0	0	0	0	0	0	0
66.6	91.41	136.08	Quiescent Center	QC_0	0	Meristem	27	0	0	0	0	0	0	0	1	1	0	0	0	0	0	0	0	1	0	1	0	0	0	0	0	0	0	0	0	0	0	0	0	1	0	0	0	1	0	0	0	0	0
72.39	97.2	136.08	Quiescent Center	QC_0	0	Meristem	27	0	0	0	0	0	0	0	1	1	0	0	0	0	0	0	0	1	0	1	0	0	0	0	0	0	0	0	0	0	0	0	0	1	0	0	0	1	0	0	0	0	0
70.32	102.16	136.08	Quiescent Center	QC_0	0	Meristem	27	0	0	0	0	0	0	0	1	1	0	0	0	0	0	0	0	1	0	1	0	0	0	0	0	0	0	0	0	0	0	0	0	1	0	0	0	1	0	0	0	0	0
68.66	107.54	136.08	Quiescent Center	QC_0	0	Meristem	27	0	0	0	0	0	0	0	1	1	0	0	0	0	0	0	0	1	0	1	0	0	0	0	0	0	0	0	0	0	0	0	0	1	0	0	0	1	0	0	0	0	0
62.05	105.47	136.08	Quiescent Center	QC_0	0	Meristem	27	0	0	0	0	0	0	0	1	1	0	0	0	0	0	0	0	1	0	1	0	0	0	0	0	0	0	0	0	0	0	0	0	1	0	0	0	1	0	0	0	0	0
59.57	100.09	136.08	Quiescent Center	QC_0	0	Meristem	27	0	0	0	0	0	0	0	1	1	0	0	0	0	0	0	0	1	0	1	0	0	0	0	0	0	0	0	0	0	0	0	0	1	0	0	0	1	0	0	0	0	0
59.98	94.3	136.08	Quiescent Center	QC_0	0	Meristem	27	0	0	0	0	0	0	0	1	1	0	0	0	0	0	0	0	1	0	1	0	0	0	0	0	0	0	0	0	0	0	0	0	1	0	0	0	1	0	0	0	0	0
64.94	98.44	136.08	Quiescent Center	QC_0	0	Meristem	27	0	0	0	0	0	0	0	1	1	0	0	0	0	0	0	0	1	0	1	0	0	0	0	0	0	0	0	0	0	0	0	0	1	0	0	0	1	0	0	0	0	0
66.6	87.27	138.14	Endodermis	CEI_1	1	Meristem	28	0	0	0	0	0	0	0	1	0	0	0	0	0	0	0	0	0	0	0	1	0	0	0	0	0	1	0	0	0	0	0	0	0	1	0	1	1	0	0	0	0	0
75.7	91.82	138.14	Endodermis	CEI_1	1	Meristem	28	0	0	0	0	0	0	0	1	0	0	0	0	0	0	0	0	0	0	0	1	0	0	0	0	0	1	0	0	0	0	0	0	0	1	0	1	1	0	0	0	0	0
79.42	100.92	138.14	Endodermis	CEI_1	1	Meristem	28	0	0	0	0	0	0	0	1	0	0	0	0	0	0	0	0	0	0	0	1	0	0	0	0	0	1	0	0	0	0	0	0	0	1	0	1	1	0	0	0	0	0
73.63	110.02	138.14	Endodermis	CEI_1	1	Meristem	28	0	0	0	0	0	0	0	1	0	0	0	0	0	0	0	0	0	0	0	1	0	0	0	0	0	1	0	0	0	0	0	0	0	1	0	1	1	0	0	0	0	0
64.11	112.09	138.14	Endodermis	CEI_1	1	Meristem	28	0	0	0	0	0	0	0	1	0	0	0	0	0	0	0	0	0	0	0	1	0	0	0	0	0	1	0	0	0	0	0	0	0	1	0	1	1	0	0	0	0	0
55.84	105.47	138.14	Endodermis	CEI_1	1	Meristem	28	0	0	0	0	0	0	0	1	0	0	0	0	0	0	0	0	0	0	0	1	0	0	0	0	0	1	0	0	0	0	0	0	0	1	0	1	1	0	0	0	0	0
53.77	96.37	138.14	Endodermis	CEI_1	1	Meristem	28	0	0	0	0	0	0	0	1	0	0	0	0	0	0	0	0	0	0	0	1	0	0	0	0	0	1	0	0	0	0	0	0	0	1	0	1	1	0	0	0	0	0
58.74	89.34	138.14	Endodermis	CEI_1	1	Meristem	28	0	0	0	0	0	0	0	1	0	0	0	0	0	0	0	0	0	0	0	1	0	0	0	0	0	1	0	0	0	0	0	0	0	1	0	1	1	0	0	0	0	0
67.01	89.75	142.28	Pericycle	Pericycle_1	1	Meristem	29	0	0	0	0	0	0	0	1	0	0	0	0	1	1	0	0	0	0	0	0	0	0	0	0	0	0	0	0	0	0	0	0	0	0	0	0	0	0	0	0	0	0
73.21	93.89	142.28	Pericycle	Pericycle_1	1	Meristem	29	0	0	0	0	0	0	0	1	0	0	0	0	1	1	0	0	0	0	0	0	0	0	0	0	0	0	0	0	0	0	0	0	0	0	0	0	0	0	0	0	0	0
72.8	98.85	142.28	Pericycle	Pericycle_1	1	Meristem	29	0	0	0	0	0	0	0	1	0	0	0	0	1	1	0	0	0	0	0	0	0	0	0	0	0	0	0	0	0	0	0	0	0	0	0	0	0	0	0	0	0	0
69.91	105.47	142.28	Pericycle	Pericycle_1	1	Meristem	29	0	0	0	0	0	0	0	1	0	0	0	0	1	1	0	0	0	0	0	0	0	0	0	0	0	0	0	0	0	0	0	0	0	0	0	0	0	0	0	0	0	0
63.7	106.3	142.28	Pericycle	Pericycle_1	1	Meristem	29	0	0	0	0	0	0	0	1	0	0	0	0	1	1	0	0	0	0	0	0	0	0	0	0	0	0	0	0	0	0	0	0	0	0	0	0	0	0	0	0	0	0
59.98	105.88	142.28	Pericycle	Pericycle_1	1	Meristem	29	0	0	0	0	0	0	0	1	0	0	0	0	1	1	0	0	0	0	0	0	0	0	0	0	0	0	0	0	0	0	0	0	0	0	0	0	0	0	0	0	0	0
56.67	102.16	142.28	Pericycle	Pericycle_1	1	Meristem	29	0	0	0	0	0	0	0	1	0	0	0	0	1	1	0	0	0	0	0	0	0	0	0	0	0	0	0	0	0	0	0	0	0	0	0	0	0	0	0	0	0	0
56.67	97.61	142.28	Pericycle	Pericycle_1	1	Meristem	29	0	0	0	0	0	0	0	1	0	0	0	0	1	1	0	0	0	0	0	0	0	0	0	0	0	0	0	0	0	0	0	0	0	0	0	0	0	0	0	0	0	0
57.91	93.47	142.28	Pericycle	Pericycle_1	1	Meristem	29	0	0	0	0	0	0	0	1	0	0	0	0	1	1	0	0	0	0	0	0	0	0	0	0	0	0	0	0	0	0	0	0	0	0	0	0	0	0	0	0	0	0
61.63	90.58	142.28	Pericycle	Pericycle_1	1	Meristem	29	0	0	0	0	0	0	0	1	0	0	0	0	1	1	0	0	0	0	0	0	0	0	0	0	0	0	0	0	0	0	0	0	0	0	0	0	0	0	0	0	0	0
64.11	98.44	142.28	Xylem	Xylem_1	1	Meristem	30	0	0	0	1	1	0	0	1	0	0	0	0	0	0	0	0	0	0	0	0	0	0	0	0	0	0	0	0	0	1	0	0	0	0	0	0	0	0	0	0	0	0
60.81	100.92	142.28	Xylem	Xylem_1	1	Meristem	30	0	0	0	1	1	0	0	1	0	0	0	0	0	0	0	0	0	0	0	0	0	0	0	0	0	0	0	0	0	1	0	0	0	0	0	0	0	0	0	0	0	0
69.08	96.37	142.28	Xylem	Xylem_1	1	Meristem	30	0	0	0	1	1	0	0	1	0	0	0	0	0	0	0	0	0	0	0	0	0	0	0	0	0	0	0	0	0	1	0	0	0	0	0	0	0	0	0	0	0	0
67.84	101.75	142.28	Phloem	Phloem_1	1	Meristem	31	0	0	0	0	0	1	1	1	0	0	0	0	0	0	0	0	0	0	0	0	0	0	0	0	0	0	0	0	0	0	0	0	0	0	0	0	0	0	0	0	0	0
61.63	95.13	142.28	Phloem	Phloem_1	1	Meristem	31	0	0	0	0	0	1	1	1	0	0	0	0	0	0	0	0	0	0	0	0	0	0	0	0	0	0	0	0	0	0	0	0	0	0	0	0	0	0	0	0	0	0
65.77	93.89	142.28	Procambium	Procambium_2	2	Meristem	32	0	0	0	0	0	1	1	1	0	0	0	0	0	0	0	0	0	0	0	0	0	0	0	0	0	0	0	0	0	0	0	1	0	0	0	0	0	0	0	0	0	0
69.08	98.44	142.28	Procambium	Procambium_2	2	Meristem	32	0	0	0	0	0	1	1	1	0	0	0	0	0	0	0	0	0	0	0	0	0	0	0	0	0	0	0	0	0	0	0	1	0	0	0	0	0	0	0	0	0	0
63.7	102.99	142.28	Procambium	Procambium_2	2	Meristem	32	0	0	0	0	0	1	1	1	0	0	0	0	0	0	0	0	0	0	0	0	0	0	0	0	0	0	0	0	0	0	0	1	0	0	0	0	0	0	0	0	0	0
59.98	97.61	142.28	Procambium	Procambium_2	2	Meristem	32	0	0	0	0	0	1	1	1	0	0	0	0	0	0	0	0	0	0	0	0	0	0	0	0	0	0	0	0	0	0	0	1	0	0	0	0	0	0	0	0	0	0
67.01	77.34	142.28	Atrichoblast	Atrichoblast_2	2	Meristem	33	0	0	0	0	0	0	0	1	0	0	0	0	0	0	0	0	0	0	0	0	0	0	0	0	0	0	0	0	0	0	0	0	0	0	0	0	0	1	1	0	0	0
75.28	80.24	142.28	Trichoblast	Trichoblast_2	2	Meristem	33	0	1	1	0	0	0	0	1	0	0	0	0	0	0	0	0	0	0	0	0	0	0	0	0	0	0	0	0	0	0	0	0	0	0	0	0	0	0	0	0	0	0
82.73	84.79	142.28	Atrichoblast	Atrichoblast_2	2	Meristem	33	0	0	0	0	0	0	0	1	0	0	0	0	0	0	0	0	0	0	0	0	0	0	0	0	0	0	0	0	0	0	0	0	0	0	0	0	0	1	1	0	0	0
87.28	89.34	142.28	Atrichoblast	Atrichoblast_2	2	Meristem	33	0	0	0	0	0	0	0	1	0	0	0	0	0	0	0	0	0	0	0	0	0	0	0	0	0	0	0	0	0	0	0	0	0	0	0	0	0	1	1	0	0	0
88.52	94.3	142.28	Trichoblast	Trichoblast_2	2	Meristem	33	0	1	1	0	0	0	0	1	0	0	0	0	0	0	0	0	0	0	0	0	0	0	0	0	0	0	0	0	0	0	0	0	0	0	0	0	0	0	0	0	0	0
88.52	101.33	142.28	Atrichoblast	Atrichoblast_2	2	Meristem	33	0	0	0	0	0	0	0	1	0	0	0	0	0	0	0	0	0	0	0	0	0	0	0	0	0	0	0	0	0	0	0	0	0	0	0	0	0	1	1	0	0	0
87.28	107.54	142.28	Atrichoblast	Atrichoblast_2	2	Meristem	33	0	0	0	0	0	0	0	1	0	0	0	0	0	0	0	0	0	0	0	0	0	0	0	0	0	0	0	0	0	0	0	0	0	0	0	0	0	1	1	0	0	0
81.9	113.33	142.28	Trichoblast	Trichoblast_2	2	Meristem	33	0	1	1	0	0	0	0	1	0	0	0	0	0	0	0	0	0	0	0	0	0	0	0	0	0	0	0	0	0	0	0	0	0	0	0	0	0	0	0	0	0	0
73.21	117.88	142.28	Atrichoblast	Atrichoblast_2	2	Meristem	33	0	0	0	0	0	0	0	1	0	0	0	0	0	0	0	0	0	0	0	0	0	0	0	0	0	0	0	0	0	0	0	0	0	0	0	0	0	1	1	0	0	0
66.18	119.53	142.28	Trichoblast	Trichoblast_2	2	Meristem	33	0	1	1	0	0	0	0	1	0	0	0	0	0	0	0	0	0	0	0	0	0	0	0	0	0	0	0	0	0	0	0	0	0	0	0	0	0	0	0	0	0	0
58.74	118.7	142.28	Atrichoblast	Atrichoblast_2	2	Meristem	33	0	0	0	0	0	0	0	1	0	0	0	0	0	0	0	0	0	0	0	0	0	0	0	0	0	0	0	0	0	0	0	0	0	0	0	0	0	1	1	0	0	0
52.95	114.57	142.28	Trichoblast	Trichoblast_2	2	Meristem	33	0	1	1	0	0	0	0	1	0	0	0	0	0	0	0	0	0	0	0	0	0	0	0	0	0	0	0	0	0	0	0	0	0	0	0	0	0	0	0	0	0	0
46.33	109.61	142.28	Atrichoblast	Atrichoblast_2	2	Meristem	33	0	0	0	0	0	0	0	1	0	0	0	0	0	0	0	0	0	0	0	0	0	0	0	0	0	0	0	0	0	0	0	0	0	0	0	0	0	1	1	0	0	0
44.26	101.75	142.28	Trichoblast	Trichoblast_2	2	Meristem	33	0	1	1	0	0	0	0	1	0	0	0	0	0	0	0	0	0	0	0	0	0	0	0	0	0	0	0	0	0	0	0	0	0	0	0	0	0	0	0	0	0	0
43.43	94.3	142.28	Atrichoblast	Atrichoblast_2	2	Meristem	33	0	0	0	0	0	0	0	1	0	0	0	0	0	0	0	0	0	0	0	0	0	0	0	0	0	0	0	0	0	0	0	0	0	0	0	0	0	1	1	0	0	0
47.98	86.86	142.28	Trichoblast	Trichoblast_2	2	Meristem	33	0	1	1	0	0	0	0	1	0	0	0	0	0	0	0	0	0	0	0	0	0	0	0	0	0	0	0	0	0	0	0	0	0	0	0	0	0	0	0	0	0	0
53.77	82.72	142.28	Atrichoblast	Atrichoblast_2	2	Meristem	33	0	0	0	0	0	0	0	1	0	0	0	0	0	0	0	0	0	0	0	0	0	0	0	0	0	0	0	0	0	0	0	0	0	0	0	0	0	1	1	0	0	0
60.39	78.17	142.28	Trichoblast	Trichoblast_2	2	Meristem	33	0	1	1	0	0	0	0	1	0	0	0	0	0	0	0	0	0	0	0	0	0	0	0	0	0	0	0	0	0	0	0	0	0	0	0	0	0	0	0	0	0	0
66.18	72.38	142.28	Lateral Root Cap	LRC_2	2	LRC_2	34	0	0	0	0	0	0	0	0	0	1	1	1	0	0	0	0	0	0	0	0	0	0	0	0	0	0	0	0	0	0	0	0	0	0	0	0	0	1	0	0	0	0
76.52	74.03	142.28	Lateral Root Cap	LRC_2	2	LRC_2	34	0	0	0	0	0	0	0	0	0	1	1	1	0	0	0	0	0	0	0	0	0	0	0	0	0	0	0	0	0	0	0	0	0	0	0	0	0	1	0	0	0	0
86.45	80.65	142.28	Lateral Root Cap	LRC_2	2	LRC_2	34	0	0	0	0	0	0	0	0	0	1	1	1	0	0	0	0	0	0	0	0	0	0	0	0	0	0	0	0	0	0	0	0	0	0	0	0	0	1	0	0	0	0
90.59	86.86	142.28	Lateral Root Cap	LRC_2	2	LRC_2	34	0	0	0	0	0	0	0	0	0	1	1	1	0	0	0	0	0	0	0	0	0	0	0	0	0	0	0	0	0	0	0	0	0	0	0	0	0	1	0	0	0	0
93.07	93.47	142.28	Lateral Root Cap	LRC_2	2	LRC_2	34	0	0	0	0	0	0	0	0	0	1	1	1	0	0	0	0	0	0	0	0	0	0	0	0	0	0	0	0	0	0	0	0	0	0	0	0	0	1	0	0	0	0
93.48	100.92	142.28	Lateral Root Cap	LRC_2	2	LRC_2	34	0	0	0	0	0	0	0	0	0	1	1	1	0	0	0	0	0	0	0	0	0	0	0	0	0	0	0	0	0	0	0	0	0	0	0	0	0	1	0	0	0	0
91.41	109.61	142.28	Lateral Root Cap	LRC_2	2	LRC_2	34	0	0	0	0	0	0	0	0	0	1	1	1	0	0	0	0	0	0	0	0	0	0	0	0	0	0	0	0	0	0	0	0	0	0	0	0	0	1	0	0	0	0
84.79	117.46	142.28	Lateral Root Cap	LRC_2	2	LRC_2	34	0	0	0	0	0	0	0	0	0	1	1	1	0	0	0	0	0	0	0	0	0	0	0	0	0	0	0	0	0	0	0	0	0	0	0	0	0	1	0	0	0	0
76.52	122.01	142.28	Lateral Root Cap	LRC_2	2	LRC_2	34	0	0	0	0	0	0	0	0	0	1	1	1	0	0	0	0	0	0	0	0	0	0	0	0	0	0	0	0	0	0	0	0	0	0	0	0	0	1	0	0	0	0
67.01	124.91	142.28	Lateral Root Cap	LRC_2	2	LRC_2	34	0	0	0	0	0	0	0	0	0	1	1	1	0	0	0	0	0	0	0	0	0	0	0	0	0	0	0	0	0	0	0	0	0	0	0	0	0	1	0	0	0	0
56.26	124.08	142.28	Lateral Root Cap	LRC_2	2	LRC_2	34	0	0	0	0	0	0	0	0	0	1	1	1	0	0	0	0	0	0	0	0	0	0	0	0	0	0	0	0	0	0	0	0	0	0	0	0	0	1	0	0	0	0
50.47	121.19	142.28	Lateral Root Cap	LRC_2	2	LRC_2	34	0	0	0	0	0	0	0	0	0	1	1	1	0	0	0	0	0	0	0	0	0	0	0	0	0	0	0	0	0	0	0	0	0	0	0	0	0	1	0	0	0	0
45.92	117.88	142.28	Lateral Root Cap	LRC_2	2	LRC_2	34	0	0	0	0	0	0	0	0	0	1	1	1	0	0	0	0	0	0	0	0	0	0	0	0	0	0	0	0	0	0	0	0	0	0	0	0	0	1	0	0	0	0
41.37	114.57	142.28	Lateral Root Cap	LRC_2	2	LRC_2	34	0	0	0	0	0	0	0	0	0	1	1	1	0	0	0	0	0	0	0	0	0	0	0	0	0	0	0	0	0	0	0	0	0	0	0	0	0	1	0	0	0	0
39.71	110.85	142.28	Lateral Root Cap	LRC_2	2	LRC_2	34	0	0	0	0	0	0	0	0	0	1	1	1	0	0	0	0	0	0	0	0	0	0	0	0	0	0	0	0	0	0	0	0	0	0	0	0	0	1	0	0	0	0
38.06	105.47	142.28	Lateral Root Cap	LRC_2	2	LRC_2	34	0	0	0	0	0	0	0	0	0	1	1	1	0	0	0	0	0	0	0	0	0	0	0	0	0	0	0	0	0	0	0	0	0	0	0	0	0	1	0	0	0	0
37.64	100.1	142.28	Lateral Root Cap	LRC_2	2	LRC_2	34	0	0	0	0	0	0	0	0	0	1	1	1	0	0	0	0	0	0	0	0	0	0	0	0	0	0	0	0	0	0	0	0	0	0	0	0	0	1	0	0	0	0
36.82	92.65	142.28	Lateral Root Cap	LRC_2	2	LRC_2	34	0	0	0	0	0	0	0	0	0	1	1	1	0	0	0	0	0	0	0	0	0	0	0	0	0	0	0	0	0	0	0	0	0	0	0	0	0	1	0	0	0	0
39.71	86.03	142.28	Lateral Root Cap	LRC_2	2	LRC_2	34	0	0	0	0	0	0	0	0	0	1	1	1	0	0	0	0	0	0	0	0	0	0	0	0	0	0	0	0	0	0	0	0	0	0	0	0	0	1	0	0	0	0
45.5	80.65	142.28	Lateral Root Cap	LRC_2	2	LRC_2	34	0	0	0	0	0	0	0	0	0	1	1	1	0	0	0	0	0	0	0	0	0	0	0	0	0	0	0	0	0	0	0	0	0	0	0	0	0	1	0	0	0	0
51.71	76.93	142.28	Lateral Root Cap	LRC_2	2	LRC_2	34	0	0	0	0	0	0	0	0	0	1	1	1	0	0	0	0	0	0	0	0	0	0	0	0	0	0	0	0	0	0	0	0	0	0	0	0	0	1	0	0	0	0
59.57	73.21	142.28	Lateral Root Cap	LRC_2	2	LRC_2	34	0	0	0	0	0	0	0	0	0	1	1	1	0	0	0	0	0	0	0	0	0	0	0	0	0	0	0	0	0	0	0	0	0	0	0	0	0	1	0	0	0	0
66.18	62.04	143.52	Lateral Root Cap	LRC_3	3	LRC_3	35	0	0	0	0	0	0	0	0	0	1	1	1	0	0	0	0	0	0	0	0	0	0	0	0	0	0	0	0	0	0	0	0	0	0	0	0	0	1	0	0	0	0
74.45	63.28	143.52	Lateral Root Cap	LRC_3	3	LRC_3	35	0	0	0	0	0	0	0	0	0	1	1	1	0	0	0	0	0	0	0	0	0	0	0	0	0	0	0	0	0	0	0	0	0	0	0	0	0	1	0	0	0	0
83.55	66.18	143.52	Lateral Root Cap	LRC_3	3	LRC_3	35	0	0	0	0	0	0	0	0	0	1	1	1	0	0	0	0	0	0	0	0	0	0	0	0	0	0	0	0	0	0	0	0	0	0	0	0	0	1	0	0	0	0
91.41	70.73	143.52	Lateral Root Cap	LRC_3	3	LRC_3	35	0	0	0	0	0	0	0	0	0	1	1	1	0	0	0	0	0	0	0	0	0	0	0	0	0	0	0	0	0	0	0	0	0	0	0	0	0	1	0	0	0	0
96.79	75.69	143.52	Lateral Root Cap	LRC_3	3	LRC_3	35	0	0	0	0	0	0	0	0	0	1	1	1	0	0	0	0	0	0	0	0	0	0	0	0	0	0	0	0	0	0	0	0	0	0	0	0	0	1	0	0	0	0
100.93	82.72	143.52	Lateral Root Cap	LRC_3	3	LRC_3	35	0	0	0	0	0	0	0	0	0	1	1	1	0	0	0	0	0	0	0	0	0	0	0	0	0	0	0	0	0	0	0	0	0	0	0	0	0	1	0	0	0	0
102.99	90.17	143.52	Lateral Root Cap	LRC_3	3	LRC_3	35	0	0	0	0	0	0	0	0	0	1	1	1	0	0	0	0	0	0	0	0	0	0	0	0	0	0	0	0	0	0	0	0	0	0	0	0	0	1	0	0	0	0
103.82	97.61	143.52	Lateral Root Cap	LRC_3	3	LRC_3	35	0	0	0	0	0	0	0	0	0	1	1	1	0	0	0	0	0	0	0	0	0	0	0	0	0	0	0	0	0	0	0	0	0	0	0	0	0	1	0	0	0	0
104.23	103.4	143.52	Lateral Root Cap	LRC_3	3	LRC_3	35	0	0	0	0	0	0	0	0	0	1	1	1	0	0	0	0	0	0	0	0	0	0	0	0	0	0	0	0	0	0	0	0	0	0	0	0	0	1	0	0	0	0
102.99	109.61	143.52	Lateral Root Cap	LRC_3	3	LRC_3	35	0	0	0	0	0	0	0	0	0	1	1	1	0	0	0	0	0	0	0	0	0	0	0	0	0	0	0	0	0	0	0	0	0	0	0	0	0	1	0	0	0	0
100.51	116.22	143.52	Lateral Root Cap	LRC_3	3	LRC_3	35	0	0	0	0	0	0	0	0	0	1	1	1	0	0	0	0	0	0	0	0	0	0	0	0	0	0	0	0	0	0	0	0	0	0	0	0	0	1	0	0	0	0
96.79	121.19	143.52	Lateral Root Cap	LRC_3	3	LRC_3	35	0	0	0	0	0	0	0	0	0	1	1	1	0	0	0	0	0	0	0	0	0	0	0	0	0	0	0	0	0	0	0	0	0	0	0	0	0	1	0	0	0	0
91.41	126.98	143.52	Lateral Root Cap	LRC_3	3	LRC_3	35	0	0	0	0	0	0	0	0	0	1	1	1	0	0	0	0	0	0	0	0	0	0	0	0	0	0	0	0	0	0	0	0	0	0	0	0	0	1	0	0	0	0
84.79	130.7	143.52	Lateral Root Cap	LRC_3	3	LRC_3	35	0	0	0	0	0	0	0	0	0	1	1	1	0	0	0	0	0	0	0	0	0	0	0	0	0	0	0	0	0	0	0	0	0	0	0	0	0	1	0	0	0	0
78.18	133.59	143.52	Lateral Root Cap	LRC_3	3	LRC_3	35	0	0	0	0	0	0	0	0	0	1	1	1	0	0	0	0	0	0	0	0	0	0	0	0	0	0	0	0	0	0	0	0	0	0	0	0	0	1	0	0	0	0
71.15	135.66	143.52	Lateral Root Cap	LRC_3	3	LRC_3	35	0	0	0	0	0	0	0	0	0	1	1	1	0	0	0	0	0	0	0	0	0	0	0	0	0	0	0	0	0	0	0	0	0	0	0	0	0	1	0	0	0	0
64.53	135.66	143.52	Lateral Root Cap	LRC_3	3	LRC_3	35	0	0	0	0	0	0	0	0	0	1	1	1	0	0	0	0	0	0	0	0	0	0	0	0	0	0	0	0	0	0	0	0	0	0	0	0	0	1	0	0	0	0
57.08	134.84	143.52	Lateral Root Cap	LRC_3	3	LRC_3	35	0	0	0	0	0	0	0	0	0	1	1	1	0	0	0	0	0	0	0	0	0	0	0	0	0	0	0	0	0	0	0	0	0	0	0	0	0	1	0	0	0	0
50.88	133.59	143.52	Lateral Root Cap	LRC_3	3	LRC_3	35	0	0	0	0	0	0	0	0	0	1	1	1	0	0	0	0	0	0	0	0	0	0	0	0	0	0	0	0	0	0	0	0	0	0	0	0	0	1	0	0	0	0
43.43	130.29	143.52	Lateral Root Cap	LRC_3	3	LRC_3	35	0	0	0	0	0	0	0	0	0	1	1	1	0	0	0	0	0	0	0	0	0	0	0	0	0	0	0	0	0	0	0	0	0	0	0	0	0	1	0	0	0	0
38.47	126.56	143.52	Lateral Root Cap	LRC_3	3	LRC_3	35	0	0	0	0	0	0	0	0	0	1	1	1	0	0	0	0	0	0	0	0	0	0	0	0	0	0	0	0	0	0	0	0	0	0	0	0	0	1	0	0	0	0
33.51	121.19	143.52	Lateral Root Cap	LRC_3	3	LRC_3	35	0	0	0	0	0	0	0	0	0	1	1	1	0	0	0	0	0	0	0	0	0	0	0	0	0	0	0	0	0	0	0	0	0	0	0	0	0	1	0	0	0	0
29.79	114.98	143.52	Lateral Root Cap	LRC_3	3	LRC_3	35	0	0	0	0	0	0	0	0	0	1	1	1	0	0	0	0	0	0	0	0	0	0	0	0	0	0	0	0	0	0	0	0	0	0	0	0	0	1	0	0	0	0
26.89	108.78	143.52	Lateral Root Cap	LRC_3	3	LRC_3	35	0	0	0	0	0	0	0	0	0	1	1	1	0	0	0	0	0	0	0	0	0	0	0	0	0	0	0	0	0	0	0	0	0	0	0	0	0	1	0	0	0	0
25.65	100.51	143.52	Lateral Root Cap	LRC_3	3	LRC_3	35	0	0	0	0	0	0	0	0	0	1	1	1	0	0	0	0	0	0	0	0	0	0	0	0	0	0	0	0	0	0	0	0	0	0	0	0	0	1	0	0	0	0
26.48	92.23	143.52	Lateral Root Cap	LRC_3	3	LRC_3	35	0	0	0	0	0	0	0	0	0	1	1	1	0	0	0	0	0	0	0	0	0	0	0	0	0	0	0	0	0	0	0	0	0	0	0	0	0	1	0	0	0	0
27.72	85.62	143.52	Lateral Root Cap	LRC_3	3	LRC_3	35	0	0	0	0	0	0	0	0	0	1	1	1	0	0	0	0	0	0	0	0	0	0	0	0	0	0	0	0	0	0	0	0	0	0	0	0	0	1	0	0	0	0
31.44	79.41	143.52	Lateral Root Cap	LRC_3	3	LRC_3	35	0	0	0	0	0	0	0	0	0	1	1	1	0	0	0	0	0	0	0	0	0	0	0	0	0	0	0	0	0	0	0	0	0	0	0	0	0	1	0	0	0	0
35.99	73.21	143.52	Lateral Root Cap	LRC_3	3	LRC_3	35	0	0	0	0	0	0	0	0	0	1	1	1	0	0	0	0	0	0	0	0	0	0	0	0	0	0	0	0	0	0	0	0	0	0	0	0	0	1	0	0	0	0
42.61	68.66	143.52	Lateral Root Cap	LRC_3	3	LRC_3	35	0	0	0	0	0	0	0	0	0	1	1	1	0	0	0	0	0	0	0	0	0	0	0	0	0	0	0	0	0	0	0	0	0	0	0	0	0	1	0	0	0	0
50.88	64.52	143.52	Lateral Root Cap	LRC_3	3	LRC_3	35	0	0	0	0	0	0	0	0	0	1	1	1	0	0	0	0	0	0	0	0	0	0	0	0	0	0	0	0	0	0	0	0	0	0	0	0	0	1	0	0	0	0
58.74	62.45	143.52	Lateral Root Cap	LRC_3	3	LRC_3	35	0	0	0	0	0	0	0	0	0	1	1	1	0	0	0	0	0	0	0	0	0	0	0	0	0	0	0	0	0	0	0	0	0	0	0	0	0	1	0	0	0	0
62.87	67	143.93	Lateral Root Cap	LRC_4	4	LRC_4	36	0	0	0	0	0	0	0	0	0	1	1	1	0	0	0	0	0	0	0	0	0	0	0	0	0	0	0	0	0	0	0	0	0	0	0	0	0	1	0	0	0	0
71.56	67.42	143.93	Lateral Root Cap	LRC_4	4	LRC_4	36	0	0	0	0	0	0	0	0	0	1	1	1	0	0	0	0	0	0	0	0	0	0	0	0	0	0	0	0	0	0	0	0	0	0	0	0	0	1	0	0	0	0
79.42	69.49	143.93	Lateral Root Cap	LRC_4	4	LRC_4	36	0	0	0	0	0	0	0	0	0	1	1	1	0	0	0	0	0	0	0	0	0	0	0	0	0	0	0	0	0	0	0	0	0	0	0	0	0	1	0	0	0	0
86.45	73.21	143.93	Lateral Root Cap	LRC_4	4	LRC_4	36	0	0	0	0	0	0	0	0	0	1	1	1	0	0	0	0	0	0	0	0	0	0	0	0	0	0	0	0	0	0	0	0	0	0	0	0	0	1	0	0	0	0
92.24	77.76	143.93	Lateral Root Cap	LRC_4	4	LRC_4	36	0	0	0	0	0	0	0	0	0	1	1	1	0	0	0	0	0	0	0	0	0	0	0	0	0	0	0	0	0	0	0	0	0	0	0	0	0	1	0	0	0	0
94.31	82.72	143.93	Lateral Root Cap	LRC_4	4	LRC_4	36	0	0	0	0	0	0	0	0	0	1	1	1	0	0	0	0	0	0	0	0	0	0	0	0	0	0	0	0	0	0	0	0	0	0	0	0	0	1	0	0	0	0
96.79	87.27	143.93	Lateral Root Cap	LRC_4	4	LRC_4	36	0	0	0	0	0	0	0	0	0	1	1	1	0	0	0	0	0	0	0	0	0	0	0	0	0	0	0	0	0	0	0	0	0	0	0	0	0	1	0	0	0	0
97.62	92.23	143.93	Lateral Root Cap	LRC_4	4	LRC_4	36	0	0	0	0	0	0	0	0	0	1	1	1	0	0	0	0	0	0	0	0	0	0	0	0	0	0	0	0	0	0	0	0	0	0	0	0	0	1	0	0	0	0
99.27	98.44	143.93	Lateral Root Cap	LRC_4	4	LRC_4	36	0	0	0	0	0	0	0	0	0	1	1	1	0	0	0	0	0	0	0	0	0	0	0	0	0	0	0	0	0	0	0	0	0	0	0	0	0	1	0	0	0	0
99.27	104.23	143.93	Lateral Root Cap	LRC_4	4	LRC_4	36	0	0	0	0	0	0	0	0	0	1	1	1	0	0	0	0	0	0	0	0	0	0	0	0	0	0	0	0	0	0	0	0	0	0	0	0	0	1	0	0	0	0
99.27	109.19	143.93	Lateral Root Cap	LRC_4	4	LRC_4	36	0	0	0	0	0	0	0	0	0	1	1	1	0	0	0	0	0	0	0	0	0	0	0	0	0	0	0	0	0	0	0	0	0	0	0	0	0	1	0	0	0	0
95.13	115.4	143.93	Lateral Root Cap	LRC_4	4	LRC_4	36	0	0	0	0	0	0	0	0	0	1	1	1	0	0	0	0	0	0	0	0	0	0	0	0	0	0	0	0	0	0	0	0	0	0	0	0	0	1	0	0	0	0
91.41	119.95	143.93	Lateral Root Cap	LRC_4	4	LRC_4	36	0	0	0	0	0	0	0	0	0	1	1	1	0	0	0	0	0	0	0	0	0	0	0	0	0	0	0	0	0	0	0	0	0	0	0	0	0	1	0	0	0	0
86.86	123.25	143.93	Lateral Root Cap	LRC_4	4	LRC_4	36	0	0	0	0	0	0	0	0	0	1	1	1	0	0	0	0	0	0	0	0	0	0	0	0	0	0	0	0	0	0	0	0	0	0	0	0	0	1	0	0	0	0
81.07	125.74	143.93	Lateral Root Cap	LRC_4	4	LRC_4	36	0	0	0	0	0	0	0	0	0	1	1	1	0	0	0	0	0	0	0	0	0	0	0	0	0	0	0	0	0	0	0	0	0	0	0	0	0	1	0	0	0	0
75.7	128.63	143.93	Lateral Root Cap	LRC_4	4	LRC_4	36	0	0	0	0	0	0	0	0	0	1	1	1	0	0	0	0	0	0	0	0	0	0	0	0	0	0	0	0	0	0	0	0	0	0	0	0	0	1	0	0	0	0
70.73	130.7	143.93	Lateral Root Cap	LRC_4	4	LRC_4	36	0	0	0	0	0	0	0	0	0	1	1	1	0	0	0	0	0	0	0	0	0	0	0	0	0	0	0	0	0	0	0	0	0	0	0	0	0	1	0	0	0	0
65.36	131.11	143.93	Lateral Root Cap	LRC_4	4	LRC_4	36	0	0	0	0	0	0	0	0	0	1	1	1	0	0	0	0	0	0	0	0	0	0	0	0	0	0	0	0	0	0	0	0	0	0	0	0	0	1	0	0	0	0
60.39	131.53	143.93	Lateral Root Cap	LRC_4	4	LRC_4	36	0	0	0	0	0	0	0	0	0	1	1	1	0	0	0	0	0	0	0	0	0	0	0	0	0	0	0	0	0	0	0	0	0	0	0	0	0	1	0	0	0	0
54.19	130.29	143.93	Lateral Root Cap	LRC_4	4	LRC_4	36	0	0	0	0	0	0	0	0	0	1	1	1	0	0	0	0	0	0	0	0	0	0	0	0	0	0	0	0	0	0	0	0	0	0	0	0	0	1	0	0	0	0
47.57	127.39	143.93	Lateral Root Cap	LRC_4	4	LRC_4	36	0	0	0	0	0	0	0	0	0	1	1	1	0	0	0	0	0	0	0	0	0	0	0	0	0	0	0	0	0	0	0	0	0	0	0	0	0	1	0	0	0	0
40.54	122.01	143.93	Lateral Root Cap	LRC_4	4	LRC_4	36	0	0	0	0	0	0	0	0	0	1	1	1	0	0	0	0	0	0	0	0	0	0	0	0	0	0	0	0	0	0	0	0	0	0	0	0	0	1	0	0	0	0
34.34	114.15	143.93	Lateral Root Cap	LRC_4	4	LRC_4	36	0	0	0	0	0	0	0	0	0	1	1	1	0	0	0	0	0	0	0	0	0	0	0	0	0	0	0	0	0	0	0	0	0	0	0	0	0	1	0	0	0	0
31.44	106.71	143.93	Lateral Root Cap	LRC_4	4	LRC_4	36	0	0	0	0	0	0	0	0	0	1	1	1	0	0	0	0	0	0	0	0	0	0	0	0	0	0	0	0	0	0	0	0	0	0	0	0	0	1	0	0	0	0
31.03	100.51	143.93	Lateral Root Cap	LRC_4	4	LRC_4	36	0	0	0	0	0	0	0	0	0	1	1	1	0	0	0	0	0	0	0	0	0	0	0	0	0	0	0	0	0	0	0	0	0	0	0	0	0	1	0	0	0	0
30.61	94.3	143.93	Lateral Root Cap	LRC_4	4	LRC_4	36	0	0	0	0	0	0	0	0	0	1	1	1	0	0	0	0	0	0	0	0	0	0	0	0	0	0	0	0	0	0	0	0	0	0	0	0	0	1	0	0	0	0
31.85	88.92	143.93	Lateral Root Cap	LRC_4	4	LRC_4	36	0	0	0	0	0	0	0	0	0	1	1	1	0	0	0	0	0	0	0	0	0	0	0	0	0	0	0	0	0	0	0	0	0	0	0	0	0	1	0	0	0	0
34.34	82.72	143.93	Lateral Root Cap	LRC_4	4	LRC_4	36	0	0	0	0	0	0	0	0	0	1	1	1	0	0	0	0	0	0	0	0	0	0	0	0	0	0	0	0	0	0	0	0	0	0	0	0	0	1	0	0	0	0
39.3	76.93	143.93	Lateral Root Cap	LRC_4	4	LRC_4	36	0	0	0	0	0	0	0	0	0	1	1	1	0	0	0	0	0	0	0	0	0	0	0	0	0	0	0	0	0	0	0	0	0	0	0	0	0	1	0	0	0	0
45.09	73.21	143.93	Lateral Root Cap	LRC_4	4	LRC_4	36	0	0	0	0	0	0	0	0	0	1	1	1	0	0	0	0	0	0	0	0	0	0	0	0	0	0	0	0	0	0	0	0	0	0	0	0	0	1	0	0	0	0
50.88	70.31	143.93	Lateral Root Cap	LRC_4	4	LRC_4	36	0	0	0	0	0	0	0	0	0	1	1	1	0	0	0	0	0	0	0	0	0	0	0	0	0	0	0	0	0	0	0	0	0	0	0	0	0	1	0	0	0	0
56.67	67.83	143.93	Lateral Root Cap	LRC_4	4	LRC_4	36	0	0	0	0	0	0	0	0	0	1	1	1	0	0	0	0	0	0	0	0	0	0	0	0	0	0	0	0	0	0	0	0	0	0	0	0	0	1	0	0	0	0
67.01	80.65	145.18	Cortex	Cortex_2	2	Meristem	37	0	0	0	0	0	0	0	1	0	0	0	0	0	0	0	0	0	0	0	1	1	0	0	0	0	1	0	0	0	0	0	0	0	1	0	1	0	0	0	0	0	0
80.25	88.51	145.18	Cortex	Cortex_2	2	Meristem	37	0	0	0	0	0	0	0	1	0	0	0	0	0	0	0	0	0	0	0	1	1	0	0	0	0	1	0	0	0	0	0	0	0	1	0	1	0	0	0	0	0	0
83.97	101.75	145.18	Cortex	Cortex_2	2	Meristem	37	0	0	0	0	0	0	0	1	0	0	0	0	0	0	0	0	0	0	0	1	1	0	0	0	0	1	0	0	0	0	0	0	0	1	0	1	0	0	0	0	0	0
75.7	112.09	145.18	Cortex	Cortex_2	2	Meristem	37	0	0	0	0	0	0	0	1	0	0	0	0	0	0	0	0	0	0	0	1	1	0	0	0	0	1	0	0	0	0	0	0	0	1	0	1	0	0	0	0	0	0
62.05	114.98	145.18	Cortex	Cortex_2	2	Meristem	37	0	0	0	0	0	0	0	1	0	0	0	0	0	0	0	0	0	0	0	1	1	0	0	0	0	1	0	0	0	0	0	0	0	1	0	1	0	0	0	0	0	0
50.47	108.78	145.18	Cortex	Cortex_2	2	Meristem	37	0	0	0	0	0	0	0	1	0	0	0	0	0	0	0	0	0	0	0	1	1	0	0	0	0	1	0	0	0	0	0	0	0	1	0	1	0	0	0	0	0	0
47.57	95.96	145.18	Cortex	Cortex_2	2	Meristem	37	0	0	0	0	0	0	0	1	0	0	0	0	0	0	0	0	0	0	0	1	1	0	0	0	0	1	0	0	0	0	0	0	0	1	0	1	0	0	0	0	0	0
54.6	84.38	145.18	Cortex	Cortex_2	2	Meristem	37	0	0	0	0	0	0	0	1	0	0	0	0	0	0	0	0	0	0	0	1	1	0	0	0	0	1	0	0	0	0	0	0	0	1	0	1	0	0	0	0	0	0
66.6	85.62	145.18	Endodermis	Endodermis_2	2	Meristem	38	1	0	0	0	0	0	0	1	0	0	0	0	0	0	0	0	0	0	0	1	0	0	0	0	0	1	0	0	0	0	0	0	0	0	0	0	1	0	0	0	0	0
78.18	91.82	145.18	Endodermis	Endodermis_2	2	Meristem	38	1	0	0	0	0	0	0	1	0	0	0	0	0	0	0	0	0	0	0	1	0	0	0	0	0	1	0	0	0	0	0	0	0	0	0	0	1	0	0	0	0	0
79	101.33	145.18	Endodermis	Endodermis_2	2	Meristem	38	1	0	0	0	0	0	0	1	0	0	0	0	0	0	0	0	0	0	0	1	0	0	0	0	0	1	0	0	0	0	0	0	0	0	0	0	1	0	0	0	0	0
74.04	107.95	145.18	Endodermis	Endodermis_2	2	Meristem	38	1	0	0	0	0	0	0	1	0	0	0	0	0	0	0	0	0	0	0	1	0	0	0	0	0	1	0	0	0	0	0	0	0	0	0	0	1	0	0	0	0	0
63.7	111.26	145.18	Endodermis	Endodermis_2	2	Meristem	38	1	0	0	0	0	0	0	1	0	0	0	0	0	0	0	0	0	0	0	1	0	0	0	0	0	1	0	0	0	0	0	0	0	0	0	0	1	0	0	0	0	0
53.77	106.71	145.18	Endodermis	Endodermis_2	2	Meristem	38	1	0	0	0	0	0	0	1	0	0	0	0	0	0	0	0	0	0	0	1	0	0	0	0	0	1	0	0	0	0	0	0	0	0	0	0	1	0	0	0	0	0
51.29	95.54	145.18	Endodermis	Endodermis_2	2	Meristem	38	1	0	0	0	0	0	0	1	0	0	0	0	0	0	0	0	0	0	0	1	0	0	0	0	0	1	0	0	0	0	0	0	0	0	0	0	1	0	0	0	0	0
56.67	88.92	145.18	Endodermis	Endodermis_2	2	Meristem	38	1	0	0	0	0	0	0	1	0	0	0	0	0	0	0	0	0	0	0	1	0	0	0	0	0	1	0	0	0	0	0	0	0	0	0	0	1	0	0	0	0	0
66.18	71.55	149.72	Atrichoblast	Atrichoblast_3	3	Meristem	39	0	0	0	0	0	0	0	0	0	0	0	0	0	0	0	0	0	0	0	0	0	0	0	0	0	0	0	0	0	0	0	0	0	0	0	0	0	1	1	0	0	0
77.35	75.28	149.72	Trichoblast	Trichoblast_3	3	Meristem	39	0	1	1	0	0	0	0	0	0	0	0	0	0	0	0	0	0	0	0	0	0	0	0	0	0	0	0	0	0	0	0	0	0	0	0	0	0	0	0	0	0	0
86.45	81.48	149.72	Atrichoblast	Atrichoblast_3	3	Meristem	39	0	0	0	0	0	0	0	0	0	0	0	0	0	0	0	0	0	0	0	0	0	0	0	0	0	0	0	0	0	0	0	0	0	0	0	0	0	1	1	0	0	0
91.83	86.86	149.72	Atrichoblast	Atrichoblast_3	3	Meristem	39	0	0	0	0	0	0	0	0	0	0	0	0	0	0	0	0	0	0	0	0	0	0	0	0	0	0	0	0	0	0	0	0	0	0	0	0	0	1	1	0	0	0
92.65	94.72	149.72	Trichoblast	Trichoblast_3	3	Meristem	39	0	1	1	0	0	0	0	0	0	0	0	0	0	0	0	0	0	0	0	0	0	0	0	0	0	0	0	0	0	0	0	0	0	0	0	0	0	0	0	0	0	0
93.89	101.33	149.72	Atrichoblast	Atrichoblast_3	3	Meristem	39	0	0	0	0	0	0	0	0	0	0	0	0	0	0	0	0	0	0	0	0	0	0	0	0	0	0	0	0	0	0	0	0	0	0	0	0	0	1	1	0	0	0
92.24	108.78	149.72	Atrichoblast	Atrichoblast_3	3	Meristem	39	0	0	0	0	0	0	0	0	0	0	0	0	0	0	0	0	0	0	0	0	0	0	0	0	0	0	0	0	0	0	0	0	0	0	0	0	0	1	1	0	0	0
86.86	114.15	149.72	Trichoblast	Trichoblast_3	3	Meristem	39	0	1	1	0	0	0	0	0	0	0	0	0	0	0	0	0	0	0	0	0	0	0	0	0	0	0	0	0	0	0	0	0	0	0	0	0	0	0	0	0	0	0
82.73	119.53	149.72	Atrichoblast	Atrichoblast_3	3	Meristem	39	0	0	0	0	0	0	0	0	0	0	0	0	0	0	0	0	0	0	0	0	0	0	0	0	0	0	0	0	0	0	0	0	0	0	0	0	0	1	1	0	0	0
74.87	122.84	149.72	Trichoblast	Trichoblast_3	3	Meristem	39	0	1	1	0	0	0	0	0	0	0	0	0	0	0	0	0	0	0	0	0	0	0	0	0	0	0	0	0	0	0	0	0	0	0	0	0	0	0	0	0	0	0
66.18	126.56	149.72	Atrichoblast	Atrichoblast_3	3	Meristem	39	0	0	0	0	0	0	0	0	0	0	0	0	0	0	0	0	0	0	0	0	0	0	0	0	0	0	0	0	0	0	0	0	0	0	0	0	0	1	1	0	0	0
56.26	125.32	149.72	Atrichoblast	Atrichoblast_3	3	Meristem	39	0	0	0	0	0	0	0	0	0	0	0	0	0	0	0	0	0	0	0	0	0	0	0	0	0	0	0	0	0	0	0	0	0	0	0	0	0	1	1	0	0	0
49.22	120.77	149.72	Trichoblast	Trichoblast_3	3	Meristem	39	0	1	1	0	0	0	0	0	0	0	0	0	0	0	0	0	0	0	0	0	0	0	0	0	0	0	0	0	0	0	0	0	0	0	0	0	0	0	0	0	0	0
43.85	117.46	149.72	Atrichoblast	Atrichoblast_3	3	Meristem	39	0	0	0	0	0	0	0	0	0	0	0	0	0	0	0	0	0	0	0	0	0	0	0	0	0	0	0	0	0	0	0	0	0	0	0	0	0	1	1	0	0	0
40.54	112.09	149.72	Atrichoblast	Atrichoblast_3	3	Meristem	39	0	0	0	0	0	0	0	0	0	0	0	0	0	0	0	0	0	0	0	0	0	0	0	0	0	0	0	0	0	0	0	0	0	0	0	0	0	1	1	0	0	0
38.88	106.3	149.72	Trichoblast	Trichoblast_3	3	Meristem	39	0	1	1	0	0	0	0	0	0	0	0	0	0	0	0	0	0	0	0	0	0	0	0	0	0	0	0	0	0	0	0	0	0	0	0	0	0	0	0	0	0	0
36.82	100.51	149.72	Atrichoblast	Atrichoblast_3	3	Meristem	39	0	0	0	0	0	0	0	0	0	0	0	0	0	0	0	0	0	0	0	0	0	0	0	0	0	0	0	0	0	0	0	0	0	0	0	0	0	1	1	0	0	0
36.82	93.47	149.72	Atrichoblast	Atrichoblast_3	3	Meristem	39	0	0	0	0	0	0	0	0	0	0	0	0	0	0	0	0	0	0	0	0	0	0	0	0	0	0	0	0	0	0	0	0	0	0	0	0	0	1	1	0	0	0
38.88	86.86	149.72	Trichoblast	Trichoblast_3	3	Meristem	39	0	1	1	0	0	0	0	0	0	0	0	0	0	0	0	0	0	0	0	0	0	0	0	0	0	0	0	0	0	0	0	0	0	0	0	0	0	0	0	0	0	0
43.85	81.48	149.72	Atrichoblast	Atrichoblast_3	3	Meristem	39	0	0	0	0	0	0	0	0	0	0	0	0	0	0	0	0	0	0	0	0	0	0	0	0	0	0	0	0	0	0	0	0	0	0	0	0	0	1	1	0	0	0
50.47	76.93	149.72	Atrichoblast	Atrichoblast_3	3	Meristem	39	0	0	0	0	0	0	0	0	0	0	0	0	0	0	0	0	0	0	0	0	0	0	0	0	0	0	0	0	0	0	0	0	0	0	0	0	0	1	1	0	0	0
59.15	73.62	149.72	Trichoblast	Trichoblast_3	3	Meristem	39	0	1	1	0	0	0	0	0	0	0	0	0	0	0	0	0	0	0	0	0	0	0	0	0	0	0	0	0	0	0	0	0	0	0	0	0	0	0	0	0	0	0
64.94	98.44	149.72	Xylem	Xylem_2	2	Meristem	40	0	0	0	1	1	0	0	1	0	0	0	0	0	0	0	0	0	0	0	0	0	0	0	0	0	0	0	0	0	1	0	0	0	0	0	0	0	0	0	0	0	0
59.98	100.92	149.72	Xylem	Xylem_2	2	Meristem	40	0	0	0	1	1	0	0	1	0	0	0	0	0	0	0	0	0	0	0	0	0	0	0	0	0	0	0	0	0	1	0	0	0	0	0	0	0	0	0	0	0	0
71.15	95.54	149.72	Xylem	Xylem_2	2	Meristem	40	0	0	0	1	1	0	0	1	0	0	0	0	0	0	0	0	0	0	0	0	0	0	0	0	0	0	0	0	0	1	0	0	0	0	0	0	0	0	0	0	0	0
59.98	92.65	149.72	Phloem	Phloem_2	2	Meristem	41	0	0	0	0	0	1	1	1	0	0	0	0	0	0	0	0	0	0	0	0	0	0	0	0	0	0	0	0	0	0	0	0	0	0	0	0	0	0	0	0	0	0
65.77	91.82	149.72	Phloem	Phloem_2	2	Meristem	41	0	0	0	0	0	1	1	1	0	0	0	0	0	0	0	0	0	0	0	0	0	0	0	0	0	0	0	0	0	0	0	0	0	0	0	0	0	0	0	0	0	0
71.56	103.81	149.72	Phloem	Phloem_2	2	Meristem	41	0	0	0	0	0	1	1	1	0	0	0	0	0	0	0	0	0	0	0	0	0	0	0	0	0	0	0	0	0	0	0	0	0	0	0	0	0	0	0	0	0	0
66.6	107.12	149.72	Phloem	Phloem_2	2	Meristem	41	0	0	0	0	0	1	1	1	0	0	0	0	0	0	0	0	0	0	0	0	0	0	0	0	0	0	0	0	0	0	0	0	0	0	0	0	0	0	0	0	0	0
61.63	95.54	149.72	Procambium	Procambium_3	3	Meristem	42	0	0	0	0	0	1	1	0	0	0	0	0	0	0	0	0	0	0	0	0	0	0	0	0	0	0	0	0	0	0	0	1	0	0	0	0	0	0	0	0	0	0
66.6	94.3	149.72	Procambium	Procambium_3	3	Meristem	42	0	0	0	0	0	1	1	0	0	0	0	0	0	0	0	0	0	0	0	0	0	0	0	0	0	0	0	0	0	0	0	1	0	0	0	0	0	0	0	0	0	0
62.87	103.81	149.72	Procambium	Procambium_3	3	Meristem	42	0	0	0	0	0	1	1	0	0	0	0	0	0	0	0	0	0	0	0	0	0	0	0	0	0	0	0	0	0	0	0	1	0	0	0	0	0	0	0	0	0	0
68.25	101.33	149.72	Procambium	Procambium_3	3	Meristem	42	0	0	0	0	0	1	1	0	0	0	0	0	0	0	0	0	0	0	0	0	0	0	0	0	0	0	0	0	0	0	0	1	0	0	0	0	0	0	0	0	0	0
66.6	86.44	151.38	Pericycle	Pericycle_2	2	Meristem	43	0	0	0	0	0	0	0	1	0	0	0	0	1	1	0	0	0	0	0	0	0	0	0	0	0	0	0	0	0	0	0	0	0	0	0	0	0	0	0	0	0	0
71.97	88.1	151.38	Pericycle	Pericycle_2	2	Meristem	43	0	0	0	0	0	0	0	1	0	0	0	0	1	1	0	0	0	0	0	0	0	0	0	0	0	0	0	0	0	0	0	0	0	0	0	0	0	0	0	0	0	0
76.11	91.82	151.38	Pericycle	Pericycle_2	2	Meristem	43	0	0	0	0	0	0	0	1	0	0	0	0	1	1	0	0	0	0	0	0	0	0	0	0	0	0	0	0	0	0	0	0	0	0	0	0	0	0	0	0	0	0
78.18	96.78	151.38	Pericycle	Pericycle_2	2	Meristem	43	0	0	0	0	0	0	0	1	0	0	0	0	1	1	0	0	0	0	0	0	0	0	0	0	0	0	0	0	0	0	0	0	0	0	0	0	0	0	0	0	0	0
76.94	103.4	151.38	Pericycle	Pericycle_2	2	Meristem	43	0	0	0	0	0	0	0	1	0	0	0	0	1	1	0	0	0	0	0	0	0	0	0	0	0	0	0	0	0	0	0	0	0	0	0	0	0	0	0	0	0	0
71.56	108.78	151.38	Pericycle	Pericycle_2	2	Meristem	43	0	0	0	0	0	0	0	1	0	0	0	0	1	1	0	0	0	0	0	0	0	0	0	0	0	0	0	0	0	0	0	0	0	0	0	0	0	0	0	0	0	0
63.29	109.19	151.38	Pericycle	Pericycle_2	2	Meristem	43	0	0	0	0	0	0	0	1	0	0	0	0	1	1	0	0	0	0	0	0	0	0	0	0	0	0	0	0	0	0	0	0	0	0	0	0	0	0	0	0	0	0
57.08	108.36	151.38	Pericycle	Pericycle_2	2	Meristem	43	0	0	0	0	0	0	0	1	0	0	0	0	1	1	0	0	0	0	0	0	0	0	0	0	0	0	0	0	0	0	0	0	0	0	0	0	0	0	0	0	0	0
53.77	103.81	151.38	Pericycle	Pericycle_2	2	Meristem	43	0	0	0	0	0	0	0	1	0	0	0	0	1	1	0	0	0	0	0	0	0	0	0	0	0	0	0	0	0	0	0	0	0	0	0	0	0	0	0	0	0	0
53.36	97.61	151.38	Pericycle	Pericycle_2	2	Meristem	43	0	0	0	0	0	0	0	1	0	0	0	0	1	1	0	0	0	0	0	0	0	0	0	0	0	0	0	0	0	0	0	0	0	0	0	0	0	0	0	0	0	0
54.19	91.41	151.38	Pericycle	Pericycle_2	2	Meristem	43	0	0	0	0	0	0	0	1	0	0	0	0	1	1	0	0	0	0	0	0	0	0	0	0	0	0	0	0	0	0	0	0	0	0	0	0	0	0	0	0	0	0
59.57	86.86	151.38	Pericycle	Pericycle_2	2	Meristem	43	0	0	0	0	0	0	0	1	0	0	0	0	1	1	0	0	0	0	0	0	0	0	0	0	0	0	0	0	0	0	0	0	0	0	0	0	0	0	0	0	0	0
62.87	64.11	152.62	Lateral Root Cap	LRC_3	3	LRC_3	44	0	0	0	0	0	0	0	0	0	1	1	1	0	0	0	0	0	0	0	0	0	0	0	0	0	0	0	0	0	0	0	0	0	0	0	0	0	1	0	0	0	0
72.8	64.52	152.62	Lateral Root Cap	LRC_3	3	LRC_3	44	0	0	0	0	0	0	0	0	0	1	1	1	0	0	0	0	0	0	0	0	0	0	0	0	0	0	0	0	0	0	0	0	0	0	0	0	0	1	0	0	0	0
81.49	67.42	152.62	Lateral Root Cap	LRC_3	3	LRC_3	44	0	0	0	0	0	0	0	0	0	1	1	1	0	0	0	0	0	0	0	0	0	0	0	0	0	0	0	0	0	0	0	0	0	0	0	0	0	1	0	0	0	0
88.52	71.55	152.62	Lateral Root Cap	LRC_3	3	LRC_3	44	0	0	0	0	0	0	0	0	0	1	1	1	0	0	0	0	0	0	0	0	0	0	0	0	0	0	0	0	0	0	0	0	0	0	0	0	0	1	0	0	0	0
95.55	77.34	152.62	Lateral Root Cap	LRC_3	3	LRC_3	44	0	0	0	0	0	0	0	0	0	1	1	1	0	0	0	0	0	0	0	0	0	0	0	0	0	0	0	0	0	0	0	0	0	0	0	0	0	1	0	0	0	0
98.03	81.89	152.62	Lateral Root Cap	LRC_3	3	LRC_3	44	0	0	0	0	0	0	0	0	0	1	1	1	0	0	0	0	0	0	0	0	0	0	0	0	0	0	0	0	0	0	0	0	0	0	0	0	0	1	0	0	0	0
100.51	86.86	152.62	Lateral Root Cap	LRC_3	3	LRC_3	44	0	0	0	0	0	0	0	0	0	1	1	1	0	0	0	0	0	0	0	0	0	0	0	0	0	0	0	0	0	0	0	0	0	0	0	0	0	1	0	0	0	0
101.75	93.06	152.62	Lateral Root Cap	LRC_3	3	LRC_3	44	0	0	0	0	0	0	0	0	0	1	1	1	0	0	0	0	0	0	0	0	0	0	0	0	0	0	0	0	0	0	0	0	0	0	0	0	0	1	0	0	0	0
102.58	99.68	152.62	Lateral Root Cap	LRC_3	3	LRC_3	44	0	0	0	0	0	0	0	0	0	1	1	1	0	0	0	0	0	0	0	0	0	0	0	0	0	0	0	0	0	0	0	0	0	0	0	0	0	1	0	0	0	0
101.34	107.12	152.62	Lateral Root Cap	LRC_3	3	LRC_3	44	0	0	0	0	0	0	0	0	0	1	1	1	0	0	0	0	0	0	0	0	0	0	0	0	0	0	0	0	0	0	0	0	0	0	0	0	0	1	0	0	0	0
98.44	112.09	152.62	Lateral Root Cap	LRC_3	3	LRC_3	44	0	0	0	0	0	0	0	0	0	1	1	1	0	0	0	0	0	0	0	0	0	0	0	0	0	0	0	0	0	0	0	0	0	0	0	0	0	1	0	0	0	0
95.55	117.46	152.62	Lateral Root Cap	LRC_3	3	LRC_3	44	0	0	0	0	0	0	0	0	0	1	1	1	0	0	0	0	0	0	0	0	0	0	0	0	0	0	0	0	0	0	0	0	0	0	0	0	0	1	0	0	0	0
92.24	121.6	152.62	Lateral Root Cap	LRC_3	3	LRC_3	44	0	0	0	0	0	0	0	0	0	1	1	1	0	0	0	0	0	0	0	0	0	0	0	0	0	0	0	0	0	0	0	0	0	0	0	0	0	1	0	0	0	0
88.1	125.74	152.62	Lateral Root Cap	LRC_3	3	LRC_3	44	0	0	0	0	0	0	0	0	0	1	1	1	0	0	0	0	0	0	0	0	0	0	0	0	0	0	0	0	0	0	0	0	0	0	0	0	0	1	0	0	0	0
81.9	129.46	152.62	Lateral Root Cap	LRC_3	3	LRC_3	44	0	0	0	0	0	0	0	0	0	1	1	1	0	0	0	0	0	0	0	0	0	0	0	0	0	0	0	0	0	0	0	0	0	0	0	0	0	1	0	0	0	0
75.7	131.11	152.62	Lateral Root Cap	LRC_3	3	LRC_3	44	0	0	0	0	0	0	0	0	0	1	1	1	0	0	0	0	0	0	0	0	0	0	0	0	0	0	0	0	0	0	0	0	0	0	0	0	0	1	0	0	0	0
70.73	133.59	152.62	Lateral Root Cap	LRC_3	3	LRC_3	44	0	0	0	0	0	0	0	0	0	1	1	1	0	0	0	0	0	0	0	0	0	0	0	0	0	0	0	0	0	0	0	0	0	0	0	0	0	1	0	0	0	0
64.94	134.42	152.62	Lateral Root Cap	LRC_3	3	LRC_3	44	0	0	0	0	0	0	0	0	0	1	1	1	0	0	0	0	0	0	0	0	0	0	0	0	0	0	0	0	0	0	0	0	0	0	0	0	0	1	0	0	0	0
59.15	133.18	152.62	Lateral Root Cap	LRC_3	3	LRC_3	44	0	0	0	0	0	0	0	0	0	1	1	1	0	0	0	0	0	0	0	0	0	0	0	0	0	0	0	0	0	0	0	0	0	0	0	0	0	1	0	0	0	0
52.95	133.18	152.62	Lateral Root Cap	LRC_3	3	LRC_3	44	0	0	0	0	0	0	0	0	0	1	1	1	0	0	0	0	0	0	0	0	0	0	0	0	0	0	0	0	0	0	0	0	0	0	0	0	0	1	0	0	0	0
47.57	129.87	152.62	Lateral Root Cap	LRC_3	3	LRC_3	44	0	0	0	0	0	0	0	0	0	1	1	1	0	0	0	0	0	0	0	0	0	0	0	0	0	0	0	0	0	0	0	0	0	0	0	0	0	1	0	0	0	0
42.19	127.39	152.62	Lateral Root Cap	LRC_3	3	LRC_3	44	0	0	0	0	0	0	0	0	0	1	1	1	0	0	0	0	0	0	0	0	0	0	0	0	0	0	0	0	0	0	0	0	0	0	0	0	0	1	0	0	0	0
38.06	122.84	152.62	Lateral Root Cap	LRC_3	3	LRC_3	44	0	0	0	0	0	0	0	0	0	1	1	1	0	0	0	0	0	0	0	0	0	0	0	0	0	0	0	0	0	0	0	0	0	0	0	0	0	1	0	0	0	0
33.51	117.88	152.62	Lateral Root Cap	LRC_3	3	LRC_3	44	0	0	0	0	0	0	0	0	0	1	1	1	0	0	0	0	0	0	0	0	0	0	0	0	0	0	0	0	0	0	0	0	0	0	0	0	0	1	0	0	0	0
31.03	112.5	152.62	Lateral Root Cap	LRC_3	3	LRC_3	44	0	0	0	0	0	0	0	0	0	1	1	1	0	0	0	0	0	0	0	0	0	0	0	0	0	0	0	0	0	0	0	0	0	0	0	0	0	1	0	0	0	0
28.54	106.3	152.62	Lateral Root Cap	LRC_3	3	LRC_3	44	0	0	0	0	0	0	0	0	0	1	1	1	0	0	0	0	0	0	0	0	0	0	0	0	0	0	0	0	0	0	0	0	0	0	0	0	0	1	0	0	0	0
27.72	99.68	152.62	Lateral Root Cap	LRC_3	3	LRC_3	44	0	0	0	0	0	0	0	0	0	1	1	1	0	0	0	0	0	0	0	0	0	0	0	0	0	0	0	0	0	0	0	0	0	0	0	0	0	1	0	0	0	0
27.72	95.13	152.62	Lateral Root Cap	LRC_3	3	LRC_3	44	0	0	0	0	0	0	0	0	0	1	1	1	0	0	0	0	0	0	0	0	0	0	0	0	0	0	0	0	0	0	0	0	0	0	0	0	0	1	0	0	0	0
28.96	88.92	152.62	Lateral Root Cap	LRC_3	3	LRC_3	44	0	0	0	0	0	0	0	0	0	1	1	1	0	0	0	0	0	0	0	0	0	0	0	0	0	0	0	0	0	0	0	0	0	0	0	0	0	1	0	0	0	0
32.27	82.31	152.62	Lateral Root Cap	LRC_3	3	LRC_3	44	0	0	0	0	0	0	0	0	0	1	1	1	0	0	0	0	0	0	0	0	0	0	0	0	0	0	0	0	0	0	0	0	0	0	0	0	0	1	0	0	0	0
36.4	76.1	152.62	Lateral Root Cap	LRC_3	3	LRC_3	44	0	0	0	0	0	0	0	0	0	1	1	1	0	0	0	0	0	0	0	0	0	0	0	0	0	0	0	0	0	0	0	0	0	0	0	0	0	1	0	0	0	0
43.43	71.55	152.62	Lateral Root Cap	LRC_3	3	LRC_3	44	0	0	0	0	0	0	0	0	0	1	1	1	0	0	0	0	0	0	0	0	0	0	0	0	0	0	0	0	0	0	0	0	0	0	0	0	0	1	0	0	0	0
49.22	68.66	152.62	Lateral Root Cap	LRC_3	3	LRC_3	44	0	0	0	0	0	0	0	0	0	1	1	1	0	0	0	0	0	0	0	0	0	0	0	0	0	0	0	0	0	0	0	0	0	0	0	0	0	1	0	0	0	0
56.26	65.76	152.62	Lateral Root Cap	LRC_3	3	LRC_3	44	0	0	0	0	0	0	0	0	0	1	1	1	0	0	0	0	0	0	0	0	0	0	0	0	0	0	0	0	0	0	0	0	0	0	0	0	0	1	0	0	0	0
69.08	79	153.86	Cortex	Cortex_3	3	Meristem	45	0	0	0	0	0	0	0	0	0	0	0	0	0	0	0	0	0	0	0	1	1	0	0	0	0	1	0	0	0	0	0	0	0	1	0	1	0	0	0	0	0	0
83.14	88.1	153.86	Cortex	Cortex_3	3	Meristem	45	0	0	0	0	0	0	0	0	0	0	0	0	0	0	0	0	0	0	0	1	1	0	0	0	0	1	0	0	0	0	0	0	0	1	0	1	0	0	0	0	0	0
87.28	102.16	153.86	Cortex	Cortex_3	3	Meristem	45	0	0	0	0	0	0	0	0	0	0	0	0	0	0	0	0	0	0	0	1	1	0	0	0	0	1	0	0	0	0	0	0	0	1	0	1	0	0	0	0	0	0
77.35	114.98	153.86	Cortex	Cortex_3	3	Meristem	45	0	0	0	0	0	0	0	0	0	0	0	0	0	0	0	0	0	0	0	1	1	0	0	0	0	1	0	0	0	0	0	0	0	1	0	1	0	0	0	0	0	0
60.39	119.12	153.86	Cortex	Cortex_3	3	Meristem	45	0	0	0	0	0	0	0	0	0	0	0	0	0	0	0	0	0	0	0	1	1	0	0	0	0	1	0	0	0	0	0	0	0	1	0	1	0	0	0	0	0	0
47.16	110.85	153.86	Cortex	Cortex_3	3	Meristem	45	0	0	0	0	0	0	0	0	0	0	0	0	0	0	0	0	0	0	0	1	1	0	0	0	0	1	0	0	0	0	0	0	0	1	0	1	0	0	0	0	0	0
43.85	95.54	153.86	Cortex	Cortex_3	3	Meristem	45	0	0	0	0	0	0	0	0	0	0	0	0	0	0	0	0	0	0	0	1	1	0	0	0	0	1	0	0	0	0	0	0	0	1	0	1	0	0	0	0	0	0
52.12	82.31	153.86	Cortex	Cortex_3	3	Meristem	45	0	0	0	0	0	0	0	0	0	0	0	0	0	0	0	0	0	0	0	1	1	0	0	0	0	1	0	0	0	0	0	0	0	1	0	1	0	0	0	0	0	0
65.77	83.13	154.27	Endodermis	Endodermis_3	3	Meristem	46	1	0	0	0	0	0	0	0	0	0	0	0	0	0	0	0	0	0	0	1	0	0	0	0	0	1	0	0	0	0	0	0	0	0	0	0	1	0	0	0	0	0
78.59	88.51	154.27	Endodermis	Endodermis_3	3	Meristem	46	1	0	0	0	0	0	0	0	0	0	0	0	0	0	0	0	0	0	0	1	0	0	0	0	0	1	0	0	0	0	0	0	0	0	0	0	1	0	0	0	0	0
81.49	101.75	154.27	Endodermis	Endodermis_3	3	Meristem	46	1	0	0	0	0	0	0	0	0	0	0	0	0	0	0	0	0	0	0	1	0	0	0	0	0	1	0	0	0	0	0	0	0	0	0	0	1	0	0	0	0	0
74.87	111.26	154.27	Endodermis	Endodermis_3	3	Meristem	46	1	0	0	0	0	0	0	0	0	0	0	0	0	0	0	0	0	0	0	1	0	0	0	0	0	1	0	0	0	0	0	0	0	0	0	0	1	0	0	0	0	0
62.87	113.74	154.27	Endodermis	Endodermis_3	3	Meristem	46	1	0	0	0	0	0	0	0	0	0	0	0	0	0	0	0	0	0	0	1	0	0	0	0	0	1	0	0	0	0	0	0	0	0	0	0	1	0	0	0	0	0
51.71	107.95	154.27	Endodermis	Endodermis_3	3	Meristem	46	1	0	0	0	0	0	0	0	0	0	0	0	0	0	0	0	0	0	0	1	0	0	0	0	0	1	0	0	0	0	0	0	0	0	0	0	1	0	0	0	0	0
49.22	95.13	154.27	Endodermis	Endodermis_3	3	Meristem	46	1	0	0	0	0	0	0	0	0	0	0	0	0	0	0	0	0	0	0	1	0	0	0	0	0	1	0	0	0	0	0	0	0	0	0	0	1	0	0	0	0	0
55.02	86.03	154.27	Endodermis	Endodermis_3	3	Meristem	46	1	0	0	0	0	0	0	0	0	0	0	0	0	0	0	0	0	0	0	1	0	0	0	0	0	1	0	0	0	0	0	0	0	0	0	0	1	0	0	0	0	0
66.18	70.31	154.27	Atrichoblast	Atrichoblast_4	4	Meristem	47	0	0	0	0	0	0	0	0	0	0	0	0	0	0	0	0	0	0	0	0	0	0	0	0	0	0	0	0	0	0	0	0	0	0	0	0	0	1	1	0	0	0
74.87	72.79	154.27	Atrichoblast	Atrichoblast_4	4	Meristem	47	0	0	0	0	0	0	0	0	0	0	0	0	0	0	0	0	0	0	0	0	0	0	0	0	0	0	0	0	0	0	0	0	0	0	0	0	0	1	1	0	0	0
81.49	75.69	154.27	Trichoblast	Trichoblast_4	4	Meristem	47	0	1	1	0	0	0	0	0	0	0	0	0	0	0	0	0	0	0	0	0	0	0	0	0	0	0	0	0	0	0	0	0	0	0	0	0	0	0	0	0	0	0
88.52	79.83	154.27	Atrichoblast	Atrichoblast_4	4	Meristem	47	0	0	0	0	0	0	0	0	0	0	0	0	0	0	0	0	0	0	0	0	0	0	0	0	0	0	0	0	0	0	0	0	0	0	0	0	0	1	1	0	0	0
92.65	86.44	154.27	Atrichoblast	Atrichoblast_4	4	Meristem	47	0	0	0	0	0	0	0	0	0	0	0	0	0	0	0	0	0	0	0	0	0	0	0	0	0	0	0	0	0	0	0	0	0	0	0	0	0	1	1	0	0	0
94.31	94.3	154.27	Trichoblast	Trichoblast_4	4	Meristem	47	0	1	1	0	0	0	0	0	0	0	0	0	0	0	0	0	0	0	0	0	0	0	0	0	0	0	0	0	0	0	0	0	0	0	0	0	0	0	0	0	0	0
95.55	100.92	154.27	Atrichoblast	Atrichoblast_4	4	Meristem	47	0	0	0	0	0	0	0	0	0	0	0	0	0	0	0	0	0	0	0	0	0	0	0	0	0	0	0	0	0	0	0	0	0	0	0	0	0	1	1	0	0	0
94.31	109.19	154.27	Atrichoblast	Atrichoblast_4	4	Meristem	47	0	0	0	0	0	0	0	0	0	0	0	0	0	0	0	0	0	0	0	0	0	0	0	0	0	0	0	0	0	0	0	0	0	0	0	0	0	1	1	0	0	0
89.34	113.74	154.27	Trichoblast	Trichoblast_4	4	Meristem	47	0	1	1	0	0	0	0	0	0	0	0	0	0	0	0	0	0	0	0	0	0	0	0	0	0	0	0	0	0	0	0	0	0	0	0	0	0	0	0	0	0	0
83.97	120.36	154.27	Atrichoblast	Atrichoblast_4	4	Meristem	47	0	0	0	0	0	0	0	0	0	0	0	0	0	0	0	0	0	0	0	0	0	0	0	0	0	0	0	0	0	0	0	0	0	0	0	0	0	1	1	0	0	0
77.35	123.25	154.27	Atrichoblast	Atrichoblast_4	4	Meristem	47	0	0	0	0	0	0	0	0	0	0	0	0	0	0	0	0	0	0	0	0	0	0	0	0	0	0	0	0	0	0	0	0	0	0	0	0	0	1	1	0	0	0
71.56	124.91	154.27	Trichoblast	Trichoblast_4	4	Meristem	47	0	1	1	0	0	0	0	0	0	0	0	0	0	0	0	0	0	0	0	0	0	0	0	0	0	0	0	0	0	0	0	0	0	0	0	0	0	0	0	0	0	0
65.36	127.39	154.27	Atrichoblast	Atrichoblast_4	4	Meristem	47	0	0	0	0	0	0	0	0	0	0	0	0	0	0	0	0	0	0	0	0	0	0	0	0	0	0	0	0	0	0	0	0	0	0	0	0	0	1	1	0	0	0
55.43	126.15	154.27	Atrichoblast	Atrichoblast_4	4	Meristem	47	0	0	0	0	0	0	0	0	0	0	0	0	0	0	0	0	0	0	0	0	0	0	0	0	0	0	0	0	0	0	0	0	0	0	0	0	0	1	1	0	0	0
48.81	122.01	154.27	Trichoblast	Trichoblast_4	4	Meristem	47	0	1	1	0	0	0	0	0	0	0	0	0	0	0	0	0	0	0	0	0	0	0	0	0	0	0	0	0	0	0	0	0	0	0	0	0	0	0	0	0	0	0
43.02	118.29	154.27	Atrichoblast	Atrichoblast_4	4	Meristem	47	0	0	0	0	0	0	0	0	0	0	0	0	0	0	0	0	0	0	0	0	0	0	0	0	0	0	0	0	0	0	0	0	0	0	0	0	0	1	1	0	0	0
38.06	113.33	154.27	Atrichoblast	Atrichoblast_4	4	Meristem	47	0	0	0	0	0	0	0	0	0	0	0	0	0	0	0	0	0	0	0	0	0	0	0	0	0	0	0	0	0	0	0	0	0	0	0	0	0	1	1	0	0	0
36.82	107.12	154.27	Trichoblast	Trichoblast_4	4	Meristem	47	0	1	1	0	0	0	0	0	0	0	0	0	0	0	0	0	0	0	0	0	0	0	0	0	0	0	0	0	0	0	0	0	0	0	0	0	0	0	0	0	0	0
35.99	100.92	154.27	Atrichoblast	Atrichoblast_4	4	Meristem	47	0	0	0	0	0	0	0	0	0	0	0	0	0	0	0	0	0	0	0	0	0	0	0	0	0	0	0	0	0	0	0	0	0	0	0	0	0	1	1	0	0	0
33.92	93.47	154.27	Atrichoblast	Atrichoblast_4	4	Meristem	47	0	0	0	0	0	0	0	0	0	0	0	0	0	0	0	0	0	0	0	0	0	0	0	0	0	0	0	0	0	0	0	0	0	0	0	0	0	1	1	0	0	0
36.82	86.86	154.27	Trichoblast	Trichoblast_4	4	Meristem	47	0	1	1	0	0	0	0	0	0	0	0	0	0	0	0	0	0	0	0	0	0	0	0	0	0	0	0	0	0	0	0	0	0	0	0	0	0	0	0	0	0	0
42.19	81.07	154.27	Atrichoblast	Atrichoblast_4	4	Meristem	47	0	0	0	0	0	0	0	0	0	0	0	0	0	0	0	0	0	0	0	0	0	0	0	0	0	0	0	0	0	0	0	0	0	0	0	0	0	1	1	0	0	0
50.05	76.93	154.27	Atrichoblast	Atrichoblast_4	4	Meristem	47	0	0	0	0	0	0	0	0	0	0	0	0	0	0	0	0	0	0	0	0	0	0	0	0	0	0	0	0	0	0	0	0	0	0	0	0	0	1	1	0	0	0
58.32	73.62	154.27	Trichoblast	Trichoblast_4	4	Meristem	47	0	1	1	0	0	0	0	0	0	0	0	0	0	0	0	0	0	0	0	0	0	0	0	0	0	0	0	0	0	0	0	0	0	0	0	0	0	0	0	0	0	0
67.01	58.32	155.52	Lateral Root Cap	LRC_4	4	LRC_4	48	0	0	0	0	0	0	0	0	0	1	1	1	0	0	0	0	0	0	0	0	0	0	0	0	0	0	0	0	0	0	0	0	0	0	0	0	0	1	0	0	0	0
75.7	60.39	155.52	Lateral Root Cap	LRC_4	4	LRC_4	48	0	0	0	0	0	0	0	0	0	1	1	1	0	0	0	0	0	0	0	0	0	0	0	0	0	0	0	0	0	0	0	0	0	0	0	0	0	1	0	0	0	0
86.04	63.69	155.52	Lateral Root Cap	LRC_4	4	LRC_4	48	0	0	0	0	0	0	0	0	0	1	1	1	0	0	0	0	0	0	0	0	0	0	0	0	0	0	0	0	0	0	0	0	0	0	0	0	0	1	0	0	0	0
94.31	67.42	155.52	Lateral Root Cap	LRC_4	4	LRC_4	48	0	0	0	0	0	0	0	0	0	1	1	1	0	0	0	0	0	0	0	0	0	0	0	0	0	0	0	0	0	0	0	0	0	0	0	0	0	1	0	0	0	0
99.68	74.03	155.52	Lateral Root Cap	LRC_4	4	LRC_4	48	0	0	0	0	0	0	0	0	0	1	1	1	0	0	0	0	0	0	0	0	0	0	0	0	0	0	0	0	0	0	0	0	0	0	0	0	0	1	0	0	0	0
103.82	79.41	155.52	Lateral Root Cap	LRC_4	4	LRC_4	48	0	0	0	0	0	0	0	0	0	1	1	1	0	0	0	0	0	0	0	0	0	0	0	0	0	0	0	0	0	0	0	0	0	0	0	0	0	1	0	0	0	0
105.89	85.2	155.52	Lateral Root Cap	LRC_4	4	LRC_4	48	0	0	0	0	0	0	0	0	0	1	1	1	0	0	0	0	0	0	0	0	0	0	0	0	0	0	0	0	0	0	0	0	0	0	0	0	0	1	0	0	0	0
107.54	91.41	155.52	Lateral Root Cap	LRC_4	4	LRC_4	48	0	0	0	0	0	0	0	0	0	1	1	1	0	0	0	0	0	0	0	0	0	0	0	0	0	0	0	0	0	0	0	0	0	0	0	0	0	1	0	0	0	0
107.96	98.44	155.52	Lateral Root Cap	LRC_4	4	LRC_4	48	0	0	0	0	0	0	0	0	0	1	1	1	0	0	0	0	0	0	0	0	0	0	0	0	0	0	0	0	0	0	0	0	0	0	0	0	0	1	0	0	0	0
107.96	106.3	155.52	Lateral Root Cap	LRC_4	4	LRC_4	48	0	0	0	0	0	0	0	0	0	1	1	1	0	0	0	0	0	0	0	0	0	0	0	0	0	0	0	0	0	0	0	0	0	0	0	0	0	1	0	0	0	0
106.54	105.47	155.52	Lateral Root Cap	LRC_4	4	LRC_4	48	0	0	0	0	0	0	0	0	0	1	1	1	0	0	0	0	0	0	0	0	0	0	0	0	0	0	0	0	0	0	0	0	0	0	0	0	0	1	0	0	0	0
105.06	112.5	155.52	Lateral Root Cap	LRC_4	4	LRC_4	48	0	0	0	0	0	0	0	0	0	1	1	1	0	0	0	0	0	0	0	0	0	0	0	0	0	0	0	0	0	0	0	0	0	0	0	0	0	1	0	0	0	0
102.17	118.29	155.52	Lateral Root Cap	LRC_4	4	LRC_4	48	0	0	0	0	0	0	0	0	0	1	1	1	0	0	0	0	0	0	0	0	0	0	0	0	0	0	0	0	0	0	0	0	0	0	0	0	0	1	0	0	0	0
99.27	123.67	155.52	Lateral Root Cap	LRC_4	4	LRC_4	48	0	0	0	0	0	0	0	0	0	1	1	1	0	0	0	0	0	0	0	0	0	0	0	0	0	0	0	0	0	0	0	0	0	0	0	0	0	1	0	0	0	0
92.65	129.87	155.52	Lateral Root Cap	LRC_4	4	LRC_4	48	0	0	0	0	0	0	0	0	0	1	1	1	0	0	0	0	0	0	0	0	0	0	0	0	0	0	0	0	0	0	0	0	0	0	0	0	0	1	0	0	0	0
86.04	134.84	155.52	Lateral Root Cap	LRC_4	4	LRC_4	48	0	0	0	0	0	0	0	0	0	1	1	1	0	0	0	0	0	0	0	0	0	0	0	0	0	0	0	0	0	0	0	0	0	0	0	0	0	1	0	0	0	0
78.18	138.14	155.52	Lateral Root Cap	LRC_4	4	LRC_4	48	0	0	0	0	0	0	0	0	0	1	1	1	0	0	0	0	0	0	0	0	0	0	0	0	0	0	0	0	0	0	0	0	0	0	0	0	0	1	0	0	0	0
70.73	140.21	155.52	Lateral Root Cap	LRC_4	4	LRC_4	48	0	0	0	0	0	0	0	0	0	1	1	1	0	0	0	0	0	0	0	0	0	0	0	0	0	0	0	0	0	0	0	0	0	0	0	0	0	1	0	0	0	0
62.87	140.21	155.52	Lateral Root Cap	LRC_4	4	LRC_4	48	0	0	0	0	0	0	0	0	0	1	1	1	0	0	0	0	0	0	0	0	0	0	0	0	0	0	0	0	0	0	0	0	0	0	0	0	0	1	0	0	0	0
55.02	139.38	155.52	Lateral Root Cap	LRC_4	4	LRC_4	48	0	0	0	0	0	0	0	0	0	1	1	1	0	0	0	0	0	0	0	0	0	0	0	0	0	0	0	0	0	0	0	0	0	0	0	0	0	1	0	0	0	0
47.98	137.32	155.52	Lateral Root Cap	LRC_4	4	LRC_4	48	0	0	0	0	0	0	0	0	0	1	1	1	0	0	0	0	0	0	0	0	0	0	0	0	0	0	0	0	0	0	0	0	0	0	0	0	0	1	0	0	0	0
40.95	133.59	155.52	Lateral Root Cap	LRC_4	4	LRC_4	48	0	0	0	0	0	0	0	0	0	1	1	1	0	0	0	0	0	0	0	0	0	0	0	0	0	0	0	0	0	0	0	0	0	0	0	0	0	1	0	0	0	0
35.58	129.04	155.52	Lateral Root Cap	LRC_4	4	LRC_4	48	0	0	0	0	0	0	0	0	0	1	1	1	0	0	0	0	0	0	0	0	0	0	0	0	0	0	0	0	0	0	0	0	0	0	0	0	0	1	0	0	0	0
29.79	123.25	155.52	Lateral Root Cap	LRC_4	4	LRC_4	48	0	0	0	0	0	0	0	0	0	1	1	1	0	0	0	0	0	0	0	0	0	0	0	0	0	0	0	0	0	0	0	0	0	0	0	0	0	1	0	0	0	0
26.06	116.22	155.52	Lateral Root Cap	LRC_4	4	LRC_4	48	0	0	0	0	0	0	0	0	0	1	1	1	0	0	0	0	0	0	0	0	0	0	0	0	0	0	0	0	0	0	0	0	0	0	0	0	0	1	0	0	0	0
23.58	109.61	155.52	Lateral Root Cap	LRC_4	4	LRC_4	48	0	0	0	0	0	0	0	0	0	1	1	1	0	0	0	0	0	0	0	0	0	0	0	0	0	0	0	0	0	0	0	0	0	0	0	0	0	1	0	0	0	0
21.93	100.92	155.52	Lateral Root Cap	LRC_4	4	LRC_4	48	0	0	0	0	0	0	0	0	0	1	1	1	0	0	0	0	0	0	0	0	0	0	0	0	0	0	0	0	0	0	0	0	0	0	0	0	0	1	0	0	0	0
21.93	91.82	155.52	Lateral Root Cap	LRC_4	4	LRC_4	48	0	0	0	0	0	0	0	0	0	1	1	1	0	0	0	0	0	0	0	0	0	0	0	0	0	0	0	0	0	0	0	0	0	0	0	0	0	1	0	0	0	0
24	84.38	155.52	Lateral Root Cap	LRC_4	4	LRC_4	48	0	0	0	0	0	0	0	0	0	1	1	1	0	0	0	0	0	0	0	0	0	0	0	0	0	0	0	0	0	0	0	0	0	0	0	0	0	1	0	0	0	0
26.06	79	155.52	Lateral Root Cap	LRC_4	4	LRC_4	48	0	0	0	0	0	0	0	0	0	1	1	1	0	0	0	0	0	0	0	0	0	0	0	0	0	0	0	0	0	0	0	0	0	0	0	0	0	1	0	0	0	0
31.44	72.38	155.52	Lateral Root Cap	LRC_4	4	LRC_4	48	0	0	0	0	0	0	0	0	0	1	1	1	0	0	0	0	0	0	0	0	0	0	0	0	0	0	0	0	0	0	0	0	0	0	0	0	0	1	0	0	0	0
39.71	66.18	155.52	Lateral Root Cap	LRC_4	4	LRC_4	48	0	0	0	0	0	0	0	0	0	1	1	1	0	0	0	0	0	0	0	0	0	0	0	0	0	0	0	0	0	0	0	0	0	0	0	0	0	1	0	0	0	0
48.81	61.63	155.52	Lateral Root Cap	LRC_4	4	LRC_4	48	0	0	0	0	0	0	0	0	0	1	1	1	0	0	0	0	0	0	0	0	0	0	0	0	0	0	0	0	0	0	0	0	0	0	0	0	0	1	0	0	0	0
59.15	58.73	155.52	Lateral Root Cap	LRC_4	4	LRC_4	48	0	0	0	0	0	0	0	0	0	1	1	1	0	0	0	0	0	0	0	0	0	0	0	0	0	0	0	0	0	0	0	0	0	0	0	0	0	1	0	0	0	0
65.36	98.02	159.24	Xylem	Xylem_3	3	Meristem	49	0	0	0	1	1	0	0	0	0	0	0	0	0	0	0	0	0	0	0	0	0	0	0	0	0	0	0	0	0	1	0	0	0	0	0	0	0	0	0	0	0	0
72.39	95.13	159.24	Xylem	Xylem_3	3	Meristem	49	0	0	0	1	1	0	0	0	0	0	0	0	0	0	0	0	0	0	0	0	0	0	0	0	0	0	0	0	0	1	0	0	0	0	0	0	0	0	0	0	0	0
59.57	100.51	159.24	Xylem	Xylem_3	3	Meristem	49	0	0	0	1	1	0	0	0	0	0	0	0	0	0	0	0	0	0	0	0	0	0	0	0	0	0	0	0	0	1	0	0	0	0	0	0	0	0	0	0	0	0
67.42	85.62	159.24	Pericycle	Pericycle_3	3	Meristem	50	0	0	0	0	0	0	0	0	0	0	0	0	1	1	0	0	0	0	0	0	0	0	0	0	0	0	0	0	0	0	0	0	0	0	0	0	0	0	0	0	0	0
73.63	86.86	159.24	Pericycle	Pericycle_3	3	Meristem	50	0	0	0	0	0	0	0	0	0	0	0	0	1	1	0	0	0	0	0	0	0	0	0	0	0	0	0	0	0	0	0	0	0	0	0	0	0	0	0	0	0	0
77.35	90.99	159.24	Pericycle	Pericycle_3	3	Meristem	50	0	0	0	0	0	0	0	0	0	0	0	0	1	1	0	0	0	0	0	0	0	0	0	0	0	0	0	0	0	0	0	0	0	0	0	0	0	0	0	0	0	0
80.25	96.37	159.24	Pericycle	Pericycle_3	3	Meristem	50	0	0	0	0	0	0	0	0	0	0	0	0	1	1	0	0	0	0	0	0	0	0	0	0	0	0	0	0	0	0	0	0	0	0	0	0	0	0	0	0	0	0
78.59	103.81	159.24	Pericycle	Pericycle_3	3	Meristem	50	0	0	0	0	0	0	0	0	0	0	0	0	1	1	0	0	0	0	0	0	0	0	0	0	0	0	0	0	0	0	0	0	0	0	0	0	0	0	0	0	0	0
71.97	110.02	159.24	Pericycle	Pericycle_3	3	Meristem	50	0	0	0	0	0	0	0	0	0	0	0	0	1	1	0	0	0	0	0	0	0	0	0	0	0	0	0	0	0	0	0	0	0	0	0	0	0	0	0	0	0	0
62.87	110.85	159.24	Pericycle	Pericycle_3	3	Meristem	50	0	0	0	0	0	0	0	0	0	0	0	0	1	1	0	0	0	0	0	0	0	0	0	0	0	0	0	0	0	0	0	0	0	0	0	0	0	0	0	0	0	0
56.26	108.78	159.24	Pericycle	Pericycle_3	3	Meristem	50	0	0	0	0	0	0	0	0	0	0	0	0	1	1	0	0	0	0	0	0	0	0	0	0	0	0	0	0	0	0	0	0	0	0	0	0	0	0	0	0	0	0
52.12	103.4	159.24	Pericycle	Pericycle_3	3	Meristem	50	0	0	0	0	0	0	0	0	0	0	0	0	1	1	0	0	0	0	0	0	0	0	0	0	0	0	0	0	0	0	0	0	0	0	0	0	0	0	0	0	0	0
52.12	95.54	159.24	Pericycle	Pericycle_3	3	Meristem	50	0	0	0	0	0	0	0	0	0	0	0	0	1	1	0	0	0	0	0	0	0	0	0	0	0	0	0	0	0	0	0	0	0	0	0	0	0	0	0	0	0	0
55.84	89.34	159.24	Pericycle	Pericycle_3	3	Meristem	50	0	0	0	0	0	0	0	0	0	0	0	0	1	1	0	0	0	0	0	0	0	0	0	0	0	0	0	0	0	0	0	0	0	0	0	0	0	0	0	0	0	0
60.81	86.03	159.24	Pericycle	Pericycle_3	3	Meristem	50	0	0	0	0	0	0	0	0	0	0	0	0	1	1	0	0	0	0	0	0	0	0	0	0	0	0	0	0	0	0	0	0	0	0	0	0	0	0	0	0	0	0
67.01	82.31	159.24	Endodermis	Endodermis_4	4	Meristem	51	1	0	0	0	0	0	0	0	0	0	0	0	0	0	0	0	0	0	0	1	0	0	0	0	0	1	0	0	0	0	0	0	0	0	0	0	1	0	0	0	0	0
79.42	88.1	159.24	Endodermis	Endodermis_4	4	Meristem	51	1	0	0	0	0	0	0	0	0	0	0	0	0	0	0	0	0	0	0	1	0	0	0	0	0	1	0	0	0	0	0	0	0	0	0	0	1	0	0	0	0	0
83.55	100.92	159.24	Endodermis	Endodermis_4	4	Meristem	51	1	0	0	0	0	0	0	0	0	0	0	0	0	0	0	0	0	0	0	1	0	0	0	0	0	1	0	0	0	0	0	0	0	0	0	0	1	0	0	0	0	0
76.11	111.26	159.24	Endodermis	Endodermis_4	4	Meristem	51	1	0	0	0	0	0	0	0	0	0	0	0	0	0	0	0	0	0	0	1	0	0	0	0	0	1	0	0	0	0	0	0	0	0	0	0	1	0	0	0	0	0
62.87	114.15	159.24	Endodermis	Endodermis_4	4	Meristem	51	1	0	0	0	0	0	0	0	0	0	0	0	0	0	0	0	0	0	0	1	0	0	0	0	0	1	0	0	0	0	0	0	0	0	0	0	1	0	0	0	0	0
50.88	108.78	159.24	Endodermis	Endodermis_4	4	Meristem	51	1	0	0	0	0	0	0	0	0	0	0	0	0	0	0	0	0	0	0	1	0	0	0	0	0	1	0	0	0	0	0	0	0	0	0	0	1	0	0	0	0	0
47.98	94.72	159.24	Endodermis	Endodermis_4	4	Meristem	51	1	0	0	0	0	0	0	0	0	0	0	0	0	0	0	0	0	0	0	1	0	0	0	0	0	1	0	0	0	0	0	0	0	0	0	0	1	0	0	0	0	0
54.6	85.62	159.24	Endodermis	Endodermis_4	4	Meristem	51	1	0	0	0	0	0	0	0	0	0	0	0	0	0	0	0	0	0	0	1	0	0	0	0	0	1	0	0	0	0	0	0	0	0	0	0	1	0	0	0	0	0
69.08	77.34	159.24	Cortex	Cortex_4	4	Meristem	52	0	0	0	0	0	0	0	0	0	0	0	0	0	0	0	0	0	0	0	1	1	0	0	0	0	1	0	0	0	0	0	0	0	1	0	1	0	0	0	0	0	0
85.21	87.27	159.24	Cortex	Cortex_4	4	Meristem	52	0	0	0	0	0	0	0	0	0	0	0	0	0	0	0	0	0	0	0	1	1	0	0	0	0	1	0	0	0	0	0	0	0	1	0	1	0	0	0	0	0	0
88.93	102.16	159.24	Cortex	Cortex_4	4	Meristem	52	0	0	0	0	0	0	0	0	0	0	0	0	0	0	0	0	0	0	0	1	1	0	0	0	0	1	0	0	0	0	0	0	0	1	0	1	0	0	0	0	0	0
78.18	114.98	159.24	Cortex	Cortex_4	4	Meristem	52	0	0	0	0	0	0	0	0	0	0	0	0	0	0	0	0	0	0	0	1	1	0	0	0	0	1	0	0	0	0	0	0	0	1	0	1	0	0	0	0	0	0
61.22	120.36	159.24	Cortex	Cortex_4	4	Meristem	52	0	0	0	0	0	0	0	0	0	0	0	0	0	0	0	0	0	0	0	1	1	0	0	0	0	1	0	0	0	0	0	0	0	1	0	1	0	0	0	0	0	0
46.33	112.09	159.24	Cortex	Cortex_4	4	Meristem	52	0	0	0	0	0	0	0	0	0	0	0	0	0	0	0	0	0	0	0	1	1	0	0	0	0	1	0	0	0	0	0	0	0	1	0	1	0	0	0	0	0	0
42.19	95.13	159.24	Cortex	Cortex_4	4	Meristem	52	0	0	0	0	0	0	0	0	0	0	0	0	0	0	0	0	0	0	0	1	1	0	0	0	0	1	0	0	0	0	0	0	0	1	0	1	0	0	0	0	0	0
51.71	81.89	159.24	Cortex	Cortex_4	4	Meristem	52	0	0	0	0	0	0	0	0	0	0	0	0	0	0	0	0	0	0	0	1	1	0	0	0	0	1	0	0	0	0	0	0	0	1	0	1	0	0	0	0	0	0
67.01	69.49	159.24	Atrichoblast	Atrichoblast_5	5	Meristem	53	0	0	0	0	0	0	0	0	0	0	0	0	0	0	0	0	0	0	0	0	0	0	0	0	0	0	0	0	0	0	0	0	0	0	0	0	0	1	1	0	0	0
75.7	71.14	159.24	Atrichoblast	Atrichoblast_5	5	Meristem	53	0	0	0	0	0	0	0	0	0	0	0	0	0	0	0	0	0	0	0	0	0	0	0	0	0	0	0	0	0	0	0	0	0	0	0	0	0	1	1	0	0	0
82.31	74.86	159.24	Trichoblast	Trichoblast_5	5	Meristem	53	0	1	1	0	0	0	0	0	0	0	0	0	0	0	0	0	0	0	0	0	0	0	0	0	0	0	0	0	0	0	0	0	0	0	0	0	0	0	0	0	0	0
89.34	79.41	159.24	Atrichoblast	Atrichoblast_5	5	Meristem	53	0	0	0	0	0	0	0	0	0	0	0	0	0	0	0	0	0	0	0	0	0	0	0	0	0	0	0	0	0	0	0	0	0	0	0	0	0	1	1	0	0	0
94.72	85.62	159.24	Atrichoblast	Atrichoblast_5	5	Meristem	53	0	0	0	0	0	0	0	0	0	0	0	0	0	0	0	0	0	0	0	0	0	0	0	0	0	0	0	0	0	0	0	0	0	0	0	0	0	1	1	0	0	0
95.96	93.47	159.24	Trichoblast	Trichoblast_5	5	Meristem	53	0	1	1	0	0	0	0	0	0	0	0	0	0	0	0	0	0	0	0	0	0	0	0	0	0	0	0	0	0	0	0	0	0	0	0	0	0	0	0	0	0	0
98.03	101.33	159.24	Atrichoblast	Atrichoblast_5	5	Meristem	53	0	0	0	0	0	0	0	0	0	0	0	0	0	0	0	0	0	0	0	0	0	0	0	0	0	0	0	0	0	0	0	0	0	0	0	0	0	1	1	0	0	0
95.96	109.19	159.24	Atrichoblast	Atrichoblast_5	5	Meristem	53	0	0	0	0	0	0	0	0	0	0	0	0	0	0	0	0	0	0	0	0	0	0	0	0	0	0	0	0	0	0	0	0	0	0	0	0	0	1	1	0	0	0
90.59	115.81	159.24	Trichoblast	Trichoblast_5	5	Meristem	53	0	1	1	0	0	0	0	0	0	0	0	0	0	0	0	0	0	0	0	0	0	0	0	0	0	0	0	0	0	0	0	0	0	0	0	0	0	0	0	0	0	0
84.79	121.6	159.24	Atrichoblast	Atrichoblast_5	5	Meristem	53	0	0	0	0	0	0	0	0	0	0	0	0	0	0	0	0	0	0	0	0	0	0	0	0	0	0	0	0	0	0	0	0	0	0	0	0	0	1	1	0	0	0
78.18	124.91	159.24	Atrichoblast	Atrichoblast_5	5	Meristem	53	0	0	0	0	0	0	0	0	0	0	0	0	0	0	0	0	0	0	0	0	0	0	0	0	0	0	0	0	0	0	0	0	0	0	0	0	0	1	1	0	0	0
71.56	127.8	159.24	Trichoblast	Trichoblast_5	5	Meristem	53	0	1	1	0	0	0	0	0	0	0	0	0	0	0	0	0	0	0	0	0	0	0	0	0	0	0	0	0	0	0	0	0	0	0	0	0	0	0	0	0	0	0
63.7	129.04	159.24	Atrichoblast	Atrichoblast_5	5	Meristem	53	0	0	0	0	0	0	0	0	0	0	0	0	0	0	0	0	0	0	0	0	0	0	0	0	0	0	0	0	0	0	0	0	0	0	0	0	0	1	1	0	0	0
55.02	127.39	159.24	Atrichoblast	Atrichoblast_5	5	Meristem	53	0	0	0	0	0	0	0	0	0	0	0	0	0	0	0	0	0	0	0	0	0	0	0	0	0	0	0	0	0	0	0	0	0	0	0	0	0	1	1	0	0	0
47.98	123.25	159.24	Trichoblast	Trichoblast_5	5	Meristem	53	0	1	1	0	0	0	0	0	0	0	0	0	0	0	0	0	0	0	0	0	0	0	0	0	0	0	0	0	0	0	0	0	0	0	0	0	0	0	0	0	0	0
41.37	119.12	159.24	Atrichoblast	Atrichoblast_5	5	Meristem	53	0	0	0	0	0	0	0	0	0	0	0	0	0	0	0	0	0	0	0	0	0	0	0	0	0	0	0	0	0	0	0	0	0	0	0	0	0	1	1	0	0	0
37.64	113.74	159.24	Atrichoblast	Atrichoblast_5	5	Meristem	53	0	0	0	0	0	0	0	0	0	0	0	0	0	0	0	0	0	0	0	0	0	0	0	0	0	0	0	0	0	0	0	0	0	0	0	0	0	1	1	0	0	0
35.99	107.95	159.24	Trichoblast	Trichoblast_5	5	Meristem	53	0	1	1	0	0	0	0	0	0	0	0	0	0	0	0	0	0	0	0	0	0	0	0	0	0	0	0	0	0	0	0	0	0	0	0	0	0	0	0	0	0	0
33.09	101.75	159.24	Atrichoblast	Atrichoblast_5	5	Meristem	53	0	0	0	0	0	0	0	0	0	0	0	0	0	0	0	0	0	0	0	0	0	0	0	0	0	0	0	0	0	0	0	0	0	0	0	0	0	1	1	0	0	0
33.09	93.06	159.24	Atrichoblast	Atrichoblast_5	5	Meristem	53	0	0	0	0	0	0	0	0	0	0	0	0	0	0	0	0	0	0	0	0	0	0	0	0	0	0	0	0	0	0	0	0	0	0	0	0	0	1	1	0	0	0
35.99	86.03	159.24	Trichoblast	Trichoblast_5	5	Meristem	53	0	1	1	0	0	0	0	0	0	0	0	0	0	0	0	0	0	0	0	0	0	0	0	0	0	0	0	0	0	0	0	0	0	0	0	0	0	0	0	0	0	0
40.95	79.41	159.24	Atrichoblast	Atrichoblast_5	5	Meristem	53	0	0	0	0	0	0	0	0	0	0	0	0	0	0	0	0	0	0	0	0	0	0	0	0	0	0	0	0	0	0	0	0	0	0	0	0	0	1	1	0	0	0
49.22	74.03	159.24	Atrichoblast	Atrichoblast_5	5	Meristem	53	0	0	0	0	0	0	0	0	0	0	0	0	0	0	0	0	0	0	0	0	0	0	0	0	0	0	0	0	0	0	0	0	0	0	0	0	0	1	1	0	0	0
58.74	70.73	159.24	Trichoblast	Trichoblast_5	5	Meristem	53	0	1	1	0	0	0	0	0	0	0	0	0	0	0	0	0	0	0	0	0	0	0	0	0	0	0	0	0	0	0	0	0	0	0	0	0	0	0	0	0	0	0
63.7	61.63	159.24	Lateral Root Cap	LRC_3	3	LRC_3	54	0	0	0	0	0	0	0	0	0	1	1	1	0	0	0	0	0	0	0	0	0	0	0	0	0	0	0	0	0	0	0	0	0	0	0	0	0	1	0	0	0	0
73.63	63.28	159.24	Lateral Root Cap	LRC_3	3	LRC_3	54	0	0	0	0	0	0	0	0	0	1	1	1	0	0	0	0	0	0	0	0	0	0	0	0	0	0	0	0	0	0	0	0	0	0	0	0	0	1	0	0	0	0
81.49	65.76	159.24	Lateral Root Cap	LRC_3	3	LRC_3	54	0	0	0	0	0	0	0	0	0	1	1	1	0	0	0	0	0	0	0	0	0	0	0	0	0	0	0	0	0	0	0	0	0	0	0	0	0	1	0	0	0	0
86.45	67.83	159.24	Lateral Root Cap	LRC_3	3	LRC_3	54	0	0	0	0	0	0	0	0	0	1	1	1	0	0	0	0	0	0	0	0	0	0	0	0	0	0	0	0	0	0	0	0	0	0	0	0	0	1	0	0	0	0
92.24	71.14	159.24	Lateral Root Cap	LRC_3	3	LRC_3	54	0	0	0	0	0	0	0	0	0	1	1	1	0	0	0	0	0	0	0	0	0	0	0	0	0	0	0	0	0	0	0	0	0	0	0	0	0	1	0	0	0	0
95.96	75.69	159.24	Lateral Root Cap	LRC_3	3	LRC_3	54	0	0	0	0	0	0	0	0	0	1	1	1	0	0	0	0	0	0	0	0	0	0	0	0	0	0	0	0	0	0	0	0	0	0	0	0	0	1	0	0	0	0
100.1	79.83	159.24	Lateral Root Cap	LRC_3	3	LRC_3	54	0	0	0	0	0	0	0	0	0	1	1	1	0	0	0	0	0	0	0	0	0	0	0	0	0	0	0	0	0	0	0	0	0	0	0	0	0	1	0	0	0	0
102.17	85.62	159.24	Lateral Root Cap	LRC_3	3	LRC_3	54	0	0	0	0	0	0	0	0	0	1	1	1	0	0	0	0	0	0	0	0	0	0	0	0	0	0	0	0	0	0	0	0	0	0	0	0	0	1	0	0	0	0
103.41	90.17	159.24	Lateral Root Cap	LRC_3	3	LRC_3	54	0	0	0	0	0	0	0	0	0	1	1	1	0	0	0	0	0	0	0	0	0	0	0	0	0	0	0	0	0	0	0	0	0	0	0	0	0	1	0	0	0	0
104.65	94.72	159.24	Lateral Root Cap	LRC_3	3	LRC_3	54	0	0	0	0	0	0	0	0	0	1	1	1	0	0	0	0	0	0	0	0	0	0	0	0	0	0	0	0	0	0	0	0	0	0	0	0	0	1	0	0	0	0
105.48	100.51	159.24	Lateral Root Cap	LRC_3	3	LRC_3	54	0	0	0	0	0	0	0	0	0	1	1	1	0	0	0	0	0	0	0	0	0	0	0	0	0	0	0	0	0	0	0	0	0	0	0	0	0	1	0	0	0	0
104.65	105.47	159.24	Lateral Root Cap	LRC_3	3	LRC_3	54	0	0	0	0	0	0	0	0	0	1	1	1	0	0	0	0	0	0	0	0	0	0	0	0	0	0	0	0	0	0	0	0	0	0	0	0	0	1	0	0	0	0
102.99	110.02	159.24	Lateral Root Cap	LRC_3	3	LRC_3	54	0	0	0	0	0	0	0	0	0	1	1	1	0	0	0	0	0	0	0	0	0	0	0	0	0	0	0	0	0	0	0	0	0	0	0	0	0	1	0	0	0	0
100.1	114.15	159.24	Lateral Root Cap	LRC_3	3	LRC_3	54	0	0	0	0	0	0	0	0	0	1	1	1	0	0	0	0	0	0	0	0	0	0	0	0	0	0	0	0	0	0	0	0	0	0	0	0	0	1	0	0	0	0
96.79	119.53	159.24	Lateral Root Cap	LRC_3	3	LRC_3	54	0	0	0	0	0	0	0	0	0	1	1	1	0	0	0	0	0	0	0	0	0	0	0	0	0	0	0	0	0	0	0	0	0	0	0	0	0	1	0	0	0	0
93.89	123.67	159.24	Lateral Root Cap	LRC_3	3	LRC_3	54	0	0	0	0	0	0	0	0	0	1	1	1	0	0	0	0	0	0	0	0	0	0	0	0	0	0	0	0	0	0	0	0	0	0	0	0	0	1	0	0	0	0
88.93	127.8	159.24	Lateral Root Cap	LRC_3	3	LRC_3	54	0	0	0	0	0	0	0	0	0	1	1	1	0	0	0	0	0	0	0	0	0	0	0	0	0	0	0	0	0	0	0	0	0	0	0	0	0	1	0	0	0	0
83.14	130.7	159.24	Lateral Root Cap	LRC_3	3	LRC_3	54	0	0	0	0	0	0	0	0	0	1	1	1	0	0	0	0	0	0	0	0	0	0	0	0	0	0	0	0	0	0	0	0	0	0	0	0	0	1	0	0	0	0
76.94	133.18	159.24	Lateral Root Cap	LRC_3	3	LRC_3	54	0	0	0	0	0	0	0	0	0	1	1	1	0	0	0	0	0	0	0	0	0	0	0	0	0	0	0	0	0	0	0	0	0	0	0	0	0	1	0	0	0	0
71.15	136.49	159.24	Lateral Root Cap	LRC_3	3	LRC_3	54	0	0	0	0	0	0	0	0	0	1	1	1	0	0	0	0	0	0	0	0	0	0	0	0	0	0	0	0	0	0	0	0	0	0	0	0	0	1	0	0	0	0
64.53	136.49	159.24	Lateral Root Cap	LRC_3	3	LRC_3	54	0	0	0	0	0	0	0	0	0	1	1	1	0	0	0	0	0	0	0	0	0	0	0	0	0	0	0	0	0	0	0	0	0	0	0	0	0	1	0	0	0	0
57.91	135.25	159.24	Lateral Root Cap	LRC_3	3	LRC_3	54	0	0	0	0	0	0	0	0	0	1	1	1	0	0	0	0	0	0	0	0	0	0	0	0	0	0	0	0	0	0	0	0	0	0	0	0	0	1	0	0	0	0
51.71	134.01	159.24	Lateral Root Cap	LRC_3	3	LRC_3	54	0	0	0	0	0	0	0	0	0	1	1	1	0	0	0	0	0	0	0	0	0	0	0	0	0	0	0	0	0	0	0	0	0	0	0	0	0	1	0	0	0	0
45.5	131.53	159.24	Lateral Root Cap	LRC_3	3	LRC_3	54	0	0	0	0	0	0	0	0	0	1	1	1	0	0	0	0	0	0	0	0	0	0	0	0	0	0	0	0	0	0	0	0	0	0	0	0	0	1	0	0	0	0
40.13	128.63	159.24	Lateral Root Cap	LRC_3	3	LRC_3	54	0	0	0	0	0	0	0	0	0	1	1	1	0	0	0	0	0	0	0	0	0	0	0	0	0	0	0	0	0	0	0	0	0	0	0	0	0	1	0	0	0	0
36.4	124.08	159.24	Lateral Root Cap	LRC_3	3	LRC_3	54	0	0	0	0	0	0	0	0	0	1	1	1	0	0	0	0	0	0	0	0	0	0	0	0	0	0	0	0	0	0	0	0	0	0	0	0	0	1	0	0	0	0
31.44	119.53	159.24	Lateral Root Cap	LRC_3	3	LRC_3	54	0	0	0	0	0	0	0	0	0	1	1	1	0	0	0	0	0	0	0	0	0	0	0	0	0	0	0	0	0	0	0	0	0	0	0	0	0	1	0	0	0	0
28.54	112.5	159.24	Lateral Root Cap	LRC_3	3	LRC_3	54	0	0	0	0	0	0	0	0	0	1	1	1	0	0	0	0	0	0	0	0	0	0	0	0	0	0	0	0	0	0	0	0	0	0	0	0	0	1	0	0	0	0
27.3	106.71	159.24	Lateral Root Cap	LRC_3	3	LRC_3	54	0	0	0	0	0	0	0	0	0	1	1	1	0	0	0	0	0	0	0	0	0	0	0	0	0	0	0	0	0	0	0	0	0	0	0	0	0	1	0	0	0	0
25.65	100.51	159.24	Lateral Root Cap	LRC_3	3	LRC_3	54	0	0	0	0	0	0	0	0	0	1	1	1	0	0	0	0	0	0	0	0	0	0	0	0	0	0	0	0	0	0	0	0	0	0	0	0	0	1	0	0	0	0
25.24	93.89	159.24	Lateral Root Cap	LRC_3	3	LRC_3	54	0	0	0	0	0	0	0	0	0	1	1	1	0	0	0	0	0	0	0	0	0	0	0	0	0	0	0	0	0	0	0	0	0	0	0	0	0	1	0	0	0	0
26.48	87.68	159.24	Lateral Root Cap	LRC_3	3	LRC_3	54	0	0	0	0	0	0	0	0	0	1	1	1	0	0	0	0	0	0	0	0	0	0	0	0	0	0	0	0	0	0	0	0	0	0	0	0	0	1	0	0	0	0
31.03	80.65	159.24	Lateral Root Cap	LRC_3	3	LRC_3	54	0	0	0	0	0	0	0	0	0	1	1	1	0	0	0	0	0	0	0	0	0	0	0	0	0	0	0	0	0	0	0	0	0	0	0	0	0	1	0	0	0	0
35.16	73.21	159.24	Lateral Root Cap	LRC_3	3	LRC_3	54	0	0	0	0	0	0	0	0	0	1	1	1	0	0	0	0	0	0	0	0	0	0	0	0	0	0	0	0	0	0	0	0	0	0	0	0	0	1	0	0	0	0
41.37	69.9	159.24	Lateral Root Cap	LRC_3	3	LRC_3	54	0	0	0	0	0	0	0	0	0	1	1	1	0	0	0	0	0	0	0	0	0	0	0	0	0	0	0	0	0	0	0	0	0	0	0	0	0	1	0	0	0	0
46.74	66.59	159.24	Lateral Root Cap	LRC_3	3	LRC_3	54	0	0	0	0	0	0	0	0	0	1	1	1	0	0	0	0	0	0	0	0	0	0	0	0	0	0	0	0	0	0	0	0	0	0	0	0	0	1	0	0	0	0
53.36	64.52	159.24	Lateral Root Cap	LRC_3	3	LRC_3	54	0	0	0	0	0	0	0	0	0	1	1	1	0	0	0	0	0	0	0	0	0	0	0	0	0	0	0	0	0	0	0	0	0	0	0	0	0	1	0	0	0	0
58.32	63.28	159.24	Lateral Root Cap	LRC_3	3	LRC_3	54	0	0	0	0	0	0	0	0	0	1	1	1	0	0	0	0	0	0	0	0	0	0	0	0	0	0	0	0	0	0	0	0	0	0	0	0	0	1	0	0	0	0
60.39	89.75	159.24	Phloem	Phloem_3	3	Meristem	55	0	0	0	0	0	1	1	0	0	0	0	0	0	0	0	0	0	0	0	0	0	0	0	0	0	0	0	0	0	0	0	0	0	0	0	0	0	0	0	0	0	0
64.53	88.92	159.24	Phloem	Phloem_3	3	Meristem	55	0	0	0	0	0	1	1	0	0	0	0	0	0	0	0	0	0	0	0	0	0	0	0	0	0	0	0	0	0	0	0	0	0	0	0	0	0	0	0	0	0	0
70	106	159.24	Phloem	Phloem_3	3	Meristem	55	0	0	0	0	0	1	1	0	0	0	0	0	0	0	0	0	0	0	0	0	0	0	0	0	0	0	0	0	0	0	0	0	0	0	0	0	0	0	0	0	0	0
63.7	107.54	159.24	Phloem	Phloem_3	3	Meristem	55	0	0	0	0	0	1	1	0	0	0	0	0	0	0	0	0	0	0	0	0	0	0	0	0	0	0	0	0	0	0	0	0	0	0	0	0	0	0	0	0	0	0
55.43	95.96	159.24	Procambium	Procambium_4	4	Meristem	56	0	0	0	0	0	1	1	0	0	0	0	0	0	0	0	0	0	0	0	0	0	0	0	0	0	0	0	0	0	0	0	1	0	0	0	0	0	0	0	0	0	0
61.22	95.13	159.24	Procambium	Procambium_4	4	Meristem	56	0	0	0	0	0	1	1	0	0	0	0	0	0	0	0	0	0	0	0	0	0	0	0	0	0	0	0	0	0	0	0	1	0	0	0	0	0	0	0	0	0	0
66.6	93.06	159.24	Procambium	Procambium_4	4	Meristem	56	0	0	0	0	0	1	1	0	0	0	0	0	0	0	0	0	0	0	0	0	0	0	0	0	0	0	0	0	0	0	0	1	0	0	0	0	0	0	0	0	0	0
68.66	91.82	159.24	Procambium	Procambium_4	4	Meristem	56	0	0	0	0	0	1	1	0	0	0	0	0	0	0	0	0	0	0	0	0	0	0	0	0	0	0	0	0	0	0	0	1	0	0	0	0	0	0	0	0	0	0
59.57	105.47	159.24	Procambium	Procambium_4	4	Meristem	56	0	0	0	0	0	1	1	0	0	0	0	0	0	0	0	0	0	0	0	0	0	0	0	0	0	0	0	0	0	0	0	1	0	0	0	0	0	0	0	0	0	0
65.36	103.81	159.24	Procambium	Procambium_4	4	Meristem	56	0	0	0	0	0	1	1	0	0	0	0	0	0	0	0	0	0	0	0	0	0	0	0	0	0	0	0	0	0	0	0	1	0	0	0	0	0	0	0	0	0	0
69.91	101.75	159.24	Procambium	Procambium_4	4	Meristem	56	0	0	0	0	0	1	1	0	0	0	0	0	0	0	0	0	0	0	0	0	0	0	0	0	0	0	0	0	0	0	0	1	0	0	0	0	0	0	0	0	0	0
74.87	100.51	159.24	Procambium	Procambium_4	4	Meristem	56	0	0	0	0	0	1	1	0	0	0	0	0	0	0	0	0	0	0	0	0	0	0	0	0	0	0	0	0	0	0	0	1	0	0	0	0	0	0	0	0	0	0
68.25	56.25	165.86	Lateral Root Cap	LRC_4	4	LRC_4	57	0	0	0	0	0	0	0	0	0	1	1	1	0	0	0	0	0	0	0	0	0	0	0	0	0	0	0	0	0	0	0	0	0	0	0	0	0	1	0	0	0	0
78.18	58.73	165.86	Lateral Root Cap	LRC_4	4	LRC_4	57	0	0	0	0	0	0	0	0	0	1	1	1	0	0	0	0	0	0	0	0	0	0	0	0	0	0	0	0	0	0	0	0	0	0	0	0	0	1	0	0	0	0
87.69	62.04	165.86	Lateral Root Cap	LRC_4	4	LRC_4	57	0	0	0	0	0	0	0	0	0	1	1	1	0	0	0	0	0	0	0	0	0	0	0	0	0	0	0	0	0	0	0	0	0	0	0	0	0	1	0	0	0	0
95.96	67.42	165.86	Lateral Root Cap	LRC_4	4	LRC_4	57	0	0	0	0	0	0	0	0	0	1	1	1	0	0	0	0	0	0	0	0	0	0	0	0	0	0	0	0	0	0	0	0	0	0	0	0	0	1	0	0	0	0
101.75	74.03	165.86	Lateral Root Cap	LRC_4	4	LRC_4	57	0	0	0	0	0	0	0	0	0	1	1	1	0	0	0	0	0	0	0	0	0	0	0	0	0	0	0	0	0	0	0	0	0	0	0	0	0	1	0	0	0	0
106.3	82.72	165.86	Lateral Root Cap	LRC_4	4	LRC_4	57	0	0	0	0	0	0	0	0	0	1	1	1	0	0	0	0	0	0	0	0	0	0	0	0	0	0	0	0	0	0	0	0	0	0	0	0	0	1	0	0	0	0
111.68	92.23	165.86	Lateral Root Cap	LRC_4	4	LRC_4	57	0	0	0	0	0	0	0	0	0	1	1	1	0	0	0	0	0	0	0	0	0	0	0	0	0	0	0	0	0	0	0	0	0	0	0	0	0	1	0	0	0	0
111.68	109.19	165.86	Lateral Root Cap	LRC_4	4	LRC_4	57	0	0	0	0	0	0	0	0	0	1	1	1	0	0	0	0	0	0	0	0	0	0	0	0	0	0	0	0	0	0	0	0	0	0	0	0	0	1	0	0	0	0
107.13	115.4	165.86	Lateral Root Cap	LRC_4	4	LRC_4	57	0	0	0	0	0	0	0	0	0	1	1	1	0	0	0	0	0	0	0	0	0	0	0	0	0	0	0	0	0	0	0	0	0	0	0	0	0	1	0	0	0	0
100.93	128.22	165.86	Lateral Root Cap	LRC_4	4	LRC_4	57	0	0	0	0	0	0	0	0	0	1	1	1	0	0	0	0	0	0	0	0	0	0	0	0	0	0	0	0	0	0	0	0	0	0	0	0	0	1	0	0	0	0
93.89	133.18	165.86	Lateral Root Cap	LRC_4	4	LRC_4	57	0	0	0	0	0	0	0	0	0	1	1	1	0	0	0	0	0	0	0	0	0	0	0	0	0	0	0	0	0	0	0	0	0	0	0	0	0	1	0	0	0	0
86.04	136.9	165.86	Lateral Root Cap	LRC_4	4	LRC_4	57	0	0	0	0	0	0	0	0	0	1	1	1	0	0	0	0	0	0	0	0	0	0	0	0	0	0	0	0	0	0	0	0	0	0	0	0	0	1	0	0	0	0
79	139.8	165.86	Lateral Root Cap	LRC_4	4	LRC_4	57	0	0	0	0	0	0	0	0	0	1	1	1	0	0	0	0	0	0	0	0	0	0	0	0	0	0	0	0	0	0	0	0	0	0	0	0	0	1	0	0	0	0
69.91	141.04	165.86	Lateral Root Cap	LRC_4	4	LRC_4	57	0	0	0	0	0	0	0	0	0	1	1	1	0	0	0	0	0	0	0	0	0	0	0	0	0	0	0	0	0	0	0	0	0	0	0	0	0	1	0	0	0	0
61.63	142.28	165.86	Lateral Root Cap	LRC_4	4	LRC_4	57	0	0	0	0	0	0	0	0	0	1	1	1	0	0	0	0	0	0	0	0	0	0	0	0	0	0	0	0	0	0	0	0	0	0	0	0	0	1	0	0	0	0
54.19	141.45	165.86	Lateral Root Cap	LRC_4	4	LRC_4	57	0	0	0	0	0	0	0	0	0	1	1	1	0	0	0	0	0	0	0	0	0	0	0	0	0	0	0	0	0	0	0	0	0	0	0	0	0	1	0	0	0	0
46.33	138.56	165.86	Lateral Root Cap	LRC_4	4	LRC_4	57	0	0	0	0	0	0	0	0	0	1	1	1	0	0	0	0	0	0	0	0	0	0	0	0	0	0	0	0	0	0	0	0	0	0	0	0	0	1	0	0	0	0
39.71	134.84	165.86	Lateral Root Cap	LRC_4	4	LRC_4	57	0	0	0	0	0	0	0	0	0	1	1	1	0	0	0	0	0	0	0	0	0	0	0	0	0	0	0	0	0	0	0	0	0	0	0	0	0	1	0	0	0	0
33.1	129.87	165.86	Lateral Root Cap	LRC_4	4	LRC_4	57	0	0	0	0	0	0	0	0	0	1	1	1	0	0	0	0	0	0	0	0	0	0	0	0	0	0	0	0	0	0	0	0	0	0	0	0	0	1	0	0	0	0
26.89	123.67	165.86	Lateral Root Cap	LRC_4	4	LRC_4	57	0	0	0	0	0	0	0	0	0	1	1	1	0	0	0	0	0	0	0	0	0	0	0	0	0	0	0	0	0	0	0	0	0	0	0	0	0	1	0	0	0	0
23.17	117.88	165.86	Lateral Root Cap	LRC_4	4	LRC_4	57	0	0	0	0	0	0	0	0	0	1	1	1	0	0	0	0	0	0	0	0	0	0	0	0	0	0	0	0	0	0	0	0	0	0	0	0	0	1	0	0	0	0
20.69	110.43	165.86	Lateral Root Cap	LRC_4	4	LRC_4	57	0	0	0	0	0	0	0	0	0	1	1	1	0	0	0	0	0	0	0	0	0	0	0	0	0	0	0	0	0	0	0	0	0	0	0	0	0	1	0	0	0	0
19.45	102.16	165.86	Lateral Root Cap	LRC_4	4	LRC_4	57	0	0	0	0	0	0	0	0	0	1	1	1	0	0	0	0	0	0	0	0	0	0	0	0	0	0	0	0	0	0	0	0	0	0	0	0	0	1	0	0	0	0
19.03	93.47	165.86	Lateral Root Cap	LRC_4	4	LRC_4	57	0	0	0	0	0	0	0	0	0	1	1	1	0	0	0	0	0	0	0	0	0	0	0	0	0	0	0	0	0	0	0	0	0	0	0	0	0	1	0	0	0	0
21.93	84.38	165.86	Lateral Root Cap	LRC_4	4	LRC_4	57	0	0	0	0	0	0	0	0	0	1	1	1	0	0	0	0	0	0	0	0	0	0	0	0	0	0	0	0	0	0	0	0	0	0	0	0	0	1	0	0	0	0
26.06	77.34	165.86	Lateral Root Cap	LRC_4	4	LRC_4	57	0	0	0	0	0	0	0	0	0	1	1	1	0	0	0	0	0	0	0	0	0	0	0	0	0	0	0	0	0	0	0	0	0	0	0	0	0	1	0	0	0	0
31.44	70.73	165.86	Lateral Root Cap	LRC_4	4	LRC_4	57	0	0	0	0	0	0	0	0	0	1	1	1	0	0	0	0	0	0	0	0	0	0	0	0	0	0	0	0	0	0	0	0	0	0	0	0	0	1	0	0	0	0
38.47	63.69	165.86	Lateral Root Cap	LRC_4	4	LRC_4	57	0	0	0	0	0	0	0	0	0	1	1	1	0	0	0	0	0	0	0	0	0	0	0	0	0	0	0	0	0	0	0	0	0	0	0	0	0	1	0	0	0	0
48.4	58.32	165.86	Lateral Root Cap	LRC_4	4	LRC_4	57	0	0	0	0	0	0	0	0	0	1	1	1	0	0	0	0	0	0	0	0	0	0	0	0	0	0	0	0	0	0	0	0	0	0	0	0	0	1	0	0	0	0
58.74	56.25	165.86	Lateral Root Cap	LRC_4	4	LRC_4	57	0	0	0	0	0	0	0	0	0	1	1	1	0	0	0	0	0	0	0	0	0	0	0	0	0	0	0	0	0	0	0	0	0	0	0	0	0	1	0	0	0	0
64.53	61.21	165.86	Lateral Root Cap	LRC_3	3	LRC_3	58	0	0	0	0	0	0	0	0	0	1	1	1	0	0	0	0	0	0	0	0	0	0	0	0	0	0	0	0	0	0	0	0	0	0	0	0	0	1	0	0	0	0
74.45	62.04	165.86	Lateral Root Cap	LRC_3	3	LRC_3	58	0	0	0	0	0	0	0	0	0	1	1	1	0	0	0	0	0	0	0	0	0	0	0	0	0	0	0	0	0	0	0	0	0	0	0	0	0	1	0	0	0	0
81.49	64.52	165.86	Lateral Root Cap	LRC_3	3	LRC_3	58	0	0	0	0	0	0	0	0	0	1	1	1	0	0	0	0	0	0	0	0	0	0	0	0	0	0	0	0	0	0	0	0	0	0	0	0	0	1	0	0	0	0
88.1	67.83	165.86	Lateral Root Cap	LRC_3	3	LRC_3	58	0	0	0	0	0	0	0	0	0	1	1	1	0	0	0	0	0	0	0	0	0	0	0	0	0	0	0	0	0	0	0	0	0	0	0	0	0	1	0	0	0	0
93.07	72.38	165.86	Lateral Root Cap	LRC_3	3	LRC_3	58	0	0	0	0	0	0	0	0	0	1	1	1	0	0	0	0	0	0	0	0	0	0	0	0	0	0	0	0	0	0	0	0	0	0	0	0	0	1	0	0	0	0
96.38	76.1	165.86	Lateral Root Cap	LRC_3	3	LRC_3	58	0	0	0	0	0	0	0	0	0	1	1	1	0	0	0	0	0	0	0	0	0	0	0	0	0	0	0	0	0	0	0	0	0	0	0	0	0	1	0	0	0	0
101.34	80.24	165.86	Lateral Root Cap	LRC_3	3	LRC_3	58	0	0	0	0	0	0	0	0	0	1	1	1	0	0	0	0	0	0	0	0	0	0	0	0	0	0	0	0	0	0	0	0	0	0	0	0	0	1	0	0	0	0
104.65	86.44	165.86	Lateral Root Cap	LRC_3	3	LRC_3	58	0	0	0	0	0	0	0	0	0	1	1	1	0	0	0	0	0	0	0	0	0	0	0	0	0	0	0	0	0	0	0	0	0	0	0	0	0	1	0	0	0	0
105.48	90.58	165.86	Lateral Root Cap	LRC_3	3	LRC_3	58	0	0	0	0	0	0	0	0	0	1	1	1	0	0	0	0	0	0	0	0	0	0	0	0	0	0	0	0	0	0	0	0	0	0	0	0	0	1	0	0	0	0
105.89	95.96	165.86	Lateral Root Cap	LRC_3	3	LRC_3	58	0	0	0	0	0	0	0	0	0	1	1	1	0	0	0	0	0	0	0	0	0	0	0	0	0	0	0	0	0	0	0	0	0	0	0	0	0	1	0	0	0	0
106.3	102.16	165.86	Lateral Root Cap	LRC_3	3	LRC_3	58	0	0	0	0	0	0	0	0	0	1	1	1	0	0	0	0	0	0	0	0	0	0	0	0	0	0	0	0	0	0	0	0	0	0	0	0	0	1	0	0	0	0
104.65	110.02	165.86	Lateral Root Cap	LRC_3	3	LRC_3	58	0	0	0	0	0	0	0	0	0	1	1	1	0	0	0	0	0	0	0	0	0	0	0	0	0	0	0	0	0	0	0	0	0	0	0	0	0	1	0	0	0	0
101.75	116.22	165.86	Lateral Root Cap	LRC_3	3	LRC_3	58	0	0	0	0	0	0	0	0	0	1	1	1	0	0	0	0	0	0	0	0	0	0	0	0	0	0	0	0	0	0	0	0	0	0	0	0	0	1	0	0	0	0
97.2	122.84	165.86	Lateral Root Cap	LRC_3	3	LRC_3	58	0	0	0	0	0	0	0	0	0	1	1	1	0	0	0	0	0	0	0	0	0	0	0	0	0	0	0	0	0	0	0	0	0	0	0	0	0	1	0	0	0	0
91	129.87	165.86	Lateral Root Cap	LRC_3	3	LRC_3	58	0	0	0	0	0	0	0	0	0	1	1	1	0	0	0	0	0	0	0	0	0	0	0	0	0	0	0	0	0	0	0	0	0	0	0	0	0	1	0	0	0	0
82.73	134	165.86	Lateral Root Cap	LRC_3	3	LRC_3	58	0	0	0	0	0	0	0	0	0	1	1	1	0	0	0	0	0	0	0	0	0	0	0	0	0	0	0	0	0	0	0	0	0	0	0	0	0	1	0	0	0	0
74.87	135.25	165.86	Lateral Root Cap	LRC_3	3	LRC_3	58	0	0	0	0	0	0	0	0	0	1	1	1	0	0	0	0	0	0	0	0	0	0	0	0	0	0	0	0	0	0	0	0	0	0	0	0	0	1	0	0	0	0
64.94	136.08	165.86	Lateral Root Cap	LRC_3	3	LRC_3	58	0	0	0	0	0	0	0	0	0	1	1	1	0	0	0	0	0	0	0	0	0	0	0	0	0	0	0	0	0	0	0	0	0	0	0	0	0	1	0	0	0	0
57.08	137.32	165.86	Lateral Root Cap	LRC_3	3	LRC_3	58	0	0	0	0	0	0	0	0	0	1	1	1	0	0	0	0	0	0	0	0	0	0	0	0	0	0	0	0	0	0	0	0	0	0	0	0	0	1	0	0	0	0
49.64	135.66	165.86	Lateral Root Cap	LRC_3	3	LRC_3	58	0	0	0	0	0	0	0	0	0	1	1	1	0	0	0	0	0	0	0	0	0	0	0	0	0	0	0	0	0	0	0	0	0	0	0	0	0	1	0	0	0	0
44.26	133.18	165.86	Lateral Root Cap	LRC_3	3	LRC_3	58	0	0	0	0	0	0	0	0	0	1	1	1	0	0	0	0	0	0	0	0	0	0	0	0	0	0	0	0	0	0	0	0	0	0	0	0	0	1	0	0	0	0
39.71	129.46	165.86	Lateral Root Cap	LRC_3	3	LRC_3	58	0	0	0	0	0	0	0	0	0	1	1	1	0	0	0	0	0	0	0	0	0	0	0	0	0	0	0	0	0	0	0	0	0	0	0	0	0	1	0	0	0	0
34.75	126.15	165.86	Lateral Root Cap	LRC_3	3	LRC_3	58	0	0	0	0	0	0	0	0	0	1	1	1	0	0	0	0	0	0	0	0	0	0	0	0	0	0	0	0	0	0	0	0	0	0	0	0	0	1	0	0	0	0
30.2	120.36	165.86	Lateral Root Cap	LRC_3	3	LRC_3	58	0	0	0	0	0	0	0	0	0	1	1	1	0	0	0	0	0	0	0	0	0	0	0	0	0	0	0	0	0	0	0	0	0	0	0	0	0	1	0	0	0	0
26.89	114.15	165.86	Lateral Root Cap	LRC_3	3	LRC_3	58	0	0	0	0	0	0	0	0	0	1	1	1	0	0	0	0	0	0	0	0	0	0	0	0	0	0	0	0	0	0	0	0	0	0	0	0	0	1	0	0	0	0
25.24	107.12	165.86	Lateral Root Cap	LRC_3	3	LRC_3	58	0	0	0	0	0	0	0	0	0	1	1	1	0	0	0	0	0	0	0	0	0	0	0	0	0	0	0	0	0	0	0	0	0	0	0	0	0	1	0	0	0	0
24.41	100.92	165.86	Lateral Root Cap	LRC_3	3	LRC_3	58	0	0	0	0	0	0	0	0	0	1	1	1	0	0	0	0	0	0	0	0	0	0	0	0	0	0	0	0	0	0	0	0	0	0	0	0	0	1	0	0	0	0
23.58	93.89	165.86	Lateral Root Cap	LRC_3	3	LRC_3	58	0	0	0	0	0	0	0	0	0	1	1	1	0	0	0	0	0	0	0	0	0	0	0	0	0	0	0	0	0	0	0	0	0	0	0	0	0	1	0	0	0	0
25.65	86.86	165.86	Lateral Root Cap	LRC_3	3	LRC_3	58	0	0	0	0	0	0	0	0	0	1	1	1	0	0	0	0	0	0	0	0	0	0	0	0	0	0	0	0	0	0	0	0	0	0	0	0	0	1	0	0	0	0
29.37	80.24	165.86	Lateral Root Cap	LRC_3	3	LRC_3	58	0	0	0	0	0	0	0	0	0	1	1	1	0	0	0	0	0	0	0	0	0	0	0	0	0	0	0	0	0	0	0	0	0	0	0	0	0	1	0	0	0	0
33.92	73.62	165.86	Lateral Root Cap	LRC_3	3	LRC_3	58	0	0	0	0	0	0	0	0	0	1	1	1	0	0	0	0	0	0	0	0	0	0	0	0	0	0	0	0	0	0	0	0	0	0	0	0	0	1	0	0	0	0
40.54	67.83	165.86	Lateral Root Cap	LRC_3	3	LRC_3	58	0	0	0	0	0	0	0	0	0	1	1	1	0	0	0	0	0	0	0	0	0	0	0	0	0	0	0	0	0	0	0	0	0	0	0	0	0	1	0	0	0	0
46.33	64.11	165.86	Lateral Root Cap	LRC_3	3	LRC_3	58	0	0	0	0	0	0	0	0	0	1	1	1	0	0	0	0	0	0	0	0	0	0	0	0	0	0	0	0	0	0	0	0	0	0	0	0	0	1	0	0	0	0
55.43	62.04	165.86	Lateral Root Cap	LRC_3	3	LRC_3	58	0	0	0	0	0	0	0	0	0	1	1	1	0	0	0	0	0	0	0	0	0	0	0	0	0	0	0	0	0	0	0	0	0	0	0	0	0	1	0	0	0	0
67.01	68.24	165.86	Atrichoblast	Atrichoblast_6	6	Meristem	59	0	0	0	0	0	0	0	0	0	0	0	0	0	0	0	0	0	0	0	0	0	0	0	0	0	0	0	0	0	0	0	0	0	0	0	0	0	1	1	0	0	0
75.7	70.31	165.86	Atrichoblast	Atrichoblast_6	6	Meristem	59	0	0	0	0	0	0	0	0	0	0	0	0	0	0	0	0	0	0	0	0	0	0	0	0	0	0	0	0	0	0	0	0	0	0	0	0	0	1	1	0	0	0
83.14	74.03	165.86	Trichoblast	Trichoblast_6	6	Meristem	59	0	1	1	0	0	0	0	0	0	0	0	0	0	0	0	0	0	0	0	0	0	0	0	0	0	0	0	0	0	0	0	0	0	0	0	0	0	0	0	0	0	0
91.83	77.76	165.86	Atrichoblast	Atrichoblast_6	6	Meristem	59	0	0	0	0	0	0	0	0	0	0	0	0	0	0	0	0	0	0	0	0	0	0	0	0	0	0	0	0	0	0	0	0	0	0	0	0	0	1	1	0	0	0
95.96	85.62	165.86	Atrichoblast	Atrichoblast_6	6	Meristem	59	0	0	0	0	0	0	0	0	0	0	0	0	0	0	0	0	0	0	0	0	0	0	0	0	0	0	0	0	0	0	0	0	0	0	0	0	0	1	1	0	0	0
98.03	93.47	165.86	Trichoblast	Trichoblast_6	6	Meristem	59	0	1	1	0	0	0	0	0	0	0	0	0	0	0	0	0	0	0	0	0	0	0	0	0	0	0	0	0	0	0	0	0	0	0	0	0	0	0	0	0	0	0
99.27	102.57	165.86	Atrichoblast	Atrichoblast_6	6	Meristem	59	0	0	0	0	0	0	0	0	0	0	0	0	0	0	0	0	0	0	0	0	0	0	0	0	0	0	0	0	0	0	0	0	0	0	0	0	0	1	1	0	0	0
97.2	110.02	165.86	Atrichoblast	Atrichoblast_6	6	Meristem	59	0	0	0	0	0	0	0	0	0	0	0	0	0	0	0	0	0	0	0	0	0	0	0	0	0	0	0	0	0	0	0	0	0	0	0	0	0	1	1	0	0	0
91.41	116.22	165.86	Trichoblast	Trichoblast_6	6	Meristem	59	0	1	1	0	0	0	0	0	0	0	0	0	0	0	0	0	0	0	0	0	0	0	0	0	0	0	0	0	0	0	0	0	0	0	0	0	0	0	0	0	0	0
84.38	123.67	165.86	Atrichoblast	Atrichoblast_6	6	Meristem	59	0	0	0	0	0	0	0	0	0	0	0	0	0	0	0	0	0	0	0	0	0	0	0	0	0	0	0	0	0	0	0	0	0	0	0	0	0	1	1	0	0	0
74.87	128.22	165.86	Trichoblast	Trichoblast_6	6	Meristem	59	0	1	1	0	0	0	0	0	0	0	0	0	0	0	0	0	0	0	0	0	0	0	0	0	0	0	0	0	0	0	0	0	0	0	0	0	0	0	0	0	0	0
64.94	130.29	165.86	Atrichoblast	Atrichoblast_6	6	Meristem	59	0	0	0	0	0	0	0	0	0	0	0	0	0	0	0	0	0	0	0	0	0	0	0	0	0	0	0	0	0	0	0	0	0	0	0	0	0	1	1	0	0	0
54.6	129.46	165.86	Atrichoblast	Atrichoblast_6	6	Meristem	59	0	0	0	0	0	0	0	0	0	0	0	0	0	0	0	0	0	0	0	0	0	0	0	0	0	0	0	0	0	0	0	0	0	0	0	0	0	1	1	0	0	0
46.33	124.91	165.86	Trichoblast	Trichoblast_6	6	Meristem	59	0	1	1	0	0	0	0	0	0	0	0	0	0	0	0	0	0	0	0	0	0	0	0	0	0	0	0	0	0	0	0	0	0	0	0	0	0	0	0	0	0	0
39.71	120.77	165.86	Atrichoblast	Atrichoblast_6	6	Meristem	59	0	0	0	0	0	0	0	0	0	0	0	0	0	0	0	0	0	0	0	0	0	0	0	0	0	0	0	0	0	0	0	0	0	0	0	0	0	1	1	0	0	0
35.16	113.74	165.86	Atrichoblast	Atrichoblast_6	6	Meristem	59	0	0	0	0	0	0	0	0	0	0	0	0	0	0	0	0	0	0	0	0	0	0	0	0	0	0	0	0	0	0	0	0	0	0	0	0	0	1	1	0	0	0
33.51	103.4	165.86	Trichoblast	Trichoblast_6	6	Meristem	59	0	1	1	0	0	0	0	0	0	0	0	0	0	0	0	0	0	0	0	0	0	0	0	0	0	0	0	0	0	0	0	0	0	0	0	0	0	0	0	0	0	0
31.03	93.06	165.86	Atrichoblast	Atrichoblast_6	6	Meristem	59	0	0	0	0	0	0	0	0	0	0	0	0	0	0	0	0	0	0	0	0	0	0	0	0	0	0	0	0	0	0	0	0	0	0	0	0	0	1	1	0	0	0
35.16	84.38	165.86	Trichoblast	Trichoblast_6	6	Meristem	59	0	1	1	0	0	0	0	0	0	0	0	0	0	0	0	0	0	0	0	0	0	0	0	0	0	0	0	0	0	0	0	0	0	0	0	0	0	0	0	0	0	0
40.54	76.52	165.86	Atrichoblast	Atrichoblast_6	6	Meristem	59	0	0	0	0	0	0	0	0	0	0	0	0	0	0	0	0	0	0	0	0	0	0	0	0	0	0	0	0	0	0	0	0	0	0	0	0	0	1	1	0	0	0
47.98	72.38	165.86	Atrichoblast	Atrichoblast_6	6	Meristem	59	0	0	0	0	0	0	0	0	0	0	0	0	0	0	0	0	0	0	0	0	0	0	0	0	0	0	0	0	0	0	0	0	0	0	0	0	0	1	1	0	0	0
58.32	69.9	165.86	Trichoblast	Trichoblast_6	6	Meristem	59	0	1	1	0	0	0	0	0	0	0	0	0	0	0	0	0	0	0	0	0	0	0	0	0	0	0	0	0	0	0	0	0	0	0	0	0	0	0	0	0	0	0
69.49	76.52	168.34	Cortex	Cortex_5	5	Meristem	60	0	0	0	0	0	0	0	0	0	0	0	0	0	0	0	0	0	0	0	1	1	0	0	0	0	1	0	0	0	0	0	0	0	1	0	1	0	0	0	0	0	0
86.04	86.44	168.34	Cortex	Cortex_5	5	Meristem	60	0	0	0	0	0	0	0	0	0	0	0	0	0	0	0	0	0	0	0	1	1	0	0	0	0	1	0	0	0	0	0	0	0	1	0	1	0	0	0	0	0	0
89.76	102.16	168.34	Cortex	Cortex_5	5	Meristem	60	0	0	0	0	0	0	0	0	0	0	0	0	0	0	0	0	0	0	0	1	1	0	0	0	0	1	0	0	0	0	0	0	0	1	0	1	0	0	0	0	0	0
78.59	117.88	168.34	Cortex	Cortex_5	5	Meristem	60	0	0	0	0	0	0	0	0	0	0	0	0	0	0	0	0	0	0	0	1	1	0	0	0	0	1	0	0	0	0	0	0	0	1	0	1	0	0	0	0	0	0
59.57	122.43	168.34	Cortex	Cortex_5	5	Meristem	60	0	0	0	0	0	0	0	0	0	0	0	0	0	0	0	0	0	0	0	1	1	0	0	0	0	1	0	0	0	0	0	0	0	1	0	1	0	0	0	0	0	0
43.85	112.91	168.34	Cortex	Cortex_5	5	Meristem	60	0	0	0	0	0	0	0	0	0	0	0	0	0	0	0	0	0	0	0	1	1	0	0	0	0	1	0	0	0	0	0	0	0	1	0	1	0	0	0	0	0	0
40.13	95.13	168.34	Cortex	Cortex_5	5	Meristem	60	0	0	0	0	0	0	0	0	0	0	0	0	0	0	0	0	0	0	0	1	1	0	0	0	0	1	0	0	0	0	0	0	0	1	0	1	0	0	0	0	0	0
50.88	79.83	168.34	Cortex	Cortex_5	5	Meristem	60	0	0	0	0	0	0	0	0	0	0	0	0	0	0	0	0	0	0	0	1	1	0	0	0	0	1	0	0	0	0	0	0	0	1	0	1	0	0	0	0	0	0
69.08	81.89	168.34	Endodermis	Endodermis_5	5	Meristem	61	1	0	0	0	0	0	0	0	0	0	0	0	0	0	0	0	0	0	0	1	0	0	0	0	0	1	0	0	0	0	0	0	0	0	0	0	1	0	0	0	0	0
80.25	87.27	168.34	Endodermis	Endodermis_5	5	Meristem	61	1	0	0	0	0	0	0	0	0	0	0	0	0	0	0	0	0	0	0	1	0	0	0	0	0	1	0	0	0	0	0	0	0	0	0	0	1	0	0	0	0	0
84.38	100.92	168.34	Endodermis	Endodermis_5	5	Meristem	61	1	0	0	0	0	0	0	0	0	0	0	0	0	0	0	0	0	0	0	1	0	0	0	0	0	1	0	0	0	0	0	0	0	0	0	0	1	0	0	0	0	0
76.94	111.67	168.34	Endodermis	Endodermis_5	5	Meristem	61	1	0	0	0	0	0	0	0	0	0	0	0	0	0	0	0	0	0	0	1	0	0	0	0	0	1	0	0	0	0	0	0	0	0	0	0	1	0	0	0	0	0
62.05	115.81	168.34	Endodermis	Endodermis_5	5	Meristem	61	1	0	0	0	0	0	0	0	0	0	0	0	0	0	0	0	0	0	0	1	0	0	0	0	0	1	0	0	0	0	0	0	0	0	0	0	1	0	0	0	0	0
48.81	109.19	168.34	Endodermis	Endodermis_5	5	Meristem	61	1	0	0	0	0	0	0	0	0	0	0	0	0	0	0	0	0	0	0	1	0	0	0	0	0	1	0	0	0	0	0	0	0	0	0	0	1	0	0	0	0	0
46.74	94.72	168.34	Endodermis	Endodermis_5	5	Meristem	61	1	0	0	0	0	0	0	0	0	0	0	0	0	0	0	0	0	0	0	1	0	0	0	0	0	1	0	0	0	0	0	0	0	0	0	0	1	0	0	0	0	0
54.19	84.38	168.34	Endodermis	Endodermis_5	5	Meristem	61	1	0	0	0	0	0	0	0	0	0	0	0	0	0	0	0	0	0	0	1	0	0	0	0	0	1	0	0	0	0	0	0	0	0	0	0	1	0	0	0	0	0
71.56	85.62	168.34	Pericycle	Pericycle_4	4	Meristem	62	0	0	0	0	0	0	0	0	0	0	0	0	1	1	0	0	0	0	0	0	0	0	0	0	0	0	0	0	0	0	0	0	0	0	0	0	0	0	0	0	0	0
77.76	90.58	168.34	Pericycle	Pericycle_4	4	Meristem	62	0	0	0	0	0	0	0	0	0	0	0	0	1	1	0	0	0	0	0	0	0	0	0	0	0	0	0	0	0	0	0	0	0	0	0	0	0	0	0	0	0	0
81.07	95.96	168.34	Pericycle	Pericycle_4	4	Meristem	62	0	0	0	0	0	0	0	0	0	0	0	0	1	1	0	0	0	0	0	0	0	0	0	0	0	0	0	0	0	0	0	0	0	0	0	0	0	0	0	0	0	0
80.25	101.75	168.34	Pericycle	Pericycle_4	4	Meristem	62	0	0	0	0	0	0	0	0	0	0	0	0	1	1	0	0	0	0	0	0	0	0	0	0	0	0	0	0	0	0	0	0	0	0	0	0	0	0	0	0	0	0
77.35	106.71	168.34	Pericycle	Pericycle_4	4	Meristem	62	0	0	0	0	0	0	0	0	0	0	0	0	1	1	0	0	0	0	0	0	0	0	0	0	0	0	0	0	0	0	0	0	0	0	0	0	0	0	0	0	0	0
71.97	110.85	168.34	Pericycle	Pericycle_4	4	Meristem	62	0	0	0	0	0	0	0	0	0	0	0	0	1	1	0	0	0	0	0	0	0	0	0	0	0	0	0	0	0	0	0	0	0	0	0	0	0	0	0	0	0	0
64.94	112.91	168.34	Pericycle	Pericycle_4	4	Meristem	62	0	0	0	0	0	0	0	0	0	0	0	0	1	1	0	0	0	0	0	0	0	0	0	0	0	0	0	0	0	0	0	0	0	0	0	0	0	0	0	0	0	0
59.98	112.5	168.34	Pericycle	Pericycle_4	4	Meristem	62	0	0	0	0	0	0	0	0	0	0	0	0	1	1	0	0	0	0	0	0	0	0	0	0	0	0	0	0	0	0	0	0	0	0	0	0	0	0	0	0	0	0
55.02	109.19	168.34	Pericycle	Pericycle_4	4	Meristem	62	0	0	0	0	0	0	0	0	0	0	0	0	1	1	0	0	0	0	0	0	0	0	0	0	0	0	0	0	0	0	0	0	0	0	0	0	0	0	0	0	0	0
50.47	103.4	168.34	Pericycle	Pericycle_4	4	Meristem	62	0	0	0	0	0	0	0	0	0	0	0	0	1	1	0	0	0	0	0	0	0	0	0	0	0	0	0	0	0	0	0	0	0	0	0	0	0	0	0	0	0	0
49.64	95.96	168.34	Pericycle	Pericycle_4	4	Meristem	62	0	0	0	0	0	0	0	0	0	0	0	0	1	1	0	0	0	0	0	0	0	0	0	0	0	0	0	0	0	0	0	0	0	0	0	0	0	0	0	0	0	0
51.71	90.58	168.34	Pericycle	Pericycle_4	4	Meristem	62	0	0	0	0	0	0	0	0	0	0	0	0	1	1	0	0	0	0	0	0	0	0	0	0	0	0	0	0	0	0	0	0	0	0	0	0	0	0	0	0	0	0
55.43	86.86	168.34	Pericycle	Pericycle_4	4	Meristem	62	0	0	0	0	0	0	0	0	0	0	0	0	1	1	0	0	0	0	0	0	0	0	0	0	0	0	0	0	0	0	0	0	0	0	0	0	0	0	0	0	0	0
61.63	83.96	168.34	Pericycle	Pericycle_4	4	Meristem	62	0	0	0	0	0	0	0	0	0	0	0	0	1	1	0	0	0	0	0	0	0	0	0	0	0	0	0	0	0	0	0	0	0	0	0	0	0	0	0	0	0	0
65.77	98.02	168.34	Xylem	Xylem_4	4	Meristem	63	0	0	0	1	1	0	0	0	0	0	0	0	0	0	0	0	0	0	0	0	0	0	0	0	0	0	0	0	0	1	0	0	0	0	0	0	0	0	0	0	0	0
72.8	96.37	168.34	Xylem	Xylem_4	4	Meristem	63	0	0	0	1	1	0	0	0	0	0	0	0	0	0	0	0	0	0	0	0	0	0	0	0	0	0	0	0	0	1	0	0	0	0	0	0	0	0	0	0	0	0
59.15	100.51	168.34	Xylem	Xylem_4	4	Meristem	63	0	0	0	1	1	0	0	0	0	0	0	0	0	0	0	0	0	0	0	0	0	0	0	0	0	0	0	0	0	1	0	0	0	0	0	0	0	0	0	0	0	0
56.67	91	168.34	Phloem	Phloem_4	4	Meristem	64	0	0	0	0	0	1	1	0	0	0	0	0	0	0	0	0	0	0	0	0	0	0	0	0	0	0	0	0	0	0	0	0	0	0	0	0	0	0	0	0	0	0
62.05	88.1	168.34	Phloem	Phloem_4	4	Meristem	64	0	0	0	0	0	1	1	0	0	0	0	0	0	0	0	0	0	0	0	0	0	0	0	0	0	0	0	0	0	0	0	0	0	0	0	0	0	0	0	0	0	0
67.42	88.51	168.34	Phloem	Phloem_4	4	Meristem	64	0	0	0	0	0	1	1	0	0	0	0	0	0	0	0	0	0	0	0	0	0	0	0	0	0	0	0	0	0	0	0	0	0	0	0	0	0	0	0	0	0	0
62.46	108.78	168.34	Phloem	Phloem_4	4	Meristem	64	0	0	0	0	0	1	1	0	0	0	0	0	0	0	0	0	0	0	0	0	0	0	0	0	0	0	0	0	0	0	0	0	0	0	0	0	0	0	0	0	0	0
67.84	109.19	168.34	Phloem	Phloem_4	4	Meristem	64	0	0	0	0	0	1	1	0	0	0	0	0	0	0	0	0	0	0	0	0	0	0	0	0	0	0	0	0	0	0	0	0	0	0	0	0	0	0	0	0	0	0
72.39	105.47	168.34	Phloem	Phloem_4	4	Meristem	64	0	0	0	0	0	1	1	0	0	0	0	0	0	0	0	0	0	0	0	0	0	0	0	0	0	0	0	0	0	0	0	0	0	0	0	0	0	0	0	0	0	0
53.77	96.37	168.34	Procambium	Procambium_5	5	Meristem	65	0	0	0	0	0	1	1	0	0	0	0	0	0	0	0	0	0	0	0	0	0	0	0	0	0	0	0	0	0	0	0	1	0	0	0	0	0	0	0	0	0	0
58.74	94.72	168.34	Procambium	Procambium_5	5	Meristem	65	0	0	0	0	0	1	1	0	0	0	0	0	0	0	0	0	0	0	0	0	0	0	0	0	0	0	0	0	0	0	0	1	0	0	0	0	0	0	0	0	0	0
63.29	93.47	168.34	Procambium	Procambium_5	5	Meristem	65	0	0	0	0	0	1	1	0	0	0	0	0	0	0	0	0	0	0	0	0	0	0	0	0	0	0	0	0	0	0	0	1	0	0	0	0	0	0	0	0	0	0
69.49	92.23	168.34	Procambium	Procambium_5	5	Meristem	65	0	0	0	0	0	1	1	0	0	0	0	0	0	0	0	0	0	0	0	0	0	0	0	0	0	0	0	0	0	0	0	1	0	0	0	0	0	0	0	0	0	0
75.28	93.06	168.34	Procambium	Procambium_5	5	Meristem	65	0	0	0	0	0	1	1	0	0	0	0	0	0	0	0	0	0	0	0	0	0	0	0	0	0	0	0	0	0	0	0	1	0	0	0	0	0	0	0	0	0	0
76.11	100.92	168.34	Procambium	Procambium_5	5	Meristem	65	0	0	0	0	0	1	1	0	0	0	0	0	0	0	0	0	0	0	0	0	0	0	0	0	0	0	0	0	0	0	0	1	0	0	0	0	0	0	0	0	0	0
70.32	102.99	168.34	Procambium	Procambium_5	5	Meristem	65	0	0	0	0	0	1	1	0	0	0	0	0	0	0	0	0	0	0	0	0	0	0	0	0	0	0	0	0	0	0	0	1	0	0	0	0	0	0	0	0	0	0
65.36	104.23	168.34	Procambium	Procambium_5	5	Meristem	65	0	0	0	0	0	1	1	0	0	0	0	0	0	0	0	0	0	0	0	0	0	0	0	0	0	0	0	0	0	0	0	1	0	0	0	0	0	0	0	0	0	0
61.22	105.88	168.34	Procambium	Procambium_5	5	Meristem	65	0	0	0	0	0	1	1	0	0	0	0	0	0	0	0	0	0	0	0	0	0	0	0	0	0	0	0	0	0	0	0	1	0	0	0	0	0	0	0	0	0	0
57.08	104.23	168.34	Procambium	Procambium_5	5	Meristem	65	0	0	0	0	0	1	1	0	0	0	0	0	0	0	0	0	0	0	0	0	0	0	0	0	0	0	0	0	0	0	0	1	0	0	0	0	0	0	0	0	0	0
67.01	55.84	177.02	Lateral Root Cap	LRC_4	4	LRC_4	66	0	0	0	0	0	0	0	0	0	1	1	1	0	0	0	0	0	0	0	0	0	0	0	0	0	0	0	0	0	0	0	0	0	0	0	0	0	1	0	0	0	0
79	57.9	177.02	Lateral Root Cap	LRC_4	4	LRC_4	66	0	0	0	0	0	0	0	0	0	1	1	1	0	0	0	0	0	0	0	0	0	0	0	0	0	0	0	0	0	0	0	0	0	0	0	0	0	1	0	0	0	0
88.1	61.21	177.02	Lateral Root Cap	LRC_4	4	LRC_4	66	0	0	0	0	0	0	0	0	0	1	1	1	0	0	0	0	0	0	0	0	0	0	0	0	0	0	0	0	0	0	0	0	0	0	0	0	0	1	0	0	0	0
96.38	66.18	177.02	Lateral Root Cap	LRC_4	4	LRC_4	66	0	0	0	0	0	0	0	0	0	1	1	1	0	0	0	0	0	0	0	0	0	0	0	0	0	0	0	0	0	0	0	0	0	0	0	0	0	1	0	0	0	0
103.82	74.45	177.02	Lateral Root Cap	LRC_4	4	LRC_4	66	0	0	0	0	0	0	0	0	0	1	1	1	0	0	0	0	0	0	0	0	0	0	0	0	0	0	0	0	0	0	0	0	0	0	0	0	0	1	0	0	0	0
108.78	82.72	177.02	Lateral Root Cap	LRC_4	4	LRC_4	66	0	0	0	0	0	0	0	0	0	1	1	1	0	0	0	0	0	0	0	0	0	0	0	0	0	0	0	0	0	0	0	0	0	0	0	0	0	1	0	0	0	0
109.61	90.17	177.02	Lateral Root Cap	LRC_4	4	LRC_4	66	0	0	0	0	0	0	0	0	0	1	1	1	0	0	0	0	0	0	0	0	0	0	0	0	0	0	0	0	0	0	0	0	0	0	0	0	0	1	0	0	0	0
110.44	99.26	177.02	Lateral Root Cap	LRC_4	4	LRC_4	66	0	0	0	0	0	0	0	0	0	1	1	1	0	0	0	0	0	0	0	0	0	0	0	0	0	0	0	0	0	0	0	0	0	0	0	0	0	1	0	0	0	0
109.2	110.02	177.02	Lateral Root Cap	LRC_4	4	LRC_4	66	0	0	0	0	0	0	0	0	0	1	1	1	0	0	0	0	0	0	0	0	0	0	0	0	0	0	0	0	0	0	0	0	0	0	0	0	0	1	0	0	0	0
105.06	118.7	177.02	Lateral Root Cap	LRC_4	4	LRC_4	66	0	0	0	0	0	0	0	0	0	1	1	1	0	0	0	0	0	0	0	0	0	0	0	0	0	0	0	0	0	0	0	0	0	0	0	0	0	1	0	0	0	0
99.27	125.32	177.02	Lateral Root Cap	LRC_4	4	LRC_4	66	0	0	0	0	0	0	0	0	0	1	1	1	0	0	0	0	0	0	0	0	0	0	0	0	0	0	0	0	0	0	0	0	0	0	0	0	0	1	0	0	0	0
93.89	131.11	177.02	Lateral Root Cap	LRC_4	4	LRC_4	66	0	0	0	0	0	0	0	0	0	1	1	1	0	0	0	0	0	0	0	0	0	0	0	0	0	0	0	0	0	0	0	0	0	0	0	0	0	1	0	0	0	0
87.69	134.42	177.02	Lateral Root Cap	LRC_4	4	LRC_4	66	0	0	0	0	0	0	0	0	0	1	1	1	0	0	0	0	0	0	0	0	0	0	0	0	0	0	0	0	0	0	0	0	0	0	0	0	0	1	0	0	0	0
82.31	137.73	177.02	Lateral Root Cap	LRC_4	4	LRC_4	66	0	0	0	0	0	0	0	0	0	1	1	1	0	0	0	0	0	0	0	0	0	0	0	0	0	0	0	0	0	0	0	0	0	0	0	0	0	1	0	0	0	0
75.28	140.63	177.02	Lateral Root Cap	LRC_4	4	LRC_4	66	0	0	0	0	0	0	0	0	0	1	1	1	0	0	0	0	0	0	0	0	0	0	0	0	0	0	0	0	0	0	0	0	0	0	0	0	0	1	0	0	0	0
69.08	142.69	177.02	Lateral Root Cap	LRC_4	4	LRC_4	66	0	0	0	0	0	0	0	0	0	1	1	1	0	0	0	0	0	0	0	0	0	0	0	0	0	0	0	0	0	0	0	0	0	0	0	0	0	1	0	0	0	0
60.81	142.69	177.02	Lateral Root Cap	LRC_4	4	LRC_4	66	0	0	0	0	0	0	0	0	0	1	1	1	0	0	0	0	0	0	0	0	0	0	0	0	0	0	0	0	0	0	0	0	0	0	0	0	0	1	0	0	0	0
50.88	141.87	177.02	Lateral Root Cap	LRC_4	4	LRC_4	66	0	0	0	0	0	0	0	0	0	1	1	1	0	0	0	0	0	0	0	0	0	0	0	0	0	0	0	0	0	0	0	0	0	0	0	0	0	1	0	0	0	0
42.19	139.38	177.02	Lateral Root Cap	LRC_4	4	LRC_4	66	0	0	0	0	0	0	0	0	0	1	1	1	0	0	0	0	0	0	0	0	0	0	0	0	0	0	0	0	0	0	0	0	0	0	0	0	0	1	0	0	0	0
36.4	136.08	177.02	Lateral Root Cap	LRC_4	4	LRC_4	66	0	0	0	0	0	0	0	0	0	1	1	1	0	0	0	0	0	0	0	0	0	0	0	0	0	0	0	0	0	0	0	0	0	0	0	0	0	1	0	0	0	0
31.44	129.46	177.02	Lateral Root Cap	LRC_4	4	LRC_4	66	0	0	0	0	0	0	0	0	0	1	1	1	0	0	0	0	0	0	0	0	0	0	0	0	0	0	0	0	0	0	0	0	0	0	0	0	0	1	0	0	0	0
26.06	121.19	177.02	Lateral Root Cap	LRC_4	4	LRC_4	66	0	0	0	0	0	0	0	0	0	1	1	1	0	0	0	0	0	0	0	0	0	0	0	0	0	0	0	0	0	0	0	0	0	0	0	0	0	1	0	0	0	0
22.34	114.15	177.02	Lateral Root Cap	LRC_4	4	LRC_4	66	0	0	0	0	0	0	0	0	0	1	1	1	0	0	0	0	0	0	0	0	0	0	0	0	0	0	0	0	0	0	0	0	0	0	0	0	0	1	0	0	0	0
19.86	104.23	177.02	Lateral Root Cap	LRC_4	4	LRC_4	66	0	0	0	0	0	0	0	0	0	1	1	1	0	0	0	0	0	0	0	0	0	0	0	0	0	0	0	0	0	0	0	0	0	0	0	0	0	1	0	0	0	0
20.69	95.96	177.02	Lateral Root Cap	LRC_4	4	LRC_4	66	0	0	0	0	0	0	0	0	0	1	1	1	0	0	0	0	0	0	0	0	0	0	0	0	0	0	0	0	0	0	0	0	0	0	0	0	0	1	0	0	0	0
21.51	86.44	177.02	Lateral Root Cap	LRC_4	4	LRC_4	66	0	0	0	0	0	0	0	0	0	1	1	1	0	0	0	0	0	0	0	0	0	0	0	0	0	0	0	0	0	0	0	0	0	0	0	0	0	1	0	0	0	0
24.41	76.93	177.02	Lateral Root Cap	LRC_4	4	LRC_4	66	0	0	0	0	0	0	0	0	0	1	1	1	0	0	0	0	0	0	0	0	0	0	0	0	0	0	0	0	0	0	0	0	0	0	0	0	0	1	0	0	0	0
31.03	70.31	177.02	Lateral Root Cap	LRC_4	4	LRC_4	66	0	0	0	0	0	0	0	0	0	1	1	1	0	0	0	0	0	0	0	0	0	0	0	0	0	0	0	0	0	0	0	0	0	0	0	0	0	1	0	0	0	0
37.23	64.52	177.02	Lateral Root Cap	LRC_4	4	LRC_4	66	0	0	0	0	0	0	0	0	0	1	1	1	0	0	0	0	0	0	0	0	0	0	0	0	0	0	0	0	0	0	0	0	0	0	0	0	0	1	0	0	0	0
38.88	60.8	177.02	Lateral Root Cap	LRC_4	4	LRC_4	66	0	0	0	0	0	0	0	0	0	1	1	1	0	0	0	0	0	0	0	0	0	0	0	0	0	0	0	0	0	0	0	0	0	0	0	0	0	1	0	0	0	0
47.98	57.49	177.02	Lateral Root Cap	LRC_4	4	LRC_4	66	0	0	0	0	0	0	0	0	0	1	1	1	0	0	0	0	0	0	0	0	0	0	0	0	0	0	0	0	0	0	0	0	0	0	0	0	0	1	0	0	0	0
58.32	55.42	177.02	Lateral Root Cap	LRC_4	4	LRC_4	66	0	0	0	0	0	0	0	0	0	1	1	1	0	0	0	0	0	0	0	0	0	0	0	0	0	0	0	0	0	0	0	0	0	0	0	0	0	1	0	0	0	0
66.6	64.52	177.02	Atrichoblast	Atrichoblast_7	7	Meristem	67	0	0	0	0	0	0	0	0	0	0	0	0	0	0	0	0	0	0	0	0	0	0	0	0	0	0	0	0	0	0	0	0	0	0	0	0	0	1	1	0	0	0
76.11	65.76	177.02	Atrichoblast	Atrichoblast_7	7	Meristem	67	0	0	0	0	0	0	0	0	0	0	0	0	0	0	0	0	0	0	0	0	0	0	0	0	0	0	0	0	0	0	0	0	0	0	0	0	0	1	1	0	0	0
84.79	70.31	177.02	Trichoblast	Trichoblast_7	7	Meristem	67	0	1	1	0	0	0	0	0	0	0	0	0	0	0	0	0	0	0	0	0	0	0	0	0	0	0	0	0	0	0	0	0	0	0	0	0	0	0	0	0	0	0
94.31	76.52	177.02	Atrichoblast	Atrichoblast_7	7	Meristem	67	0	0	0	0	0	0	0	0	0	0	0	0	0	0	0	0	0	0	0	0	0	0	0	0	0	0	0	0	0	0	0	0	0	0	0	0	0	1	1	0	0	0
100.1	84.38	177.02	Atrichoblast	Atrichoblast_7	7	Meristem	67	0	0	0	0	0	0	0	0	0	0	0	0	0	0	0	0	0	0	0	0	0	0	0	0	0	0	0	0	0	0	0	0	0	0	0	0	0	1	1	0	0	0
100.93	93.89	177.02	Trichoblast	Trichoblast_7	7	Meristem	67	0	1	1	0	0	0	0	0	0	0	0	0	0	0	0	0	0	0	0	0	0	0	0	0	0	0	0	0	0	0	0	0	0	0	0	0	0	0	0	0	0	0
103.82	103.4	177.02	Atrichoblast	Atrichoblast_7	7	Meristem	67	0	0	0	0	0	0	0	0	0	0	0	0	0	0	0	0	0	0	0	0	0	0	0	0	0	0	0	0	0	0	0	0	0	0	0	0	0	1	1	0	0	0
99.27	110.85	177.02	Atrichoblast	Atrichoblast_7	7	Meristem	67	0	0	0	0	0	0	0	0	0	0	0	0	0	0	0	0	0	0	0	0	0	0	0	0	0	0	0	0	0	0	0	0	0	0	0	0	0	1	1	0	0	0
93.07	117.88	177.02	Trichoblast	Trichoblast_7	7	Meristem	67	0	1	1	0	0	0	0	0	0	0	0	0	0	0	0	0	0	0	0	0	0	0	0	0	0	0	0	0	0	0	0	0	0	0	0	0	0	0	0	0	0	0
86.45	127.8	177.02	Atrichoblast	Atrichoblast_7	7	Meristem	67	0	0	0	0	0	0	0	0	0	0	0	0	0	0	0	0	0	0	0	0	0	0	0	0	0	0	0	0	0	0	0	0	0	0	0	0	0	1	1	0	0	0
74.45	130.7	177.02	Trichoblast	Trichoblast_7	7	Meristem	67	0	1	1	0	0	0	0	0	0	0	0	0	0	0	0	0	0	0	0	0	0	0	0	0	0	0	0	0	0	0	0	0	0	0	0	0	0	0	0	0	0	0
62.46	134.42	177.02	Atrichoblast	Atrichoblast_7	7	Meristem	67	0	0	0	0	0	0	0	0	0	0	0	0	0	0	0	0	0	0	0	0	0	0	0	0	0	0	0	0	0	0	0	0	0	0	0	0	0	1	1	0	0	0
53.36	133.18	177.02	Atrichoblast	Atrichoblast_7	7	Meristem	67	0	0	0	0	0	0	0	0	0	0	0	0	0	0	0	0	0	0	0	0	0	0	0	0	0	0	0	0	0	0	0	0	0	0	0	0	0	1	1	0	0	0
43.85	127.8	177.02	Trichoblast	Trichoblast_7	7	Meristem	67	0	1	1	0	0	0	0	0	0	0	0	0	0	0	0	0	0	0	0	0	0	0	0	0	0	0	0	0	0	0	0	0	0	0	0	0	0	0	0	0	0	0
36.4	122.01	177.02	Atrichoblast	Atrichoblast_7	7	Meristem	67	0	0	0	0	0	0	0	0	0	0	0	0	0	0	0	0	0	0	0	0	0	0	0	0	0	0	0	0	0	0	0	0	0	0	0	0	0	1	1	0	0	0
32.27	113.33	177.02	Atrichoblast	Atrichoblast_7	7	Meristem	67	0	0	0	0	0	0	0	0	0	0	0	0	0	0	0	0	0	0	0	0	0	0	0	0	0	0	0	0	0	0	0	0	0	0	0	0	0	1	1	0	0	0
30.61	103.81	177.02	Trichoblast	Trichoblast_7	7	Meristem	67	0	1	1	0	0	0	0	0	0	0	0	0	0	0	0	0	0	0	0	0	0	0	0	0	0	0	0	0	0	0	0	0	0	0	0	0	0	0	0	0	0	0
29.37	92.23	177.02	Atrichoblast	Atrichoblast_7	7	Meristem	67	0	0	0	0	0	0	0	0	0	0	0	0	0	0	0	0	0	0	0	0	0	0	0	0	0	0	0	0	0	0	0	0	0	0	0	0	0	1	1	0	0	0
31.44	83.13	177.02	Trichoblast	Trichoblast_7	7	Meristem	67	0	1	1	0	0	0	0	0	0	0	0	0	0	0	0	0	0	0	0	0	0	0	0	0	0	0	0	0	0	0	0	0	0	0	0	0	0	0	0	0	0	0
38.06	74.03	177.02	Atrichoblast	Atrichoblast_7	7	Meristem	67	0	0	0	0	0	0	0	0	0	0	0	0	0	0	0	0	0	0	0	0	0	0	0	0	0	0	0	0	0	0	0	0	0	0	0	0	0	1	1	0	0	0
46.33	70.31	177.02	Atrichoblast	Atrichoblast_7	7	Meristem	67	0	0	0	0	0	0	0	0	0	0	0	0	0	0	0	0	0	0	0	0	0	0	0	0	0	0	0	0	0	0	0	0	0	0	0	0	0	1	1	0	0	0
55.84	65.76	177.02	Trichoblast	Trichoblast_7	7	Meristem	67	0	1	1	0	0	0	0	0	0	0	0	0	0	0	0	0	0	0	0	0	0	0	0	0	0	0	0	0	0	0	0	0	0	0	0	0	0	0	0	0	0	0
69.91	74.86	177.02	Cortex	Cortex_6	6	Meristem	68	0	0	0	0	0	0	0	0	0	0	0	0	0	0	0	0	0	0	0	1	1	0	0	0	0	1	0	0	0	0	0	0	0	1	0	1	0	0	0	0	0	0
87.28	85.2	177.02	Cortex	Cortex_6	6	Meristem	68	0	0	0	0	0	0	0	0	0	0	0	0	0	0	0	0	0	0	0	1	1	0	0	0	0	1	0	0	0	0	0	0	0	1	0	1	0	0	0	0	0	0
91.41	103.4	177.02	Cortex	Cortex_6	6	Meristem	68	0	0	0	0	0	0	0	0	0	0	0	0	0	0	0	0	0	0	0	1	1	0	0	0	0	1	0	0	0	0	0	0	0	1	0	1	0	0	0	0	0	0
79	118.7	177.02	Cortex	Cortex_6	6	Meristem	68	0	0	0	0	0	0	0	0	0	0	0	0	0	0	0	0	0	0	0	1	1	0	0	0	0	1	0	0	0	0	0	0	0	1	0	1	0	0	0	0	0	0
58.74	123.67	177.02	Cortex	Cortex_6	6	Meristem	68	0	0	0	0	0	0	0	0	0	0	0	0	0	0	0	0	0	0	0	1	1	0	0	0	0	1	0	0	0	0	0	0	0	1	0	1	0	0	0	0	0	0
42.19	113.74	177.02	Cortex	Cortex_6	6	Meristem	68	0	0	0	0	0	0	0	0	0	0	0	0	0	0	0	0	0	0	0	1	1	0	0	0	0	1	0	0	0	0	0	0	0	1	0	1	0	0	0	0	0	0
38.88	95.13	177.02	Cortex	Cortex_6	6	Meristem	68	0	0	0	0	0	0	0	0	0	0	0	0	0	0	0	0	0	0	0	1	1	0	0	0	0	1	0	0	0	0	0	0	0	1	0	1	0	0	0	0	0	0
48.81	79.83	177.02	Cortex	Cortex_6	6	Meristem	68	0	0	0	0	0	0	0	0	0	0	0	0	0	0	0	0	0	0	0	1	1	0	0	0	0	1	0	0	0	0	0	0	0	1	0	1	0	0	0	0	0	0
69.49	80.65	177.02	Endodermis	Endodermis_6	6	Meristem	69	1	0	0	0	0	0	0	0	0	0	0	0	0	0	0	0	0	0	0	1	0	0	0	0	0	1	0	0	0	0	0	0	0	0	0	0	1	0	0	0	0	0
81.07	86.86	177.02	Endodermis	Endodermis_6	6	Meristem	69	1	0	0	0	0	0	0	0	0	0	0	0	0	0	0	0	0	0	0	1	0	0	0	0	0	1	0	0	0	0	0	0	0	0	0	0	1	0	0	0	0	0
84.79	101.33	177.02	Endodermis	Endodermis_6	6	Meristem	69	1	0	0	0	0	0	0	0	0	0	0	0	0	0	0	0	0	0	0	1	0	0	0	0	0	1	0	0	0	0	0	0	0	0	0	0	1	0	0	0	0	0
76.11	113.33	177.02	Endodermis	Endodermis_6	6	Meristem	69	1	0	0	0	0	0	0	0	0	0	0	0	0	0	0	0	0	0	0	1	0	0	0	0	0	1	0	0	0	0	0	0	0	0	0	0	1	0	0	0	0	0
61.63	118.29	177.02	Endodermis	Endodermis_6	6	Meristem	69	1	0	0	0	0	0	0	0	0	0	0	0	0	0	0	0	0	0	0	1	0	0	0	0	0	1	0	0	0	0	0	0	0	0	0	0	1	0	0	0	0	0
47.57	110.43	177.02	Endodermis	Endodermis_6	6	Meristem	69	1	0	0	0	0	0	0	0	0	0	0	0	0	0	0	0	0	0	0	1	0	0	0	0	0	1	0	0	0	0	0	0	0	0	0	0	1	0	0	0	0	0
45.09	94.3	177.02	Endodermis	Endodermis_6	6	Meristem	69	1	0	0	0	0	0	0	0	0	0	0	0	0	0	0	0	0	0	0	1	0	0	0	0	0	1	0	0	0	0	0	0	0	0	0	0	1	0	0	0	0	0
55.43	81.89	177.02	Endodermis	Endodermis_6	6	Meristem	69	1	0	0	0	0	0	0	0	0	0	0	0	0	0	0	0	0	0	0	1	0	0	0	0	0	1	0	0	0	0	0	0	0	0	0	0	1	0	0	0	0	0
68.25	84.38	177.02	Pericycle	Pericycle_5	5	Meristem	70	0	0	0	0	0	0	0	0	0	0	0	0	1	1	0	0	0	0	0	0	0	0	0	0	0	0	0	0	0	0	0	0	0	0	0	0	0	0	0	0	0	0
74.45	86.03	177.02	Pericycle	Pericycle_5	5	Meristem	70	0	0	0	0	0	0	0	0	0	0	0	0	1	1	0	0	0	0	0	0	0	0	0	0	0	0	0	0	0	0	0	0	0	0	0	0	0	0	0	0	0	0
78.59	90.17	177.02	Pericycle	Pericycle_5	5	Meristem	70	0	0	0	0	0	0	0	0	0	0	0	0	1	1	0	0	0	0	0	0	0	0	0	0	0	0	0	0	0	0	0	0	0	0	0	0	0	0	0	0	0	0
81.07	95.54	177.02	Pericycle	Pericycle_5	5	Meristem	70	0	0	0	0	0	0	0	0	0	0	0	0	1	1	0	0	0	0	0	0	0	0	0	0	0	0	0	0	0	0	0	0	0	0	0	0	0	0	0	0	0	0
80.25	101.33	177.02	Pericycle	Pericycle_5	5	Meristem	70	0	0	0	0	0	0	0	0	0	0	0	0	1	1	0	0	0	0	0	0	0	0	0	0	0	0	0	0	0	0	0	0	0	0	0	0	0	0	0	0	0	0
78.18	107.12	177.02	Pericycle	Pericycle_5	5	Meristem	70	0	0	0	0	0	0	0	0	0	0	0	0	1	1	0	0	0	0	0	0	0	0	0	0	0	0	0	0	0	0	0	0	0	0	0	0	0	0	0	0	0	0
73.63	111.67	177.02	Pericycle	Pericycle_5	5	Meristem	70	0	0	0	0	0	0	0	0	0	0	0	0	1	1	0	0	0	0	0	0	0	0	0	0	0	0	0	0	0	0	0	0	0	0	0	0	0	0	0	1	1	1
69.08	113.33	177.02	Pericycle	Pericycle_5	5	Meristem	70	0	0	0	0	0	0	0	0	0	0	0	0	1	1	0	0	0	0	0	0	0	0	0	0	0	0	0	0	0	0	0	0	0	0	0	0	0	0	0	1	1	1
63.7	113.33	177.02	Pericycle	Pericycle_5	5	Meristem	70	0	0	0	0	0	0	0	0	0	0	0	0	1	1	0	0	0	0	0	0	0	0	0	0	0	0	0	0	0	0	0	0	0	0	0	0	0	0	0	0	0	0
59.15	112.5	177.02	Pericycle	Pericycle_5	5	Meristem	70	0	0	0	0	0	0	0	0	0	0	0	0	1	1	0	0	0	0	0	0	0	0	0	0	0	0	0	0	0	0	0	0	0	0	0	0	0	0	0	0	0	0
53.77	110.43	177.02	Pericycle	Pericycle_5	5	Meristem	70	0	0	0	0	0	0	0	0	0	0	0	0	1	1	0	0	0	0	0	0	0	0	0	0	0	0	0	0	0	0	0	0	0	0	0	0	0	0	0	0	0	0
49.22	104.64	177.02	Pericycle	Pericycle_5	5	Meristem	70	0	0	0	0	0	0	0	0	0	0	0	0	1	1	0	0	0	0	0	0	0	0	0	0	0	0	0	0	0	0	0	0	0	0	0	0	0	0	0	0	0	0
48.81	97.61	177.02	Pericycle	Pericycle_5	5	Meristem	70	0	0	0	0	0	0	0	0	0	0	0	0	1	1	0	0	0	0	0	0	0	0	0	0	0	0	0	0	0	0	0	0	0	0	0	0	0	0	0	0	0	0
50.47	90.99	177.02	Pericycle	Pericycle_5	5	Meristem	70	0	0	0	0	0	0	0	0	0	0	0	0	1	1	0	0	0	0	0	0	0	0	0	0	0	0	0	0	0	0	0	0	0	0	0	0	0	0	0	0	0	0
55.02	86.44	177.02	Pericycle	Pericycle_5	5	Meristem	70	0	0	0	0	0	0	0	0	0	0	0	0	1	1	0	0	0	0	0	0	0	0	0	0	0	0	0	0	0	0	0	0	0	0	0	0	0	0	0	1	1	1
61.22	83.55	177.02	Pericycle	Pericycle_5	5	Meristem	70	0	0	0	0	0	0	0	0	0	0	0	0	1	1	0	0	0	0	0	0	0	0	0	0	0	0	0	0	0	0	0	0	0	0	0	0	0	0	0	1	1	1
65.36	96.78	177.02	Xylem	Xylem_5	5	Meristem	71	0	0	0	1	1	0	0	0	0	0	0	0	0	0	0	0	0	0	0	0	0	0	0	0	0	0	0	0	0	1	0	0	0	0	0	0	0	0	0	0	0	0
58.32	100.51	177.02	Xylem	Xylem_5	5	Meristem	71	0	0	0	1	1	0	0	0	0	0	0	0	0	0	0	0	0	0	0	0	0	0	0	0	0	0	0	0	0	1	0	0	0	0	0	0	0	0	0	0	0	0
72.8	95.96	177.02	Xylem	Xylem_5	5	Meristem	71	0	0	0	1	1	0	0	0	0	0	0	0	0	0	0	0	0	0	0	0	0	0	0	0	0	0	0	0	0	1	0	0	0	0	0	0	0	0	0	0	0	0
60.39	87.68	177.02	Phloem	Phloem_5	5	Meristem	72	0	0	0	0	0	1	1	0	0	0	0	0	0	0	0	0	0	0	0	0	0	0	0	0	0	0	0	0	0	0	0	0	0	0	0	0	0	0	0	1	1	0
67.42	88.51	177.02	Phloem	Phloem_5	5	Meristem	72	0	0	0	0	0	1	1	0	0	0	0	0	0	0	0	0	0	0	0	0	0	0	0	0	0	0	0	0	0	0	0	0	0	0	0	0	0	0	0	1	1	0
61.63	91.41	177.02	Phloem	Phloem_5	5	Meristem	72	0	0	0	0	0	1	1	0	0	0	0	0	0	0	0	0	0	0	0	0	0	0	0	0	0	0	0	0	0	0	0	0	0	0	0	0	0	0	0	1	1	0
55.84	90.99	177.02	Phloem	Phloem_5	5	Meristem	72	0	0	0	0	0	1	1	0	0	0	0	0	0	0	0	0	0	0	0	0	0	0	0	0	0	0	0	0	0	0	0	0	0	0	0	0	0	0	0	1	1	0
67.01	105.06	177.02	Phloem	Phloem_5	5	Meristem	72	0	0	0	0	0	1	1	0	0	0	0	0	0	0	0	0	0	0	0	0	0	0	0	0	0	0	0	0	0	0	0	0	0	0	0	0	0	0	0	1	1	0
71.97	106.3	177.02	Phloem	Phloem_5	5	Meristem	72	0	0	0	0	0	1	1	0	0	0	0	0	0	0	0	0	0	0	0	0	0	0	0	0	0	0	0	0	0	0	0	0	0	0	0	0	0	0	0	1	1	0
67.84	109.61	177.02	Phloem	Phloem_5	5	Meristem	72	0	0	0	0	0	1	1	0	0	0	0	0	0	0	0	0	0	0	0	0	0	0	0	0	0	0	0	0	0	0	0	0	0	0	0	0	0	0	0	1	1	0
62.05	107.95	177.02	Phloem	Phloem_5	5	Meristem	72	0	0	0	0	0	1	1	0	0	0	0	0	0	0	0	0	0	0	0	0	0	0	0	0	0	0	0	0	0	0	0	0	0	0	0	0	0	0	0	1	1	0
51.71	99.26	177.02	Procambium	Procambium_6	6	Meristem	73	0	0	0	0	0	1	1	0	0	0	0	0	0	0	0	0	0	0	0	0	0	0	0	0	0	0	0	0	0	0	0	1	0	0	0	0	0	0	0	0	0	0
53.77	95.13	177.02	Procambium	Procambium_6	6	Meristem	73	0	0	0	0	0	1	1	0	0	0	0	0	0	0	0	0	0	0	0	0	0	0	0	0	0	0	0	0	0	0	0	1	0	0	0	0	0	0	0	0	0	0
58.32	94.72	177.02	Procambium	Procambium_6	6	Meristem	73	0	0	0	0	0	1	1	0	0	0	0	0	0	0	0	0	0	0	0	0	0	0	0	0	0	0	0	0	0	0	0	1	0	0	0	0	0	0	0	0	0	0
64.11	93.47	177.02	Procambium	Procambium_6	6	Meristem	73	0	0	0	0	0	1	1	0	0	0	0	0	0	0	0	0	0	0	0	0	0	0	0	0	0	0	0	0	0	0	0	1	0	0	0	0	0	0	0	0	0	0
69.08	92.23	177.02	Procambium	Procambium_6	6	Meristem	73	0	0	0	0	0	1	1	0	0	0	0	0	0	0	0	0	0	0	0	0	0	0	0	0	0	0	0	0	0	0	0	1	0	0	0	0	0	0	0	0	0	0
73.21	89.75	177.02	Procambium	Procambium_6	6	Meristem	73	0	0	0	0	0	1	1	0	0	0	0	0	0	0	0	0	0	0	0	0	0	0	0	0	0	0	0	0	0	0	0	1	0	0	0	0	0	0	0	0	0	0
76.52	93.47	177.02	Procambium	Procambium_6	6	Meristem	73	0	0	0	0	0	1	1	0	0	0	0	0	0	0	0	0	0	0	0	0	0	0	0	0	0	0	0	0	0	0	0	1	0	0	0	0	0	0	0	0	0	0
76.52	98.85	177.02	Procambium	Procambium_6	6	Meristem	73	0	0	0	0	0	1	1	0	0	0	0	0	0	0	0	0	0	0	0	0	0	0	0	0	0	0	0	0	0	0	0	1	0	0	0	0	0	0	0	0	0	0
74.04	102.16	177.02	Procambium	Procambium_6	6	Meristem	73	0	0	0	0	0	1	1	0	0	0	0	0	0	0	0	0	0	0	0	0	0	0	0	0	0	0	0	0	0	0	0	1	0	0	0	0	0	0	0	0	0	0
69.08	100.92	177.02	Procambium	Procambium_6	6	Meristem	73	0	0	0	0	0	1	1	0	0	0	0	0	0	0	0	0	0	0	0	0	0	0	0	0	0	0	0	0	0	0	0	1	0	0	0	0	0	0	0	0	0	0
63.29	102.57	177.02	Procambium	Procambium_6	6	Meristem	73	0	0	0	0	0	1	1	0	0	0	0	0	0	0	0	0	0	0	0	0	0	0	0	0	0	0	0	0	0	0	0	1	0	0	0	0	0	0	0	0	0	0
59.98	105.06	177.02	Procambium	Procambium_6	6	Meristem	73	0	0	0	0	0	1	1	0	0	0	0	0	0	0	0	0	0	0	0	0	0	0	0	0	0	0	0	0	0	0	0	1	0	0	0	0	0	0	0	0	0	0
57.5	108.78	177.02	Procambium	Procambium_6	6	Meristem	73	0	0	0	0	0	1	1	0	0	0	0	0	0	0	0	0	0	0	0	0	0	0	0	0	0	0	0	0	0	0	0	1	0	0	0	0	0	0	0	0	0	0
54.6	104.64	177.02	Procambium	Procambium_6	6	Meristem	73	0	0	0	0	0	1	1	0	0	0	0	0	0	0	0	0	0	0	0	0	0	0	0	0	0	0	0	0	0	0	0	1	0	0	0	0	0	0	0	0	0	0
65.77	62.04	182.81	Atrichoblast	Atrichoblast_8	8	Meristem	74	0	0	0	0	0	0	0	0	0	0	0	0	0	0	0	0	0	0	0	0	0	0	0	0	0	0	0	0	0	0	0	0	0	0	0	0	0	1	1	0	0	0
76.11	64.11	182.81	Atrichoblast	Atrichoblast_8	8	Meristem	74	0	0	0	0	0	0	0	0	0	0	0	0	0	0	0	0	0	0	0	0	0	0	0	0	0	0	0	0	0	0	0	0	0	0	0	0	0	1	1	0	0	0
86.04	69.9	182.81	Trichoblast	Trichoblast_8	8	Meristem	74	0	1	1	0	0	0	0	0	0	0	0	0	0	0	0	0	0	0	0	0	0	0	0	0	0	0	0	0	0	0	0	0	0	0	0	0	0	0	0	0	0	0
95.13	75.69	182.81	Atrichoblast	Atrichoblast_8	8	Meristem	74	0	0	0	0	0	0	0	0	0	0	0	0	0	0	0	0	0	0	0	0	0	0	0	0	0	0	0	0	0	0	0	0	0	0	0	0	0	1	1	0	0	0
100.93	83.13	182.81	Atrichoblast	Atrichoblast_8	8	Meristem	74	0	0	0	0	0	0	0	0	0	0	0	0	0	0	0	0	0	0	0	0	0	0	0	0	0	0	0	0	0	0	0	0	0	0	0	0	0	1	1	0	0	0
102.58	93.89	182.81	Trichoblast	Trichoblast_8	8	Meristem	74	0	1	1	0	0	0	0	0	0	0	0	0	0	0	0	0	0	0	0	0	0	0	0	0	0	0	0	0	0	0	0	0	0	0	0	0	0	0	0	0	0	0
105.89	103.4	182.81	Atrichoblast	Atrichoblast_8	8	Meristem	74	0	0	0	0	0	0	0	0	0	0	0	0	0	0	0	0	0	0	0	0	0	0	0	0	0	0	0	0	0	0	0	0	0	0	0	0	0	1	1	0	0	0
102.99	113.33	182.81	Atrichoblast	Atrichoblast_8	8	Meristem	74	0	0	0	0	0	0	0	0	0	0	0	0	0	0	0	0	0	0	0	0	0	0	0	0	0	0	0	0	0	0	0	0	0	0	0	0	0	1	1	0	0	0
94.72	119.12	182.81	Trichoblast	Trichoblast_8	8	Meristem	74	0	1	1	0	0	0	0	0	0	0	0	0	0	0	0	0	0	0	0	0	0	0	0	0	0	0	0	0	0	0	0	0	0	0	0	0	0	0	0	0	0	0
88.1	127.8	182.81	Atrichoblast	Atrichoblast_8	8	Meristem	74	0	0	0	0	0	0	0	0	0	0	0	0	0	0	0	0	0	0	0	0	0	0	0	0	0	0	0	0	0	0	0	0	0	0	0	0	0	1	1	0	0	0
74.87	131.53	182.81	Trichoblast	Trichoblast_8	8	Meristem	74	0	1	1	0	0	0	0	0	0	0	0	0	0	0	0	0	0	0	0	0	0	0	0	0	0	0	0	0	0	0	0	0	0	0	0	0	0	0	0	0	0	0
63.7	135.66	182.81	Atrichoblast	Atrichoblast_8	8	Meristem	74	0	0	0	0	0	0	0	0	0	0	0	0	0	0	0	0	0	0	0	0	0	0	0	0	0	0	0	0	0	0	0	0	0	0	0	0	0	1	1	0	0	0
53.36	134.01	182.81	Atrichoblast	Atrichoblast_8	8	Meristem	74	0	0	0	0	0	0	0	0	0	0	0	0	0	0	0	0	0	0	0	0	0	0	0	0	0	0	0	0	0	0	0	0	0	0	0	0	0	1	1	0	0	0
43.43	129.87	182.81	Trichoblast	Trichoblast_8	8	Meristem	74	0	1	1	0	0	0	0	0	0	0	0	0	0	0	0	0	0	0	0	0	0	0	0	0	0	0	0	0	0	0	0	0	0	0	0	0	0	0	0	0	0	0
35.16	123.25	182.81	Atrichoblast	Atrichoblast_8	8	Meristem	74	0	0	0	0	0	0	0	0	0	0	0	0	0	0	0	0	0	0	0	0	0	0	0	0	0	0	0	0	0	0	0	0	0	0	0	0	0	1	1	0	0	0
30.61	115.81	182.81	Atrichoblast	Atrichoblast_8	8	Meristem	74	0	0	0	0	0	0	0	0	0	0	0	0	0	0	0	0	0	0	0	0	0	0	0	0	0	0	0	0	0	0	0	0	0	0	0	0	0	1	1	0	0	0
27.72	104.23	182.81	Trichoblast	Trichoblast_8	8	Meristem	74	0	1	1	0	0	0	0	0	0	0	0	0	0	0	0	0	0	0	0	0	0	0	0	0	0	0	0	0	0	0	0	0	0	0	0	0	0	0	0	0	0	0
27.72	93.06	182.81	Atrichoblast	Atrichoblast_8	8	Meristem	74	0	0	0	0	0	0	0	0	0	0	0	0	0	0	0	0	0	0	0	0	0	0	0	0	0	0	0	0	0	0	0	0	0	0	0	0	0	1	1	0	0	0
31.44	81.07	182.81	Trichoblast	Trichoblast_8	8	Meristem	74	0	1	1	0	0	0	0	0	0	0	0	0	0	0	0	0	0	0	0	0	0	0	0	0	0	0	0	0	0	0	0	0	0	0	0	0	0	0	0	0	0	0
37.64	73.62	182.81	Atrichoblast	Atrichoblast_8	8	Meristem	74	0	0	0	0	0	0	0	0	0	0	0	0	0	0	0	0	0	0	0	0	0	0	0	0	0	0	0	0	0	0	0	0	0	0	0	0	0	1	1	0	0	0
45.92	67.83	182.81	Atrichoblast	Atrichoblast_8	8	Meristem	74	0	0	0	0	0	0	0	0	0	0	0	0	0	0	0	0	0	0	0	0	0	0	0	0	0	0	0	0	0	0	0	0	0	0	0	0	0	1	1	0	0	0
56.26	64.52	182.81	Trichoblast	Trichoblast_8	8	Meristem	74	0	1	1	0	0	0	0	0	0	0	0	0	0	0	0	0	0	0	0	0	0	0	0	0	0	0	0	0	0	0	0	0	0	0	0	0	0	0	0	0	0	0
70.32	73.62	182.81	Cortex	Cortex_7	7	Meristem	75	0	0	0	0	0	0	0	0	0	0	0	0	0	0	0	0	0	0	0	1	1	0	0	0	0	1	0	0	0	0	0	0	0	1	0	1	0	0	0	0	0	0
89.34	85.62	182.81	Cortex	Cortex_7	7	Meristem	75	0	0	0	0	0	0	0	0	0	0	0	0	0	0	0	0	0	0	0	1	1	0	0	0	0	1	0	0	0	0	0	0	0	1	0	1	0	0	0	0	0	0
93.48	104.23	182.81	Cortex	Cortex_7	7	Meristem	75	0	0	0	0	0	0	0	0	0	0	0	0	0	0	0	0	0	0	0	1	1	0	0	0	0	1	0	0	0	0	0	0	0	1	0	1	0	0	0	0	0	0
79.42	119.95	182.81	Cortex	Cortex_7	7	Meristem	75	0	0	0	0	0	0	0	0	0	0	0	0	0	0	0	0	0	0	0	1	1	0	0	0	0	1	0	0	0	0	0	0	0	1	0	1	0	0	0	0	0	0
58.74	124.5	182.81	Cortex	Cortex_7	7	Meristem	75	0	0	0	0	0	0	0	0	0	0	0	0	0	0	0	0	0	0	0	1	1	0	0	0	0	1	0	0	0	0	0	0	0	1	0	1	0	0	0	0	0	0
40.95	113.74	182.81	Cortex	Cortex_7	7	Meristem	75	0	0	0	0	0	0	0	0	0	0	0	0	0	0	0	0	0	0	0	1	1	0	0	0	0	1	0	0	0	0	0	0	0	1	0	1	0	0	0	0	0	0
38.06	95.13	182.81	Cortex	Cortex_7	7	Meristem	75	0	0	0	0	0	0	0	0	0	0	0	0	0	0	0	0	0	0	0	1	1	0	0	0	0	1	0	0	0	0	0	0	0	1	0	1	0	0	0	0	0	0
48.81	79.41	182.81	Cortex	Cortex_7	7	Meristem	75	0	0	0	0	0	0	0	0	0	0	0	0	0	0	0	0	0	0	0	1	1	0	0	0	0	1	0	0	0	0	0	0	0	1	0	1	0	0	0	0	0	0
70.32	79.83	182.81	Endodermis	Endodermis_7	7	Meristem	76	1	0	0	0	0	0	0	0	0	0	0	0	0	0	0	0	0	0	0	1	0	0	0	0	0	1	0	0	0	0	0	0	0	0	0	0	1	0	0	0	0	0
81.49	86.03	182.81	Endodermis	Endodermis_7	7	Meristem	76	1	0	0	0	0	0	0	0	0	0	0	0	0	0	0	0	0	0	0	1	0	0	0	0	0	1	0	0	0	0	0	0	0	0	0	0	1	0	0	0	0	0
86.04	100.92	182.81	Endodermis	Endodermis_7	7	Meristem	76	1	0	0	0	0	0	0	0	0	0	0	0	0	0	0	0	0	0	0	1	0	0	0	0	0	1	0	0	0	0	0	0	0	0	0	0	1	0	0	0	0	0
77.35	113.33	182.81	Endodermis	Endodermis_7	7	Meristem	76	1	0	0	0	0	0	0	0	0	0	0	0	0	0	0	0	0	0	0	1	0	0	0	0	0	1	0	0	0	0	0	0	0	0	0	0	1	0	0	0	0	0
62.05	117.88	182.81	Endodermis	Endodermis_7	7	Meristem	76	1	0	0	0	0	0	0	0	0	0	0	0	0	0	0	0	0	0	0	1	0	0	0	0	0	1	0	0	0	0	0	0	0	0	0	0	1	0	0	0	0	0
47.16	110.85	182.81	Endodermis	Endodermis_7	7	Meristem	76	1	0	0	0	0	0	0	0	0	0	0	0	0	0	0	0	0	0	0	1	0	0	0	0	0	1	0	0	0	0	0	0	0	0	0	0	1	0	0	0	0	0
44.26	95.13	182.81	Endodermis	Endodermis_7	7	Meristem	76	1	0	0	0	0	0	0	0	0	0	0	0	0	0	0	0	0	0	0	1	0	0	0	0	0	1	0	0	0	0	0	0	0	0	0	0	1	0	0	0	0	0
55.02	82.31	182.81	Endodermis	Endodermis_7	7	Meristem	76	1	0	0	0	0	0	0	0	0	0	0	0	0	0	0	0	0	0	0	1	0	0	0	0	0	1	0	0	0	0	0	0	0	0	0	0	1	0	0	0	0	0
68.25	54.6	187.78	Lateral Root Cap	LRC_4	4	LRC_4	77	0	0	0	0	0	0	0	0	0	1	1	1	0	0	0	0	0	0	0	0	0	0	0	0	0	0	0	0	0	0	0	0	0	0	0	0	0	1	0	0	0	0
78.6	56.66	187.78	Lateral Root Cap	LRC_4	4	LRC_4	77	0	0	0	0	0	0	0	0	0	1	1	1	0	0	0	0	0	0	0	0	0	0	0	0	0	0	0	0	0	0	0	0	0	0	0	0	0	1	0	0	0	0
89.34	60.39	187.78	Lateral Root Cap	LRC_4	4	LRC_4	77	0	0	0	0	0	0	0	0	0	1	1	1	0	0	0	0	0	0	0	0	0	0	0	0	0	0	0	0	0	0	0	0	0	0	0	0	0	1	0	0	0	0
98.44	66.59	187.78	Lateral Root Cap	LRC_4	4	LRC_4	77	0	0	0	0	0	0	0	0	0	1	1	1	0	0	0	0	0	0	0	0	0	0	0	0	0	0	0	0	0	0	0	0	0	0	0	0	0	1	0	0	0	0
103.41	73.62	187.78	Lateral Root Cap	LRC_4	4	LRC_4	77	0	0	0	0	0	0	0	0	0	1	1	1	0	0	0	0	0	0	0	0	0	0	0	0	0	0	0	0	0	0	0	0	0	0	0	0	0	1	0	0	0	0
109.2	82.72	187.78	Lateral Root Cap	LRC_4	4	LRC_4	77	0	0	0	0	0	0	0	0	0	1	1	1	0	0	0	0	0	0	0	0	0	0	0	0	0	0	0	0	0	0	0	0	0	0	0	0	0	1	0	0	0	0
112.51	90.99	187.78	Lateral Root Cap	LRC_4	4	LRC_4	77	0	0	0	0	0	0	0	0	0	1	1	1	0	0	0	0	0	0	0	0	0	0	0	0	0	0	0	0	0	0	0	0	0	0	0	0	0	1	0	0	0	0
114.99	100.09	187.78	Lateral Root Cap	LRC_4	4	LRC_4	77	0	0	0	0	0	0	0	0	0	1	1	1	0	0	0	0	0	0	0	0	0	0	0	0	0	0	0	0	0	0	0	0	0	0	0	0	0	1	0	0	0	0
114.99	107.95	187.78	Lateral Root Cap	LRC_4	4	LRC_4	77	0	0	0	0	0	0	0	0	0	1	1	1	0	0	0	0	0	0	0	0	0	0	0	0	0	0	0	0	0	0	0	0	0	0	0	0	0	1	0	0	0	0
112.92	117.46	187.78	Lateral Root Cap	LRC_4	4	LRC_4	77	0	0	0	0	0	0	0	0	0	1	1	1	0	0	0	0	0	0	0	0	0	0	0	0	0	0	0	0	0	0	0	0	0	0	0	0	0	1	0	0	0	0
109.2	124.5	187.78	Lateral Root Cap	LRC_4	4	LRC_4	77	0	0	0	0	0	0	0	0	0	1	1	1	0	0	0	0	0	0	0	0	0	0	0	0	0	0	0	0	0	0	0	0	0	0	0	0	0	1	0	0	0	0
104.23	131.11	187.78	Lateral Root Cap	LRC_4	4	LRC_4	77	0	0	0	0	0	0	0	0	0	1	1	1	0	0	0	0	0	0	0	0	0	0	0	0	0	0	0	0	0	0	0	0	0	0	0	0	0	1	0	0	0	0
95.96	137.73	187.78	Lateral Root Cap	LRC_4	4	LRC_4	77	0	0	0	0	0	0	0	0	0	1	1	1	0	0	0	0	0	0	0	0	0	0	0	0	0	0	0	0	0	0	0	0	0	0	0	0	0	1	0	0	0	0
86.04	142.69	187.78	Lateral Root Cap	LRC_4	4	LRC_4	77	0	0	0	0	0	0	0	0	0	1	1	1	0	0	0	0	0	0	0	0	0	0	0	0	0	0	0	0	0	0	0	0	0	0	0	0	0	1	0	0	0	0
78.18	146	187.78	Lateral Root Cap	LRC_4	4	LRC_4	77	0	0	0	0	0	0	0	0	0	1	1	1	0	0	0	0	0	0	0	0	0	0	0	0	0	0	0	0	0	0	0	0	0	0	0	0	0	1	0	0	0	0
69.08	146.83	187.78	Lateral Root Cap	LRC_4	4	LRC_4	77	0	0	0	0	0	0	0	0	0	1	1	1	0	0	0	0	0	0	0	0	0	0	0	0	0	0	0	0	0	0	0	0	0	0	0	0	0	1	0	0	0	0
59.15	144.35	187.78	Lateral Root Cap	LRC_4	4	LRC_4	77	0	0	0	0	0	0	0	0	0	1	1	1	0	0	0	0	0	0	0	0	0	0	0	0	0	0	0	0	0	0	0	0	0	0	0	0	0	1	0	0	0	0
50.47	144.76	187.78	Lateral Root Cap	LRC_4	4	LRC_4	77	0	0	0	0	0	0	0	0	0	1	1	1	0	0	0	0	0	0	0	0	0	0	0	0	0	0	0	0	0	0	0	0	0	0	0	0	0	1	0	0	0	0
43.02	141.45	187.78	Lateral Root Cap	LRC_4	4	LRC_4	77	0	0	0	0	0	0	0	0	0	1	1	1	0	0	0	0	0	0	0	0	0	0	0	0	0	0	0	0	0	0	0	0	0	0	0	0	0	1	0	0	0	0
36.82	136.9	187.78	Lateral Root Cap	LRC_4	4	LRC_4	77	0	0	0	0	0	0	0	0	0	1	1	1	0	0	0	0	0	0	0	0	0	0	0	0	0	0	0	0	0	0	0	0	0	0	0	0	0	1	0	0	0	0
29.37	133.59	187.78	Lateral Root Cap	LRC_4	4	LRC_4	77	0	0	0	0	0	0	0	0	0	1	1	1	0	0	0	0	0	0	0	0	0	0	0	0	0	0	0	0	0	0	0	0	0	0	0	0	0	1	0	0	0	0
23.58	126.98	187.78	Lateral Root Cap	LRC_4	4	LRC_4	77	0	0	0	0	0	0	0	0	0	1	1	1	0	0	0	0	0	0	0	0	0	0	0	0	0	0	0	0	0	0	0	0	0	0	0	0	0	1	0	0	0	0
19.03	119.53	187.78	Lateral Root Cap	LRC_4	4	LRC_4	77	0	0	0	0	0	0	0	0	0	1	1	1	0	0	0	0	0	0	0	0	0	0	0	0	0	0	0	0	0	0	0	0	0	0	0	0	0	1	0	0	0	0
16.96	110.02	187.78	Lateral Root Cap	LRC_4	4	LRC_4	77	0	0	0	0	0	0	0	0	0	1	1	1	0	0	0	0	0	0	0	0	0	0	0	0	0	0	0	0	0	0	0	0	0	0	0	0	0	1	0	0	0	0
15.31	101.33	187.78	Lateral Root Cap	LRC_4	4	LRC_4	77	0	0	0	0	0	0	0	0	0	1	1	1	0	0	0	0	0	0	0	0	0	0	0	0	0	0	0	0	0	0	0	0	0	0	0	0	0	1	0	0	0	0
16.55	92.23	187.78	Lateral Root Cap	LRC_4	4	LRC_4	77	0	0	0	0	0	0	0	0	0	1	1	1	0	0	0	0	0	0	0	0	0	0	0	0	0	0	0	0	0	0	0	0	0	0	0	0	0	1	0	0	0	0
19.86	82.72	187.78	Lateral Root Cap	LRC_4	4	LRC_4	77	0	0	0	0	0	0	0	0	0	1	1	1	0	0	0	0	0	0	0	0	0	0	0	0	0	0	0	0	0	0	0	0	0	0	0	0	0	1	0	0	0	0
23.58	74.03	187.78	Lateral Root Cap	LRC_4	4	LRC_4	77	0	0	0	0	0	0	0	0	0	1	1	1	0	0	0	0	0	0	0	0	0	0	0	0	0	0	0	0	0	0	0	0	0	0	0	0	0	1	0	0	0	0
28.13	66.18	187.78	Lateral Root Cap	LRC_4	4	LRC_4	77	0	0	0	0	0	0	0	0	0	1	1	1	0	0	0	0	0	0	0	0	0	0	0	0	0	0	0	0	0	0	0	0	0	0	0	0	0	1	0	0	0	0
35.16	59.97	187.78	Lateral Root Cap	LRC_4	4	LRC_4	77	0	0	0	0	0	0	0	0	0	1	1	1	0	0	0	0	0	0	0	0	0	0	0	0	0	0	0	0	0	0	0	0	0	0	0	0	0	1	0	0	0	0
46.74	56.66	187.78	Lateral Root Cap	LRC_4	4	LRC_4	77	0	0	0	0	0	0	0	0	0	1	1	1	0	0	0	0	0	0	0	0	0	0	0	0	0	0	0	0	0	0	0	0	0	0	0	0	0	1	0	0	0	0
58.32	53.77	187.78	Lateral Root Cap	LRC_4	4	LRC_4	77	0	0	0	0	0	0	0	0	0	1	1	1	0	0	0	0	0	0	0	0	0	0	0	0	0	0	0	0	0	0	0	0	0	0	0	0	0	1	0	0	0	0
69.08	83.55	187.78	Pericycle	Pericycle_6	6	Meristem	78	0	0	0	0	0	0	0	0	0	0	0	0	1	1	0	0	0	0	0	0	0	0	0	0	0	0	0	0	0	0	0	0	0	0	0	0	0	0	0	1	1	1
74.87	84.79	187.78	Pericycle	Pericycle_6	6	Meristem	78	0	0	0	0	0	0	0	0	0	0	0	0	1	1	0	0	0	0	0	0	0	0	0	0	0	0	0	0	0	0	0	0	0	0	0	0	0	0	0	0	0	0
79	90.17	187.78	Pericycle	Pericycle_6	6	Meristem	78	0	0	0	0	0	0	0	0	0	0	0	0	1	1	0	0	0	0	0	0	0	0	0	0	0	0	0	0	0	0	0	0	0	0	0	0	0	0	0	0	0	0
82.31	97.2	187.78	Pericycle	Pericycle_6	6	Meristem	78	0	0	0	0	0	0	0	0	0	0	0	0	1	1	0	0	0	0	0	0	0	0	0	0	0	0	0	0	0	0	0	0	0	0	0	0	0	0	0	0	0	0
81.07	103.81	187.78	Pericycle	Pericycle_6	6	Meristem	78	0	0	0	0	0	0	0	0	0	0	0	0	1	1	0	0	0	0	0	0	0	0	0	0	0	0	0	0	0	0	0	0	0	0	0	0	0	0	0	0	0	0
77.76	109.19	187.78	Pericycle	Pericycle_6	6	Meristem	78	0	0	0	0	0	0	0	0	0	0	0	0	1	1	0	0	0	0	0	0	0	0	0	0	0	0	0	0	0	0	0	0	0	0	0	0	0	0	0	0	0	0
71.15	113.33	187.78	Pericycle	Pericycle_6	6	Meristem	78	0	0	0	0	0	0	0	0	0	0	0	0	1	1	0	0	0	0	0	0	0	0	0	0	0	0	0	0	0	0	0	0	0	0	0	0	0	0	0	1	1	1
64.94	114.98	187.78	Pericycle	Pericycle_6	6	Meristem	78	0	0	0	0	0	0	0	0	0	0	0	0	1	1	0	0	0	0	0	0	0	0	0	0	0	0	0	0	0	0	0	0	0	0	0	0	0	0	0	1	1	1
57.5	113.74	187.78	Pericycle	Pericycle_6	6	Meristem	78	0	0	0	0	0	0	0	0	0	0	0	0	1	1	0	0	0	0	0	0	0	0	0	0	0	0	0	0	0	0	0	0	0	0	0	0	0	0	0	0	0	0
52.95	111.67	187.78	Pericycle	Pericycle_6	6	Meristem	78	0	0	0	0	0	0	0	0	0	0	0	0	1	1	0	0	0	0	0	0	0	0	0	0	0	0	0	0	0	0	0	0	0	0	0	0	0	0	0	0	0	0
47.98	104.64	187.78	Pericycle	Pericycle_6	6	Meristem	78	0	0	0	0	0	0	0	0	0	0	0	0	1	1	0	0	0	0	0	0	0	0	0	0	0	0	0	0	0	0	0	0	0	0	0	0	0	0	0	0	0	0
47.57	95.54	187.78	Pericycle	Pericycle_6	6	Meristem	78	0	0	0	0	0	0	0	0	0	0	0	0	1	1	0	0	0	0	0	0	0	0	0	0	0	0	0	0	0	0	0	0	0	0	0	0	0	0	0	0	0	0
52.53	87.27	187.78	Pericycle	Pericycle_6	6	Meristem	78	0	0	0	0	0	0	0	0	0	0	0	0	1	1	0	0	0	0	0	0	0	0	0	0	0	0	0	0	0	0	0	0	0	0	0	0	0	0	0	0	0	0
59.98	82.31	187.78	Pericycle	Pericycle_6	6	Meristem	78	0	0	0	0	0	0	0	0	0	0	0	0	1	1	0	0	0	0	0	0	0	0	0	0	0	0	0	0	0	0	0	0	0	0	0	0	0	0	0	1	1	1
65.36	62.45	192.33	Atrichoblast	Atrichoblast_9	9	Meristem	79	0	0	0	0	0	0	0	0	0	0	0	0	0	0	0	0	0	0	0	0	0	0	0	0	0	0	0	0	0	0	0	0	0	0	0	0	0	1	1	0	0	0
76.11	63.69	192.33	Atrichoblast	Atrichoblast_9	9	Meristem	79	0	0	0	0	0	0	0	0	0	0	0	0	0	0	0	0	0	0	0	0	0	0	0	0	0	0	0	0	0	0	0	0	0	0	0	0	0	1	1	0	0	0
85.62	70.31	192.33	Trichoblast	Trichoblast_9	9	Meristem	79	0	1	1	0	0	0	0	0	0	0	0	0	0	0	0	0	0	0	0	0	0	0	0	0	0	0	0	0	0	0	0	0	0	0	0	0	0	0	0	0	0	0
95.96	75.28	192.33	Atrichoblast	Atrichoblast_9	9	Meristem	79	0	0	0	0	0	0	0	0	0	0	0	0	0	0	0	0	0	0	0	0	0	0	0	0	0	0	0	0	0	0	0	0	0	0	0	0	0	1	1	0	0	0
101.75	83.13	192.33	Atrichoblast	Atrichoblast_9	9	Meristem	79	0	0	0	0	0	0	0	0	0	0	0	0	0	0	0	0	0	0	0	0	0	0	0	0	0	0	0	0	0	0	0	0	0	0	0	0	0	1	1	0	0	0
103.41	94.3	192.33	Trichoblast	Trichoblast_9	9	Meristem	79	0	1	1	0	0	0	0	0	0	0	0	0	0	0	0	0	0	0	0	0	0	0	0	0	0	0	0	0	0	0	0	0	0	0	0	0	0	0	0	0	0	0
106.3	103.81	192.33	Atrichoblast	Atrichoblast_9	9	Meristem	79	0	0	0	0	0	0	0	0	0	0	0	0	0	0	0	0	0	0	0	0	0	0	0	0	0	0	0	0	0	0	0	0	0	0	0	0	0	1	1	0	0	0
104.23	112.91	192.33	Atrichoblast	Atrichoblast_9	9	Meristem	79	0	0	0	0	0	0	0	0	0	0	0	0	0	0	0	0	0	0	0	0	0	0	0	0	0	0	0	0	0	0	0	0	0	0	0	0	0	1	1	0	0	0
94.72	120.36	192.33	Trichoblast	Trichoblast_9	9	Meristem	79	0	1	1	0	0	0	0	0	0	0	0	0	0	0	0	0	0	0	0	0	0	0	0	0	0	0	0	0	0	0	0	0	0	0	0	0	0	0	0	0	0	0
88.52	130.7	192.33	Atrichoblast	Atrichoblast_9	9	Meristem	79	0	0	0	0	0	0	0	0	0	0	0	0	0	0	0	0	0	0	0	0	0	0	0	0	0	0	0	0	0	0	0	0	0	0	0	0	0	1	1	0	0	0
75.7	131.94	192.33	Trichoblast	Trichoblast_9	9	Meristem	79	0	1	1	0	0	0	0	0	0	0	0	0	0	0	0	0	0	0	0	0	0	0	0	0	0	0	0	0	0	0	0	0	0	0	0	0	0	0	0	0	0	0
62.05	137.32	192.33	Atrichoblast	Atrichoblast_9	9	Meristem	79	0	0	0	0	0	0	0	0	0	0	0	0	0	0	0	0	0	0	0	0	0	0	0	0	0	0	0	0	0	0	0	0	0	0	0	0	0	1	1	0	0	0
52.95	134.42	192.33	Atrichoblast	Atrichoblast_9	9	Meristem	79	0	0	0	0	0	0	0	0	0	0	0	0	0	0	0	0	0	0	0	0	0	0	0	0	0	0	0	0	0	0	0	0	0	0	0	0	0	1	1	0	0	0
43.43	128.63	192.33	Trichoblast	Trichoblast_9	9	Meristem	79	0	1	1	0	0	0	0	0	0	0	0	0	0	0	0	0	0	0	0	0	0	0	0	0	0	0	0	0	0	0	0	0	0	0	0	0	0	0	0	0	0	0
34.75	124.08	192.33	Atrichoblast	Atrichoblast_9	9	Meristem	79	0	0	0	0	0	0	0	0	0	0	0	0	0	0	0	0	0	0	0	0	0	0	0	0	0	0	0	0	0	0	0	0	0	0	0	0	0	1	1	0	0	0
30.2	116.22	192.33	Atrichoblast	Atrichoblast_9	9	Meristem	79	0	0	0	0	0	0	0	0	0	0	0	0	0	0	0	0	0	0	0	0	0	0	0	0	0	0	0	0	0	0	0	0	0	0	0	0	0	1	1	0	0	0
26.48	102.99	192.33	Trichoblast	Trichoblast_9	9	Meristem	79	0	1	1	0	0	0	0	0	0	0	0	0	0	0	0	0	0	0	0	0	0	0	0	0	0	0	0	0	0	0	0	0	0	0	0	0	0	0	0	0	0	0
25.65	92.65	192.33	Atrichoblast	Atrichoblast_9	9	Meristem	79	0	0	0	0	0	0	0	0	0	0	0	0	0	0	0	0	0	0	0	0	0	0	0	0	0	0	0	0	0	0	0	0	0	0	0	0	0	1	1	0	0	0
30.61	81.48	192.33	Trichoblast	Trichoblast_9	9	Meristem	79	0	1	1	0	0	0	0	0	0	0	0	0	0	0	0	0	0	0	0	0	0	0	0	0	0	0	0	0	0	0	0	0	0	0	0	0	0	0	0	0	0	0
35.58	71.14	192.33	Atrichoblast	Atrichoblast_9	9	Meristem	79	0	0	0	0	0	0	0	0	0	0	0	0	0	0	0	0	0	0	0	0	0	0	0	0	0	0	0	0	0	0	0	0	0	0	0	0	0	1	1	0	0	0
44.26	67	192.33	Atrichoblast	Atrichoblast_9	9	Meristem	79	0	0	0	0	0	0	0	0	0	0	0	0	0	0	0	0	0	0	0	0	0	0	0	0	0	0	0	0	0	0	0	0	0	0	0	0	0	1	1	0	0	0
55.84	64.11	192.33	Trichoblast	Trichoblast_9	9	Meristem	79	0	1	1	0	0	0	0	0	0	0	0	0	0	0	0	0	0	0	0	0	0	0	0	0	0	0	0	0	0	0	0	0	0	0	0	0	0	0	0	0	0	0
69.49	72.38	192.33	Cortex	Cortex_8	8	Meristem	80	0	0	0	0	0	0	0	0	0	0	0	0	0	0	0	0	0	0	0	1	1	0	0	0	0	1	0	0	0	0	0	0	0	1	0	1	0	0	0	0	0	0
89.34	85.62	192.33	Cortex	Cortex_8	8	Meristem	80	0	0	0	0	0	0	0	0	0	0	0	0	0	0	0	0	0	0	0	1	1	0	0	0	0	1	0	0	0	0	0	0	0	1	0	1	0	0	0	0	0	0
93.07	105.06	192.33	Cortex	Cortex_8	8	Meristem	80	0	0	0	0	0	0	0	0	0	0	0	0	0	0	0	0	0	0	0	1	1	0	0	0	0	1	0	0	0	0	0	0	0	1	0	1	0	0	0	0	0	0
80.25	120.77	192.33	Cortex	Cortex_8	8	Meristem	80	0	0	0	0	0	0	0	0	0	0	0	0	0	0	0	0	0	0	0	1	1	0	0	0	0	1	0	0	0	0	0	0	0	1	0	1	0	0	0	0	0	0
58.74	125.32	192.33	Cortex	Cortex_8	8	Meristem	80	0	0	0	0	0	0	0	0	0	0	0	0	0	0	0	0	0	0	0	1	1	0	0	0	0	1	0	0	0	0	0	0	0	1	0	1	0	0	0	0	0	0
40.54	114.98	192.33	Cortex	Cortex_8	8	Meristem	80	0	0	0	0	0	0	0	0	0	0	0	0	0	0	0	0	0	0	0	1	1	0	0	0	0	1	0	0	0	0	0	0	0	1	0	1	0	0	0	0	0	0
35.99	96.37	192.33	Cortex	Cortex_8	8	Meristem	80	0	0	0	0	0	0	0	0	0	0	0	0	0	0	0	0	0	0	0	1	1	0	0	0	0	1	0	0	0	0	0	0	0	1	0	1	0	0	0	0	0	0
47.57	76.93	192.33	Cortex	Cortex_8	8	Meristem	80	0	0	0	0	0	0	0	0	0	0	0	0	0	0	0	0	0	0	0	1	1	0	0	0	0	1	0	0	0	0	0	0	0	1	0	1	0	0	0	0	0	0
69.91	79	192.33	Endodermis	Endodermis_8	8	Meristem	81	1	0	0	0	0	0	0	0	0	0	0	0	0	0	0	0	0	0	0	1	0	0	0	0	0	1	0	0	0	0	0	0	0	0	0	0	1	0	0	0	0	0
81.9	86.86	192.33	Endodermis	Endodermis_8	8	Meristem	81	1	0	0	0	0	0	0	0	0	0	0	0	0	0	0	0	0	0	0	1	0	0	0	0	0	1	0	0	0	0	0	0	0	0	0	0	1	0	0	0	0	0
86.86	101.33	192.33	Endodermis	Endodermis_8	8	Meristem	81	1	0	0	0	0	0	0	0	0	0	0	0	0	0	0	0	0	0	0	1	0	0	0	0	0	1	0	0	0	0	0	0	0	0	0	0	1	0	0	0	0	0
77.76	114.98	192.33	Endodermis	Endodermis_8	8	Meristem	81	1	0	0	0	0	0	0	0	0	0	0	0	0	0	0	0	0	0	0	1	0	0	0	0	0	1	0	0	0	0	0	0	0	0	0	0	1	0	0	0	0	0
63.29	118.7	192.33	Endodermis	Endodermis_8	8	Meristem	81	1	0	0	0	0	0	0	0	0	0	0	0	0	0	0	0	0	0	0	1	0	0	0	0	0	1	0	0	0	0	0	0	0	0	0	0	1	0	0	0	0	0
46.74	111.26	192.33	Endodermis	Endodermis_8	8	Meristem	81	1	0	0	0	0	0	0	0	0	0	0	0	0	0	0	0	0	0	0	1	0	0	0	0	0	1	0	0	0	0	0	0	0	0	0	0	1	0	0	0	0	0
42.61	95.13	192.33	Endodermis	Endodermis_8	8	Meristem	81	1	0	0	0	0	0	0	0	0	0	0	0	0	0	0	0	0	0	0	1	0	0	0	0	0	1	0	0	0	0	0	0	0	0	0	0	1	0	0	0	0	0
54.19	80.24	192.33	Endodermis	Endodermis_8	8	Meristem	81	1	0	0	0	0	0	0	0	0	0	0	0	0	0	0	0	0	0	0	1	0	0	0	0	0	1	0	0	0	0	0	0	0	0	0	0	1	0	0	0	0	0
64.53	98.02	192.33	Xylem	Xylem_6	6	Meristem	82	0	0	0	1	1	0	0	0	0	0	0	0	0	0	0	0	0	0	0	0	0	0	0	0	0	0	0	0	0	1	0	0	0	0	0	0	0	0	0	0	0	0
72.39	96.37	192.33	Xylem	Xylem_6	6	Meristem	82	0	0	0	1	1	0	0	0	0	0	0	0	0	0	0	0	0	0	0	0	0	0	0	0	0	0	0	0	0	1	0	0	0	0	0	0	0	0	0	0	0	0
57.91	100.92	192.33	Xylem	Xylem_6	6	Meristem	82	0	0	0	1	1	0	0	0	0	0	0	0	0	0	0	0	0	0	0	0	0	0	0	0	0	0	0	0	0	1	0	0	0	0	0	0	0	0	0	0	0	0
59.57	86.86	192.33	Phloem	Phloem_6	6	Meristem	83	0	0	0	0	0	1	1	0	0	0	0	0	0	0	0	0	0	0	0	0	0	0	0	0	0	0	0	0	0	0	0	0	0	0	0	0	0	0	0	1	1	0
55.43	90.99	192.33	Phloem	Phloem_6	6	Meristem	83	0	0	0	0	0	1	1	0	0	0	0	0	0	0	0	0	0	0	0	0	0	0	0	0	0	0	0	0	0	0	0	0	0	0	0	0	0	0	0	1	1	0
62.05	89.75	192.33	Phloem	Phloem_6	6	Meristem	83	0	0	0	0	0	1	1	0	0	0	0	0	0	0	0	0	0	0	0	0	0	0	0	0	0	0	0	0	0	0	0	0	0	0	0	0	0	0	0	1	1	0
66.18	86.86	192.33	Phloem	Phloem_6	6	Meristem	83	0	0	0	0	0	1	1	0	0	0	0	0	0	0	0	0	0	0	0	0	0	0	0	0	0	0	0	0	0	0	0	0	0	0	0	0	0	0	0	1	1	0
60.81	110.85	192.33	Phloem	Phloem_6	6	Meristem	83	0	0	0	0	0	1	1	0	0	0	0	0	0	0	0	0	0	0	0	0	0	0	0	0	0	0	0	0	0	0	0	0	0	0	0	0	0	0	0	1	1	0
67.01	112.5	192.33	Phloem	Phloem_6	6	Meristem	83	0	0	0	0	0	1	1	0	0	0	0	0	0	0	0	0	0	0	0	0	0	0	0	0	0	0	0	0	0	0	0	0	0	0	0	0	0	0	0	1	1	0
66.6	107.54	192.33	Phloem	Phloem_6	6	Meristem	83	0	0	0	0	0	1	1	0	0	0	0	0	0	0	0	0	0	0	0	0	0	0	0	0	0	0	0	0	0	0	0	0	0	0	0	0	0	0	0	1	1	0
72.39	108.36	192.33	Phloem	Phloem_6	6	Meristem	83	0	0	0	0	0	1	1	0	0	0	0	0	0	0	0	0	0	0	0	0	0	0	0	0	0	0	0	0	0	0	0	0	0	0	0	0	0	0	0	1	1	0
51.71	101.33	192.33	Procambium	Procambium_7	7	Meristem	84	0	0	0	0	0	1	1	0	0	0	0	0	0	0	0	0	0	0	0	0	0	0	0	0	0	0	0	0	0	0	0	1	0	0	0	0	0	0	0	0	0	0
52.53	94.72	192.33	Procambium	Procambium_7	7	Meristem	84	0	0	0	0	0	1	1	0	0	0	0	0	0	0	0	0	0	0	0	0	0	0	0	0	0	0	0	0	0	0	0	1	0	0	0	0	0	0	0	0	0	0
57.5	93.89	192.33	Procambium	Procambium_7	7	Meristem	84	0	0	0	0	0	1	1	0	0	0	0	0	0	0	0	0	0	0	0	0	0	0	0	0	0	0	0	0	0	0	0	1	0	0	0	0	0	0	0	0	0	0
61.63	95.13	192.33	Procambium	Procambium_7	7	Meristem	84	0	0	0	0	0	1	1	0	0	0	0	0	0	0	0	0	0	0	0	0	0	0	0	0	0	0	0	0	0	0	0	1	0	0	0	0	0	0	0	0	0	0
66.6	91.82	192.33	Procambium	Procambium_7	7	Meristem	84	0	0	0	0	0	1	1	0	0	0	0	0	0	0	0	0	0	0	0	0	0	0	0	0	0	0	0	0	0	0	0	1	0	0	0	0	0	0	0	0	0	0
71.56	90.17	192.33	Procambium	Procambium_7	7	Meristem	84	0	0	0	0	0	1	1	0	0	0	0	0	0	0	0	0	0	0	0	0	0	0	0	0	0	0	0	0	0	0	0	1	0	0	0	0	0	0	0	0	0	0
74.87	90.58	192.33	Procambium	Procambium_7	7	Meristem	84	0	0	0	0	0	1	1	0	0	0	0	0	0	0	0	0	0	0	0	0	0	0	0	0	0	0	0	0	0	0	0	1	0	0	0	0	0	0	0	0	0	0
77.35	93.89	192.33	Procambium	Procambium_7	7	Meristem	84	0	0	0	0	0	1	1	0	0	0	0	0	0	0	0	0	0	0	0	0	0	0	0	0	0	0	0	0	0	0	0	1	0	0	0	0	0	0	0	0	0	0
77.76	99.26	192.33	Procambium	Procambium_7	7	Meristem	84	0	0	0	0	0	1	1	0	0	0	0	0	0	0	0	0	0	0	0	0	0	0	0	0	0	0	0	0	0	0	0	1	0	0	0	0	0	0	0	0	0	0
74.45	104.23	192.33	Procambium	Procambium_7	7	Meristem	84	0	0	0	0	0	1	1	0	0	0	0	0	0	0	0	0	0	0	0	0	0	0	0	0	0	0	0	0	0	0	0	1	0	0	0	0	0	0	0	0	0	0
71.56	102.16	192.33	Procambium	Procambium_7	7	Meristem	84	0	0	0	0	0	1	1	0	0	0	0	0	0	0	0	0	0	0	0	0	0	0	0	0	0	0	0	0	0	0	0	1	0	0	0	0	0	0	0	0	0	0
64.94	103.81	192.33	Procambium	Procambium_7	7	Meristem	84	0	0	0	0	0	1	1	0	0	0	0	0	0	0	0	0	0	0	0	0	0	0	0	0	0	0	0	0	0	0	0	1	0	0	0	0	0	0	0	0	0	0
60.39	105.47	192.33	Procambium	Procambium_7	7	Meristem	84	0	0	0	0	0	1	1	0	0	0	0	0	0	0	0	0	0	0	0	0	0	0	0	0	0	0	0	0	0	0	0	1	0	0	0	0	0	0	0	0	0	0
57.5	105.88	192.33	Procambium	Procambium_7	7	Meristem	84	0	0	0	0	0	1	1	0	0	0	0	0	0	0	0	0	0	0	0	0	0	0	0	0	0	0	0	0	0	0	0	1	0	0	0	0	0	0	0	0	0	0
57.08	110.02	192.33	Procambium	Procambium_7	7	Meristem	84	0	0	0	0	0	1	1	0	0	0	0	0	0	0	0	0	0	0	0	0	0	0	0	0	0	0	0	0	0	0	0	1	0	0	0	0	0	0	0	0	0	0
52.95	105.88	192.33	Procambium	Procambium_7	7	Meristem	84	0	0	0	0	0	1	1	0	0	0	0	0	0	0	0	0	0	0	0	0	0	0	0	0	0	0	0	0	0	0	0	1	0	0	0	0	0	0	0	0	0	0
66.6	61.63	198.53	Atrichoblast	Atrichoblast_10	10	Meristem	85	0	0	0	0	0	0	0	0	0	0	0	0	0	0	0	0	0	0	0	0	0	0	0	0	0	0	0	0	0	0	0	0	0	0	0	0	0	1	1	0	0	0
77.76	62.87	198.53	Atrichoblast	Atrichoblast_10	10	Meristem	85	0	0	0	0	0	0	0	0	0	0	0	0	0	0	0	0	0	0	0	0	0	0	0	0	0	0	0	0	0	0	0	0	0	0	0	0	0	1	1	0	0	0
86.04	69.07	198.53	Trichoblast	Trichoblast_10	10	Meristem	85	0	1	1	0	0	0	0	0	0	0	0	0	0	0	0	0	0	0	0	0	0	0	0	0	0	0	0	0	0	0	0	0	0	0	0	0	0	0	0	0	0	0
95.96	74.86	198.53	Atrichoblast	Atrichoblast_10	10	Meristem	85	0	0	0	0	0	0	0	0	0	0	0	0	0	0	0	0	0	0	0	0	0	0	0	0	0	0	0	0	0	0	0	0	0	0	0	0	0	1	1	0	0	0
101.75	83.55	198.53	Atrichoblast	Atrichoblast_10	10	Meristem	85	0	0	0	0	0	0	0	0	0	0	0	0	0	0	0	0	0	0	0	0	0	0	0	0	0	0	0	0	0	0	0	0	0	0	0	0	0	1	1	0	0	0
104.65	93.06	198.53	Trichoblast	Trichoblast_10	10	Meristem	85	0	1	1	0	0	0	0	0	0	0	0	0	0	0	0	0	0	0	0	0	0	0	0	0	0	0	0	0	0	0	0	0	0	0	0	0	0	0	0	0	0	0
106.72	105.06	198.53	Atrichoblast	Atrichoblast_10	10	Meristem	85	0	0	0	0	0	0	0	0	0	0	0	0	0	0	0	0	0	0	0	0	0	0	0	0	0	0	0	0	0	0	0	0	0	0	0	0	0	1	1	0	0	0
104.23	113.74	198.53	Atrichoblast	Atrichoblast_10	10	Meristem	85	0	0	0	0	0	0	0	0	0	0	0	0	0	0	0	0	0	0	0	0	0	0	0	0	0	0	0	0	0	0	0	0	0	0	0	0	0	1	1	0	0	0
95.96	122.01	198.53	Trichoblast	Trichoblast_10	10	Meristem	85	0	1	1	0	0	0	0	0	0	0	0	0	0	0	0	0	0	0	0	0	0	0	0	0	0	0	0	0	0	0	0	0	0	0	0	0	0	0	0	0	0	0
88.1	131.94	198.53	Atrichoblast	Atrichoblast_10	10	Meristem	85	0	0	0	0	0	0	0	0	0	0	0	0	0	0	0	0	0	0	0	0	0	0	0	0	0	0	0	0	0	0	0	0	0	0	0	0	0	1	1	0	0	0
75.7	134.42	198.53	Trichoblast	Trichoblast_10	10	Meristem	85	0	1	1	0	0	0	0	0	0	0	0	0	0	0	0	0	0	0	0	0	0	0	0	0	0	0	0	0	0	0	0	0	0	0	0	0	0	0	0	0	0	0
63.7	138.56	198.53	Atrichoblast	Atrichoblast_10	10	Meristem	85	0	0	0	0	0	0	0	0	0	0	0	0	0	0	0	0	0	0	0	0	0	0	0	0	0	0	0	0	0	0	0	0	0	0	0	0	0	1	1	0	0	0
53.36	135.66	198.53	Atrichoblast	Atrichoblast_10	10	Meristem	85	0	0	0	0	0	0	0	0	0	0	0	0	0	0	0	0	0	0	0	0	0	0	0	0	0	0	0	0	0	0	0	0	0	0	0	0	0	1	1	0	0	0
41.78	130.29	198.53	Trichoblast	Trichoblast_10	10	Meristem	85	0	1	1	0	0	0	0	0	0	0	0	0	0	0	0	0	0	0	0	0	0	0	0	0	0	0	0	0	0	0	0	0	0	0	0	0	0	0	0	0	0	0
32.68	124.08	198.53	Atrichoblast	Atrichoblast_10	10	Meristem	85	0	0	0	0	0	0	0	0	0	0	0	0	0	0	0	0	0	0	0	0	0	0	0	0	0	0	0	0	0	0	0	0	0	0	0	0	0	1	1	0	0	0
28.13	116.22	198.53	Atrichoblast	Atrichoblast_10	10	Meristem	85	0	0	0	0	0	0	0	0	0	0	0	0	0	0	0	0	0	0	0	0	0	0	0	0	0	0	0	0	0	0	0	0	0	0	0	0	0	1	1	0	0	0
24.82	105.06	198.53	Trichoblast	Trichoblast_10	10	Meristem	85	0	1	1	0	0	0	0	0	0	0	0	0	0	0	0	0	0	0	0	0	0	0	0	0	0	0	0	0	0	0	0	0	0	0	0	0	0	0	0	0	0	0
25.24	91.82	198.53	Atrichoblast	Atrichoblast_10	10	Meristem	85	0	0	0	0	0	0	0	0	0	0	0	0	0	0	0	0	0	0	0	0	0	0	0	0	0	0	0	0	0	0	0	0	0	0	0	0	0	1	1	0	0	0
28.13	81.48	198.53	Trichoblast	Trichoblast_10	10	Meristem	85	0	1	1	0	0	0	0	0	0	0	0	0	0	0	0	0	0	0	0	0	0	0	0	0	0	0	0	0	0	0	0	0	0	0	0	0	0	0	0	0	0	0
34.34	72.38	198.53	Atrichoblast	Atrichoblast_10	10	Meristem	85	0	0	0	0	0	0	0	0	0	0	0	0	0	0	0	0	0	0	0	0	0	0	0	0	0	0	0	0	0	0	0	0	0	0	0	0	0	1	1	0	0	0
44.26	67.42	198.53	Atrichoblast	Atrichoblast_10	10	Meristem	85	0	0	0	0	0	0	0	0	0	0	0	0	0	0	0	0	0	0	0	0	0	0	0	0	0	0	0	0	0	0	0	0	0	0	0	0	0	1	1	0	0	0
55.02	62.04	198.53	Trichoblast	Trichoblast_10	10	Meristem	85	0	1	1	0	0	0	0	0	0	0	0	0	0	0	0	0	0	0	0	0	0	0	0	0	0	0	0	0	0	0	0	0	0	0	0	0	0	0	0	0	0	0
69.49	72.79	198.53	Cortex	Cortex_9	9	Meristem	86	0	0	0	0	0	0	0	0	0	0	0	0	0	0	0	0	0	0	0	1	1	0	0	0	0	1	0	0	0	0	0	0	0	1	0	1	0	0	0	0	0	0
91	85.2	198.53	Cortex	Cortex_9	9	Meristem	86	0	0	0	0	0	0	0	0	0	0	0	0	0	0	0	0	0	0	0	1	1	0	0	0	0	1	0	0	0	0	0	0	0	1	0	1	0	0	0	0	0	0
93.48	105.47	198.53	Cortex	Cortex_9	9	Meristem	86	0	0	0	0	0	0	0	0	0	0	0	0	0	0	0	0	0	0	0	1	1	0	0	0	0	1	0	0	0	0	0	0	0	1	0	1	0	0	0	0	0	0
81.07	120.36	198.53	Cortex	Cortex_9	9	Meristem	86	0	0	0	0	0	0	0	0	0	0	0	0	0	0	0	0	0	0	0	1	1	0	0	0	0	1	0	0	0	0	0	0	0	1	0	1	0	0	0	0	0	0
59.98	127.39	198.53	Cortex	Cortex_9	9	Meristem	86	0	0	0	0	0	0	0	0	0	0	0	0	0	0	0	0	0	0	0	1	1	0	0	0	0	1	0	0	0	0	0	0	0	1	0	1	0	0	0	0	0	0
40.13	114.98	198.53	Cortex	Cortex_9	9	Meristem	86	0	0	0	0	0	0	0	0	0	0	0	0	0	0	0	0	0	0	0	1	1	0	0	0	0	1	0	0	0	0	0	0	0	1	0	1	0	0	0	0	0	0
35.16	96.78	198.53	Cortex	Cortex_9	9	Meristem	86	0	0	0	0	0	0	0	0	0	0	0	0	0	0	0	0	0	0	0	1	1	0	0	0	0	1	0	0	0	0	0	0	0	1	0	1	0	0	0	0	0	0
46.33	77.34	198.53	Cortex	Cortex_9	9	Meristem	86	0	0	0	0	0	0	0	0	0	0	0	0	0	0	0	0	0	0	0	1	1	0	0	0	0	1	0	0	0	0	0	0	0	1	0	1	0	0	0	0	0	0
69.49	79.83	198.53	Endodermis	Endodermis_9	9	Meristem	87	1	0	0	0	0	0	0	0	0	0	0	0	0	0	0	0	0	0	0	1	0	0	0	0	0	1	0	0	0	0	0	0	0	0	0	0	1	0	0	0	0	0
82.31	87.27	198.53	Endodermis	Endodermis_9	9	Meristem	87	1	0	0	0	0	0	0	0	0	0	0	0	0	0	0	0	0	0	0	1	0	0	0	0	0	1	0	0	0	0	0	0	0	0	0	0	1	0	0	0	0	0
87.28	101.75	198.53	Endodermis	Endodermis_9	9	Meristem	87	1	0	0	0	0	0	0	0	0	0	0	0	0	0	0	0	0	0	0	1	0	0	0	0	0	1	0	0	0	0	0	0	0	0	0	0	1	0	0	0	0	0
78.59	114.98	198.53	Endodermis	Endodermis_9	9	Meristem	87	1	0	0	0	0	0	0	0	0	0	0	0	0	0	0	0	0	0	0	1	0	0	0	0	0	1	0	0	0	0	0	0	0	0	0	0	1	0	0	0	0	0
63.7	119.95	198.53	Endodermis	Endodermis_9	9	Meristem	87	1	0	0	0	0	0	0	0	0	0	0	0	0	0	0	0	0	0	0	1	0	0	0	0	0	1	0	0	0	0	0	0	0	0	0	0	1	0	0	0	0	0
47.98	114.57	198.53	Endodermis	Endodermis_9	9	Meristem	87	1	0	0	0	0	0	0	0	0	0	0	0	0	0	0	0	0	0	0	1	0	0	0	0	0	1	0	0	0	0	0	0	0	0	0	0	1	0	0	0	0	0
41.37	97.61	198.53	Endodermis	Endodermis_9	9	Meristem	87	1	0	0	0	0	0	0	0	0	0	0	0	0	0	0	0	0	0	0	1	0	0	0	0	0	1	0	0	0	0	0	0	0	0	0	0	1	0	0	0	0	0
52.12	81.48	198.53	Endodermis	Endodermis_9	9	Meristem	87	1	0	0	0	0	0	0	0	0	0	0	0	0	0	0	0	0	0	0	1	0	0	0	0	0	1	0	0	0	0	0	0	0	0	0	0	1	0	0	0	0	0
65.77	62.45	202.25	Atrichoblast	Atrichoblast_11	11	Meristem	88	0	0	0	0	0	0	0	0	0	0	0	0	0	0	0	0	0	0	0	0	0	0	0	0	0	0	0	0	0	0	0	0	0	0	0	0	0	1	1	0	0	0
77.35	64.94	202.25	Atrichoblast	Atrichoblast_11	11	Meristem	88	0	0	0	0	0	0	0	0	0	0	0	0	0	0	0	0	0	0	0	0	0	0	0	0	0	0	0	0	0	0	0	0	0	0	0	0	0	1	1	0	0	0
85.62	67.83	202.25	Trichoblast	Trichoblast_11	11	Meristem	88	0	1	1	0	0	0	0	0	0	0	0	0	0	0	0	0	0	0	0	0	0	0	0	0	0	0	0	0	0	0	0	0	0	0	0	0	0	0	0	0	0	0
96.38	75.28	202.25	Atrichoblast	Atrichoblast_11	11	Meristem	88	0	0	0	0	0	0	0	0	0	0	0	0	0	0	0	0	0	0	0	0	0	0	0	0	0	0	0	0	0	0	0	0	0	0	0	0	0	1	1	0	0	0
102.58	83.96	202.25	Atrichoblast	Atrichoblast_11	11	Meristem	88	0	0	0	0	0	0	0	0	0	0	0	0	0	0	0	0	0	0	0	0	0	0	0	0	0	0	0	0	0	0	0	0	0	0	0	0	0	1	1	0	0	0
105.06	94.3	202.25	Trichoblast	Trichoblast_11	11	Meristem	88	0	1	1	0	0	0	0	0	0	0	0	0	0	0	0	0	0	0	0	0	0	0	0	0	0	0	0	0	0	0	0	0	0	0	0	0	0	0	0	0	0	0
107.54	103.4	202.25	Atrichoblast	Atrichoblast_11	11	Meristem	88	0	0	0	0	0	0	0	0	0	0	0	0	0	0	0	0	0	0	0	0	0	0	0	0	0	0	0	0	0	0	0	0	0	0	0	0	0	1	1	0	0	0
104.65	113.74	202.25	Atrichoblast	Atrichoblast_11	11	Meristem	88	0	0	0	0	0	0	0	0	0	0	0	0	0	0	0	0	0	0	0	0	0	0	0	0	0	0	0	0	0	0	0	0	0	0	0	0	0	1	1	0	0	0
96.38	122.84	202.25	Trichoblast	Trichoblast_11	11	Meristem	88	0	1	1	0	0	0	0	0	0	0	0	0	0	0	0	0	0	0	0	0	0	0	0	0	0	0	0	0	0	0	0	0	0	0	0	0	0	0	0	0	0	0
90.17	131.53	202.25	Atrichoblast	Atrichoblast_11	11	Meristem	88	0	0	0	0	0	0	0	0	0	0	0	0	0	0	0	0	0	0	0	0	0	0	0	0	0	0	0	0	0	0	0	0	0	0	0	0	0	1	1	0	0	0
76.11	136.49	202.25	Trichoblast	Trichoblast_11	11	Meristem	88	0	1	1	0	0	0	0	0	0	0	0	0	0	0	0	0	0	0	0	0	0	0	0	0	0	0	0	0	0	0	0	0	0	0	0	0	0	0	0	0	0	0
63.7	139.38	202.25	Atrichoblast	Atrichoblast_11	11	Meristem	88	0	0	0	0	0	0	0	0	0	0	0	0	0	0	0	0	0	0	0	0	0	0	0	0	0	0	0	0	0	0	0	0	0	0	0	0	0	1	1	0	0	0
52.12	137.32	202.25	Atrichoblast	Atrichoblast_11	11	Meristem	88	0	0	0	0	0	0	0	0	0	0	0	0	0	0	0	0	0	0	0	0	0	0	0	0	0	0	0	0	0	0	0	0	0	0	0	0	0	1	1	0	0	0
42.61	129.87	202.25	Trichoblast	Trichoblast_11	11	Meristem	88	0	1	1	0	0	0	0	0	0	0	0	0	0	0	0	0	0	0	0	0	0	0	0	0	0	0	0	0	0	0	0	0	0	0	0	0	0	0	0	0	0	0
31.85	124.91	202.25	Atrichoblast	Atrichoblast_11	11	Meristem	88	0	0	0	0	0	0	0	0	0	0	0	0	0	0	0	0	0	0	0	0	0	0	0	0	0	0	0	0	0	0	0	0	0	0	0	0	0	1	1	0	0	0
27.3	115.4	202.25	Atrichoblast	Atrichoblast_11	11	Meristem	88	0	0	0	0	0	0	0	0	0	0	0	0	0	0	0	0	0	0	0	0	0	0	0	0	0	0	0	0	0	0	0	0	0	0	0	0	0	1	1	0	0	0
24	104.64	202.25	Trichoblast	Trichoblast_11	11	Meristem	88	0	1	1	0	0	0	0	0	0	0	0	0	0	0	0	0	0	0	0	0	0	0	0	0	0	0	0	0	0	0	0	0	0	0	0	0	0	0	0	0	0	0
25.65	91	202.25	Atrichoblast	Atrichoblast_11	11	Meristem	88	0	0	0	0	0	0	0	0	0	0	0	0	0	0	0	0	0	0	0	0	0	0	0	0	0	0	0	0	0	0	0	0	0	0	0	0	0	1	1	0	0	0
28.54	81.48	202.25	Trichoblast	Trichoblast_11	11	Meristem	88	0	1	1	0	0	0	0	0	0	0	0	0	0	0	0	0	0	0	0	0	0	0	0	0	0	0	0	0	0	0	0	0	0	0	0	0	0	0	0	0	0	0
34.34	71.14	202.25	Atrichoblast	Atrichoblast_11	11	Meristem	88	0	0	0	0	0	0	0	0	0	0	0	0	0	0	0	0	0	0	0	0	0	0	0	0	0	0	0	0	0	0	0	0	0	0	0	0	0	1	1	0	0	0
44.26	65.76	202.25	Atrichoblast	Atrichoblast_11	11	Meristem	88	0	0	0	0	0	0	0	0	0	0	0	0	0	0	0	0	0	0	0	0	0	0	0	0	0	0	0	0	0	0	0	0	0	0	0	0	0	1	1	0	0	0
54.19	63.69	202.25	Trichoblast	Trichoblast_11	11	Meristem	88	0	1	1	0	0	0	0	0	0	0	0	0	0	0	0	0	0	0	0	0	0	0	0	0	0	0	0	0	0	0	0	0	0	0	0	0	0	0	0	0	0	0
69.91	72.38	202.25	Cortex	Cortex_10	10	Meristem	89	0	0	0	0	0	0	0	0	0	0	0	0	0	0	0	0	0	0	0	1	1	0	0	0	0	1	0	0	0	0	0	0	0	1	0	1	0	0	0	0	0	0
89.34	85.62	202.25	Cortex	Cortex_10	10	Meristem	89	0	0	0	0	0	0	0	0	0	0	0	0	0	0	0	0	0	0	0	1	1	0	0	0	0	1	0	0	0	0	0	0	0	1	0	1	0	0	0	0	0	0
94.72	105.47	202.25	Cortex	Cortex_10	10	Meristem	89	0	0	0	0	0	0	0	0	0	0	0	0	0	0	0	0	0	0	0	1	1	0	0	0	0	1	0	0	0	0	0	0	0	1	0	1	0	0	0	0	0	0
79.42	121.6	202.25	Cortex	Cortex_10	10	Meristem	89	0	0	0	0	0	0	0	0	0	0	0	0	0	0	0	0	0	0	0	1	1	0	0	0	0	1	0	0	0	0	0	0	0	1	0	1	0	0	0	0	0	0
57.91	127.8	202.25	Cortex	Cortex_10	10	Meristem	89	0	0	0	0	0	0	0	0	0	0	0	0	0	0	0	0	0	0	0	1	1	0	0	0	0	1	0	0	0	0	0	0	0	1	0	1	0	0	0	0	0	0
38.88	114.57	202.25	Cortex	Cortex_10	10	Meristem	89	0	0	0	0	0	0	0	0	0	0	0	0	0	0	0	0	0	0	0	1	1	0	0	0	0	1	0	0	0	0	0	0	0	1	0	1	0	0	0	0	0	0
35.16	94.72	202.25	Cortex	Cortex_10	10	Meristem	89	0	0	0	0	0	0	0	0	0	0	0	0	0	0	0	0	0	0	0	1	1	0	0	0	0	1	0	0	0	0	0	0	0	1	0	1	0	0	0	0	0	0
46.74	76.93	202.25	Cortex	Cortex_10	10	Meristem	89	0	0	0	0	0	0	0	0	0	0	0	0	0	0	0	0	0	0	0	1	1	0	0	0	0	1	0	0	0	0	0	0	0	1	0	1	0	0	0	0	0	0
69.49	79.41	202.25	Endodermis	Endodermis_10	10	Meristem	90	1	0	0	0	0	0	0	0	0	0	0	0	0	0	0	0	0	0	0	1	0	0	0	0	0	1	0	0	0	0	0	0	0	0	0	0	1	0	0	0	0	0
83.14	87.27	202.25	Endodermis	Endodermis_10	10	Meristem	90	1	0	0	0	0	0	0	0	0	0	0	0	0	0	0	0	0	0	0	1	0	0	0	0	0	1	0	0	0	0	0	0	0	0	0	0	1	0	0	0	0	0
87.28	102.57	202.25	Endodermis	Endodermis_10	10	Meristem	90	1	0	0	0	0	0	0	0	0	0	0	0	0	0	0	0	0	0	0	1	0	0	0	0	0	1	0	0	0	0	0	0	0	0	0	0	1	0	0	0	0	0
77.76	115.81	202.25	Endodermis	Endodermis_10	10	Meristem	90	1	0	0	0	0	0	0	0	0	0	0	0	0	0	0	0	0	0	0	1	0	0	0	0	0	1	0	0	0	0	0	0	0	0	0	0	1	0	0	0	0	0
63.29	119.53	202.25	Endodermis	Endodermis_10	10	Meristem	90	1	0	0	0	0	0	0	0	0	0	0	0	0	0	0	0	0	0	0	1	0	0	0	0	0	1	0	0	0	0	0	0	0	0	0	0	1	0	0	0	0	0
47.57	113.74	202.25	Endodermis	Endodermis_10	10	Meristem	90	1	0	0	0	0	0	0	0	0	0	0	0	0	0	0	0	0	0	0	1	0	0	0	0	0	1	0	0	0	0	0	0	0	0	0	0	1	0	0	0	0	0
40.95	97.2	202.25	Endodermis	Endodermis_10	10	Meristem	90	1	0	0	0	0	0	0	0	0	0	0	0	0	0	0	0	0	0	0	1	0	0	0	0	0	1	0	0	0	0	0	0	0	0	0	0	1	0	0	0	0	0
53.36	80.65	202.25	Endodermis	Endodermis_10	10	Meristem	90	1	0	0	0	0	0	0	0	0	0	0	0	0	0	0	0	0	0	0	1	0	0	0	0	0	1	0	0	0	0	0	0	0	0	0	0	1	0	0	0	0	0
63.29	81.48	202.25	Pericycle	Pericycle_7	7	Meristem	91	0	0	0	0	0	0	0	0	0	0	0	0	1	1	0	0	0	0	0	0	0	0	0	0	0	0	0	0	0	0	0	0	0	0	0	0	0	0	0	1	1	1
69.08	83.96	202.25	Pericycle	Pericycle_7	7	Meristem	91	0	0	0	0	0	0	0	0	0	0	0	0	1	1	0	0	0	0	0	0	0	0	0	0	0	0	0	0	0	0	0	0	0	0	0	0	0	0	0	0	0	0
75.7	85.62	202.25	Pericycle	Pericycle_7	7	Meristem	91	0	0	0	0	0	0	0	0	0	0	0	0	1	1	0	0	0	0	0	0	0	0	0	0	0	0	0	0	0	0	0	0	0	0	0	0	0	0	0	0	0	0
79.42	90.58	202.25	Pericycle	Pericycle_7	7	Meristem	91	0	0	0	0	0	0	0	0	0	0	0	0	1	1	0	0	0	0	0	0	0	0	0	0	0	0	0	0	0	0	0	0	0	0	0	0	0	0	0	0	0	0
82.31	96.78	202.25	Pericycle	Pericycle_7	7	Meristem	91	0	0	0	0	0	0	0	0	0	0	0	0	1	1	0	0	0	0	0	0	0	0	0	0	0	0	0	0	0	0	0	0	0	0	0	0	0	0	0	0	0	0
81.49	105.06	202.25	Pericycle	Pericycle_7	7	Meristem	91	0	0	0	0	0	0	0	0	0	0	0	0	1	1	0	0	0	0	0	0	0	0	0	0	0	0	0	0	0	0	0	0	0	0	0	0	0	0	0	0	0	0
78.18	110.43	202.25	Pericycle	Pericycle_7	7	Meristem	91	0	0	0	0	0	0	0	0	0	0	0	0	1	1	0	0	0	0	0	0	0	0	0	0	0	0	0	0	0	0	0	0	0	0	0	0	0	0	0	0	0	0
71.97	114.98	202.25	Pericycle	Pericycle_7	7	Meristem	91	0	0	0	0	0	0	0	0	0	0	0	0	1	1	0	0	0	0	0	0	0	0	0	0	0	0	0	0	0	0	0	0	0	0	0	0	0	0	0	1	1	1
64.53	116.22	202.25	Pericycle	Pericycle_7	7	Meristem	91	0	0	0	0	0	0	0	0	0	0	0	0	1	1	0	0	0	0	0	0	0	0	0	0	0	0	0	0	0	0	0	0	0	0	0	0	0	0	0	1	1	1
58.32	114.98	202.25	Pericycle	Pericycle_7	7	Meristem	91	0	0	0	0	0	0	0	0	0	0	0	0	1	1	0	0	0	0	0	0	0	0	0	0	0	0	0	0	0	0	0	0	0	0	0	0	0	0	0	0	0	0
53.36	112.5	202.25	Pericycle	Pericycle_7	7	Meristem	91	0	0	0	0	0	0	0	0	0	0	0	0	1	1	0	0	0	0	0	0	0	0	0	0	0	0	0	0	0	0	0	0	0	0	0	0	0	0	0	0	0	0
47.57	107.12	202.25	Pericycle	Pericycle_7	7	Meristem	91	0	0	0	0	0	0	0	0	0	0	0	0	1	1	0	0	0	0	0	0	0	0	0	0	0	0	0	0	0	0	0	0	0	0	0	0	0	0	0	0	0	0
46.33	98.02	202.25	Pericycle	Pericycle_7	7	Meristem	91	0	0	0	0	0	0	0	0	0	0	0	0	1	1	0	0	0	0	0	0	0	0	0	0	0	0	0	0	0	0	0	0	0	0	0	0	0	0	0	0	0	0
47.57	91.41	202.25	Pericycle	Pericycle_7	7	Meristem	91	0	0	0	0	0	0	0	0	0	0	0	0	1	1	0	0	0	0	0	0	0	0	0	0	0	0	0	0	0	0	0	0	0	0	0	0	0	0	0	0	0	0
52.53	86.03	202.25	Pericycle	Pericycle_7	7	Meristem	91	0	0	0	0	0	0	0	0	0	0	0	0	1	1	0	0	0	0	0	0	0	0	0	0	0	0	0	0	0	0	0	0	0	0	0	0	0	0	0	0	0	0
57.91	83.13	202.25	Pericycle	Pericycle_7	7	Meristem	91	0	0	0	0	0	0	0	0	0	0	0	0	1	1	0	0	0	0	0	0	0	0	0	0	0	0	0	0	0	0	0	0	0	0	0	0	0	0	0	1	1	1
64.94	98.44	202.25	Xylem	Xylem_7	7	Meristem	92	0	0	0	1	1	0	0	0	0	0	0	0	0	0	0	0	0	0	0	0	0	0	0	0	0	0	0	0	1	1	0	0	0	0	0	0	0	0	0	0	0	0
72.39	97.2	202.25	Xylem	Xylem_7	7	Meristem	92	0	0	0	1	1	0	0	0	0	0	0	0	0	0	0	0	0	0	0	0	0	0	0	0	0	0	0	0	1	1	0	0	0	0	0	0	0	0	0	0	0	0
57.08	100.51	202.25	Xylem	Xylem_7	7	Meristem	92	0	0	0	1	1	0	0	0	0	0	0	0	0	0	0	0	0	0	0	0	0	0	0	0	0	0	0	0	1	1	0	0	0	0	0	0	0	0	0	0	0	0
50.88	101.33	202.25	Xylem	Xylem_7	7	Meristem	92	0	0	0	1	1	0	0	0	0	0	0	0	0	0	0	0	0	0	0	0	0	0	0	0	0	0	0	0	1	1	0	0	0	0	0	0	0	0	0	0	0	0
77.35	95.54	202.25	Xylem	Xylem_7	7	Meristem	92	0	0	0	1	1	0	0	0	0	0	0	0	0	0	0	0	0	0	0	0	0	0	0	0	0	0	0	0	1	1	0	0	0	0	0	0	0	0	0	0	0	0
58.32	87.27	202.25	Phloem	Phloem_7	7	Meristem	93	0	0	0	0	0	1	1	0	0	0	0	0	0	0	0	0	0	0	0	0	0	0	0	0	0	0	0	0	0	0	0	0	0	0	0	0	0	0	0	1	1	0
63.29	86.03	202.25	Phloem	Phloem_7	7	Meristem	93	0	0	0	0	0	1	1	0	0	0	0	0	0	0	0	0	0	0	0	0	0	0	0	0	0	0	0	0	0	0	0	0	0	0	0	0	0	0	0	1	1	0
62.05	89.75	202.25	Phloem	Phloem_7	7	Meristem	93	0	0	0	0	0	1	1	0	0	0	0	0	0	0	0	0	0	0	0	0	0	0	0	0	0	0	0	0	0	0	0	0	0	0	0	0	0	0	0	1	1	0
56.67	91.41	202.25	Phloem	Phloem_7	7	Meristem	93	0	0	0	0	0	1	1	0	0	0	0	0	0	0	0	0	0	0	0	0	0	0	0	0	0	0	0	0	0	0	0	0	0	0	0	0	0	0	0	1	1	0
65.77	109.19	202.25	Phloem	Phloem_7	7	Meristem	93	0	0	0	0	0	1	1	0	0	0	0	0	0	0	0	0	0	0	0	0	0	0	0	0	0	0	0	0	0	0	0	0	0	0	0	0	0	0	0	1	1	0
70.32	107.95	202.25	Phloem	Phloem_7	7	Meristem	93	0	0	0	0	0	1	1	0	0	0	0	0	0	0	0	0	0	0	0	0	0	0	0	0	0	0	0	0	0	0	0	0	0	0	0	0	0	0	0	1	1	0
70.73	112.09	202.25	Phloem	Phloem_7	7	Meristem	93	0	0	0	0	0	1	1	0	0	0	0	0	0	0	0	0	0	0	0	0	0	0	0	0	0	0	0	0	0	0	0	0	0	0	0	0	0	0	0	1	1	0
63.7	111.67	202.25	Phloem	Phloem_7	7	Meristem	93	0	0	0	0	0	1	1	0	0	0	0	0	0	0	0	0	0	0	0	0	0	0	0	0	0	0	0	0	0	0	0	0	0	0	0	0	0	0	0	1	1	0
51.29	95.54	202.25	Procambium	Procambium_8	8	Meristem	94	0	0	0	0	0	1	1	0	0	0	0	0	0	0	0	0	0	0	0	0	0	0	0	0	0	0	0	0	0	0	0	1	0	0	0	0	0	0	0	0	0	0
52.95	90.99	202.25	Procambium	Procambium_8	8	Meristem	94	0	0	0	0	0	1	1	0	0	0	0	0	0	0	0	0	0	0	0	0	0	0	0	0	0	0	0	0	0	0	0	1	0	0	0	0	0	0	0	0	0	0
57.5	94.3	202.25	Procambium	Procambium_8	8	Meristem	94	0	0	0	0	0	1	1	0	0	0	0	0	0	0	0	0	0	0	0	0	0	0	0	0	0	0	0	0	0	0	0	1	0	0	0	0	0	0	0	0	0	0
59.98	95.13	202.25	Procambium	Procambium_8	8	Meristem	94	0	0	0	0	0	1	1	0	0	0	0	0	0	0	0	0	0	0	0	0	0	0	0	0	0	0	0	0	0	0	0	1	0	0	0	0	0	0	0	0	0	0
64.11	91.82	202.25	Procambium	Procambium_8	8	Meristem	94	0	0	0	0	0	1	1	0	0	0	0	0	0	0	0	0	0	0	0	0	0	0	0	0	0	0	0	0	0	0	0	1	0	0	0	0	0	0	0	0	0	0
68.66	87.68	202.25	Procambium	Procambium_8	8	Meristem	94	0	0	0	0	0	1	1	0	0	0	0	0	0	0	0	0	0	0	0	0	0	0	0	0	0	0	0	0	0	0	0	1	0	0	0	0	0	0	0	0	0	0
69.91	92.23	202.25	Procambium	Procambium_8	8	Meristem	94	0	0	0	0	0	1	1	0	0	0	0	0	0	0	0	0	0	0	0	0	0	0	0	0	0	0	0	0	0	0	0	1	0	0	0	0	0	0	0	0	0	0
74.04	90.99	202.25	Procambium	Procambium_8	8	Meristem	94	0	0	0	0	0	1	1	0	0	0	0	0	0	0	0	0	0	0	0	0	0	0	0	0	0	0	0	0	0	0	0	1	0	0	0	0	0	0	0	0	0	0
76.94	99.26	202.25	Procambium	Procambium_8	8	Meristem	94	0	0	0	0	0	1	1	0	0	0	0	0	0	0	0	0	0	0	0	0	0	0	0	0	0	0	0	0	0	0	0	1	0	0	0	0	0	0	0	0	0	0
75.7	105.47	202.25	Procambium	Procambium_8	8	Meristem	94	0	0	0	0	0	1	1	0	0	0	0	0	0	0	0	0	0	0	0	0	0	0	0	0	0	0	0	0	0	0	0	1	0	0	0	0	0	0	0	0	0	0
71.97	102.16	202.25	Procambium	Procambium_8	8	Meristem	94	0	0	0	0	0	1	1	0	0	0	0	0	0	0	0	0	0	0	0	0	0	0	0	0	0	0	0	0	0	0	0	1	0	0	0	0	0	0	0	0	0	0
68.25	102.99	202.25	Procambium	Procambium_8	8	Meristem	94	0	0	0	0	0	1	1	0	0	0	0	0	0	0	0	0	0	0	0	0	0	0	0	0	0	0	0	0	0	0	0	1	0	0	0	0	0	0	0	0	0	0
63.29	103.81	202.25	Procambium	Procambium_8	8	Meristem	94	0	0	0	0	0	1	1	0	0	0	0	0	0	0	0	0	0	0	0	0	0	0	0	0	0	0	0	0	0	0	0	1	0	0	0	0	0	0	0	0	0	0
60.39	106.71	202.25	Procambium	Procambium_8	8	Meristem	94	0	0	0	0	0	1	1	0	0	0	0	0	0	0	0	0	0	0	0	0	0	0	0	0	0	0	0	0	0	0	0	1	0	0	0	0	0	0	0	0	0	0
57.08	111.26	202.25	Procambium	Procambium_8	8	Meristem	94	0	0	0	0	0	1	1	0	0	0	0	0	0	0	0	0	0	0	0	0	0	0	0	0	0	0	0	0	0	0	0	1	0	0	0	0	0	0	0	0	0	0
54.19	107.12	202.25	Procambium	Procambium_8	8	Meristem	94	0	0	0	0	0	1	1	0	0	0	0	0	0	0	0	0	0	0	0	0	0	0	0	0	0	0	0	0	0	0	0	1	0	0	0	0	0	0	0	0	0	0
66.6	62.04	205.97	Atrichoblast	Atrichoblast_12	12	Meristem	95	0	0	0	0	0	0	0	0	0	0	0	0	0	0	0	0	0	0	0	0	0	0	0	0	0	0	0	0	0	0	0	0	0	0	0	0	0	1	1	0	0	0
77.35	63.69	205.97	Atrichoblast	Atrichoblast_12	12	Meristem	95	0	0	0	0	0	0	0	0	0	0	0	0	0	0	0	0	0	0	0	0	0	0	0	0	0	0	0	0	0	0	0	0	0	0	0	0	0	1	1	0	0	0
86.45	69.07	205.97	Trichoblast	Trichoblast_12	12	Meristem	95	0	1	1	0	0	0	0	0	0	0	0	0	0	0	0	0	0	0	0	0	0	0	0	0	0	0	0	0	0	0	0	0	0	0	0	0	0	0	0	0	0	0
96.79	75.28	205.97	Atrichoblast	Atrichoblast_12	12	Meristem	95	0	0	0	0	0	0	0	0	0	0	0	0	0	0	0	0	0	0	0	0	0	0	0	0	0	0	0	0	0	0	0	0	0	0	0	0	0	1	1	0	0	0
103.41	83.55	205.97	Atrichoblast	Atrichoblast_12	12	Meristem	95	0	0	0	0	0	0	0	0	0	0	0	0	0	0	0	0	0	0	0	0	0	0	0	0	0	0	0	0	0	0	0	0	0	0	0	0	0	1	1	0	0	0
104.65	94.3	205.97	Trichoblast	Trichoblast_12	12	Meristem	95	0	1	1	0	0	0	0	0	0	0	0	0	0	0	0	0	0	0	0	0	0	0	0	0	0	0	0	0	0	0	0	0	0	0	0	0	0	0	0	0	0	0
107.13	104.23	205.97	Atrichoblast	Atrichoblast_12	12	Meristem	95	0	0	0	0	0	0	0	0	0	0	0	0	0	0	0	0	0	0	0	0	0	0	0	0	0	0	0	0	0	0	0	0	0	0	0	0	0	1	1	0	0	0
105.48	115.4	205.97	Atrichoblast	Atrichoblast_12	12	Meristem	95	0	0	0	0	0	0	0	0	0	0	0	0	0	0	0	0	0	0	0	0	0	0	0	0	0	0	0	0	0	0	0	0	0	0	0	0	0	1	1	0	0	0
96.79	122.43	205.97	Trichoblast	Trichoblast_12	12	Meristem	95	0	1	1	0	0	0	0	0	0	0	0	0	0	0	0	0	0	0	0	0	0	0	0	0	0	0	0	0	0	0	0	0	0	0	0	0	0	0	0	0	0	0
89.76	132.77	205.97	Atrichoblast	Atrichoblast_12	12	Meristem	95	0	0	0	0	0	0	0	0	0	0	0	0	0	0	0	0	0	0	0	0	0	0	0	0	0	0	0	0	0	0	0	0	0	0	0	0	0	1	1	0	0	0
75.7	136.49	205.97	Trichoblast	Trichoblast_12	12	Meristem	95	0	1	1	0	0	0	0	0	0	0	0	0	0	0	0	0	0	0	0	0	0	0	0	0	0	0	0	0	0	0	0	0	0	0	0	0	0	0	0	0	0	0
62.87	139.8	205.97	Atrichoblast	Atrichoblast_12	12	Meristem	95	0	0	0	0	0	0	0	0	0	0	0	0	0	0	0	0	0	0	0	0	0	0	0	0	0	0	0	0	0	0	0	0	0	0	0	0	0	1	1	0	0	0
51.29	138.56	205.97	Atrichoblast	Atrichoblast_12	12	Meristem	95	0	0	0	0	0	0	0	0	0	0	0	0	0	0	0	0	0	0	0	0	0	0	0	0	0	0	0	0	0	0	0	0	0	0	0	0	0	1	1	0	0	0
40.13	130.7	205.97	Trichoblast	Trichoblast_12	12	Meristem	95	0	1	1	0	0	0	0	0	0	0	0	0	0	0	0	0	0	0	0	0	0	0	0	0	0	0	0	0	0	0	0	0	0	0	0	0	0	0	0	0	0	0
31.44	124.08	205.97	Atrichoblast	Atrichoblast_12	12	Meristem	95	0	0	0	0	0	0	0	0	0	0	0	0	0	0	0	0	0	0	0	0	0	0	0	0	0	0	0	0	0	0	0	0	0	0	0	0	0	1	1	0	0	0
27.3	116.64	205.97	Atrichoblast	Atrichoblast_12	12	Meristem	95	0	0	0	0	0	0	0	0	0	0	0	0	0	0	0	0	0	0	0	0	0	0	0	0	0	0	0	0	0	0	0	0	0	0	0	0	0	1	1	0	0	0
24.41	105.06	205.97	Trichoblast	Trichoblast_12	12	Meristem	95	0	1	1	0	0	0	0	0	0	0	0	0	0	0	0	0	0	0	0	0	0	0	0	0	0	0	0	0	0	0	0	0	0	0	0	0	0	0	0	0	0	0
24	91.41	205.97	Atrichoblast	Atrichoblast_12	12	Meristem	95	0	0	0	0	0	0	0	0	0	0	0	0	0	0	0	0	0	0	0	0	0	0	0	0	0	0	0	0	0	0	0	0	0	0	0	0	0	1	1	0	0	0
26.89	80.24	205.97	Trichoblast	Trichoblast_12	12	Meristem	95	0	1	1	0	0	0	0	0	0	0	0	0	0	0	0	0	0	0	0	0	0	0	0	0	0	0	0	0	0	0	0	0	0	0	0	0	0	0	0	0	0	0
34.34	71.55	205.97	Atrichoblast	Atrichoblast_12	12	Meristem	95	0	0	0	0	0	0	0	0	0	0	0	0	0	0	0	0	0	0	0	0	0	0	0	0	0	0	0	0	0	0	0	0	0	0	0	0	0	1	1	0	0	0
43.43	66.18	205.97	Atrichoblast	Atrichoblast_12	12	Meristem	95	0	0	0	0	0	0	0	0	0	0	0	0	0	0	0	0	0	0	0	0	0	0	0	0	0	0	0	0	0	0	0	0	0	0	0	0	0	1	1	0	0	0
54.6	63.28	205.97	Trichoblast	Trichoblast_12	12	Meristem	95	0	1	1	0	0	0	0	0	0	0	0	0	0	0	0	0	0	0	0	0	0	0	0	0	0	0	0	0	0	0	0	0	0	0	0	0	0	0	0	0	0	0
69.08	71.97	205.97	Cortex	Cortex_11	11	Meristem	96	0	0	0	0	0	0	0	0	0	0	0	0	0	0	0	0	0	0	0	1	1	0	0	0	0	1	0	0	0	0	0	0	0	1	0	1	0	0	0	0	0	0
89.76	85.2	205.97	Cortex	Cortex_11	11	Meristem	96	0	0	0	0	0	0	0	0	0	0	0	0	0	0	0	0	0	0	0	1	1	0	0	0	0	1	0	0	0	0	0	0	0	1	0	1	0	0	0	0	0	0
93.48	106.3	205.97	Cortex	Cortex_11	11	Meristem	96	0	0	0	0	0	0	0	0	0	0	0	0	0	0	0	0	0	0	0	1	1	0	0	0	0	1	0	0	0	0	0	0	0	1	0	1	0	0	0	0	0	0
79.83	121.6	205.97	Cortex	Cortex_11	11	Meristem	96	0	0	0	0	0	0	0	0	0	0	0	0	0	0	0	0	0	0	0	1	1	0	0	0	0	1	0	0	0	0	0	0	0	1	0	1	0	0	0	0	0	0
57.91	128.22	205.97	Cortex	Cortex_11	11	Meristem	96	0	0	0	0	0	0	0	0	0	0	0	0	0	0	0	0	0	0	0	1	1	0	0	0	0	1	0	0	0	0	0	0	0	1	0	1	0	0	0	0	0	0
38.47	114.98	205.97	Cortex	Cortex_11	11	Meristem	96	0	0	0	0	0	0	0	0	0	0	0	0	0	0	0	0	0	0	0	1	1	0	0	0	0	1	0	0	0	0	0	0	0	1	0	1	0	0	0	0	0	0
34.75	95.54	205.97	Cortex	Cortex_11	11	Meristem	96	0	0	0	0	0	0	0	0	0	0	0	0	0	0	0	0	0	0	0	1	1	0	0	0	0	1	0	0	0	0	0	0	0	1	0	1	0	0	0	0	0	0
45.5	77.34	205.97	Cortex	Cortex_11	11	Meristem	96	0	0	0	0	0	0	0	0	0	0	0	0	0	0	0	0	0	0	0	1	1	0	0	0	0	1	0	0	0	0	0	0	0	1	0	1	0	0	0	0	0	0
68.25	79	205.97	Endodermis	Endodermis_11	11	Meristem	97	1	0	0	0	0	0	0	0	0	0	0	0	0	0	0	0	0	0	0	1	0	0	0	0	0	1	0	0	0	0	0	0	0	0	0	0	1	0	0	0	0	0
83.14	87.68	205.97	Endodermis	Endodermis_11	11	Meristem	97	1	0	0	0	0	0	0	0	0	0	0	0	0	0	0	0	0	0	0	1	0	0	0	0	0	1	0	0	0	0	0	0	0	0	0	0	1	0	0	0	0	0
86.45	103.81	205.97	Endodermis	Endodermis_11	11	Meristem	97	1	0	0	0	0	0	0	0	0	0	0	0	0	0	0	0	0	0	0	1	0	0	0	0	0	1	0	0	0	0	0	0	0	0	0	0	1	0	0	0	0	0
77.76	114.98	205.97	Endodermis	Endodermis_11	11	Meristem	97	1	0	0	0	0	0	0	0	0	0	0	0	0	0	0	0	0	0	0	1	0	0	0	0	0	1	0	0	0	0	0	0	0	0	0	0	1	0	0	0	0	0
62.05	120.77	205.97	Endodermis	Endodermis_11	11	Meristem	97	1	0	0	0	0	0	0	0	0	0	0	0	0	0	0	0	0	0	0	1	0	0	0	0	0	1	0	0	0	0	0	0	0	0	0	0	1	0	0	0	0	0
47.16	114.98	205.97	Endodermis	Endodermis_11	11	Meristem	97	1	0	0	0	0	0	0	0	0	0	0	0	0	0	0	0	0	0	0	1	0	0	0	0	0	1	0	0	0	0	0	0	0	0	0	0	1	0	0	0	0	0
40.54	97.2	205.97	Endodermis	Endodermis_11	11	Meristem	97	1	0	0	0	0	0	0	0	0	0	0	0	0	0	0	0	0	0	0	1	0	0	0	0	0	1	0	0	0	0	0	0	0	0	0	0	1	0	0	0	0	0
50.47	82.72	205.97	Endodermis	Endodermis_11	11	Meristem	97	1	0	0	0	0	0	0	0	0	0	0	0	0	0	0	0	0	0	0	1	0	0	0	0	0	1	0	0	0	0	0	0	0	0	0	0	1	0	0	0	0	0
69.08	52.94	208.46	Lateral Root Cap	LRC_4	4	LRC_4	98	0	0	0	0	0	0	0	0	0	1	1	1	0	0	0	0	0	0	0	0	0	0	0	0	0	0	0	0	0	0	0	0	0	0	0	0	0	1	0	0	0	0
81.07	55.42	208.46	Lateral Root Cap	LRC_4	4	LRC_4	98	0	0	0	0	0	0	0	0	0	1	1	1	0	0	0	0	0	0	0	0	0	0	0	0	0	0	0	0	0	0	0	0	0	0	0	0	0	1	0	0	0	0
91	59.97	208.46	Lateral Root Cap	LRC_4	4	LRC_4	98	0	0	0	0	0	0	0	0	0	1	1	1	0	0	0	0	0	0	0	0	0	0	0	0	0	0	0	0	0	0	0	0	0	0	0	0	0	1	0	0	0	0
99.68	65.35	208.46	Lateral Root Cap	LRC_4	4	LRC_4	98	0	0	0	0	0	0	0	0	0	1	1	1	0	0	0	0	0	0	0	0	0	0	0	0	0	0	0	0	0	0	0	0	0	0	0	0	0	1	0	0	0	0
105.89	74.03	208.46	Lateral Root Cap	LRC_4	4	LRC_4	98	0	0	0	0	0	0	0	0	0	1	1	1	0	0	0	0	0	0	0	0	0	0	0	0	0	0	0	0	0	0	0	0	0	0	0	0	0	1	0	0	0	0
113.75	81.89	208.46	Lateral Root Cap	LRC_4	4	LRC_4	98	0	0	0	0	0	0	0	0	0	1	1	1	0	0	0	0	0	0	0	0	0	0	0	0	0	0	0	0	0	0	0	0	0	0	0	0	0	1	0	0	0	0
117.06	92.65	208.46	Lateral Root Cap	LRC_4	4	LRC_4	98	0	0	0	0	0	0	0	0	0	1	1	1	0	0	0	0	0	0	0	0	0	0	0	0	0	0	0	0	0	0	0	0	0	0	0	0	0	1	0	0	0	0
117.47	105.88	208.46	Lateral Root Cap	LRC_4	4	LRC_4	98	0	0	0	0	0	0	0	0	0	1	1	1	0	0	0	0	0	0	0	0	0	0	0	0	0	0	0	0	0	0	0	0	0	0	0	0	0	1	0	0	0	0
114.16	116.64	208.46	Lateral Root Cap	LRC_4	4	LRC_4	98	0	0	0	0	0	0	0	0	0	1	1	1	0	0	0	0	0	0	0	0	0	0	0	0	0	0	0	0	0	0	0	0	0	0	0	0	0	1	0	0	0	0
110.44	124.91	208.46	Lateral Root Cap	LRC_4	4	LRC_4	98	0	0	0	0	0	0	0	0	0	1	1	1	0	0	0	0	0	0	0	0	0	0	0	0	0	0	0	0	0	0	0	0	0	0	0	0	0	1	0	0	0	0
103.82	131.94	208.46	Lateral Root Cap	LRC_4	4	LRC_4	98	0	0	0	0	0	0	0	0	0	1	1	1	0	0	0	0	0	0	0	0	0	0	0	0	0	0	0	0	0	0	0	0	0	0	0	0	0	1	0	0	0	0
97.2	140.21	208.46	Lateral Root Cap	LRC_4	4	LRC_4	98	0	0	0	0	0	0	0	0	0	1	1	1	0	0	0	0	0	0	0	0	0	0	0	0	0	0	0	0	0	0	0	0	0	0	0	0	0	1	0	0	0	0
87.28	146	208.46	Lateral Root Cap	LRC_4	4	LRC_4	98	0	0	0	0	0	0	0	0	0	1	1	1	0	0	0	0	0	0	0	0	0	0	0	0	0	0	0	0	0	0	0	0	0	0	0	0	0	1	0	0	0	0
78.59	148.9	208.46	Lateral Root Cap	LRC_4	4	LRC_4	98	0	0	0	0	0	0	0	0	0	1	1	1	0	0	0	0	0	0	0	0	0	0	0	0	0	0	0	0	0	0	0	0	0	0	0	0	0	1	0	0	0	0
68.25	148.48	208.46	Lateral Root Cap	LRC_4	4	LRC_4	98	0	0	0	0	0	0	0	0	0	1	1	1	0	0	0	0	0	0	0	0	0	0	0	0	0	0	0	0	0	0	0	0	0	0	0	0	0	1	0	0	0	0
59.15	148.9	208.46	Lateral Root Cap	LRC_4	4	LRC_4	98	0	0	0	0	0	0	0	0	0	1	1	1	0	0	0	0	0	0	0	0	0	0	0	0	0	0	0	0	0	0	0	0	0	0	0	0	0	1	0	0	0	0
49.22	147.24	208.46	Lateral Root Cap	LRC_4	4	LRC_4	98	0	0	0	0	0	0	0	0	0	1	1	1	0	0	0	0	0	0	0	0	0	0	0	0	0	0	0	0	0	0	0	0	0	0	0	0	0	1	0	0	0	0
41.37	143.52	208.46	Lateral Root Cap	LRC_4	4	LRC_4	98	0	0	0	0	0	0	0	0	0	1	1	1	0	0	0	0	0	0	0	0	0	0	0	0	0	0	0	0	0	0	0	0	0	0	0	0	0	1	0	0	0	0
32.68	138.56	208.46	Lateral Root Cap	LRC_4	4	LRC_4	98	0	0	0	0	0	0	0	0	0	1	1	1	0	0	0	0	0	0	0	0	0	0	0	0	0	0	0	0	0	0	0	0	0	0	0	0	0	1	0	0	0	0
25.65	113.59	208.46	Lateral Root Cap	LRC_4	4	LRC_4	98	0	0	0	0	0	0	0	0	0	1	1	1	0	0	0	0	0	0	0	0	0	0	0	0	0	0	0	0	0	0	0	0	0	0	0	0	0	1	0	0	0	0
19.03	127.39	208.46	Lateral Root Cap	LRC_4	4	LRC_4	98	0	0	0	0	0	0	0	0	0	1	1	1	0	0	0	0	0	0	0	0	0	0	0	0	0	0	0	0	0	0	0	0	0	0	0	0	0	1	0	0	0	0
14.9	118.29	208.46	Lateral Root Cap	LRC_4	4	LRC_4	98	0	0	0	0	0	0	0	0	0	1	1	1	0	0	0	0	0	0	0	0	0	0	0	0	0	0	0	0	0	0	0	0	0	0	0	0	0	1	0	0	0	0
13.24	110.02	208.46	Lateral Root Cap	LRC_4	4	LRC_4	98	0	0	0	0	0	0	0	0	0	1	1	1	0	0	0	0	0	0	0	0	0	0	0	0	0	0	0	0	0	0	0	0	0	0	0	0	0	1	0	0	0	0
12.41	101.33	208.46	Lateral Root Cap	LRC_4	4	LRC_4	98	0	0	0	0	0	0	0	0	0	1	1	1	0	0	0	0	0	0	0	0	0	0	0	0	0	0	0	0	0	0	0	0	0	0	0	0	0	1	0	0	0	0
15.31	92.23	208.46	Lateral Root Cap	LRC_4	4	LRC_4	98	0	0	0	0	0	0	0	0	0	1	1	1	0	0	0	0	0	0	0	0	0	0	0	0	0	0	0	0	0	0	0	0	0	0	0	0	0	1	0	0	0	0
21.51	78.58	208.46	Lateral Root Cap	LRC_4	4	LRC_4	98	0	0	0	0	0	0	0	0	0	1	1	1	0	0	0	0	0	0	0	0	0	0	0	0	0	0	0	0	0	0	0	0	0	0	0	0	0	1	0	0	0	0
29.37	68.24	208.46	Lateral Root Cap	LRC_4	4	LRC_4	98	0	0	0	0	0	0	0	0	0	1	1	1	0	0	0	0	0	0	0	0	0	0	0	0	0	0	0	0	0	0	0	0	0	0	0	0	0	1	0	0	0	0
38.06	60.8	208.46	Lateral Root Cap	LRC_4	4	LRC_4	98	0	0	0	0	0	0	0	0	0	1	1	1	0	0	0	0	0	0	0	0	0	0	0	0	0	0	0	0	0	0	0	0	0	0	0	0	0	1	0	0	0	0
45.92	55.84	208.46	Lateral Root Cap	LRC_4	4	LRC_4	98	0	0	0	0	0	0	0	0	0	1	1	1	0	0	0	0	0	0	0	0	0	0	0	0	0	0	0	0	0	0	0	0	0	0	0	0	0	1	0	0	0	0
57.91	52.11	208.46	Lateral Root Cap	LRC_4	4	LRC_4	98	0	0	0	0	0	0	0	0	0	1	1	1	0	0	0	0	0	0	0	0	0	0	0	0	0	0	0	0	0	0	0	0	0	0	0	0	0	1	0	0	0	0
65.77	60.39	208.46	Atrichoblast	Atrichoblast_13	13	Meristem	99	0	0	0	0	0	0	0	0	0	0	0	0	0	0	0	0	0	0	0	0	0	0	0	0	0	0	0	0	0	0	0	0	0	0	0	0	0	1	1	0	0	0
77.76	62.45	208.46	Atrichoblast	Atrichoblast_13	13	Meristem	99	0	0	0	0	0	0	0	0	0	0	0	0	0	0	0	0	0	0	0	0	0	0	0	0	0	0	0	0	0	0	0	0	0	0	0	0	0	1	1	0	0	0
86.86	69.49	208.46	Trichoblast	Trichoblast_13	13	Meristem	99	0	1	1	0	0	0	0	0	0	0	0	0	0	0	0	0	0	0	0	0	0	0	0	0	0	0	0	0	0	0	0	0	0	0	0	0	0	0	0	0	0	0
96.79	76.1	208.46	Atrichoblast	Atrichoblast_13	13	Meristem	99	0	0	0	0	0	0	0	0	0	0	0	0	0	0	0	0	0	0	0	0	0	0	0	0	0	0	0	0	0	0	0	0	0	0	0	0	0	1	1	0	0	0
103.41	83.13	208.46	Atrichoblast	Atrichoblast_13	13	Meristem	99	0	0	0	0	0	0	0	0	0	0	0	0	0	0	0	0	0	0	0	0	0	0	0	0	0	0	0	0	0	0	0	0	0	0	0	0	0	1	1	0	0	0
105.06	94.3	208.46	Trichoblast	Trichoblast_13	13	Meristem	99	0	1	1	0	0	0	0	0	0	0	0	0	0	0	0	0	0	0	0	0	0	0	0	0	0	0	0	0	0	0	0	0	0	0	0	0	0	0	0	0	0	0
108.37	105.06	208.46	Atrichoblast	Atrichoblast_13	13	Meristem	99	0	0	0	0	0	0	0	0	0	0	0	0	0	0	0	0	0	0	0	0	0	0	0	0	0	0	0	0	0	0	0	0	0	0	0	0	0	1	1	0	0	0
105.48	114.57	208.46	Atrichoblast	Atrichoblast_13	13	Meristem	99	0	0	0	0	0	0	0	0	0	0	0	0	0	0	0	0	0	0	0	0	0	0	0	0	0	0	0	0	0	0	0	0	0	0	0	0	0	1	1	0	0	0
96.79	122.84	208.46	Trichoblast	Trichoblast_13	13	Meristem	99	0	1	1	0	0	0	0	0	0	0	0	0	0	0	0	0	0	0	0	0	0	0	0	0	0	0	0	0	0	0	0	0	0	0	0	0	0	0	0	0	0	0
89.34	132.35	208.46	Atrichoblast	Atrichoblast_13	13	Meristem	99	0	0	0	0	0	0	0	0	0	0	0	0	0	0	0	0	0	0	0	0	0	0	0	0	0	0	0	0	0	0	0	0	0	0	0	0	0	1	1	0	0	0
76.11	136.08	208.46	Trichoblast	Trichoblast_13	13	Meristem	99	0	1	1	0	0	0	0	0	0	0	0	0	0	0	0	0	0	0	0	0	0	0	0	0	0	0	0	0	0	0	0	0	0	0	0	0	0	0	0	0	0	0
62.87	138.56	208.46	Atrichoblast	Atrichoblast_13	13	Meristem	99	0	0	0	0	0	0	0	0	0	0	0	0	0	0	0	0	0	0	0	0	0	0	0	0	0	0	0	0	0	0	0	0	0	0	0	0	0	1	1	0	0	0
50.88	139.38	208.46	Atrichoblast	Atrichoblast_13	13	Meristem	99	0	0	0	0	0	0	0	0	0	0	0	0	0	0	0	0	0	0	0	0	0	0	0	0	0	0	0	0	0	0	0	0	0	0	0	0	0	1	1	0	0	0
40.95	131.94	208.46	Trichoblast	Trichoblast_13	13	Meristem	99	0	1	1	0	0	0	0	0	0	0	0	0	0	0	0	0	0	0	0	0	0	0	0	0	0	0	0	0	0	0	0	0	0	0	0	0	0	0	0	0	0	0
31.44	124.5	208.46	Atrichoblast	Atrichoblast_13	13	Meristem	99	0	0	0	0	0	0	0	0	0	0	0	0	0	0	0	0	0	0	0	0	0	0	0	0	0	0	0	0	0	0	0	0	0	0	0	0	0	1	1	0	0	0
27.3	116.22	208.46	Atrichoblast	Atrichoblast_13	13	Meristem	99	0	0	0	0	0	0	0	0	0	0	0	0	0	0	0	0	0	0	0	0	0	0	0	0	0	0	0	0	0	0	0	0	0	0	0	0	0	1	1	0	0	0
23.17	104.64	208.46	Trichoblast	Trichoblast_13	13	Meristem	99	0	1	1	0	0	0	0	0	0	0	0	0	0	0	0	0	0	0	0	0	0	0	0	0	0	0	0	0	0	0	0	0	0	0	0	0	0	0	0	0	0	0
23.58	92.23	208.46	Atrichoblast	Atrichoblast_13	13	Meristem	99	0	0	0	0	0	0	0	0	0	0	0	0	0	0	0	0	0	0	0	0	0	0	0	0	0	0	0	0	0	0	0	0	0	0	0	0	0	1	1	0	0	0
28.54	81.07	208.46	Trichoblast	Trichoblast_13	13	Meristem	99	0	1	1	0	0	0	0	0	0	0	0	0	0	0	0	0	0	0	0	0	0	0	0	0	0	0	0	0	0	0	0	0	0	0	0	0	0	0	0	0	0	0
33.92	70.73	208.46	Atrichoblast	Atrichoblast_13	13	Meristem	99	0	0	0	0	0	0	0	0	0	0	0	0	0	0	0	0	0	0	0	0	0	0	0	0	0	0	0	0	0	0	0	0	0	0	0	0	0	1	1	0	0	0
43.02	66.18	208.46	Atrichoblast	Atrichoblast_13	13	Meristem	99	0	0	0	0	0	0	0	0	0	0	0	0	0	0	0	0	0	0	0	0	0	0	0	0	0	0	0	0	0	0	0	0	0	0	0	0	0	1	1	0	0	0
53.77	63.69	208.46	Trichoblast	Trichoblast_13	13	Meristem	99	0	1	1	0	0	0	0	0	0	0	0	0	0	0	0	0	0	0	0	0	0	0	0	0	0	0	0	0	0	0	0	0	0	0	0	0	0	0	0	0	0	0
70.73	72.79	208.46	Cortex	Cortex_12	12	Meristem	100	0	0	0	0	0	0	0	0	0	0	0	0	0	0	0	0	0	0	0	1	1	0	0	0	0	1	0	0	0	0	0	0	0	1	0	1	0	0	0	0	0	0
90.17	85.62	208.46	Cortex	Cortex_12	12	Meristem	100	0	0	0	0	0	0	0	0	0	0	0	0	0	0	0	0	0	0	0	1	1	0	0	0	0	1	0	0	0	0	0	0	0	1	0	1	0	0	0	0	0	0
94.31	105.88	208.46	Cortex	Cortex_12	12	Meristem	100	0	0	0	0	0	0	0	0	0	0	0	0	0	0	0	0	0	0	0	1	1	0	0	0	0	1	0	0	0	0	0	0	0	1	0	1	0	0	0	0	0	0
79.42	122.01	208.46	Cortex	Cortex_12	12	Meristem	100	0	0	0	0	0	0	0	0	0	0	0	0	0	0	0	0	0	0	0	1	1	0	0	0	0	1	0	0	0	0	0	0	0	1	0	1	0	0	0	0	0	0
57.91	127.8	208.46	Cortex	Cortex_12	12	Meristem	100	0	0	0	0	0	0	0	0	0	0	0	0	0	0	0	0	0	0	0	1	1	0	0	0	0	1	0	0	0	0	0	0	0	1	0	1	0	0	0	0	0	0
38.88	116.22	208.46	Cortex	Cortex_12	12	Meristem	100	0	0	0	0	0	0	0	0	0	0	0	0	0	0	0	0	0	0	0	1	1	0	0	0	0	1	0	0	0	0	0	0	0	1	0	1	0	0	0	0	0	0
35.16	95.13	208.46	Cortex	Cortex_12	12	Meristem	100	0	0	0	0	0	0	0	0	0	0	0	0	0	0	0	0	0	0	0	1	1	0	0	0	0	1	0	0	0	0	0	0	0	1	0	1	0	0	0	0	0	0
46.33	76.1	208.46	Cortex	Cortex_12	12	Meristem	100	0	0	0	0	0	0	0	0	0	0	0	0	0	0	0	0	0	0	0	1	1	0	0	0	0	1	0	0	0	0	0	0	0	1	0	1	0	0	0	0	0	0
70.32	79.41	208.46	Endodermis	Endodermis_12	12	Meristem	101	1	0	0	0	0	0	0	0	0	0	0	0	0	0	0	0	0	0	0	1	0	0	0	0	0	1	0	0	0	0	0	0	0	0	0	0	1	0	0	0	0	0
82.73	87.27	208.46	Endodermis	Endodermis_12	12	Meristem	101	1	0	0	0	0	0	0	0	0	0	0	0	0	0	0	0	0	0	0	1	0	0	0	0	0	1	0	0	0	0	0	0	0	0	0	0	1	0	0	0	0	0
86.45	103.81	208.46	Endodermis	Endodermis_12	12	Meristem	101	1	0	0	0	0	0	0	0	0	0	0	0	0	0	0	0	0	0	0	1	0	0	0	0	0	1	0	0	0	0	0	0	0	0	0	0	1	0	0	0	0	0
77.35	116.64	208.46	Endodermis	Endodermis_12	12	Meristem	101	1	0	0	0	0	0	0	0	0	0	0	0	0	0	0	0	0	0	0	1	0	0	0	0	0	1	0	0	0	0	0	0	0	0	0	0	1	0	0	0	0	0
63.29	121.19	208.46	Endodermis	Endodermis_12	12	Meristem	101	1	0	0	0	0	0	0	0	0	0	0	0	0	0	0	0	0	0	0	1	0	0	0	0	0	1	0	0	0	0	0	0	0	0	0	0	1	0	0	0	0	0
47.16	114.98	208.46	Endodermis	Endodermis_12	12	Meristem	101	1	0	0	0	0	0	0	0	0	0	0	0	0	0	0	0	0	0	0	1	0	0	0	0	0	1	0	0	0	0	0	0	0	0	0	0	1	0	0	0	0	0
40.95	97.2	208.46	Endodermis	Endodermis_12	12	Meristem	101	1	0	0	0	0	0	0	0	0	0	0	0	0	0	0	0	0	0	0	1	0	0	0	0	0	1	0	0	0	0	0	0	0	0	0	0	1	0	0	0	0	0
52.12	80.65	208.46	Endodermis	Endodermis_12	12	Meristem	101	1	0	0	0	0	0	0	0	0	0	0	0	0	0	0	0	0	0	0	1	0	0	0	0	0	1	0	0	0	0	0	0	0	0	0	0	1	0	0	0	0	0
67.42	59.97	214.66	Atrichoblast	Atrichoblast_14	14	Meristem	102	0	0	0	0	0	0	0	0	0	0	0	0	0	0	0	0	0	0	0	0	0	0	0	0	0	0	0	0	0	0	0	0	0	0	0	0	0	1	1	0	0	0
77.35	61.63	214.66	Atrichoblast	Atrichoblast_14	14	Meristem	102	0	0	0	0	0	0	0	0	0	0	0	0	0	0	0	0	0	0	0	0	0	0	0	0	0	0	0	0	0	0	0	0	0	0	0	0	0	1	1	0	0	0
87.28	69.49	214.66	Trichoblast	Trichoblast_14	14	Meristem	102	0	1	1	0	0	0	0	0	0	0	0	0	0	0	0	0	0	0	0	0	0	0	0	0	0	0	0	0	0	0	0	0	0	0	0	0	0	0	0	0	0	0
98.03	74.86	214.66	Atrichoblast	Atrichoblast_14	14	Meristem	102	0	0	0	0	0	0	0	0	0	0	0	0	0	0	0	0	0	0	0	0	0	0	0	0	0	0	0	0	0	0	0	0	0	0	0	0	0	1	1	0	0	0
103.82	83.13	214.66	Atrichoblast	Atrichoblast_14	14	Meristem	102	0	0	0	0	0	0	0	0	0	0	0	0	0	0	0	0	0	0	0	0	0	0	0	0	0	0	0	0	0	0	0	0	0	0	0	0	0	1	1	0	0	0
105.06	94.3	214.66	Trichoblast	Trichoblast_14	14	Meristem	102	0	1	1	0	0	0	0	0	0	0	0	0	0	0	0	0	0	0	0	0	0	0	0	0	0	0	0	0	0	0	0	0	0	0	0	0	0	0	0	0	0	0
107.96	105.06	214.66	Atrichoblast	Atrichoblast_14	14	Meristem	102	0	0	0	0	0	0	0	0	0	0	0	0	0	0	0	0	0	0	0	0	0	0	0	0	0	0	0	0	0	0	0	0	0	0	0	0	0	1	1	0	0	0
106.3	114.98	214.66	Atrichoblast	Atrichoblast_14	14	Meristem	102	0	0	0	0	0	0	0	0	0	0	0	0	0	0	0	0	0	0	0	0	0	0	0	0	0	0	0	0	0	0	0	0	0	0	0	0	0	1	1	0	0	0
98.03	124.5	214.66	Trichoblast	Trichoblast_14	14	Meristem	102	0	1	1	0	0	0	0	0	0	0	0	0	0	0	0	0	0	0	0	0	0	0	0	0	0	0	0	0	0	0	0	0	0	0	0	0	0	0	0	0	0	0
91	131.94	214.66	Atrichoblast	Atrichoblast_14	14	Meristem	102	0	0	0	0	0	0	0	0	0	0	0	0	0	0	0	0	0	0	0	0	0	0	0	0	0	0	0	0	0	0	0	0	0	0	0	0	0	1	1	0	0	0
82.31	137.73	214.66	Atrichoblast	Atrichoblast_14	14	Meristem	102	0	0	0	0	0	0	0	0	0	0	0	0	0	0	0	0	0	0	0	0	0	0	0	0	0	0	0	0	0	0	0	0	0	0	0	0	0	1	1	0	0	0
73.63	138.14	214.66	Trichoblast	Trichoblast_14	14	Meristem	102	0	1	1	0	0	0	0	0	0	0	0	0	0	0	0	0	0	0	0	0	0	0	0	0	0	0	0	0	0	0	0	0	0	0	0	0	0	0	0	0	0	0
62.05	140.21	214.66	Atrichoblast	Atrichoblast_14	14	Meristem	102	0	0	0	0	0	0	0	0	0	0	0	0	0	0	0	0	0	0	0	0	0	0	0	0	0	0	0	0	0	0	0	0	0	0	0	0	0	1	1	0	0	0
50.47	138.56	214.66	Atrichoblast	Atrichoblast_14	14	Meristem	102	0	0	0	0	0	0	0	0	0	0	0	0	0	0	0	0	0	0	0	0	0	0	0	0	0	0	0	0	0	0	0	0	0	0	0	0	0	1	1	0	0	0
40.13	132.77	214.66	Trichoblast	Trichoblast_14	14	Meristem	102	0	1	1	0	0	0	0	0	0	0	0	0	0	0	0	0	0	0	0	0	0	0	0	0	0	0	0	0	0	0	0	0	0	0	0	0	0	0	0	0	0	0
31.03	125.74	214.66	Atrichoblast	Atrichoblast_14	14	Meristem	102	0	0	0	0	0	0	0	0	0	0	0	0	0	0	0	0	0	0	0	0	0	0	0	0	0	0	0	0	0	0	0	0	0	0	0	0	0	1	1	0	0	0
26.48	116.64	214.66	Atrichoblast	Atrichoblast_14	14	Meristem	102	0	0	0	0	0	0	0	0	0	0	0	0	0	0	0	0	0	0	0	0	0	0	0	0	0	0	0	0	0	0	0	0	0	0	0	0	0	1	1	0	0	0
22.75	105.06	214.66	Trichoblast	Trichoblast_14	14	Meristem	102	0	1	1	0	0	0	0	0	0	0	0	0	0	0	0	0	0	0	0	0	0	0	0	0	0	0	0	0	0	0	0	0	0	0	0	0	0	0	0	0	0	0
23.17	91.41	214.66	Atrichoblast	Atrichoblast_14	14	Meristem	102	0	0	0	0	0	0	0	0	0	0	0	0	0	0	0	0	0	0	0	0	0	0	0	0	0	0	0	0	0	0	0	0	0	0	0	0	0	1	1	0	0	0
27.3	80.65	214.66	Trichoblast	Trichoblast_14	14	Meristem	102	0	1	1	0	0	0	0	0	0	0	0	0	0	0	0	0	0	0	0	0	0	0	0	0	0	0	0	0	0	0	0	0	0	0	0	0	0	0	0	0	0	0
35.58	70.31	214.66	Atrichoblast	Atrichoblast_14	14	Meristem	102	0	0	0	0	0	0	0	0	0	0	0	0	0	0	0	0	0	0	0	0	0	0	0	0	0	0	0	0	0	0	0	0	0	0	0	0	0	1	1	0	0	0
44.26	64.94	214.66	Atrichoblast	Atrichoblast_14	14	Meristem	102	0	0	0	0	0	0	0	0	0	0	0	0	0	0	0	0	0	0	0	0	0	0	0	0	0	0	0	0	0	0	0	0	0	0	0	0	0	1	1	0	0	0
55.85	61.01	214.66	Trichoblast	Trichoblast_14	14	Meristem	102	0	1	1	0	0	0	0	0	0	0	0	0	0	0	0	0	0	0	0	0	0	0	0	0	0	0	0	0	0	0	0	0	0	0	0	0	0	0	0	0	0	0
69.91	72.38	214.66	Cortex	Cortex_13	13	Meristem	103	0	0	0	0	0	0	0	0	0	0	0	0	0	0	0	0	0	0	0	1	1	0	0	0	0	1	0	0	0	0	0	0	0	1	0	1	0	0	0	0	0	0
90.17	86.44	214.66	Cortex	Cortex_13	13	Meristem	103	0	0	0	0	0	0	0	0	0	0	0	0	0	0	0	0	0	0	0	1	1	0	0	0	0	1	0	0	0	0	0	0	0	1	0	1	0	0	0	0	0	0
95.55	105.47	214.66	Cortex	Cortex_13	13	Meristem	103	0	0	0	0	0	0	0	0	0	0	0	0	0	0	0	0	0	0	0	1	1	0	0	0	0	1	0	0	0	0	0	0	0	1	0	1	0	0	0	0	0	0
79.42	123.67	214.66	Cortex	Cortex_13	13	Meristem	103	0	0	0	0	0	0	0	0	0	0	0	0	0	0	0	0	0	0	0	1	1	0	0	0	0	1	0	0	0	0	0	0	0	1	0	1	0	0	0	0	0	0
56.67	128.63	214.66	Cortex	Cortex_13	13	Meristem	103	0	0	0	0	0	0	0	0	0	0	0	0	0	0	0	0	0	0	0	1	1	0	0	0	0	1	0	0	0	0	0	0	0	1	0	1	0	0	0	0	0	0
37.23	116.22	214.66	Cortex	Cortex_13	13	Meristem	103	0	0	0	0	0	0	0	0	0	0	0	0	0	0	0	0	0	0	0	1	1	0	0	0	0	1	0	0	0	0	0	0	0	1	0	1	0	0	0	0	0	0
34.34	93.89	214.66	Cortex	Cortex_13	13	Meristem	103	0	0	0	0	0	0	0	0	0	0	0	0	0	0	0	0	0	0	0	1	1	0	0	0	0	1	0	0	0	0	0	0	0	1	0	1	0	0	0	0	0	0
45.92	76.52	214.66	Cortex	Cortex_13	13	Meristem	103	0	0	0	0	0	0	0	0	0	0	0	0	0	0	0	0	0	0	0	1	1	0	0	0	0	1	0	0	0	0	0	0	0	1	0	1	0	0	0	0	0	0
69.49	79.41	214.66	Endodermis	Endodermis_13	13	Meristem	104	1	0	0	0	0	0	0	0	0	0	0	0	0	0	0	0	0	0	0	1	0	0	0	0	0	1	0	0	0	0	0	0	0	0	0	0	1	0	0	0	0	0
83.14	86.86	214.66	Endodermis	Endodermis_13	13	Meristem	104	1	0	0	0	0	0	0	0	0	0	0	0	0	0	0	0	0	0	0	1	0	0	0	0	0	1	0	0	0	0	0	0	0	0	0	0	1	0	0	0	0	0
87.28	103.4	214.66	Endodermis	Endodermis_13	13	Meristem	104	1	0	0	0	0	0	0	0	0	0	0	0	0	0	0	0	0	0	0	1	0	0	0	0	0	1	0	0	0	0	0	0	0	0	0	0	1	0	0	0	0	0
78.59	116.64	214.66	Endodermis	Endodermis_13	13	Meristem	104	1	0	0	0	0	0	0	0	0	0	0	0	0	0	0	0	0	0	0	1	0	0	0	0	0	1	0	0	0	0	0	0	0	0	0	0	1	0	0	0	0	0
59.57	121.6	214.66	Endodermis	Endodermis_13	13	Meristem	104	1	0	0	0	0	0	0	0	0	0	0	0	0	0	0	0	0	0	0	1	0	0	0	0	0	1	0	0	0	0	0	0	0	0	0	0	1	0	0	0	0	0
45.92	114.98	214.66	Endodermis	Endodermis_13	13	Meristem	104	1	0	0	0	0	0	0	0	0	0	0	0	0	0	0	0	0	0	0	1	0	0	0	0	0	1	0	0	0	0	0	0	0	0	0	0	1	0	0	0	0	0
39.71	97.61	214.66	Endodermis	Endodermis_13	13	Meristem	104	1	0	0	0	0	0	0	0	0	0	0	0	0	0	0	0	0	0	0	1	0	0	0	0	0	1	0	0	0	0	0	0	0	0	0	0	1	0	0	0	0	0
53.77	79.83	214.66	Endodermis	Endodermis_13	13	Meristem	104	1	0	0	0	0	0	0	0	0	0	0	0	0	0	0	0	0	0	0	1	0	0	0	0	0	1	0	0	0	0	0	0	0	0	0	0	1	0	0	0	0	0
63.29	81.07	214.66	Pericycle	Pericycle_8	8	Meristem	105	0	0	0	0	0	0	0	0	0	0	0	0	1	1	0	0	0	0	0	0	0	0	0	0	0	0	0	0	0	0	0	0	0	0	0	0	0	0	0	1	1	1
70.32	83.55	214.66	Pericycle	Pericycle_8	8	Meristem	105	0	0	0	0	0	0	0	0	0	0	0	0	1	1	0	0	0	0	0	0	0	0	0	0	0	0	0	0	0	0	0	0	0	0	0	0	0	0	0	0	0	0
75.7	85.2	214.66	Pericycle	Pericycle_8	8	Meristem	105	0	0	0	0	0	0	0	0	0	0	0	0	1	1	0	0	0	0	0	0	0	0	0	0	0	0	0	0	0	0	0	0	0	0	0	0	0	0	0	0	0	0
80.25	90.58	214.66	Pericycle	Pericycle_8	8	Meristem	105	0	0	0	0	0	0	0	0	0	0	0	0	1	1	0	0	0	0	0	0	0	0	0	0	0	0	0	0	0	0	0	0	0	0	0	0	0	0	0	0	0	0
82.31	97.2	214.66	Pericycle	Pericycle_8	8	Meristem	105	0	0	0	0	0	0	0	0	0	0	0	0	1	1	0	0	0	0	0	0	0	0	0	0	0	0	0	0	0	0	0	0	0	0	0	0	0	0	0	0	0	0
81.49	104.23	214.66	Pericycle	Pericycle_8	8	Meristem	105	0	0	0	0	0	0	0	0	0	0	0	0	1	1	0	0	0	0	0	0	0	0	0	0	0	0	0	0	0	0	0	0	0	0	0	0	0	0	0	0	0	0
79	108.78	214.66	Pericycle	Pericycle_8	8	Meristem	105	0	0	0	0	0	0	0	0	0	0	0	0	1	1	0	0	0	0	0	0	0	0	0	0	0	0	0	0	0	0	0	0	0	0	0	0	0	0	0	0	0	0
72.39	113.74	214.66	Pericycle	Pericycle_8	8	Meristem	105	0	0	0	0	0	0	0	0	0	0	0	0	1	1	0	0	0	0	0	0	0	0	0	0	0	0	0	0	0	0	0	0	0	0	0	0	0	0	0	1	1	1
65.77	116.64	214.66	Pericycle	Pericycle_8	8	Meristem	105	0	0	0	0	0	0	0	0	0	0	0	0	1	1	0	0	0	0	0	0	0	0	0	0	0	0	0	0	0	0	0	0	0	0	0	0	0	0	0	1	1	1
59.98	115.81	214.66	Pericycle	Pericycle_8	8	Meristem	105	0	0	0	0	0	0	0	0	0	0	0	0	1	1	0	0	0	0	0	0	0	0	0	0	0	0	0	0	0	0	0	0	0	0	0	0	0	0	0	0	0	0
52.12	113.33	214.66	Pericycle	Pericycle_8	8	Meristem	105	0	0	0	0	0	0	0	0	0	0	0	0	1	1	0	0	0	0	0	0	0	0	0	0	0	0	0	0	0	0	0	0	0	0	0	0	0	0	0	0	0	0
46.74	107.12	214.66	Pericycle	Pericycle_8	8	Meristem	105	0	0	0	0	0	0	0	0	0	0	0	0	1	1	0	0	0	0	0	0	0	0	0	0	0	0	0	0	0	0	0	0	0	0	0	0	0	0	0	0	0	0
45.5	98.44	214.66	Pericycle	Pericycle_8	8	Meristem	105	0	0	0	0	0	0	0	0	0	0	0	0	1	1	0	0	0	0	0	0	0	0	0	0	0	0	0	0	0	0	0	0	0	0	0	0	0	0	0	0	0	0
46.74	90.58	214.66	Pericycle	Pericycle_8	8	Meristem	105	0	0	0	0	0	0	0	0	0	0	0	0	1	1	0	0	0	0	0	0	0	0	0	0	0	0	0	0	0	0	0	0	0	0	0	0	0	0	0	0	0	0
52.53	85.62	214.66	Pericycle	Pericycle_8	8	Meristem	105	0	0	0	0	0	0	0	0	0	0	0	0	1	1	0	0	0	0	0	0	0	0	0	0	0	0	0	0	0	0	0	0	0	0	0	0	0	0	0	0	0	0
58.32	82.72	214.66	Pericycle	Pericycle_8	8	Meristem	105	0	0	0	0	0	0	0	0	0	0	0	0	1	1	0	0	0	0	0	0	0	0	0	0	0	0	0	0	0	0	0	0	0	0	0	0	0	0	0	1	1	1
50.88	102.99	214.66	Xylem	Xylem_8	8	Meristem	106	0	0	0	1	1	0	0	0	0	0	0	0	0	0	0	0	0	0	0	0	0	0	0	0	0	0	0	0	1	1	0	0	0	0	0	0	0	0	0	0	0	0
57.08	101.33	214.66	Xylem	Xylem_8	8	Meristem	106	0	0	0	1	1	0	0	0	0	0	0	0	0	0	0	0	0	0	0	0	0	0	0	0	0	0	0	0	1	1	0	0	0	0	0	0	0	0	0	0	0	0
64.53	98.44	214.66	Xylem	Xylem_8	8	Meristem	106	0	0	0	1	1	0	0	0	0	0	0	0	0	0	0	0	0	0	0	0	0	0	0	0	0	0	0	0	1	1	0	0	0	0	0	0	0	0	0	0	0	0
72.39	97.2	214.66	Xylem	Xylem_8	8	Meristem	106	0	0	0	1	1	0	0	0	0	0	0	0	0	0	0	0	0	0	0	0	0	0	0	0	0	0	0	0	1	1	0	0	0	0	0	0	0	0	0	0	0	0
76.94	95.13	214.66	Xylem	Xylem_8	8	Meristem	106	0	0	0	1	1	0	0	0	0	0	0	0	0	0	0	0	0	0	0	0	0	0	0	0	0	0	0	0	1	1	0	0	0	0	0	0	0	0	0	0	0	0
57.5	87.27	214.66	Phloem	Phloem_8	8	Meristem	107	0	0	0	0	0	1	1	0	0	0	0	0	0	0	0	0	0	0	0	0	0	0	0	0	0	0	0	0	0	0	0	0	0	0	0	0	0	0	0	1	1	0
64.11	86.44	214.66	Phloem	Phloem_8	8	Meristem	107	0	0	0	0	0	1	1	0	0	0	0	0	0	0	0	0	0	0	0	0	0	0	0	0	0	0	0	0	0	0	0	0	0	0	0	0	0	0	0	1	1	0
60.39	89.75	214.66	Phloem	Phloem_8	8	Meristem	107	0	0	0	0	0	1	1	0	0	0	0	0	0	0	0	0	0	0	0	0	0	0	0	0	0	0	0	0	0	0	0	0	0	0	0	0	0	0	0	1	1	0
59.98	92.65	214.66	Phloem	Phloem_8	8	Meristem	107	0	0	0	0	0	1	1	0	0	0	0	0	0	0	0	0	0	0	0	0	0	0	0	0	0	0	0	0	0	0	0	0	0	0	0	0	0	0	0	1	1	0
53.77	91	214.66	Phloem	Phloem_8	8	Meristem	107	0	0	0	0	0	1	1	0	0	0	0	0	0	0	0	0	0	0	0	0	0	0	0	0	0	0	0	0	0	0	0	0	0	0	0	0	0	0	0	1	1	0
63.29	107.95	214.66	Phloem	Phloem_8	8	Meristem	107	0	0	0	0	0	1	1	0	0	0	0	0	0	0	0	0	0	0	0	0	0	0	0	0	0	0	0	0	0	0	0	0	0	0	0	0	0	0	0	1	1	0
68.66	106.71	214.66	Phloem	Phloem_8	8	Meristem	107	0	0	0	0	0	1	1	0	0	0	0	0	0	0	0	0	0	0	0	0	0	0	0	0	0	0	0	0	0	0	0	0	0	0	0	0	0	0	0	1	1	0
72.39	108.78	214.66	Phloem	Phloem_8	8	Meristem	107	0	0	0	0	0	1	1	0	0	0	0	0	0	0	0	0	0	0	0	0	0	0	0	0	0	0	0	0	0	0	0	0	0	0	0	0	0	0	0	1	1	0
67.42	113.33	214.66	Phloem	Phloem_8	8	Meristem	107	0	0	0	0	0	1	1	0	0	0	0	0	0	0	0	0	0	0	0	0	0	0	0	0	0	0	0	0	0	0	0	0	0	0	0	0	0	0	0	1	1	0
61.22	112.91	214.66	Phloem	Phloem_8	8	Meristem	107	0	0	0	0	0	1	1	0	0	0	0	0	0	0	0	0	0	0	0	0	0	0	0	0	0	0	0	0	0	0	0	0	0	0	0	0	0	0	0	1	1	0
50.88	97.2	214.66	Procambium	Procambium_9	9	Meristem	108	0	0	0	0	0	1	1	0	0	0	0	0	0	0	0	0	0	0	0	0	0	0	0	0	0	0	0	0	0	0	0	1	0	0	0	0	0	0	0	0	0	0
52.53	94	214.66	Procambium	Procambium_9	9	Meristem	108	0	0	0	0	0	1	1	0	0	0	0	0	0	0	0	0	0	0	0	0	0	0	0	0	0	0	0	0	0	0	0	1	0	0	0	0	0	0	0	0	0	0
55.84	95.54	214.66	Procambium	Procambium_9	9	Meristem	108	0	0	0	0	0	1	1	0	0	0	0	0	0	0	0	0	0	0	0	0	0	0	0	0	0	0	0	0	0	0	0	1	0	0	0	0	0	0	0	0	0	0
61.22	95.96	214.66	Procambium	Procambium_9	9	Meristem	108	0	0	0	0	0	1	1	0	0	0	0	0	0	0	0	0	0	0	0	0	0	0	0	0	0	0	0	0	0	0	0	1	0	0	0	0	0	0	0	0	0	0
65.36	92.23	214.66	Procambium	Procambium_9	9	Meristem	108	0	0	0	0	0	1	1	0	0	0	0	0	0	0	0	0	0	0	0	0	0	0	0	0	0	0	0	0	0	0	0	1	0	0	0	0	0	0	0	0	0	0
67.84	88	214.66	Procambium	Procambium_9	9	Meristem	108	0	0	0	0	0	1	1	0	0	0	0	0	0	0	0	0	0	0	0	0	0	0	0	0	0	0	0	0	0	0	0	1	0	0	0	0	0	0	0	0	0	0
69.49	92.23	214.66	Procambium	Procambium_9	9	Meristem	108	0	0	0	0	0	1	1	0	0	0	0	0	0	0	0	0	0	0	0	0	0	0	0	0	0	0	0	0	0	0	0	1	0	0	0	0	0	0	0	0	0	0
72.39	91	214.66	Procambium	Procambium_9	9	Meristem	108	0	0	0	0	0	1	1	0	0	0	0	0	0	0	0	0	0	0	0	0	0	0	0	0	0	0	0	0	0	0	0	1	0	0	0	0	0	0	0	0	0	0
76.94	100.51	214.66	Procambium	Procambium_9	9	Meristem	108	0	0	0	0	0	1	1	0	0	0	0	0	0	0	0	0	0	0	0	0	0	0	0	0	0	0	0	0	0	0	0	1	0	0	0	0	0	0	0	0	0	0
76.52	105.88	214.66	Procambium	Procambium_9	9	Meristem	108	0	0	0	0	0	1	1	0	0	0	0	0	0	0	0	0	0	0	0	0	0	0	0	0	0	0	0	0	0	0	0	1	0	0	0	0	0	0	0	0	0	0
71.97	102.99	214.66	Procambium	Procambium_9	9	Meristem	108	0	0	0	0	0	1	1	0	0	0	0	0	0	0	0	0	0	0	0	0	0	0	0	0	0	0	0	0	0	0	0	1	0	0	0	0	0	0	0	0	0	0
68.25	103.4	214.66	Procambium	Procambium_9	9	Meristem	108	0	0	0	0	0	1	1	0	0	0	0	0	0	0	0	0	0	0	0	0	0	0	0	0	0	0	0	0	0	0	0	1	0	0	0	0	0	0	0	0	0	0
61.22	105.88	214.66	Procambium	Procambium_9	9	Meristem	108	0	0	0	0	0	1	1	0	0	0	0	0	0	0	0	0	0	0	0	0	0	0	0	0	0	0	0	0	0	0	0	1	0	0	0	0	0	0	0	0	0	0
57.91	107.54	214.66	Procambium	Procambium_9	9	Meristem	108	0	0	0	0	0	1	1	0	0	0	0	0	0	0	0	0	0	0	0	0	0	0	0	0	0	0	0	0	0	0	0	1	0	0	0	0	0	0	0	0	0	0
56.67	110.02	214.66	Procambium	Procambium_9	9	Meristem	108	0	0	0	0	0	1	1	0	0	0	0	0	0	0	0	0	0	0	0	0	0	0	0	0	0	0	0	0	0	0	0	1	0	0	0	0	0	0	0	0	0	0
53.36	107.54	214.66	Procambium	Procambium_9	9	Meristem	108	0	0	0	0	0	1	1	0	0	0	0	0	0	0	0	0	0	0	0	0	0	0	0	0	0	0	0	0	0	0	0	1	0	0	0	0	0	0	0	0	0	0
67.42	59.97	217.97	Atrichoblast	Atrichoblast_15	15	Meristem	109	0	0	0	0	0	0	0	0	0	0	0	0	0	0	0	0	0	0	0	0	0	0	0	0	0	0	0	0	0	0	0	0	0	0	0	0	0	1	1	0	0	0
78.18	61.63	217.97	Atrichoblast	Atrichoblast_15	15	Meristem	109	0	0	0	0	0	0	0	0	0	0	0	0	0	0	0	0	0	0	0	0	0	0	0	0	0	0	0	0	0	0	0	0	0	0	0	0	0	1	1	0	0	0
87.69	69.07	217.97	Trichoblast	Trichoblast_15	15	Meristem	109	0	1	1	0	0	0	0	0	0	0	0	0	0	0	0	0	0	0	0	0	0	0	0	0	0	0	0	0	0	0	0	0	0	0	0	0	0	0	0	0	0	0
98.86	74.45	217.97	Atrichoblast	Atrichoblast_15	15	Meristem	109	0	0	0	0	0	0	0	0	0	0	0	0	0	0	0	0	0	0	0	0	0	0	0	0	0	0	0	0	0	0	0	0	0	0	0	0	0	1	1	0	0	0
104.23	83.55	217.97	Atrichoblast	Atrichoblast_15	15	Meristem	109	0	0	0	0	0	0	0	0	0	0	0	0	0	0	0	0	0	0	0	0	0	0	0	0	0	0	0	0	0	0	0	0	0	0	0	0	0	1	1	0	0	0
105.06	94.3	217.97	Trichoblast	Trichoblast_15	15	Meristem	109	0	1	1	0	0	0	0	0	0	0	0	0	0	0	0	0	0	0	0	0	0	0	0	0	0	0	0	0	0	0	0	0	0	0	0	0	0	0	0	0	0	0
108.78	105.06	217.97	Atrichoblast	Atrichoblast_15	15	Meristem	109	0	0	0	0	0	0	0	0	0	0	0	0	0	0	0	0	0	0	0	0	0	0	0	0	0	0	0	0	0	0	0	0	0	0	0	0	0	1	1	0	0	0
106.72	115.4	217.97	Atrichoblast	Atrichoblast_15	15	Meristem	109	0	0	0	0	0	0	0	0	0	0	0	0	0	0	0	0	0	0	0	0	0	0	0	0	0	0	0	0	0	0	0	0	0	0	0	0	0	1	1	0	0	0
98.03	123.67	217.97	Trichoblast	Trichoblast_15	15	Meristem	109	0	1	1	0	0	0	0	0	0	0	0	0	0	0	0	0	0	0	0	0	0	0	0	0	0	0	0	0	0	0	0	0	0	0	0	0	0	0	0	0	0	0
91.83	132.77	217.97	Atrichoblast	Atrichoblast_15	15	Meristem	109	0	0	0	0	0	0	0	0	0	0	0	0	0	0	0	0	0	0	0	0	0	0	0	0	0	0	0	0	0	0	0	0	0	0	0	0	0	1	1	0	0	0
82.73	137.32	217.97	Atrichoblast	Atrichoblast_15	15	Meristem	109	0	0	0	0	0	0	0	0	0	0	0	0	0	0	0	0	0	0	0	0	0	0	0	0	0	0	0	0	0	0	0	0	0	0	0	0	0	1	1	0	0	0
73.21	137.73	217.97	Trichoblast	Trichoblast_15	15	Meristem	109	0	1	1	0	0	0	0	0	0	0	0	0	0	0	0	0	0	0	0	0	0	0	0	0	0	0	0	0	0	0	0	0	0	0	0	0	0	0	0	0	0	0
62.05	140.63	217.97	Atrichoblast	Atrichoblast_15	15	Meristem	109	0	0	0	0	0	0	0	0	0	0	0	0	0	0	0	0	0	0	0	0	0	0	0	0	0	0	0	0	0	0	0	0	0	0	0	0	0	1	1	0	0	0
49.22	138.97	217.97	Atrichoblast	Atrichoblast_15	15	Meristem	109	0	0	0	0	0	0	0	0	0	0	0	0	0	0	0	0	0	0	0	0	0	0	0	0	0	0	0	0	0	0	0	0	0	0	0	0	0	1	1	0	0	0
38.88	131.53	217.97	Trichoblast	Trichoblast_15	15	Meristem	109	0	1	1	0	0	0	0	0	0	0	0	0	0	0	0	0	0	0	0	0	0	0	0	0	0	0	0	0	0	0	0	0	0	0	0	0	0	0	0	0	0	0
29.37	126.56	217.97	Atrichoblast	Atrichoblast_15	15	Meristem	109	0	0	0	0	0	0	0	0	0	0	0	0	0	0	0	0	0	0	0	0	0	0	0	0	0	0	0	0	0	0	0	0	0	0	0	0	0	1	1	0	0	0
25.24	117.05	217.97	Atrichoblast	Atrichoblast_15	15	Meristem	109	0	0	0	0	0	0	0	0	0	0	0	0	0	0	0	0	0	0	0	0	0	0	0	0	0	0	0	0	0	0	0	0	0	0	0	0	0	1	1	0	0	0
21.1	104.23	217.97	Trichoblast	Trichoblast_15	15	Meristem	109	0	1	1	0	0	0	0	0	0	0	0	0	0	0	0	0	0	0	0	0	0	0	0	0	0	0	0	0	0	0	0	0	0	0	0	0	0	0	0	0	0	0
21.93	92.65	217.97	Atrichoblast	Atrichoblast_15	15	Meristem	109	0	0	0	0	0	0	0	0	0	0	0	0	0	0	0	0	0	0	0	0	0	0	0	0	0	0	0	0	0	0	0	0	0	0	0	0	0	1	1	0	0	0
26.89	81.48	217.97	Trichoblast	Trichoblast_15	15	Meristem	109	0	1	1	0	0	0	0	0	0	0	0	0	0	0	0	0	0	0	0	0	0	0	0	0	0	0	0	0	0	0	0	0	0	0	0	0	0	0	0	0	0	0
33.09	70.31	217.97	Atrichoblast	Atrichoblast_15	15	Meristem	109	0	0	0	0	0	0	0	0	0	0	0	0	0	0	0	0	0	0	0	0	0	0	0	0	0	0	0	0	0	0	0	0	0	0	0	0	0	1	1	0	0	0
42.19	64.94	217.97	Atrichoblast	Atrichoblast_15	15	Meristem	109	0	0	0	0	0	0	0	0	0	0	0	0	0	0	0	0	0	0	0	0	0	0	0	0	0	0	0	0	0	0	0	0	0	0	0	0	0	1	1	0	0	0
56.05	61.63	217.97	Trichoblast	Trichoblast_15	15	Meristem	109	0	1	1	0	0	0	0	0	0	0	0	0	0	0	0	0	0	0	0	0	0	0	0	0	0	0	0	0	0	0	0	0	0	0	0	0	0	0	0	0	0	0
70.32	71.97	217.97	Cortex	Cortex_14	14	Meristem	110	0	0	0	0	0	0	0	0	0	0	0	0	0	0	0	0	0	0	0	1	1	0	0	0	0	1	0	0	0	0	0	0	0	1	0	1	0	0	0	0	0	0
91	86.44	217.97	Cortex	Cortex_14	14	Meristem	110	0	0	0	0	0	0	0	0	0	0	0	0	0	0	0	0	0	0	0	1	1	0	0	0	0	1	0	0	0	0	0	0	0	1	0	1	0	0	0	0	0	0
94.31	105.06	217.97	Cortex	Cortex_14	14	Meristem	110	0	0	0	0	0	0	0	0	0	0	0	0	0	0	0	0	0	0	0	1	1	0	0	0	0	1	0	0	0	0	0	0	0	1	0	1	0	0	0	0	0	0
80.66	123.67	217.97	Cortex	Cortex_14	14	Meristem	110	0	0	0	0	0	0	0	0	0	0	0	0	0	0	0	0	0	0	0	1	1	0	0	0	0	1	0	0	0	0	0	0	0	1	0	1	0	0	0	0	0	0
56.26	127.8	217.97	Cortex	Cortex_14	14	Meristem	110	0	0	0	0	0	0	0	0	0	0	0	0	0	0	0	0	0	0	0	1	1	0	0	0	0	1	0	0	0	0	0	0	0	1	0	1	0	0	0	0	0	0
37.64	115.4	217.97	Cortex	Cortex_14	14	Meristem	110	0	0	0	0	0	0	0	0	0	0	0	0	0	0	0	0	0	0	0	1	1	0	0	0	0	1	0	0	0	0	0	0	0	1	0	1	0	0	0	0	0	0
33.09	94.3	217.97	Cortex	Cortex_14	14	Meristem	110	0	0	0	0	0	0	0	0	0	0	0	0	0	0	0	0	0	0	0	1	1	0	0	0	0	1	0	0	0	0	0	0	0	1	0	1	0	0	0	0	0	0
45.5	76.1	217.97	Cortex	Cortex_14	14	Meristem	110	0	0	0	0	0	0	0	0	0	0	0	0	0	0	0	0	0	0	0	1	1	0	0	0	0	1	0	0	0	0	0	0	0	1	0	1	0	0	0	0	0	0
70.73	79	217.97	Endodermis	Endodermis_14	14	Meristem	111	1	0	0	0	0	0	0	0	0	0	0	0	0	0	0	0	0	0	0	1	0	0	0	0	0	1	0	0	0	0	0	0	0	0	0	0	1	0	0	0	0	0
83.14	88.1	217.97	Endodermis	Endodermis_14	14	Meristem	111	1	0	0	0	0	0	0	0	0	0	0	0	0	0	0	0	0	0	0	1	0	0	0	0	0	1	0	0	0	0	0	0	0	0	0	0	1	0	0	0	0	0
87.28	104.23	217.97	Endodermis	Endodermis_14	14	Meristem	111	1	0	0	0	0	0	0	0	0	0	0	0	0	0	0	0	0	0	0	1	0	0	0	0	0	1	0	0	0	0	0	0	0	0	0	0	1	0	0	0	0	0
78.18	117.05	217.97	Endodermis	Endodermis_14	14	Meristem	111	1	0	0	0	0	0	0	0	0	0	0	0	0	0	0	0	0	0	0	1	0	0	0	0	0	1	0	0	0	0	0	0	0	0	0	0	1	0	0	0	0	0
61.22	121.19	217.97	Endodermis	Endodermis_14	14	Meristem	111	1	0	0	0	0	0	0	0	0	0	0	0	0	0	0	0	0	0	0	1	0	0	0	0	0	1	0	0	0	0	0	0	0	0	0	0	1	0	0	0	0	0
45.5	115.4	217.97	Endodermis	Endodermis_14	14	Meristem	111	1	0	0	0	0	0	0	0	0	0	0	0	0	0	0	0	0	0	0	1	0	0	0	0	0	1	0	0	0	0	0	0	0	0	0	0	1	0	0	0	0	0
38.88	97.61	217.97	Endodermis	Endodermis_14	14	Meristem	111	1	0	0	0	0	0	0	0	0	0	0	0	0	0	0	0	0	0	0	1	0	0	0	0	0	1	0	0	0	0	0	0	0	0	0	0	1	0	0	0	0	0
52.53	80.24	217.97	Endodermis	Endodermis_14	14	Meristem	111	1	0	0	0	0	0	0	0	0	0	0	0	0	0	0	0	0	0	0	1	0	0	0	0	0	1	0	0	0	0	0	0	0	0	0	0	1	0	0	0	0	0
67.42	57.9	223.76	Atrichoblast	Atrichoblast_16	16	Meristem	112	0	0	0	0	0	0	0	0	0	0	0	0	0	0	0	0	0	0	0	0	0	0	0	0	0	0	0	0	0	0	0	0	0	0	0	0	0	1	1	0	0	0
79	60.8	223.76	Atrichoblast	Atrichoblast_16	16	Meristem	112	0	0	0	0	0	0	0	0	0	0	0	0	0	0	0	0	0	0	0	0	0	0	0	0	0	0	0	0	0	0	0	0	0	0	0	0	0	1	1	0	0	0
88.52	68.24	223.76	Trichoblast	Trichoblast_16	16	Meristem	112	0	1	1	0	0	0	0	0	0	0	0	0	0	0	0	0	0	0	0	0	0	0	0	0	0	0	0	0	0	0	0	0	0	0	0	0	0	0	0	0	0	0
98.86	73.62	223.76	Atrichoblast	Atrichoblast_16	16	Meristem	112	0	0	0	0	0	0	0	0	0	0	0	0	0	0	0	0	0	0	0	0	0	0	0	0	0	0	0	0	0	0	0	0	0	0	0	0	0	1	1	0	0	0
104.65	83.13	223.76	Atrichoblast	Atrichoblast_16	16	Meristem	112	0	0	0	0	0	0	0	0	0	0	0	0	0	0	0	0	0	0	0	0	0	0	0	0	0	0	0	0	0	0	0	0	0	0	0	0	0	1	1	0	0	0
106.72	93.47	223.76	Trichoblast	Trichoblast_16	16	Meristem	112	0	1	1	0	0	0	0	0	0	0	0	0	0	0	0	0	0	0	0	0	0	0	0	0	0	0	0	0	0	0	0	0	0	0	0	0	0	0	0	0	0	0
109.61	103.81	223.76	Atrichoblast	Atrichoblast_16	16	Meristem	112	0	0	0	0	0	0	0	0	0	0	0	0	0	0	0	0	0	0	0	0	0	0	0	0	0	0	0	0	0	0	0	0	0	0	0	0	0	1	1	0	0	0
106.72	115.81	223.76	Atrichoblast	Atrichoblast_16	16	Meristem	112	0	0	0	0	0	0	0	0	0	0	0	0	0	0	0	0	0	0	0	0	0	0	0	0	0	0	0	0	0	0	0	0	0	0	0	0	0	1	1	0	0	0
99.68	123.67	223.76	Trichoblast	Trichoblast_16	16	Meristem	112	0	1	1	0	0	0	0	0	0	0	0	0	0	0	0	0	0	0	0	0	0	0	0	0	0	0	0	0	0	0	0	0	0	0	0	0	0	0	0	0	0	0
92.65	134.01	223.76	Atrichoblast	Atrichoblast_16	16	Meristem	112	0	0	0	0	0	0	0	0	0	0	0	0	0	0	0	0	0	0	0	0	0	0	0	0	0	0	0	0	0	0	0	0	0	0	0	0	0	1	1	0	0	0
83.55	138.14	223.76	Atrichoblast	Atrichoblast_16	16	Meristem	112	0	0	0	0	0	0	0	0	0	0	0	0	0	0	0	0	0	0	0	0	0	0	0	0	0	0	0	0	0	0	0	0	0	0	0	0	0	1	1	0	0	0
72.8	138.56	223.76	Trichoblast	Trichoblast_16	16	Meristem	112	0	1	1	0	0	0	0	0	0	0	0	0	0	0	0	0	0	0	0	0	0	0	0	0	0	0	0	0	0	0	0	0	0	0	0	0	0	0	0	0	0	0
60.81	142.28	223.76	Atrichoblast	Atrichoblast_16	16	Meristem	112	0	0	0	0	0	0	0	0	0	0	0	0	0	0	0	0	0	0	0	0	0	0	0	0	0	0	0	0	0	0	0	0	0	0	0	0	0	1	1	0	0	0
49.64	139.8	223.76	Atrichoblast	Atrichoblast_16	16	Meristem	112	0	0	0	0	0	0	0	0	0	0	0	0	0	0	0	0	0	0	0	0	0	0	0	0	0	0	0	0	0	0	0	0	0	0	0	0	0	1	1	0	0	0
39.71	133.18	223.76	Trichoblast	Trichoblast_16	16	Meristem	112	0	1	1	0	0	0	0	0	0	0	0	0	0	0	0	0	0	0	0	0	0	0	0	0	0	0	0	0	0	0	0	0	0	0	0	0	0	0	0	0	0	0
29.37	127.8	223.76	Atrichoblast	Atrichoblast_16	16	Meristem	112	0	0	0	0	0	0	0	0	0	0	0	0	0	0	0	0	0	0	0	0	0	0	0	0	0	0	0	0	0	0	0	0	0	0	0	0	0	1	1	0	0	0
22.75	117.46	223.76	Atrichoblast	Atrichoblast_16	16	Meristem	112	0	0	0	0	0	0	0	0	0	0	0	0	0	0	0	0	0	0	0	0	0	0	0	0	0	0	0	0	0	0	0	0	0	0	0	0	0	1	1	0	0	0
21.93	105.06	223.76	Trichoblast	Trichoblast_16	16	Meristem	112	0	1	1	0	0	0	0	0	0	0	0	0	0	0	0	0	0	0	0	0	0	0	0	0	0	0	0	0	0	0	0	0	0	0	0	0	0	0	0	0	0	0
23.58	92.23	223.76	Atrichoblast	Atrichoblast_16	16	Meristem	112	0	0	0	0	0	0	0	0	0	0	0	0	0	0	0	0	0	0	0	0	0	0	0	0	0	0	0	0	0	0	0	0	0	0	0	0	0	1	1	0	0	0
27.3	79.83	223.76	Trichoblast	Trichoblast_16	16	Meristem	112	0	1	1	0	0	0	0	0	0	0	0	0	0	0	0	0	0	0	0	0	0	0	0	0	0	0	0	0	0	0	0	0	0	0	0	0	0	0	0	0	0	0
33.09	68.66	223.76	Atrichoblast	Atrichoblast_16	16	Meristem	112	0	0	0	0	0	0	0	0	0	0	0	0	0	0	0	0	0	0	0	0	0	0	0	0	0	0	0	0	0	0	0	0	0	0	0	0	0	1	1	0	0	0
42.61	63.28	223.76	Atrichoblast	Atrichoblast_16	16	Meristem	112	0	0	0	0	0	0	0	0	0	0	0	0	0	0	0	0	0	0	0	0	0	0	0	0	0	0	0	0	0	0	0	0	0	0	0	0	0	1	1	0	0	0
54.19	60.8	223.76	Trichoblast	Trichoblast_16	16	Meristem	112	0	1	1	0	0	0	0	0	0	0	0	0	0	0	0	0	0	0	0	0	0	0	0	0	0	0	0	0	0	0	0	0	0	0	0	0	0	0	0	0	0	0
71.15	71.55	223.76	Cortex	Cortex_15	15	Meristem	113	0	0	0	0	0	0	0	0	0	0	0	0	0	0	0	0	0	0	0	1	1	0	0	0	0	1	0	0	0	0	0	0	0	1	0	1	0	0	0	0	0	0
91	86.86	223.76	Cortex	Cortex_15	15	Meristem	113	0	0	0	0	0	0	0	0	0	0	0	0	0	0	0	0	0	0	0	1	1	0	0	0	0	1	0	0	0	0	0	0	0	1	0	1	0	0	0	0	0	0
95.13	104.23	223.76	Cortex	Cortex_15	15	Meristem	113	0	0	0	0	0	0	0	0	0	0	0	0	0	0	0	0	0	0	0	1	1	0	0	0	0	1	0	0	0	0	0	0	0	1	0	1	0	0	0	0	0	0
81.07	122.43	223.76	Cortex	Cortex_15	15	Meristem	113	0	0	0	0	0	0	0	0	0	0	0	0	0	0	0	0	0	0	0	1	1	0	0	0	0	1	0	0	0	0	0	0	0	1	0	1	0	0	0	0	0	0
55.43	129.46	223.76	Cortex	Cortex_15	15	Meristem	113	0	0	0	0	0	0	0	0	0	0	0	0	0	0	0	0	0	0	0	1	1	0	0	0	0	1	0	0	0	0	0	0	0	1	0	1	0	0	0	0	0	0
36.82	116.22	223.76	Cortex	Cortex_15	15	Meristem	113	0	0	0	0	0	0	0	0	0	0	0	0	0	0	0	0	0	0	0	1	1	0	0	0	0	1	0	0	0	0	0	0	0	1	0	1	0	0	0	0	0	0
33.09	94.72	223.76	Cortex	Cortex_15	15	Meristem	113	0	0	0	0	0	0	0	0	0	0	0	0	0	0	0	0	0	0	0	1	1	0	0	0	0	1	0	0	0	0	0	0	0	1	0	1	0	0	0	0	0	0
45.09	74.03	223.76	Cortex	Cortex_15	15	Meristem	113	0	0	0	0	0	0	0	0	0	0	0	0	0	0	0	0	0	0	0	1	1	0	0	0	0	1	0	0	0	0	0	0	0	1	0	1	0	0	0	0	0	0
69.91	79	223.76	Endodermis	Endodermis_15	15	Meristem	114	1	0	0	0	0	0	0	0	0	0	0	0	0	0	0	0	0	0	0	1	0	0	0	0	0	1	0	0	0	0	0	0	0	0	0	0	1	0	0	0	0	0
83.67	87.68	223.76	Endodermis	Endodermis_15	15	Meristem	114	1	0	0	0	0	0	0	0	0	0	0	0	0	0	0	0	0	0	0	1	0	0	0	0	0	1	0	0	0	0	0	0	0	0	0	0	1	0	0	0	0	0
87.28	103.81	223.76	Endodermis	Endodermis_15	15	Meristem	114	1	0	0	0	0	0	0	0	0	0	0	0	0	0	0	0	0	0	0	1	0	0	0	0	0	1	0	0	0	0	0	0	0	0	0	0	1	0	0	0	0	0
77.76	117.05	223.76	Endodermis	Endodermis_15	15	Meristem	114	1	0	0	0	0	0	0	0	0	0	0	0	0	0	0	0	0	0	0	1	0	0	0	0	0	1	0	0	0	0	0	0	0	0	0	0	1	0	0	0	0	0
61.63	120.77	223.76	Endodermis	Endodermis_15	15	Meristem	114	1	0	0	0	0	0	0	0	0	0	0	0	0	0	0	0	0	0	0	1	0	0	0	0	0	1	0	0	0	0	0	0	0	0	0	0	1	0	0	0	0	0
45.5	114.57	223.76	Endodermis	Endodermis_15	15	Meristem	114	1	0	0	0	0	0	0	0	0	0	0	0	0	0	0	0	0	0	0	1	0	0	0	0	0	1	0	0	0	0	0	0	0	0	0	0	1	0	0	0	0	0
39.71	94.72	223.76	Endodermis	Endodermis_15	15	Meristem	114	1	0	0	0	0	0	0	0	0	0	0	0	0	0	0	0	0	0	0	1	0	0	0	0	0	1	0	0	0	0	0	0	0	0	0	0	1	0	0	0	0	0
53.36	79.41	223.76	Endodermis	Endodermis_15	15	Meristem	114	1	0	0	0	0	0	0	0	0	0	0	0	0	0	0	0	0	0	0	1	0	0	0	0	0	1	0	0	0	0	0	0	0	0	0	0	1	0	0	0	0	0
63.29	80.24	223.76	Pericycle	Pericycle_9	9	Meristem	115	0	0	0	0	0	0	0	0	0	0	0	0	1	1	0	0	0	0	0	0	0	0	0	0	0	0	0	0	0	0	0	0	0	0	0	0	0	0	0	1	1	1
69.91	83.13	223.76	Pericycle	Pericycle_9	9	Meristem	115	0	0	0	0	0	0	0	0	0	0	0	0	1	1	0	0	0	0	0	0	0	0	0	0	0	0	0	0	0	0	0	0	0	0	0	0	0	0	0	0	0	0
76.11	85.62	223.76	Pericycle	Pericycle_9	9	Meristem	115	0	0	0	0	0	0	0	0	0	0	0	0	1	1	0	0	0	0	0	0	0	0	0	0	0	0	0	0	0	0	0	0	0	0	0	0	0	0	0	0	0	0
80.25	90.58	223.76	Pericycle	Pericycle_9	9	Meristem	115	0	0	0	0	0	0	0	0	0	0	0	0	1	1	0	0	0	0	0	0	0	0	0	0	0	0	0	0	0	0	0	0	0	0	0	0	0	0	0	0	0	0
82.73	96.78	223.76	Pericycle	Pericycle_9	9	Meristem	115	0	0	0	0	0	0	0	0	0	0	0	0	1	1	0	0	0	0	0	0	0	0	0	0	0	0	0	0	0	0	0	0	0	0	0	0	0	0	0	0	0	0
81.9	104.64	223.76	Pericycle	Pericycle_9	9	Meristem	115	0	0	0	0	0	0	0	0	0	0	0	0	1	1	0	0	0	0	0	0	0	0	0	0	0	0	0	0	0	0	0	0	0	0	0	0	0	0	0	0	0	0
79	110.02	223.76	Pericycle	Pericycle_9	9	Meristem	115	0	0	0	0	0	0	0	0	0	0	0	0	1	1	0	0	0	0	0	0	0	0	0	0	0	0	0	0	0	0	0	0	0	0	0	0	0	0	0	0	0	0
72.8	114.15	223.76	Pericycle	Pericycle_9	9	Meristem	115	0	0	0	0	0	0	0	0	0	0	0	0	1	1	0	0	0	0	0	0	0	0	0	0	0	0	0	0	0	0	0	0	0	0	0	0	0	0	0	1	1	1
62.87	116.22	223.76	Pericycle	Pericycle_9	9	Meristem	115	0	0	0	0	0	0	0	0	0	0	0	0	1	1	0	0	0	0	0	0	0	0	0	0	0	0	0	0	0	0	0	0	0	0	0	0	0	0	0	1	1	1
57.5	115.81	223.76	Pericycle	Pericycle_9	9	Meristem	115	0	0	0	0	0	0	0	0	0	0	0	0	1	1	0	0	0	0	0	0	0	0	0	0	0	0	0	0	0	0	0	0	0	0	0	0	0	0	0	0	0	0
51.29	112.91	223.76	Pericycle	Pericycle_9	9	Meristem	115	0	0	0	0	0	0	0	0	0	0	0	0	1	1	0	0	0	0	0	0	0	0	0	0	0	0	0	0	0	0	0	0	0	0	0	0	0	0	0	0	0	0
45.92	107.12	223.76	Pericycle	Pericycle_9	9	Meristem	115	0	0	0	0	0	0	0	0	0	0	0	0	1	1	0	0	0	0	0	0	0	0	0	0	0	0	0	0	0	0	0	0	0	0	0	0	0	0	0	0	0	0
43.43	98.02	223.76	Pericycle	Pericycle_9	9	Meristem	115	0	0	0	0	0	0	0	0	0	0	0	0	1	1	0	0	0	0	0	0	0	0	0	0	0	0	0	0	0	0	0	0	0	0	0	0	0	0	0	0	0	0
47.57	90.99	223.76	Pericycle	Pericycle_9	9	Meristem	115	0	0	0	0	0	0	0	0	0	0	0	0	1	1	0	0	0	0	0	0	0	0	0	0	0	0	0	0	0	0	0	0	0	0	0	0	0	0	0	0	0	0
52.95	85.2	223.76	Pericycle	Pericycle_9	9	Meristem	115	0	0	0	0	0	0	0	0	0	0	0	0	1	1	0	0	0	0	0	0	0	0	0	0	0	0	0	0	0	0	0	0	0	0	0	0	0	0	0	0	0	0
58.74	82.31	223.76	Pericycle	Pericycle_9	9	Meristem	115	0	0	0	0	0	0	0	0	0	0	0	0	1	1	0	0	0	0	0	0	0	0	0	0	0	0	0	0	0	0	0	0	0	0	0	0	0	0	0	1	1	1
68.25	50.05	224.59	Lateral Root Cap	LRC_4	4	LRC_4	116	0	0	0	0	0	0	0	0	0	1	1	1	0	0	0	0	0	0	0	0	0	0	0	0	0	0	0	0	0	0	0	0	0	0	0	0	0	0	0	0	0	0
81.07	52.53	224.59	Lateral Root Cap	LRC_4	4	LRC_4	116	0	0	0	0	0	0	0	0	0	1	1	1	0	0	0	0	0	0	0	0	0	0	0	0	0	0	0	0	0	0	0	0	0	0	0	0	0	0	0	0	0	0
93.07	57.49	224.59	Lateral Root Cap	LRC_4	4	LRC_4	116	0	0	0	0	0	0	0	0	0	1	1	1	0	0	0	0	0	0	0	0	0	0	0	0	0	0	0	0	0	0	0	0	0	0	0	0	0	0	0	0	0	0
101.34	64.52	224.59	Lateral Root Cap	LRC_4	4	LRC_4	116	0	0	0	0	0	0	0	0	0	1	1	1	0	0	0	0	0	0	0	0	0	0	0	0	0	0	0	0	0	0	0	0	0	0	0	0	0	0	0	0	0	0
108.78	71.97	224.59	Lateral Root Cap	LRC_4	4	LRC_4	116	0	0	0	0	0	0	0	0	0	1	1	1	0	0	0	0	0	0	0	0	0	0	0	0	0	0	0	0	0	0	0	0	0	0	0	0	0	0	0	0	0	0
114.16	79.83	224.59	Lateral Root Cap	LRC_4	4	LRC_4	116	0	0	0	0	0	0	0	0	0	1	1	1	0	0	0	0	0	0	0	0	0	0	0	0	0	0	0	0	0	0	0	0	0	0	0	0	0	0	0	0	0	0
118.3	90.17	224.59	Lateral Root Cap	LRC_4	4	LRC_4	116	0	0	0	0	0	0	0	0	0	1	1	1	0	0	0	0	0	0	0	0	0	0	0	0	0	0	0	0	0	0	0	0	0	0	0	0	0	0	0	0	0	0
119.54	98.44	224.59	Lateral Root Cap	LRC_4	4	LRC_4	116	0	0	0	0	0	0	0	0	0	1	1	1	0	0	0	0	0	0	0	0	0	0	0	0	0	0	0	0	0	0	0	0	0	0	0	0	0	0	0	0	0	0
119.12	107.54	224.59	Lateral Root Cap	LRC_4	4	LRC_4	116	0	0	0	0	0	0	0	0	0	1	1	1	0	0	0	0	0	0	0	0	0	0	0	0	0	0	0	0	0	0	0	0	0	0	0	0	0	0	0	0	0	0
116.64	117.05	224.59	Lateral Root Cap	LRC_4	4	LRC_4	116	0	0	0	0	0	0	0	0	0	1	1	1	0	0	0	0	0	0	0	0	0	0	0	0	0	0	0	0	0	0	0	0	0	0	0	0	0	0	0	0	0	0
112.09	125.32	224.59	Lateral Root Cap	LRC_4	4	LRC_4	116	0	0	0	0	0	0	0	0	0	1	1	1	0	0	0	0	0	0	0	0	0	0	0	0	0	0	0	0	0	0	0	0	0	0	0	0	0	0	0	0	0	0
105.48	132.77	224.59	Lateral Root Cap	LRC_4	4	LRC_4	116	0	0	0	0	0	0	0	0	0	1	1	1	0	0	0	0	0	0	0	0	0	0	0	0	0	0	0	0	0	0	0	0	0	0	0	0	0	0	0	0	0	0
95.55	142.69	224.59	Lateral Root Cap	LRC_4	4	LRC_4	116	0	0	0	0	0	0	0	0	0	1	1	1	0	0	0	0	0	0	0	0	0	0	0	0	0	0	0	0	0	0	0	0	0	0	0	0	0	0	0	0	0	0
86.04	146	224.59	Lateral Root Cap	LRC_4	4	LRC_4	116	0	0	0	0	0	0	0	0	0	1	1	1	0	0	0	0	0	0	0	0	0	0	0	0	0	0	0	0	0	0	0	0	0	0	0	0	0	0	0	0	0	0
78.59	148.9	224.59	Lateral Root Cap	LRC_4	4	LRC_4	116	0	0	0	0	0	0	0	0	0	1	1	1	0	0	0	0	0	0	0	0	0	0	0	0	0	0	0	0	0	0	0	0	0	0	0	0	0	0	0	0	0	0
68.25	150.14	224.59	Lateral Root Cap	LRC_4	4	LRC_4	116	0	0	0	0	0	0	0	0	0	1	1	1	0	0	0	0	0	0	0	0	0	0	0	0	0	0	0	0	0	0	0	0	0	0	0	0	0	0	0	0	0	0
58.32	150.55	224.59	Lateral Root Cap	LRC_4	4	LRC_4	116	0	0	0	0	0	0	0	0	0	1	1	1	0	0	0	0	0	0	0	0	0	0	0	0	0	0	0	0	0	0	0	0	0	0	0	0	0	0	0	0	0	0
48.81	149.72	224.59	Lateral Root Cap	LRC_4	4	LRC_4	116	0	0	0	0	0	0	0	0	0	1	1	1	0	0	0	0	0	0	0	0	0	0	0	0	0	0	0	0	0	0	0	0	0	0	0	0	0	0	0	0	0	0
40.13	145.18	224.59	Lateral Root Cap	LRC_4	4	LRC_4	116	0	0	0	0	0	0	0	0	0	1	1	1	0	0	0	0	0	0	0	0	0	0	0	0	0	0	0	0	0	0	0	0	0	0	0	0	0	0	0	0	0	0
30.61	140.21	224.59	Lateral Root Cap	LRC_4	4	LRC_4	116	0	0	0	0	0	0	0	0	0	1	1	1	0	0	0	0	0	0	0	0	0	0	0	0	0	0	0	0	0	0	0	0	0	0	0	0	0	0	0	0	0	0
24	133.59	224.59	Lateral Root Cap	LRC_4	4	LRC_4	116	0	0	0	0	0	0	0	0	0	1	1	1	0	0	0	0	0	0	0	0	0	0	0	0	0	0	0	0	0	0	0	0	0	0	0	0	0	0	0	0	0	0
18.62	126.56	224.59	Lateral Root Cap	LRC_4	4	LRC_4	116	0	0	0	0	0	0	0	0	0	1	1	1	0	0	0	0	0	0	0	0	0	0	0	0	0	0	0	0	0	0	0	0	0	0	0	0	0	0	0	0	0	0
13.66	119.12	224.59	Lateral Root Cap	LRC_4	4	LRC_4	116	0	0	0	0	0	0	0	0	0	1	1	1	0	0	0	0	0	0	0	0	0	0	0	0	0	0	0	0	0	0	0	0	0	0	0	0	0	0	0	0	0	0
10.76	109.61	224.59	Lateral Root Cap	LRC_4	4	LRC_4	116	0	0	0	0	0	0	0	0	0	1	1	1	0	0	0	0	0	0	0	0	0	0	0	0	0	0	0	0	0	0	0	0	0	0	0	0	0	0	0	0	0	0
10.35	100.51	224.59	Lateral Root Cap	LRC_4	4	LRC_4	116	0	0	0	0	0	0	0	0	0	1	1	1	0	0	0	0	0	0	0	0	0	0	0	0	0	0	0	0	0	0	0	0	0	0	0	0	0	0	0	0	0	0
11.59	92.65	224.59	Lateral Root Cap	LRC_4	4	LRC_4	116	0	0	0	0	0	0	0	0	0	1	1	1	0	0	0	0	0	0	0	0	0	0	0	0	0	0	0	0	0	0	0	0	0	0	0	0	0	0	0	0	0	0
15.31	83.13	224.59	Lateral Root Cap	LRC_4	4	LRC_4	116	0	0	0	0	0	0	0	0	0	1	1	1	0	0	0	0	0	0	0	0	0	0	0	0	0	0	0	0	0	0	0	0	0	0	0	0	0	0	0	0	0	0
18.62	74.86	224.59	Lateral Root Cap	LRC_4	4	LRC_4	116	0	0	0	0	0	0	0	0	0	1	1	1	0	0	0	0	0	0	0	0	0	0	0	0	0	0	0	0	0	0	0	0	0	0	0	0	0	0	0	0	0	0
33.09	57.9	224.59	Lateral Root Cap	LRC_4	4	LRC_4	116	0	0	0	0	0	0	0	0	0	1	1	1	0	0	0	0	0	0	0	0	0	0	0	0	0	0	0	0	0	0	0	0	0	0	0	0	0	0	0	0	0	0
39.3	54.6	224.59	Lateral Root Cap	LRC_4	4	LRC_4	116	0	0	0	0	0	0	0	0	0	1	1	1	0	0	0	0	0	0	0	0	0	0	0	0	0	0	0	0	0	0	0	0	0	0	0	0	0	0	0	0	0	0
47.98	51.7	224.59	Lateral Root Cap	LRC_4	4	LRC_4	116	0	0	0	0	0	0	0	0	0	1	1	1	0	0	0	0	0	0	0	0	0	0	0	0	0	0	0	0	0	0	0	0	0	0	0	0	0	0	0	0	0	0
56.67	49.63	224.59	Lateral Root Cap	LRC_4	4	LRC_4	116	0	0	0	0	0	0	0	0	0	1	1	1	0	0	0	0	0	0	0	0	0	0	0	0	0	0	0	0	0	0	0	0	0	0	0	0	0	0	0	0	0	0
49.64	102.16	226.24	Xylem	Xylem_9	9	Meristem	117	0	0	0	1	1	0	0	0	0	0	0	0	0	0	0	0	0	0	0	0	0	0	0	0	0	0	0	0	1	1	0	0	0	0	0	0	0	0	0	0	0	0
57.08	101.33	226.24	Xylem	Xylem_9	9	Meristem	117	0	0	0	1	1	0	0	0	0	0	0	0	0	0	0	0	0	0	0	0	0	0	0	0	0	0	0	0	1	1	0	0	0	0	0	0	0	0	0	0	0	0
64.53	98.02	226.24	Xylem	Xylem_9	9	Meristem	117	0	0	0	1	1	0	0	0	0	0	0	0	0	0	0	0	0	0	0	0	0	0	0	0	0	0	0	0	1	1	0	0	0	0	0	0	0	0	0	0	0	0
71.97	95.96	226.24	Xylem	Xylem_9	9	Meristem	117	0	0	0	1	1	0	0	0	0	0	0	0	0	0	0	0	0	0	0	0	0	0	0	0	0	0	0	0	1	1	0	0	0	0	0	0	0	0	0	0	0	0
77.76	95.54	226.24	Xylem	Xylem_9	9	Meristem	117	0	0	0	1	1	0	0	0	0	0	0	0	0	0	0	0	0	0	0	0	0	0	0	0	0	0	0	0	1	1	0	0	0	0	0	0	0	0	0	0	0	0
53.77	89.75	226.24	Phloem	Phloem_9	9	Meristem	118	0	0	0	0	0	1	1	0	0	0	0	0	0	0	0	0	0	0	0	0	0	0	0	0	0	0	0	0	0	0	0	0	0	0	0	0	0	0	0	1	1	0
59.15	86.44	226.24	Phloem	Phloem_9	9	Meristem	118	0	0	0	0	0	1	1	0	0	0	0	0	0	0	0	0	0	0	0	0	0	0	0	0	0	0	0	0	0	0	0	0	0	0	0	0	0	0	0	1	1	0
62.87	85.2	226.24	Phloem	Phloem_9	9	Meristem	118	0	0	0	0	0	1	1	0	0	0	0	0	0	0	0	0	0	0	0	0	0	0	0	0	0	0	0	0	0	0	0	0	0	0	0	0	0	0	0	1	1	0
59.57	88.92	226.24	Phloem	Phloem_9	9	Meristem	118	0	0	0	0	0	1	1	0	0	0	0	0	0	0	0	0	0	0	0	0	0	0	0	0	0	0	0	0	0	0	0	0	0	0	0	0	0	0	0	1	1	0
61.22	91.41	226.24	Phloem	Phloem_9	9	Meristem	118	0	0	0	0	0	1	1	0	0	0	0	0	0	0	0	0	0	0	0	0	0	0	0	0	0	0	0	0	0	0	0	0	0	0	0	0	0	0	0	1	1	0
61.22	111.26	226.24	Phloem	Phloem_9	9	Meristem	118	0	0	0	0	0	1	1	0	0	0	0	0	0	0	0	0	0	0	0	0	0	0	0	0	0	0	0	0	0	0	0	0	0	0	0	0	0	0	0	1	1	0
63.29	107.54	226.24	Phloem	Phloem_9	9	Meristem	118	0	0	0	0	0	1	1	0	0	0	0	0	0	0	0	0	0	0	0	0	0	0	0	0	0	0	0	0	0	0	0	0	0	0	0	0	0	0	0	1	1	0
68.25	106.3	226.24	Phloem	Phloem_9	9	Meristem	118	0	0	0	0	0	1	1	0	0	0	0	0	0	0	0	0	0	0	0	0	0	0	0	0	0	0	0	0	0	0	0	0	0	0	0	0	0	0	0	1	1	0
69.49	110.43	226.24	Phloem	Phloem_9	9	Meristem	118	0	0	0	0	0	1	1	0	0	0	0	0	0	0	0	0	0	0	0	0	0	0	0	0	0	0	0	0	0	0	0	0	0	0	0	0	0	0	0	1	1	0
66.18	113.33	226.24	Phloem	Phloem_9	9	Meristem	118	0	0	0	0	0	1	1	0	0	0	0	0	0	0	0	0	0	0	0	0	0	0	0	0	0	0	0	0	0	0	0	0	0	0	0	0	0	0	0	1	1	0
50.05	96.78	226.24	Procambium	Procambium_10	10	Meristem	119	0	0	0	0	0	1	1	0	0	0	0	0	0	0	0	0	0	0	0	0	0	0	0	0	0	0	0	0	0	0	0	1	0	0	0	0	0	0	0	0	0	0
51.71	90.99	226.24	Procambium	Procambium_10	10	Meristem	119	0	0	0	0	0	1	1	0	0	0	0	0	0	0	0	0	0	0	0	0	0	0	0	0	0	0	0	0	0	0	0	1	0	0	0	0	0	0	0	0	0	0
55.43	94.3	226.24	Procambium	Procambium_10	10	Meristem	119	0	0	0	0	0	1	1	0	0	0	0	0	0	0	0	0	0	0	0	0	0	0	0	0	0	0	0	0	0	0	0	1	0	0	0	0	0	0	0	0	0	0
60.81	94.72	226.24	Procambium	Procambium_10	10	Meristem	119	0	0	0	0	0	1	1	0	0	0	0	0	0	0	0	0	0	0	0	0	0	0	0	0	0	0	0	0	0	0	0	1	0	0	0	0	0	0	0	0	0	0
63.7	92.23	226.24	Procambium	Procambium_10	10	Meristem	119	0	0	0	0	0	1	1	0	0	0	0	0	0	0	0	0	0	0	0	0	0	0	0	0	0	0	0	0	0	0	0	1	0	0	0	0	0	0	0	0	0	0
68.25	92.23	226.24	Procambium	Procambium_10	10	Meristem	119	0	0	0	0	0	1	1	0	0	0	0	0	0	0	0	0	0	0	0	0	0	0	0	0	0	0	0	0	0	0	0	1	0	0	0	0	0	0	0	0	0	0
69.08	87.27	226.24	Procambium	Procambium_10	10	Meristem	119	0	0	0	0	0	1	1	0	0	0	0	0	0	0	0	0	0	0	0	0	0	0	0	0	0	0	0	0	0	0	0	1	0	0	0	0	0	0	0	0	0	0
73.21	90.58	226.24	Procambium	Procambium_10	10	Meristem	119	0	0	0	0	0	1	1	0	0	0	0	0	0	0	0	0	0	0	0	0	0	0	0	0	0	0	0	0	0	0	0	1	0	0	0	0	0	0	0	0	0	0
52.53	107.54	226.24	Procambium	Procambium_10	10	Meristem	119	0	0	0	0	0	1	1	0	0	0	0	0	0	0	0	0	0	0	0	0	0	0	0	0	0	0	0	0	0	0	0	1	0	0	0	0	0	0	0	0	0	0
56.26	110.85	226.24	Procambium	Procambium_10	10	Meristem	119	0	0	0	0	0	1	1	0	0	0	0	0	0	0	0	0	0	0	0	0	0	0	0	0	0	0	0	0	0	0	0	1	0	0	0	0	0	0	0	0	0	0
58.32	106.71	226.24	Procambium	Procambium_10	10	Meristem	119	0	0	0	0	0	1	1	0	0	0	0	0	0	0	0	0	0	0	0	0	0	0	0	0	0	0	0	0	0	0	0	1	0	0	0	0	0	0	0	0	0	0
62.87	104.23	226.24	Procambium	Procambium_10	10	Meristem	119	0	0	0	0	0	1	1	0	0	0	0	0	0	0	0	0	0	0	0	0	0	0	0	0	0	0	0	0	0	0	0	1	0	0	0	0	0	0	0	0	0	0
69.49	102.99	226.24	Procambium	Procambium_10	10	Meristem	119	0	0	0	0	0	1	1	0	0	0	0	0	0	0	0	0	0	0	0	0	0	0	0	0	0	0	0	0	0	0	0	1	0	0	0	0	0	0	0	0	0	0
73.21	102.57	226.24	Procambium	Procambium_10	10	Meristem	119	0	0	0	0	0	1	1	0	0	0	0	0	0	0	0	0	0	0	0	0	0	0	0	0	0	0	0	0	0	0	0	1	0	0	0	0	0	0	0	0	0	0
74.87	106.3	226.24	Procambium	Procambium_10	10	Meristem	119	0	0	0	0	0	1	1	0	0	0	0	0	0	0	0	0	0	0	0	0	0	0	0	0	0	0	0	0	0	0	0	1	0	0	0	0	0	0	0	0	0	0
76.94	101.33	226.24	Procambium	Procambium_10	10	Meristem	119	0	0	0	0	0	1	1	0	0	0	0	0	0	0	0	0	0	0	0	0	0	0	0	0	0	0	0	0	0	0	0	1	0	0	0	0	0	0	0	0	0	0
68.25	58.32	229.14	Atrichoblast	Atrichoblast_17	17	Meristem	120	0	0	0	0	0	0	0	0	0	0	0	0	0	0	0	0	0	0	0	0	0	0	0	0	0	0	0	0	0	0	0	0	0	0	0	0	0	1	1	0	0	0
79	60.39	229.14	Atrichoblast	Atrichoblast_17	17	Meristem	120	0	0	0	0	0	0	0	0	0	0	0	0	0	0	0	0	0	0	0	0	0	0	0	0	0	0	0	0	0	0	0	0	0	0	0	0	0	1	1	0	0	0
89.34	67.83	229.14	Trichoblast	Trichoblast_17	17	Meristem	120	0	1	1	0	0	0	0	0	0	0	0	0	0	0	0	0	0	0	0	0	0	0	0	0	0	0	0	0	0	0	0	0	0	0	0	0	0	0	0	0	0	0
100.51	73.62	229.14	Atrichoblast	Atrichoblast_17	17	Meristem	120	0	0	0	0	0	0	0	0	0	0	0	0	0	0	0	0	0	0	0	0	0	0	0	0	0	0	0	0	0	0	0	0	0	0	0	0	0	1	1	0	0	0
105.48	81.48	229.14	Atrichoblast	Atrichoblast_17	17	Meristem	120	0	0	0	0	0	0	0	0	0	0	0	0	0	0	0	0	0	0	0	0	0	0	0	0	0	0	0	0	0	0	0	0	0	0	0	0	0	1	1	0	0	0
106.72	92.65	229.14	Trichoblast	Trichoblast_17	17	Meristem	120	0	1	1	0	0	0	0	0	0	0	0	0	0	0	0	0	0	0	0	0	0	0	0	0	0	0	0	0	0	0	0	0	0	0	0	0	0	0	0	0	0	0
110.44	104.64	229.14	Atrichoblast	Atrichoblast_17	17	Meristem	120	0	0	0	0	0	0	0	0	0	0	0	0	0	0	0	0	0	0	0	0	0	0	0	0	0	0	0	0	0	0	0	0	0	0	0	0	0	1	1	0	0	0
107.54	115.4	229.14	Atrichoblast	Atrichoblast_17	17	Meristem	120	0	0	0	0	0	0	0	0	0	0	0	0	0	0	0	0	0	0	0	0	0	0	0	0	0	0	0	0	0	0	0	0	0	0	0	0	0	1	1	0	0	0
99.27	123.67	229.14	Trichoblast	Trichoblast_17	17	Meristem	120	0	1	1	0	0	0	0	0	0	0	0	0	0	0	0	0	0	0	0	0	0	0	0	0	0	0	0	0	0	0	0	0	0	0	0	0	0	0	0	0	0	0
93.89	134.42	229.14	Atrichoblast	Atrichoblast_17	17	Meristem	120	0	0	0	0	0	0	0	0	0	0	0	0	0	0	0	0	0	0	0	0	0	0	0	0	0	0	0	0	0	0	0	0	0	0	0	0	0	1	1	0	0	0
83.97	138.97	229.14	Atrichoblast	Atrichoblast_17	17	Meristem	120	0	0	0	0	0	0	0	0	0	0	0	0	0	0	0	0	0	0	0	0	0	0	0	0	0	0	0	0	0	0	0	0	0	0	0	0	0	1	1	0	0	0
72.39	139.8	229.14	Trichoblast	Trichoblast_17	17	Meristem	120	0	1	1	0	0	0	0	0	0	0	0	0	0	0	0	0	0	0	0	0	0	0	0	0	0	0	0	0	0	0	0	0	0	0	0	0	0	0	0	0	0	0
60.81	142.28	229.14	Atrichoblast	Atrichoblast_17	17	Meristem	120	0	0	0	0	0	0	0	0	0	0	0	0	0	0	0	0	0	0	0	0	0	0	0	0	0	0	0	0	0	0	0	0	0	0	0	0	0	1	1	0	0	0
50.05	141.45	229.14	Atrichoblast	Atrichoblast_17	17	Meristem	120	0	0	0	0	0	0	0	0	0	0	0	0	0	0	0	0	0	0	0	0	0	0	0	0	0	0	0	0	0	0	0	0	0	0	0	0	0	1	1	0	0	0
39.71	132.77	229.14	Trichoblast	Trichoblast_17	17	Meristem	120	0	1	1	0	0	0	0	0	0	0	0	0	0	0	0	0	0	0	0	0	0	0	0	0	0	0	0	0	0	0	0	0	0	0	0	0	0	0	0	0	0	0
28.96	127.39	229.14	Atrichoblast	Atrichoblast_17	17	Meristem	120	0	0	0	0	0	0	0	0	0	0	0	0	0	0	0	0	0	0	0	0	0	0	0	0	0	0	0	0	0	0	0	0	0	0	0	0	0	1	1	0	0	0
21.93	118.29	229.14	Atrichoblast	Atrichoblast_17	17	Meristem	120	0	0	0	0	0	0	0	0	0	0	0	0	0	0	0	0	0	0	0	0	0	0	0	0	0	0	0	0	0	0	0	0	0	0	0	0	0	1	1	0	0	0
20.69	104.23	229.14	Trichoblast	Trichoblast_17	17	Meristem	120	0	1	1	0	0	0	0	0	0	0	0	0	0	0	0	0	0	0	0	0	0	0	0	0	0	0	0	0	0	0	0	0	0	0	0	0	0	0	0	0	0	0
19.86	90.58	229.14	Atrichoblast	Atrichoblast_17	17	Meristem	120	0	0	0	0	0	0	0	0	0	0	0	0	0	0	0	0	0	0	0	0	0	0	0	0	0	0	0	0	0	0	0	0	0	0	0	0	0	1	1	0	0	0
26.06	79	229.14	Trichoblast	Trichoblast_17	17	Meristem	120	0	1	1	0	0	0	0	0	0	0	0	0	0	0	0	0	0	0	0	0	0	0	0	0	0	0	0	0	0	0	0	0	0	0	0	0	0	0	0	0	0	0
33.51	69.49	229.14	Atrichoblast	Atrichoblast_17	17	Meristem	120	0	0	0	0	0	0	0	0	0	0	0	0	0	0	0	0	0	0	0	0	0	0	0	0	0	0	0	0	0	0	0	0	0	0	0	0	0	1	1	0	0	0
42.61	63.28	229.14	Atrichoblast	Atrichoblast_17	17	Meristem	120	0	0	0	0	0	0	0	0	0	0	0	0	0	0	0	0	0	0	0	0	0	0	0	0	0	0	0	0	0	0	0	0	0	0	0	0	0	1	1	0	0	0
56.26	60.8	229.14	Trichoblast	Trichoblast_17	17	Meristem	120	0	1	1	0	0	0	0	0	0	0	0	0	0	0	0	0	0	0	0	0	0	0	0	0	0	0	0	0	0	0	0	0	0	0	0	0	0	0	0	0	0	0
70.32	70.73	229.14	Cortex	Cortex_16	16	Meristem	121	0	0	0	0	0	0	0	0	0	0	0	0	0	0	0	0	0	0	0	1	1	0	0	0	0	1	0	0	0	0	0	0	0	1	0	0	0	0	0	0	0	0
91	85.62	229.14	Cortex	Cortex_16	16	Meristem	121	0	0	0	0	0	0	0	0	0	0	0	0	0	0	0	0	0	0	0	1	1	0	0	0	0	1	0	0	0	0	0	0	0	1	0	0	0	0	0	0	0	0
96.79	105.47	229.14	Cortex	Cortex_16	16	Meristem	121	0	0	0	0	0	0	0	0	0	0	0	0	0	0	0	0	0	0	0	1	1	0	0	0	0	1	0	0	0	0	0	0	0	1	0	0	0	0	0	0	0	0
80.66	124.91	229.14	Cortex	Cortex_16	16	Meristem	121	0	0	0	0	0	0	0	0	0	0	0	0	0	0	0	0	0	0	0	1	1	0	0	0	0	1	0	0	0	0	0	0	0	1	0	0	0	0	0	0	0	0
56.67	129.46	229.14	Cortex	Cortex_16	16	Meristem	121	0	0	0	0	0	0	0	0	0	0	0	0	0	0	0	0	0	0	0	1	1	0	0	0	0	1	0	0	0	0	0	0	0	1	0	0	0	0	0	0	0	0
36.4	116.64	229.14	Cortex	Cortex_16	16	Meristem	121	0	0	0	0	0	0	0	0	0	0	0	0	0	0	0	0	0	0	0	1	1	0	0	0	0	1	0	0	0	0	0	0	0	1	0	0	0	0	0	0	0	0
33.09	93.89	229.14	Cortex	Cortex_16	16	Meristem	121	0	0	0	0	0	0	0	0	0	0	0	0	0	0	0	0	0	0	0	1	1	0	0	0	0	1	0	0	0	0	0	0	0	1	0	0	0	0	0	0	0	0
45.09	74.86	229.14	Cortex	Cortex_16	16	Meristem	121	0	0	0	0	0	0	0	0	0	0	0	0	0	0	0	0	0	0	0	1	1	0	0	0	0	1	0	0	0	0	0	0	0	1	0	0	0	0	0	0	0	0
70.32	78.58	229.14	Endodermis	Endodermis_16	16	Meristem	122	1	0	0	0	0	0	0	0	0	0	0	0	0	0	0	0	0	0	0	1	0	0	0	0	0	1	0	0	0	0	0	0	0	0	0	0	1	0	0	0	0	0
83.55	86.86	229.14	Endodermis	Endodermis_16	16	Meristem	122	1	0	0	0	0	0	0	0	0	0	0	0	0	0	0	0	0	0	0	1	0	0	0	0	0	1	0	0	0	0	0	0	0	0	0	0	1	0	0	0	0	0
87.69	104.23	229.14	Endodermis	Endodermis_16	16	Meristem	122	1	0	0	0	0	0	0	0	0	0	0	0	0	0	0	0	0	0	0	1	0	0	0	0	0	1	0	0	0	0	0	0	0	0	0	0	1	0	0	0	0	0
77.76	117.05	229.14	Endodermis	Endodermis_16	16	Meristem	122	1	0	0	0	0	0	0	0	0	0	0	0	0	0	0	0	0	0	0	1	0	0	0	0	0	1	0	0	0	0	0	0	0	0	0	0	1	0	0	0	0	0
60.39	122.01	229.14	Endodermis	Endodermis_16	16	Meristem	122	1	0	0	0	0	0	0	0	0	0	0	0	0	0	0	0	0	0	0	1	0	0	0	0	0	1	0	0	0	0	0	0	0	0	0	0	1	0	0	0	0	0
45.5	115.81	229.14	Endodermis	Endodermis_16	16	Meristem	122	1	0	0	0	0	0	0	0	0	0	0	0	0	0	0	0	0	0	0	1	0	0	0	0	0	1	0	0	0	0	0	0	0	0	0	0	1	0	0	0	0	0
40.13	95.96	229.14	Endodermis	Endodermis_16	16	Meristem	122	1	0	0	0	0	0	0	0	0	0	0	0	0	0	0	0	0	0	0	1	0	0	0	0	0	1	0	0	0	0	0	0	0	0	0	0	1	0	0	0	0	0
52.95	79.83	229.14	Endodermis	Endodermis_16	16	Meristem	122	1	0	0	0	0	0	0	0	0	0	0	0	0	0	0	0	0	0	0	1	0	0	0	0	0	1	0	0	0	0	0	0	0	0	0	0	1	0	0	0	0	0
63.29	81.07	229.14	Pericycle	Pericycle_10	10	Meristem	123	0	0	0	0	0	0	0	0	0	0	0	0	1	1	0	0	0	0	0	0	0	0	0	0	0	0	0	0	0	0	0	0	0	0	0	0	0	0	0	1	1	1
69.49	83.13	229.14	Pericycle	Pericycle_10	10	Meristem	123	0	0	0	0	0	0	0	0	0	0	0	0	1	1	0	0	0	0	0	0	0	0	0	0	0	0	0	0	0	0	0	0	0	0	0	0	0	0	0	0	0	0
76.11	85.2	229.14	Pericycle	Pericycle_10	10	Meristem	123	0	0	0	0	0	0	0	0	0	0	0	0	1	1	0	0	0	0	0	0	0	0	0	0	0	0	0	0	0	0	0	0	0	0	0	0	0	0	0	0	0	0
79.83	90.17	229.14	Pericycle	Pericycle_10	10	Meristem	123	0	0	0	0	0	0	0	0	0	0	0	0	1	1	0	0	0	0	0	0	0	0	0	0	0	0	0	0	0	0	0	0	0	0	0	0	0	0	0	0	0	0
82.31	97.61	229.14	Pericycle	Pericycle_10	10	Meristem	123	0	0	0	0	0	0	0	0	0	0	0	0	1	1	0	0	0	0	0	0	0	0	0	0	0	0	0	0	0	0	0	0	0	0	0	0	0	0	0	0	0	0
81.49	103.81	229.14	Pericycle	Pericycle_10	10	Meristem	123	0	0	0	0	0	0	0	0	0	0	0	0	1	1	0	0	0	0	0	0	0	0	0	0	0	0	0	0	0	0	0	0	0	0	0	0	0	0	0	0	0	0
79	110.02	229.14	Pericycle	Pericycle_10	10	Meristem	123	0	0	0	0	0	0	0	0	0	0	0	0	1	1	0	0	0	0	0	0	0	0	0	0	0	0	0	0	0	0	0	0	0	0	0	0	0	0	0	0	0	0
71.97	114.57	229.14	Pericycle	Pericycle_10	10	Meristem	123	0	0	0	0	0	0	0	0	0	0	0	0	1	1	0	0	0	0	0	0	0	0	0	0	0	0	0	0	0	0	0	0	0	0	0	0	0	0	0	1	1	1
63.29	116.64	229.14	Pericycle	Pericycle_10	10	Meristem	123	0	0	0	0	0	0	0	0	0	0	0	0	1	1	0	0	0	0	0	0	0	0	0	0	0	0	0	0	0	0	0	0	0	0	0	0	0	0	0	1	1	1
56.67	115.81	229.14	Pericycle	Pericycle_10	10	Meristem	123	0	0	0	0	0	0	0	0	0	0	0	0	1	1	0	0	0	0	0	0	0	0	0	0	0	0	0	0	0	0	0	0	0	0	0	0	0	0	0	0	0	0
51.71	114.15	229.14	Pericycle	Pericycle_10	10	Meristem	123	0	0	0	0	0	0	0	0	0	0	0	0	1	1	0	0	0	0	0	0	0	0	0	0	0	0	0	0	0	0	0	0	0	0	0	0	0	0	0	0	0	0
46.33	106.71	229.14	Pericycle	Pericycle_10	10	Meristem	123	0	0	0	0	0	0	0	0	0	0	0	0	1	1	0	0	0	0	0	0	0	0	0	0	0	0	0	0	0	0	0	0	0	0	0	0	0	0	0	0	0	0
44.26	98.44	229.14	Pericycle	Pericycle_10	10	Meristem	123	0	0	0	0	0	0	0	0	0	0	0	0	1	1	0	0	0	0	0	0	0	0	0	0	0	0	0	0	0	0	0	0	0	0	0	0	0	0	0	0	0	0
46.33	90.58	229.14	Pericycle	Pericycle_10	10	Meristem	123	0	0	0	0	0	0	0	0	0	0	0	0	1	1	0	0	0	0	0	0	0	0	0	0	0	0	0	0	0	0	0	0	0	0	0	0	0	0	0	0	0	0
51.71	85.2	229.14	Pericycle	Pericycle_10	10	Meristem	123	0	0	0	0	0	0	0	0	0	0	0	0	1	1	0	0	0	0	0	0	0	0	0	0	0	0	0	0	0	0	0	0	0	0	0	0	0	0	0	0	0	0
58.32	82.31	229.14	Pericycle	Pericycle_10	10	Meristem	123	0	0	0	0	0	0	0	0	0	0	0	0	1	1	0	0	0	0	0	0	0	0	0	0	0	0	0	0	0	0	0	0	0	0	0	0	0	0	0	1	1	1
67.01	57.49	236.17	Atrichoblast	Atrichoblast_18	18	Meristem	124	0	0	0	0	0	0	0	0	0	0	0	0	0	0	0	0	0	0	0	0	0	0	0	0	0	0	0	0	0	0	0	0	0	0	0	0	0	1	1	0	0	0
79.42	59.97	236.17	Atrichoblast	Atrichoblast_18	18	Meristem	124	0	0	0	0	0	0	0	0	0	0	0	0	0	0	0	0	0	0	0	0	0	0	0	0	0	0	0	0	0	0	0	0	0	0	0	0	0	1	1	0	0	0
90.17	66.59	236.17	Trichoblast	Trichoblast_18	18	Meristem	124	0	1	1	0	0	0	0	0	0	0	0	0	0	0	0	0	0	0	0	0	0	0	0	0	0	0	0	0	0	0	0	0	0	0	0	0	0	0	0	0	0	0
100.93	73.62	236.17	Atrichoblast	Atrichoblast_18	18	Meristem	124	0	0	0	0	0	0	0	0	0	0	0	0	0	0	0	0	0	0	0	0	0	0	0	0	0	0	0	0	0	0	0	0	0	0	0	0	0	1	1	0	0	0
105.06	82.31	236.17	Atrichoblast	Atrichoblast_18	18	Meristem	124	0	0	0	0	0	0	0	0	0	0	0	0	0	0	0	0	0	0	0	0	0	0	0	0	0	0	0	0	0	0	0	0	0	0	0	0	0	1	1	0	0	0
106.72	92.23	236.17	Trichoblast	Trichoblast_18	18	Meristem	124	0	1	1	0	0	0	0	0	0	0	0	0	0	0	0	0	0	0	0	0	0	0	0	0	0	0	0	0	0	0	0	0	0	0	0	0	0	0	0	0	0	0
110.03	103.4	236.17	Atrichoblast	Atrichoblast_18	18	Meristem	124	0	0	0	0	0	0	0	0	0	0	0	0	0	0	0	0	0	0	0	0	0	0	0	0	0	0	0	0	0	0	0	0	0	0	0	0	0	1	1	0	0	0
109.2	115.81	236.17	Atrichoblast	Atrichoblast_18	18	Meristem	124	0	0	0	0	0	0	0	0	0	0	0	0	0	0	0	0	0	0	0	0	0	0	0	0	0	0	0	0	0	0	0	0	0	0	0	0	0	1	1	0	0	0
99.27	124.08	236.17	Trichoblast	Trichoblast_18	18	Meristem	124	0	1	1	0	0	0	0	0	0	0	0	0	0	0	0	0	0	0	0	0	0	0	0	0	0	0	0	0	0	0	0	0	0	0	0	0	0	0	0	0	0	0
94.31	133.59	236.17	Atrichoblast	Atrichoblast_18	18	Meristem	124	0	0	0	0	0	0	0	0	0	0	0	0	0	0	0	0	0	0	0	0	0	0	0	0	0	0	0	0	0	0	0	0	0	0	0	0	0	1	1	0	0	0
84.38	140.21	236.17	Atrichoblast	Atrichoblast_18	18	Meristem	124	0	0	0	0	0	0	0	0	0	0	0	0	0	0	0	0	0	0	0	0	0	0	0	0	0	0	0	0	0	0	0	0	0	0	0	0	0	1	1	0	0	0
71.97	140.21	236.17	Trichoblast	Trichoblast_18	18	Meristem	124	0	1	1	0	0	0	0	0	0	0	0	0	0	0	0	0	0	0	0	0	0	0	0	0	0	0	0	0	0	0	0	0	0	0	0	0	0	0	0	0	0	0
60.81	142.69	236.17	Atrichoblast	Atrichoblast_18	18	Meristem	124	0	0	0	0	0	0	0	0	0	0	0	0	0	0	0	0	0	0	0	0	0	0	0	0	0	0	0	0	0	0	0	0	0	0	0	0	0	1	1	0	0	0
48.4	141.04	236.17	Atrichoblast	Atrichoblast_18	18	Meristem	124	0	0	0	0	0	0	0	0	0	0	0	0	0	0	0	0	0	0	0	0	0	0	0	0	0	0	0	0	0	0	0	0	0	0	0	0	0	1	1	0	0	0
38.88	133.18	236.17	Trichoblast	Trichoblast_18	18	Meristem	124	0	1	1	0	0	0	0	0	0	0	0	0	0	0	0	0	0	0	0	0	0	0	0	0	0	0	0	0	0	0	0	0	0	0	0	0	0	0	0	0	0	0
28.96	128.22	236.17	Atrichoblast	Atrichoblast_18	18	Meristem	124	0	0	0	0	0	0	0	0	0	0	0	0	0	0	0	0	0	0	0	0	0	0	0	0	0	0	0	0	0	0	0	0	0	0	0	0	0	1	1	0	0	0
23.17	117.88	236.17	Atrichoblast	Atrichoblast_18	18	Meristem	124	0	0	0	0	0	0	0	0	0	0	0	0	0	0	0	0	0	0	0	0	0	0	0	0	0	0	0	0	0	0	0	0	0	0	0	0	0	1	1	0	0	0
21.1	104.64	236.17	Trichoblast	Trichoblast_18	18	Meristem	124	0	1	1	0	0	0	0	0	0	0	0	0	0	0	0	0	0	0	0	0	0	0	0	0	0	0	0	0	0	0	0	0	0	0	0	0	0	0	0	0	0	0
20.27	91.41	236.17	Atrichoblast	Atrichoblast_18	18	Meristem	124	0	0	0	0	0	0	0	0	0	0	0	0	0	0	0	0	0	0	0	0	0	0	0	0	0	0	0	0	0	0	0	0	0	0	0	0	0	1	1	0	0	0
26.68	80.04	236.17	Trichoblast	Trichoblast_18	18	Meristem	124	0	1	1	0	0	0	0	0	0	0	0	0	0	0	0	0	0	0	0	0	0	0	0	0	0	0	0	0	0	0	0	0	0	0	0	0	0	0	0	0	0	0
33.09	68.66	236.17	Atrichoblast	Atrichoblast_18	18	Meristem	124	0	0	0	0	0	0	0	0	0	0	0	0	0	0	0	0	0	0	0	0	0	0	0	0	0	0	0	0	0	0	0	0	0	0	0	0	0	1	1	0	0	0
43.43	62.87	236.17	Atrichoblast	Atrichoblast_18	18	Meristem	124	0	0	0	0	0	0	0	0	0	0	0	0	0	0	0	0	0	0	0	0	0	0	0	0	0	0	0	0	0	0	0	0	0	0	0	0	0	1	1	0	0	0
54.6	60.39	236.17	Trichoblast	Trichoblast_18	18	Meristem	124	0	1	1	0	0	0	0	0	0	0	0	0	0	0	0	0	0	0	0	0	0	0	0	0	0	0	0	0	0	0	0	0	0	0	0	0	0	0	0	0	0	0
71.15	70.73	236.17	Cortex	Cortex_17	17	Meristem	125	0	0	0	0	0	0	0	0	0	0	0	0	0	0	0	0	0	0	0	1	1	0	0	0	0	1	0	0	0	0	0	0	0	1	0	0	0	0	0	0	0	0
91.41	83.96	236.17	Cortex	Cortex_17	17	Meristem	125	0	0	0	0	0	0	0	0	0	0	0	0	0	0	0	0	0	0	0	1	1	0	0	0	0	1	0	0	0	0	0	0	0	1	0	0	0	0	0	0	0	0
96.79	106.3	236.17	Cortex	Cortex_17	17	Meristem	125	0	0	0	0	0	0	0	0	0	0	0	0	0	0	0	0	0	0	0	1	1	0	0	0	0	1	0	0	0	0	0	0	0	1	0	0	0	0	0	0	0	0
81.9	124.08	236.17	Cortex	Cortex_17	17	Meristem	125	0	0	0	0	0	0	0	0	0	0	0	0	0	0	0	0	0	0	0	1	1	0	0	0	0	1	0	0	0	0	0	0	0	1	0	0	0	0	0	0	0	0
55.84	129.87	236.17	Cortex	Cortex_17	17	Meristem	125	0	0	0	0	0	0	0	0	0	0	0	0	0	0	0	0	0	0	0	1	1	0	0	0	0	1	0	0	0	0	0	0	0	1	0	0	0	0	0	0	0	0
36.82	117.46	236.17	Cortex	Cortex_17	17	Meristem	125	0	0	0	0	0	0	0	0	0	0	0	0	0	0	0	0	0	0	0	1	1	0	0	0	0	1	0	0	0	0	0	0	0	1	0	0	0	0	0	0	0	0
32.27	95.13	236.17	Cortex	Cortex_17	17	Meristem	125	0	0	0	0	0	0	0	0	0	0	0	0	0	0	0	0	0	0	0	1	1	0	0	0	0	1	0	0	0	0	0	0	0	1	0	0	0	0	0	0	0	0
45.5	74.86	236.17	Cortex	Cortex_17	17	Meristem	125	0	0	0	0	0	0	0	0	0	0	0	0	0	0	0	0	0	0	0	1	1	0	0	0	0	1	0	0	0	0	0	0	0	1	0	0	0	0	0	0	0	0
70.73	79	236.17	Endodermis	Endodermis_17	17	Meristem	126	1	0	0	0	0	0	0	0	0	0	0	0	0	0	0	0	0	0	0	1	0	0	0	0	0	1	0	0	0	0	0	0	0	0	0	0	1	0	0	0	0	0
83.97	87.27	236.17	Endodermis	Endodermis_17	17	Meristem	126	1	0	0	0	0	0	0	0	0	0	0	0	0	0	0	0	0	0	0	1	0	0	0	0	0	1	0	0	0	0	0	0	0	0	0	0	1	0	0	0	0	0
88.1	103.4	236.17	Endodermis	Endodermis_17	17	Meristem	126	1	0	0	0	0	0	0	0	0	0	0	0	0	0	0	0	0	0	0	1	0	0	0	0	0	1	0	0	0	0	0	0	0	0	0	0	1	0	0	0	0	0
78.18	117.88	236.17	Endodermis	Endodermis_17	17	Meristem	126	1	0	0	0	0	0	0	0	0	0	0	0	0	0	0	0	0	0	0	1	0	0	0	0	0	1	0	0	0	0	0	0	0	0	0	0	1	0	0	0	0	0
61.63	122.43	236.17	Endodermis	Endodermis_17	17	Meristem	126	1	0	0	0	0	0	0	0	0	0	0	0	0	0	0	0	0	0	0	1	0	0	0	0	0	1	0	0	0	0	0	0	0	0	0	0	1	0	0	0	0	0
45.5	116.22	236.17	Endodermis	Endodermis_17	17	Meristem	126	1	0	0	0	0	0	0	0	0	0	0	0	0	0	0	0	0	0	0	1	0	0	0	0	0	1	0	0	0	0	0	0	0	0	0	0	1	0	0	0	0	0
39.71	97.61	236.17	Endodermis	Endodermis_17	17	Meristem	126	1	0	0	0	0	0	0	0	0	0	0	0	0	0	0	0	0	0	0	1	0	0	0	0	0	1	0	0	0	0	0	0	0	0	0	0	1	0	0	0	0	0
52.53	79	236.17	Endodermis	Endodermis_17	17	Meristem	126	1	0	0	0	0	0	0	0	0	0	0	0	0	0	0	0	0	0	0	1	0	0	0	0	0	1	0	0	0	0	0	0	0	0	0	0	1	0	0	0	0	0
63.7	80.65	236.17	Pericycle	Pericycle_11	11	Meristem	127	0	0	0	0	0	0	0	0	0	0	0	0	1	1	0	0	0	0	0	0	0	0	0	0	0	0	0	0	0	0	0	0	0	0	0	0	0	0	0	1	1	1
70.32	83.55	236.17	Pericycle	Pericycle_11	11	Meristem	127	0	0	0	0	0	0	0	0	0	0	0	0	1	1	0	0	0	0	0	0	0	0	0	0	0	0	0	0	0	0	0	0	0	0	0	0	0	0	0	0	0	0
76.11	85.62	236.17	Pericycle	Pericycle_11	11	Meristem	127	0	0	0	0	0	0	0	0	0	0	0	0	1	1	0	0	0	0	0	0	0	0	0	0	0	0	0	0	0	0	0	0	0	0	0	0	0	0	0	0	0	0
80.25	90.17	236.17	Pericycle	Pericycle_11	11	Meristem	127	0	0	0	0	0	0	0	0	0	0	0	0	1	1	0	0	0	0	0	0	0	0	0	0	0	0	0	0	0	0	0	0	0	0	0	0	0	0	0	0	0	0
83.14	96.78	236.17	Pericycle	Pericycle_11	11	Meristem	127	0	0	0	0	0	0	0	0	0	0	0	0	1	1	0	0	0	0	0	0	0	0	0	0	0	0	0	0	0	0	0	0	0	0	0	0	0	0	0	0	0	0
81.9	104.64	236.17	Pericycle	Pericycle_11	11	Meristem	127	0	0	0	0	0	0	0	0	0	0	0	0	1	1	0	0	0	0	0	0	0	0	0	0	0	0	0	0	0	0	0	0	0	0	0	0	0	0	0	0	0	0
79.83	109.19	236.17	Pericycle	Pericycle_11	11	Meristem	127	0	0	0	0	0	0	0	0	0	0	0	0	1	1	0	0	0	0	0	0	0	0	0	0	0	0	0	0	0	0	0	0	0	0	0	0	0	0	0	0	0	0
74.45	113.74	236.17	Pericycle	Pericycle_11	11	Meristem	127	0	0	0	0	0	0	0	0	0	0	0	0	1	1	0	0	0	0	0	0	0	0	0	0	0	0	0	0	0	0	0	0	0	0	0	0	0	0	0	0	0	0
69.49	117.46	236.17	Pericycle	Pericycle_11	11	Meristem	127	0	0	0	0	0	0	0	0	0	0	0	0	1	1	0	0	0	0	0	0	0	0	0	0	0	0	0	0	0	0	0	0	0	0	0	0	0	0	0	1	1	1
62.87	116.22	236.17	Pericycle	Pericycle_11	11	Meristem	127	0	0	0	0	0	0	0	0	0	0	0	0	1	1	0	0	0	0	0	0	0	0	0	0	0	0	0	0	0	0	0	0	0	0	0	0	0	0	0	1	1	1
57.08	116.64	236.17	Pericycle	Pericycle_11	11	Meristem	127	0	0	0	0	0	0	0	0	0	0	0	0	1	1	0	0	0	0	0	0	0	0	0	0	0	0	0	0	0	0	0	0	0	0	0	0	0	0	0	0	0	0
51.29	114.15	236.17	Pericycle	Pericycle_11	11	Meristem	127	0	0	0	0	0	0	0	0	0	0	0	0	1	1	0	0	0	0	0	0	0	0	0	0	0	0	0	0	0	0	0	0	0	0	0	0	0	0	0	0	0	0
45.92	107.54	236.17	Pericycle	Pericycle_11	11	Meristem	127	0	0	0	0	0	0	0	0	0	0	0	0	1	1	0	0	0	0	0	0	0	0	0	0	0	0	0	0	0	0	0	0	0	0	0	0	0	0	0	0	0	0
44.26	98.02	236.17	Pericycle	Pericycle_11	11	Meristem	127	0	0	0	0	0	0	0	0	0	0	0	0	1	1	0	0	0	0	0	0	0	0	0	0	0	0	0	0	0	0	0	0	0	0	0	0	0	0	0	0	0	0
46.74	90.17	236.17	Pericycle	Pericycle_11	11	Meristem	127	0	0	0	0	0	0	0	0	0	0	0	0	1	1	0	0	0	0	0	0	0	0	0	0	0	0	0	0	0	0	0	0	0	0	0	0	0	0	0	0	0	0
51.71	86.03	236.17	Pericycle	Pericycle_11	11	Meristem	127	0	0	0	0	0	0	0	0	0	0	0	0	1	1	0	0	0	0	0	0	0	0	0	0	0	0	0	0	0	0	0	0	0	0	0	0	0	0	0	0	0	0
57.91	82.31	236.17	Pericycle	Pericycle_11	11	Meristem	127	0	0	0	0	0	0	0	0	0	0	0	0	1	1	0	0	0	0	0	0	0	0	0	0	0	0	0	0	0	0	0	0	0	0	0	0	0	0	0	1	1	1
49.22	102.16	239.48	Xylem	Xylem_10	10	Meristem	128	0	0	0	1	1	0	0	0	0	0	0	0	0	0	0	0	0	0	0	0	0	0	0	0	0	0	0	0	1	1	0	0	0	0	0	0	0	0	0	0	0	0
56.67	101.75	239.48	Xylem	Xylem_10	10	Meristem	128	0	0	0	1	1	0	0	0	0	0	0	0	0	0	0	0	0	0	0	0	0	0	0	0	0	0	0	0	1	1	0	0	0	0	0	0	0	0	0	0	0	0
64.11	98.44	239.48	Xylem	Xylem_10	10	Meristem	128	0	0	0	1	1	0	0	0	0	0	0	0	0	0	0	0	0	0	0	0	0	0	0	0	0	0	0	0	1	1	0	0	0	0	0	0	0	0	0	0	0	0
71.56	97.2	239.48	Xylem	Xylem_10	10	Meristem	128	0	0	0	1	1	0	0	0	0	0	0	0	0	0	0	0	0	0	0	0	0	0	0	0	0	0	0	0	1	1	0	0	0	0	0	0	0	0	0	0	0	0
77.35	96.78	239.48	Xylem	Xylem_10	10	Meristem	128	0	0	0	1	1	0	0	0	0	0	0	0	0	0	0	0	0	0	0	0	0	0	0	0	0	0	0	0	1	1	0	0	0	0	0	0	0	0	0	0	0	0
55.43	90.17	239.48	Phloem	Phloem_10	10	Meristem	129	0	0	0	0	0	1	1	0	0	0	0	0	0	0	0	0	0	0	0	0	0	0	0	0	0	0	0	0	0	0	0	0	0	0	0	0	0	0	0	1	1	0
58.32	86.44	239.48	Phloem	Phloem_10	10	Meristem	129	0	0	0	0	0	1	1	0	0	0	0	0	0	0	0	0	0	0	0	0	0	0	0	0	0	0	0	0	0	0	0	0	0	0	0	0	0	0	0	1	1	0
63.29	86.44	239.48	Phloem	Phloem_10	10	Meristem	129	0	0	0	0	0	1	1	0	0	0	0	0	0	0	0	0	0	0	0	0	0	0	0	0	0	0	0	0	0	0	0	0	0	0	0	0	0	0	0	1	1	0
68.25	87.68	239.48	Phloem	Phloem_10	10	Meristem	129	0	0	0	0	0	1	1	0	0	0	0	0	0	0	0	0	0	0	0	0	0	0	0	0	0	0	0	0	0	0	0	0	0	0	0	0	0	0	0	1	1	0
61.22	91	239.48	Phloem	Phloem_10	10	Meristem	129	0	0	0	0	0	1	1	0	0	0	0	0	0	0	0	0	0	0	0	0	0	0	0	0	0	0	0	0	0	0	0	0	0	0	0	0	0	0	0	1	1	0
61.22	112.5	239.48	Phloem	Phloem_10	10	Meristem	129	0	0	0	0	0	1	1	0	0	0	0	0	0	0	0	0	0	0	0	0	0	0	0	0	0	0	0	0	0	0	0	0	0	0	0	0	0	0	0	1	1	0
65.36	107.54	239.48	Phloem	Phloem_10	10	Meristem	129	0	0	0	0	0	1	1	0	0	0	0	0	0	0	0	0	0	0	0	0	0	0	0	0	0	0	0	0	0	0	0	0	0	0	0	0	0	0	0	1	1	0
70.32	107.95	239.48	Phloem	Phloem_10	10	Meristem	129	0	0	0	0	0	1	1	0	0	0	0	0	0	0	0	0	0	0	0	0	0	0	0	0	0	0	0	0	0	0	0	0	0	0	0	0	0	0	0	1	1	0
74.87	108.36	239.48	Phloem	Phloem_10	10	Meristem	129	0	0	0	0	0	1	1	0	0	0	0	0	0	0	0	0	0	0	0	0	0	0	0	0	0	0	0	0	0	0	0	0	0	0	0	0	0	0	0	1	1	0
67.84	113.74	239.48	Phloem	Phloem_10	10	Meristem	129	0	0	0	0	0	1	1	0	0	0	0	0	0	0	0	0	0	0	0	0	0	0	0	0	0	0	0	0	0	0	0	0	0	0	0	0	0	0	0	1	1	0
50.47	96.78	239.48	Procambium	Procambium_11	11	Meristem	130	0	0	0	0	0	1	1	0	0	0	0	0	0	0	0	0	0	0	0	0	0	0	0	0	0	0	0	0	0	0	0	1	0	0	0	0	0	0	0	0	0	0
52.95	91.41	239.48	Procambium	Procambium_11	11	Meristem	130	0	0	0	0	0	1	1	0	0	0	0	0	0	0	0	0	0	0	0	0	0	0	0	0	0	0	0	0	0	0	0	1	0	0	0	0	0	0	0	0	0	0
55.84	95.13	239.48	Procambium	Procambium_11	11	Meristem	130	0	0	0	0	0	1	1	0	0	0	0	0	0	0	0	0	0	0	0	0	0	0	0	0	0	0	0	0	0	0	0	1	0	0	0	0	0	0	0	0	0	0
60.81	93.89	239.48	Procambium	Procambium_11	11	Meristem	130	0	0	0	0	0	1	1	0	0	0	0	0	0	0	0	0	0	0	0	0	0	0	0	0	0	0	0	0	0	0	0	1	0	0	0	0	0	0	0	0	0	0
65.36	92.23	239.48	Procambium	Procambium_11	11	Meristem	130	0	0	0	0	0	1	1	0	0	0	0	0	0	0	0	0	0	0	0	0	0	0	0	0	0	0	0	0	0	0	0	1	0	0	0	0	0	0	0	0	0	0
69.49	92.65	239.48	Procambium	Procambium_11	11	Meristem	130	0	0	0	0	0	1	1	0	0	0	0	0	0	0	0	0	0	0	0	0	0	0	0	0	0	0	0	0	0	0	0	1	0	0	0	0	0	0	0	0	0	0
71.15	88.1	239.48	Procambium	Procambium_11	11	Meristem	130	0	0	0	0	0	1	1	0	0	0	0	0	0	0	0	0	0	0	0	0	0	0	0	0	0	0	0	0	0	0	0	1	0	0	0	0	0	0	0	0	0	0
75.7	91.41	239.48	Procambium	Procambium_11	11	Meristem	130	0	0	0	0	0	1	1	0	0	0	0	0	0	0	0	0	0	0	0	0	0	0	0	0	0	0	0	0	0	0	0	1	0	0	0	0	0	0	0	0	0	0
52.53	107.54	239.48	Procambium	Procambium_11	11	Meristem	130	0	0	0	0	0	1	1	0	0	0	0	0	0	0	0	0	0	0	0	0	0	0	0	0	0	0	0	0	0	0	0	1	0	0	0	0	0	0	0	0	0	0
56.26	112.09	239.48	Procambium	Procambium_11	11	Meristem	130	0	0	0	0	0	1	1	0	0	0	0	0	0	0	0	0	0	0	0	0	0	0	0	0	0	0	0	0	0	0	0	1	0	0	0	0	0	0	0	0	0	0
58.32	107.12	239.48	Procambium	Procambium_11	11	Meristem	130	0	0	0	0	0	1	1	0	0	0	0	0	0	0	0	0	0	0	0	0	0	0	0	0	0	0	0	0	0	0	0	1	0	0	0	0	0	0	0	0	0	0
62.87	104.64	239.48	Procambium	Procambium_11	11	Meristem	130	0	0	0	0	0	1	1	0	0	0	0	0	0	0	0	0	0	0	0	0	0	0	0	0	0	0	0	0	0	0	0	1	0	0	0	0	0	0	0	0	0	0
69.08	103.81	239.48	Procambium	Procambium_11	11	Meristem	130	0	0	0	0	0	1	1	0	0	0	0	0	0	0	0	0	0	0	0	0	0	0	0	0	0	0	0	0	0	0	0	1	0	0	0	0	0	0	0	0	0	0
73.21	104.23	239.48	Procambium	Procambium_11	11	Meristem	130	0	0	0	0	0	1	1	0	0	0	0	0	0	0	0	0	0	0	0	0	0	0	0	0	0	0	0	0	0	0	0	1	0	0	0	0	0	0	0	0	0	0
76.52	105.88	239.48	Procambium	Procambium_11	11	Meristem	130	0	0	0	0	0	1	1	0	0	0	0	0	0	0	0	0	0	0	0	0	0	0	0	0	0	0	0	0	0	0	0	1	0	0	0	0	0	0	0	0	0	0
77.35	100.51	239.48	Procambium	Procambium_11	11	Meristem	130	0	0	0	0	0	1	1	0	0	0	0	0	0	0	0	0	0	0	0	0	0	0	0	0	0	0	0	0	0	0	0	1	0	0	0	0	0	0	0	0	0	0
68.25	57.9	241.96	Atrichoblast	Atrichoblast_19	19	Meristem	131	0	0	0	0	0	0	0	0	0	0	0	0	0	0	0	0	0	0	0	0	0	0	0	0	0	0	0	0	0	0	0	0	0	0	0	0	0	1	1	0	0	0
79.42	59.97	241.96	Atrichoblast	Atrichoblast_19	19	Meristem	131	0	0	0	0	0	0	0	0	0	0	0	0	0	0	0	0	0	0	0	0	0	0	0	0	0	0	0	0	0	0	0	0	0	0	0	0	0	1	1	0	0	0
89.34	68.66	241.96	Trichoblast	Trichoblast_19	19	Meristem	131	0	1	1	0	0	0	0	0	0	0	0	0	0	0	0	0	0	0	0	0	0	0	0	0	0	0	0	0	0	0	0	0	0	0	0	0	0	0	0	0	0	0
100.51	72.38	241.96	Atrichoblast	Atrichoblast_19	19	Meristem	131	0	0	0	0	0	0	0	0	0	0	0	0	0	0	0	0	0	0	0	0	0	0	0	0	0	0	0	0	0	0	0	0	0	0	0	0	0	1	1	0	0	0
105.06	82.31	241.96	Atrichoblast	Atrichoblast_19	19	Meristem	131	0	0	0	0	0	0	0	0	0	0	0	0	0	0	0	0	0	0	0	0	0	0	0	0	0	0	0	0	0	0	0	0	0	0	0	0	0	1	1	0	0	0
107.13	93.06	241.96	Trichoblast	Trichoblast_19	19	Meristem	131	0	1	1	0	0	0	0	0	0	0	0	0	0	0	0	0	0	0	0	0	0	0	0	0	0	0	0	0	0	0	0	0	0	0	0	0	0	0	0	0	0	0
110.03	103.81	241.96	Atrichoblast	Atrichoblast_19	19	Meristem	131	0	0	0	0	0	0	0	0	0	0	0	0	0	0	0	0	0	0	0	0	0	0	0	0	0	0	0	0	0	0	0	0	0	0	0	0	0	1	1	0	0	0
108.78	115.4	241.96	Atrichoblast	Atrichoblast_19	19	Meristem	131	0	0	0	0	0	0	0	0	0	0	0	0	0	0	0	0	0	0	0	0	0	0	0	0	0	0	0	0	0	0	0	0	0	0	0	0	0	1	1	0	0	0
100.93	125.32	241.96	Trichoblast	Trichoblast_19	19	Meristem	131	0	1	1	0	0	0	0	0	0	0	0	0	0	0	0	0	0	0	0	0	0	0	0	0	0	0	0	0	0	0	0	0	0	0	0	0	0	0	0	0	0	0
93.89	133.18	241.96	Atrichoblast	Atrichoblast_19	19	Meristem	131	0	0	0	0	0	0	0	0	0	0	0	0	0	0	0	0	0	0	0	0	0	0	0	0	0	0	0	0	0	0	0	0	0	0	0	0	0	1	1	0	0	0
85.62	138.97	241.96	Atrichoblast	Atrichoblast_19	19	Meristem	131	0	0	0	0	0	0	0	0	0	0	0	0	0	0	0	0	0	0	0	0	0	0	0	0	0	0	0	0	0	0	0	0	0	0	0	0	0	1	1	0	0	0
72.8	140.63	241.96	Trichoblast	Trichoblast_19	19	Meristem	131	0	1	1	0	0	0	0	0	0	0	0	0	0	0	0	0	0	0	0	0	0	0	0	0	0	0	0	0	0	0	0	0	0	0	0	0	0	0	0	0	0	0
60.81	143.52	241.96	Atrichoblast	Atrichoblast_19	19	Meristem	131	0	0	0	0	0	0	0	0	0	0	0	0	0	0	0	0	0	0	0	0	0	0	0	0	0	0	0	0	0	0	0	0	0	0	0	0	0	1	1	0	0	0
48.4	141.45	241.96	Atrichoblast	Atrichoblast_19	19	Meristem	131	0	0	0	0	0	0	0	0	0	0	0	0	0	0	0	0	0	0	0	0	0	0	0	0	0	0	0	0	0	0	0	0	0	0	0	0	0	1	1	0	0	0
38.88	134.01	241.96	Trichoblast	Trichoblast_19	19	Meristem	131	0	1	1	0	0	0	0	0	0	0	0	0	0	0	0	0	0	0	0	0	0	0	0	0	0	0	0	0	0	0	0	0	0	0	0	0	0	0	0	0	0	0
28.96	128.22	241.96	Atrichoblast	Atrichoblast_19	19	Meristem	131	0	0	0	0	0	0	0	0	0	0	0	0	0	0	0	0	0	0	0	0	0	0	0	0	0	0	0	0	0	0	0	0	0	0	0	0	0	1	1	0	0	0
21.93	118.7	241.96	Atrichoblast	Atrichoblast_19	19	Meristem	131	0	0	0	0	0	0	0	0	0	0	0	0	0	0	0	0	0	0	0	0	0	0	0	0	0	0	0	0	0	0	0	0	0	0	0	0	0	1	1	0	0	0
21.1	105.06	241.96	Trichoblast	Trichoblast_19	19	Meristem	131	0	1	1	0	0	0	0	0	0	0	0	0	0	0	0	0	0	0	0	0	0	0	0	0	0	0	0	0	0	0	0	0	0	0	0	0	0	0	0	0	0	0
19.03	90.58	241.96	Atrichoblast	Atrichoblast_19	19	Meristem	131	0	0	0	0	0	0	0	0	0	0	0	0	0	0	0	0	0	0	0	0	0	0	0	0	0	0	0	0	0	0	0	0	0	0	0	0	0	1	1	0	0	0
26.06	78.17	241.96	Trichoblast	Trichoblast_19	19	Meristem	131	0	1	1	0	0	0	0	0	0	0	0	0	0	0	0	0	0	0	0	0	0	0	0	0	0	0	0	0	0	0	0	0	0	0	0	0	0	0	0	0	0	0
33.92	68.66	241.96	Atrichoblast	Atrichoblast_19	19	Meristem	131	0	0	0	0	0	0	0	0	0	0	0	0	0	0	0	0	0	0	0	0	0	0	0	0	0	0	0	0	0	0	0	0	0	0	0	0	0	1	1	0	0	0
43.02	61.63	241.96	Atrichoblast	Atrichoblast_19	19	Meristem	131	0	0	0	0	0	0	0	0	0	0	0	0	0	0	0	0	0	0	0	0	0	0	0	0	0	0	0	0	0	0	0	0	0	0	0	0	0	1	1	0	0	0
55.84	59.15	241.96	Trichoblast	Trichoblast_19	19	Meristem	131	0	1	1	0	0	0	0	0	0	0	0	0	0	0	0	0	0	0	0	0	0	0	0	0	0	0	0	0	0	0	0	0	0	0	0	0	0	0	0	0	0	0
71.56	71.55	241.96	Cortex	Cortex_18	18	Meristem	132	0	0	0	0	0	0	0	0	0	0	0	0	0	0	0	0	0	0	0	1	1	0	0	0	0	1	0	0	0	0	0	0	0	1	0	0	0	0	0	0	0	0
91.41	85.2	241.96	Cortex	Cortex_18	18	Meristem	132	0	0	0	0	0	0	0	0	0	0	0	0	0	0	0	0	0	0	0	1	1	0	0	0	0	1	0	0	0	0	0	0	0	1	0	0	0	0	0	0	0	0
97.62	104.23	241.96	Cortex	Cortex_18	18	Meristem	132	0	0	0	0	0	0	0	0	0	0	0	0	0	0	0	0	0	0	0	1	1	0	0	0	0	1	0	0	0	0	0	0	0	1	0	0	0	0	0	0	0	0
81.49	125.74	241.96	Cortex	Cortex_18	18	Meristem	132	0	0	0	0	0	0	0	0	0	0	0	0	0	0	0	0	0	0	0	1	1	0	0	0	0	1	0	0	0	0	0	0	0	1	0	0	0	0	0	0	0	0
57.5	131.11	241.96	Cortex	Cortex_18	18	Meristem	132	0	0	0	0	0	0	0	0	0	0	0	0	0	0	0	0	0	0	0	1	1	0	0	0	0	1	0	0	0	0	0	0	0	1	0	0	0	0	0	0	0	0
36.82	116.64	241.96	Cortex	Cortex_18	18	Meristem	132	0	0	0	0	0	0	0	0	0	0	0	0	0	0	0	0	0	0	0	1	1	0	0	0	0	1	0	0	0	0	0	0	0	1	0	0	0	0	0	0	0	0
32.27	92.65	241.96	Cortex	Cortex_18	18	Meristem	132	0	0	0	0	0	0	0	0	0	0	0	0	0	0	0	0	0	0	0	1	1	0	0	0	0	1	0	0	0	0	0	0	0	1	0	0	0	0	0	0	0	0
45.5	74.03	241.96	Cortex	Cortex_18	18	Meristem	132	0	0	0	0	0	0	0	0	0	0	0	0	0	0	0	0	0	0	0	1	1	0	0	0	0	1	0	0	0	0	0	0	0	1	0	0	0	0	0	0	0	0
71.15	78.58	241.96	Endodermis	Endodermis_18	18	Meristem	133	1	0	0	0	0	0	0	0	0	0	0	0	0	0	0	0	0	0	0	1	0	0	0	0	0	1	0	0	0	0	0	0	0	0	0	0	1	0	0	0	0	0
84.38	87.27	241.96	Endodermis	Endodermis_18	18	Meristem	133	1	0	0	0	0	0	0	0	0	0	0	0	0	0	0	0	0	0	0	1	0	0	0	0	0	1	0	0	0	0	0	0	0	0	0	0	1	0	0	0	0	0
87.69	103.81	241.96	Endodermis	Endodermis_18	18	Meristem	133	1	0	0	0	0	0	0	0	0	0	0	0	0	0	0	0	0	0	0	1	0	0	0	0	0	1	0	0	0	0	0	0	0	0	0	0	1	0	0	0	0	0
79	117.88	241.96	Endodermis	Endodermis_18	18	Meristem	133	1	0	0	0	0	0	0	0	0	0	0	0	0	0	0	0	0	0	0	1	0	0	0	0	0	1	0	0	0	0	0	0	0	0	0	0	1	0	0	0	0	0
61.22	122.84	241.96	Endodermis	Endodermis_18	18	Meristem	133	1	0	0	0	0	0	0	0	0	0	0	0	0	0	0	0	0	0	0	1	0	0	0	0	0	1	0	0	0	0	0	0	0	0	0	0	1	0	0	0	0	0
46.33	116.64	241.96	Endodermis	Endodermis_18	18	Meristem	133	1	0	0	0	0	0	0	0	0	0	0	0	0	0	0	0	0	0	0	1	0	0	0	0	0	1	0	0	0	0	0	0	0	0	0	0	1	0	0	0	0	0
40.54	96.78	241.96	Endodermis	Endodermis_18	18	Meristem	133	1	0	0	0	0	0	0	0	0	0	0	0	0	0	0	0	0	0	0	1	0	0	0	0	0	1	0	0	0	0	0	0	0	0	0	0	1	0	0	0	0	0
52.53	79.83	241.96	Endodermis	Endodermis_18	18	Meristem	133	1	0	0	0	0	0	0	0	0	0	0	0	0	0	0	0	0	0	0	1	0	0	0	0	0	1	0	0	0	0	0	0	0	0	0	0	1	0	0	0	0	0
63.29	81.48	243.61	Pericycle	Pericycle_12	12	Meristem	134	0	0	0	0	0	0	0	0	0	0	0	0	1	1	0	0	0	0	0	0	0	0	0	0	0	0	0	0	0	0	0	0	0	0	0	0	0	0	0	1	1	1
70.32	83.96	243.61	Pericycle	Pericycle_12	12	Meristem	134	0	0	0	0	0	0	0	0	0	0	0	0	1	1	0	0	0	0	0	0	0	0	0	0	0	0	0	0	0	0	0	0	0	0	0	0	0	0	0	0	0	0
76.52	85.2	243.61	Pericycle	Pericycle_12	12	Meristem	134	0	0	0	0	0	0	0	0	0	0	0	0	1	1	0	0	0	0	0	0	0	0	0	0	0	0	0	0	0	0	0	0	0	0	0	0	0	0	0	0	0	0
79.83	91	243.61	Pericycle	Pericycle_12	12	Meristem	134	0	0	0	0	0	0	0	0	0	0	0	0	1	1	0	0	0	0	0	0	0	0	0	0	0	0	0	0	0	0	0	0	0	0	0	0	0	0	0	0	0	0
82.73	97.2	243.61	Pericycle	Pericycle_12	12	Meristem	134	0	0	0	0	0	0	0	0	0	0	0	0	1	1	0	0	0	0	0	0	0	0	0	0	0	0	0	0	0	0	0	0	0	0	0	0	0	0	0	0	0	0
81.9	104.23	243.61	Pericycle	Pericycle_12	12	Meristem	134	0	0	0	0	0	0	0	0	0	0	0	0	1	1	0	0	0	0	0	0	0	0	0	0	0	0	0	0	0	0	0	0	0	0	0	0	0	0	0	0	0	0
79.83	110.85	243.61	Pericycle	Pericycle_12	12	Meristem	134	0	0	0	0	0	0	0	0	0	0	0	0	1	1	0	0	0	0	0	0	0	0	0	0	0	0	0	0	0	0	0	0	0	0	0	0	0	0	0	0	0	0
75.28	114.98	243.61	Pericycle	Pericycle_12	12	Meristem	134	0	0	0	0	0	0	0	0	0	0	0	0	1	1	0	0	0	0	0	0	0	0	0	0	0	0	0	0	0	0	0	0	0	0	0	0	0	0	0	0	0	0
69.08	118.29	243.61	Pericycle	Pericycle_12	12	Meristem	134	0	0	0	0	0	0	0	0	0	0	0	0	1	1	0	0	0	0	0	0	0	0	0	0	0	0	0	0	0	0	0	0	0	0	0	0	0	0	0	1	1	1
62.46	117.05	243.61	Pericycle	Pericycle_12	12	Meristem	134	0	0	0	0	0	0	0	0	0	0	0	0	1	1	0	0	0	0	0	0	0	0	0	0	0	0	0	0	0	0	0	0	0	0	0	0	0	0	0	1	1	1
56.67	115.81	243.61	Pericycle	Pericycle_12	12	Meristem	134	0	0	0	0	0	0	0	0	0	0	0	0	1	1	0	0	0	0	0	0	0	0	0	0	0	0	0	0	0	0	0	0	0	0	0	0	0	0	0	0	0	0
51.29	113.33	243.61	Pericycle	Pericycle_12	12	Meristem	134	0	0	0	0	0	0	0	0	0	0	0	0	1	1	0	0	0	0	0	0	0	0	0	0	0	0	0	0	0	0	0	0	0	0	0	0	0	0	0	0	0	0
45.09	107.12	243.61	Pericycle	Pericycle_12	12	Meristem	134	0	0	0	0	0	0	0	0	0	0	0	0	1	1	0	0	0	0	0	0	0	0	0	0	0	0	0	0	0	0	0	0	0	0	0	0	0	0	0	0	0	0
44.68	97.61	243.61	Pericycle	Pericycle_12	12	Meristem	134	0	0	0	0	0	0	0	0	0	0	0	0	1	1	0	0	0	0	0	0	0	0	0	0	0	0	0	0	0	0	0	0	0	0	0	0	0	0	0	0	0	0
46.74	91	243.61	Pericycle	Pericycle_12	12	Meristem	134	0	0	0	0	0	0	0	0	0	0	0	0	1	1	0	0	0	0	0	0	0	0	0	0	0	0	0	0	0	0	0	0	0	0	0	0	0	0	0	0	0	0
52.12	86.03	243.61	Pericycle	Pericycle_12	12	Meristem	134	0	0	0	0	0	0	0	0	0	0	0	0	1	1	0	0	0	0	0	0	0	0	0	0	0	0	0	0	0	0	0	0	0	0	0	0	0	0	0	0	0	0
57.91	82.72	243.61	Pericycle	Pericycle_12	12	Meristem	134	0	0	0	0	0	0	0	0	0	0	0	0	1	1	0	0	0	0	0	0	0	0	0	0	0	0	0	0	0	0	0	0	0	0	0	0	0	0	0	1	1	1
68.66	48.81	245.27	Lateral Root Cap	LRC_4	4	LRC_4	135	0	0	0	0	0	0	0	0	0	1	1	1	0	0	0	0	0	0	0	0	0	0	0	0	0	0	0	0	0	0	0	0	0	0	0	0	0	0	0	0	0	0
82.73	50.87	245.27	Lateral Root Cap	LRC_4	4	LRC_4	135	0	0	0	0	0	0	0	0	0	1	1	1	0	0	0	0	0	0	0	0	0	0	0	0	0	0	0	0	0	0	0	0	0	0	0	0	0	0	0	0	0	0
95.55	57.9	245.27	Lateral Root Cap	LRC_4	4	LRC_4	135	0	0	0	0	0	0	0	0	0	1	1	1	0	0	0	0	0	0	0	0	0	0	0	0	0	0	0	0	0	0	0	0	0	0	0	0	0	0	0	0	0	0
107.13	67.42	245.27	Lateral Root Cap	LRC_4	4	LRC_4	135	0	0	0	0	0	0	0	0	0	1	1	1	0	0	0	0	0	0	0	0	0	0	0	0	0	0	0	0	0	0	0	0	0	0	0	0	0	0	0	0	0	0
113.74	79.41	245.27	Lateral Root Cap	LRC_4	4	LRC_4	135	0	0	0	0	0	0	0	0	0	1	1	1	0	0	0	0	0	0	0	0	0	0	0	0	0	0	0	0	0	0	0	0	0	0	0	0	0	0	0	0	0	0
118.71	91	245.27	Lateral Root Cap	LRC_4	4	LRC_4	135	0	0	0	0	0	0	0	0	0	1	1	1	0	0	0	0	0	0	0	0	0	0	0	0	0	0	0	0	0	0	0	0	0	0	0	0	0	0	0	0	0	0
119.12	100.09	245.27	Lateral Root Cap	LRC_4	4	LRC_4	135	0	0	0	0	0	0	0	0	0	1	1	1	0	0	0	0	0	0	0	0	0	0	0	0	0	0	0	0	0	0	0	0	0	0	0	0	0	0	0	0	0	0
119.54	108.36	245.27	Lateral Root Cap	LRC_4	4	LRC_4	135	0	0	0	0	0	0	0	0	0	1	1	1	0	0	0	0	0	0	0	0	0	0	0	0	0	0	0	0	0	0	0	0	0	0	0	0	0	0	0	0	0	0
118.3	116.64	245.27	Lateral Root Cap	LRC_4	4	LRC_4	135	0	0	0	0	0	0	0	0	0	1	1	1	0	0	0	0	0	0	0	0	0	0	0	0	0	0	0	0	0	0	0	0	0	0	0	0	0	0	0	0	0	0
113.75	125.32	245.27	Lateral Root Cap	LRC_4	4	LRC_4	135	0	0	0	0	0	0	0	0	0	1	1	1	0	0	0	0	0	0	0	0	0	0	0	0	0	0	0	0	0	0	0	0	0	0	0	0	0	0	0	0	0	0
107.54	134.01	245.27	Lateral Root Cap	LRC_4	4	LRC_4	135	0	0	0	0	0	0	0	0	0	1	1	1	0	0	0	0	0	0	0	0	0	0	0	0	0	0	0	0	0	0	0	0	0	0	0	0	0	0	0	0	0	0
97.62	142.69	245.27	Lateral Root Cap	LRC_4	4	LRC_4	135	0	0	0	0	0	0	0	0	0	1	1	1	0	0	0	0	0	0	0	0	0	0	0	0	0	0	0	0	0	0	0	0	0	0	0	0	0	0	0	0	0	0
87.28	148.9	245.27	Lateral Root Cap	LRC_4	4	LRC_4	135	0	0	0	0	0	0	0	0	0	1	1	1	0	0	0	0	0	0	0	0	0	0	0	0	0	0	0	0	0	0	0	0	0	0	0	0	0	0	0	0	0	0
76.94	150.97	245.27	Lateral Root Cap	LRC_4	4	LRC_4	135	0	0	0	0	0	0	0	0	0	1	1	1	0	0	0	0	0	0	0	0	0	0	0	0	0	0	0	0	0	0	0	0	0	0	0	0	0	0	0	0	0	0
67.42	152.21	245.27	Lateral Root Cap	LRC_4	4	LRC_4	135	0	0	0	0	0	0	0	0	0	1	1	1	0	0	0	0	0	0	0	0	0	0	0	0	0	0	0	0	0	0	0	0	0	0	0	0	0	0	0	0	0	0
57.5	152.21	245.27	Lateral Root Cap	LRC_4	4	LRC_4	135	0	0	0	0	0	0	0	0	0	1	1	1	0	0	0	0	0	0	0	0	0	0	0	0	0	0	0	0	0	0	0	0	0	0	0	0	0	0	0	0	0	0
46.74	150.97	245.27	Lateral Root Cap	LRC_4	4	LRC_4	135	0	0	0	0	0	0	0	0	0	1	1	1	0	0	0	0	0	0	0	0	0	0	0	0	0	0	0	0	0	0	0	0	0	0	0	0	0	0	0	0	0	0
38.88	146	245.27	Lateral Root Cap	LRC_4	4	LRC_4	135	0	0	0	0	0	0	0	0	0	1	1	1	0	0	0	0	0	0	0	0	0	0	0	0	0	0	0	0	0	0	0	0	0	0	0	0	0	0	0	0	0	0
31.44	141.45	245.27	Lateral Root Cap	LRC_4	4	LRC_4	135	0	0	0	0	0	0	0	0	0	1	1	1	0	0	0	0	0	0	0	0	0	0	0	0	0	0	0	0	0	0	0	0	0	0	0	0	0	0	0	0	0	0
23.17	135.25	245.27	Lateral Root Cap	LRC_4	4	LRC_4	135	0	0	0	0	0	0	0	0	0	1	1	1	0	0	0	0	0	0	0	0	0	0	0	0	0	0	0	0	0	0	0	0	0	0	0	0	0	0	0	0	0	0
17.79	128.22	245.27	Lateral Root Cap	LRC_4	4	LRC_4	135	0	0	0	0	0	0	0	0	0	1	1	1	0	0	0	0	0	0	0	0	0	0	0	0	0	0	0	0	0	0	0	0	0	0	0	0	0	0	0	0	0	0
12.83	119.53	245.27	Lateral Root Cap	LRC_4	4	LRC_4	135	0	0	0	0	0	0	0	0	0	1	1	1	0	0	0	0	0	0	0	0	0	0	0	0	0	0	0	0	0	0	0	0	0	0	0	0	0	0	0	0	0	0
11.17	109.19	245.27	Lateral Root Cap	LRC_4	4	LRC_4	135	0	0	0	0	0	0	0	0	0	1	1	1	0	0	0	0	0	0	0	0	0	0	0	0	0	0	0	0	0	0	0	0	0	0	0	0	0	0	0	0	0	0
9.93	98.44	245.27	Lateral Root Cap	LRC_4	4	LRC_4	135	0	0	0	0	0	0	0	0	0	1	1	1	0	0	0	0	0	0	0	0	0	0	0	0	0	0	0	0	0	0	0	0	0	0	0	0	0	0	0	0	0	0
12	83.55	245.27	Lateral Root Cap	LRC_4	4	LRC_4	135	0	0	0	0	0	0	0	0	0	1	1	1	0	0	0	0	0	0	0	0	0	0	0	0	0	0	0	0	0	0	0	0	0	0	0	0	0	0	0	0	0	0
18.62	71.97	245.27	Lateral Root Cap	LRC_4	4	LRC_4	135	0	0	0	0	0	0	0	0	0	1	1	1	0	0	0	0	0	0	0	0	0	0	0	0	0	0	0	0	0	0	0	0	0	0	0	0	0	0	0	0	0	0
23.58	59.97	245.27	Lateral Root Cap	LRC_4	4	LRC_4	135	0	0	0	0	0	0	0	0	0	1	1	1	0	0	0	0	0	0	0	0	0	0	0	0	0	0	0	0	0	0	0	0	0	0	0	0	0	0	0	0	0	0
32.68	57.49	245.27	Lateral Root Cap	LRC_4	4	LRC_4	135	0	0	0	0	0	0	0	0	0	1	1	1	0	0	0	0	0	0	0	0	0	0	0	0	0	0	0	0	0	0	0	0	0	0	0	0	0	0	0	0	0	0
44.68	52.53	245.27	Lateral Root Cap	LRC_4	4	LRC_4	135	0	0	0	0	0	0	0	0	0	1	1	1	0	0	0	0	0	0	0	0	0	0	0	0	0	0	0	0	0	0	0	0	0	0	0	0	0	0	0	0	0	0
55.02	49.63	245.27	Lateral Root Cap	LRC_4	4	LRC_4	135	0	0	0	0	0	0	0	0	0	1	1	1	0	0	0	0	0	0	0	0	0	0	0	0	0	0	0	0	0	0	0	0	0	0	0	0	0	0	0	0	0	0
67.42	56.25	246.51	Atrichoblast	Atrichoblast_20	20	Meristem	136	0	0	0	0	0	0	0	0	0	0	0	0	0	0	0	0	0	0	0	0	0	0	0	0	0	0	0	0	0	0	0	0	0	0	0	0	0	1	1	0	0	0
79.42	59.56	246.51	Atrichoblast	Atrichoblast_20	20	Meristem	136	0	0	0	0	0	0	0	0	0	0	0	0	0	0	0	0	0	0	0	0	0	0	0	0	0	0	0	0	0	0	0	0	0	0	0	0	0	1	1	0	0	0
90.17	65.76	246.51	Trichoblast	Trichoblast_20	20	Meristem	136	0	1	1	0	0	0	0	0	0	0	0	0	0	0	0	0	0	0	0	0	0	0	0	0	0	0	0	0	0	0	0	0	0	0	0	0	0	0	0	0	0	0
100.93	73.21	246.51	Atrichoblast	Atrichoblast_20	20	Meristem	136	0	0	0	0	0	0	0	0	0	0	0	0	0	0	0	0	0	0	0	0	0	0	0	0	0	0	0	0	0	0	0	0	0	0	0	0	0	1	1	0	0	0
106.72	83.13	246.51	Atrichoblast	Atrichoblast_20	20	Meristem	136	0	0	0	0	0	0	0	0	0	0	0	0	0	0	0	0	0	0	0	0	0	0	0	0	0	0	0	0	0	0	0	0	0	0	0	0	0	1	1	0	0	0
110.03	93.06	246.51	Trichoblast	Trichoblast_20	20	Meristem	136	0	1	1	0	0	0	0	0	0	0	0	0	0	0	0	0	0	0	0	0	0	0	0	0	0	0	0	0	0	0	0	0	0	0	0	0	0	0	0	0	0	0
110.44	104.23	246.51	Atrichoblast	Atrichoblast_20	20	Meristem	136	0	0	0	0	0	0	0	0	0	0	0	0	0	0	0	0	0	0	0	0	0	0	0	0	0	0	0	0	0	0	0	0	0	0	0	0	0	1	1	0	0	0
109.2	114.15	246.51	Atrichoblast	Atrichoblast_20	20	Meristem	136	0	0	0	0	0	0	0	0	0	0	0	0	0	0	0	0	0	0	0	0	0	0	0	0	0	0	0	0	0	0	0	0	0	0	0	0	0	1	1	0	0	0
101.34	124.5	246.51	Trichoblast	Trichoblast_20	20	Meristem	136	0	1	1	0	0	0	0	0	0	0	0	0	0	0	0	0	0	0	0	0	0	0	0	0	0	0	0	0	0	0	0	0	0	0	0	0	0	0	0	0	0	0
94.31	134.01	246.51	Atrichoblast	Atrichoblast_20	20	Meristem	136	0	0	0	0	0	0	0	0	0	0	0	0	0	0	0	0	0	0	0	0	0	0	0	0	0	0	0	0	0	0	0	0	0	0	0	0	0	1	1	0	0	0
85.62	138.56	246.51	Atrichoblast	Atrichoblast_20	20	Meristem	136	0	0	0	0	0	0	0	0	0	0	0	0	0	0	0	0	0	0	0	0	0	0	0	0	0	0	0	0	0	0	0	0	0	0	0	0	0	1	1	0	0	0
72.8	141.04	246.51	Trichoblast	Trichoblast_20	20	Meristem	136	0	1	1	0	0	0	0	0	0	0	0	0	0	0	0	0	0	0	0	0	0	0	0	0	0	0	0	0	0	0	0	0	0	0	0	0	0	0	0	0	0	0
60.81	143.93	246.51	Atrichoblast	Atrichoblast_20	20	Meristem	136	0	0	0	0	0	0	0	0	0	0	0	0	0	0	0	0	0	0	0	0	0	0	0	0	0	0	0	0	0	0	0	0	0	0	0	0	0	1	1	0	0	0
49.22	141.87	246.51	Atrichoblast	Atrichoblast_20	20	Meristem	136	0	0	0	0	0	0	0	0	0	0	0	0	0	0	0	0	0	0	0	0	0	0	0	0	0	0	0	0	0	0	0	0	0	0	0	0	0	1	1	0	0	0
38.88	134.01	246.51	Trichoblast	Trichoblast_20	20	Meristem	136	0	1	1	0	0	0	0	0	0	0	0	0	0	0	0	0	0	0	0	0	0	0	0	0	0	0	0	0	0	0	0	0	0	0	0	0	0	0	0	0	0	0
28.96	128.22	246.51	Atrichoblast	Atrichoblast_20	20	Meristem	136	0	0	0	0	0	0	0	0	0	0	0	0	0	0	0	0	0	0	0	0	0	0	0	0	0	0	0	0	0	0	0	0	0	0	0	0	0	1	1	0	0	0
22.34	117.46	246.51	Atrichoblast	Atrichoblast_20	20	Meristem	136	0	0	0	0	0	0	0	0	0	0	0	0	0	0	0	0	0	0	0	0	0	0	0	0	0	0	0	0	0	0	0	0	0	0	0	0	0	1	1	0	0	0
20.69	105.06	246.51	Trichoblast	Trichoblast_20	20	Meristem	136	0	1	1	0	0	0	0	0	0	0	0	0	0	0	0	0	0	0	0	0	0	0	0	0	0	0	0	0	0	0	0	0	0	0	0	0	0	0	0	0	0	0
19.86	90.17	246.51	Atrichoblast	Atrichoblast_20	20	Meristem	136	0	0	0	0	0	0	0	0	0	0	0	0	0	0	0	0	0	0	0	0	0	0	0	0	0	0	0	0	0	0	0	0	0	0	0	0	0	1	1	0	0	0
25.65	77.34	246.51	Trichoblast	Trichoblast_20	20	Meristem	136	0	1	1	0	0	0	0	0	0	0	0	0	0	0	0	0	0	0	0	0	0	0	0	0	0	0	0	0	0	0	0	0	0	0	0	0	0	0	0	0	0	0
32.27	67.42	246.51	Atrichoblast	Atrichoblast_20	20	Meristem	136	0	0	0	0	0	0	0	0	0	0	0	0	0	0	0	0	0	0	0	0	0	0	0	0	0	0	0	0	0	0	0	0	0	0	0	0	0	1	1	0	0	0
41.78	62.45	246.51	Atrichoblast	Atrichoblast_20	20	Meristem	136	0	0	0	0	0	0	0	0	0	0	0	0	0	0	0	0	0	0	0	0	0	0	0	0	0	0	0	0	0	0	0	0	0	0	0	0	0	1	1	0	0	0
55.02	59.15	246.51	Trichoblast	Trichoblast_20	20	Meristem	136	0	1	1	0	0	0	0	0	0	0	0	0	0	0	0	0	0	0	0	0	0	0	0	0	0	0	0	0	0	0	0	0	0	0	0	0	0	0	0	0	0	0
70.73	70.31	246.51	Cortex	Cortex_19	19	Meristem	137	0	0	0	0	0	0	0	0	0	0	0	0	0	0	0	0	0	0	0	1	1	0	0	0	0	1	0	0	0	0	0	0	0	1	0	0	0	0	0	0	0	0
92.24	85.2	246.51	Cortex	Cortex_19	19	Meristem	137	0	0	0	0	0	0	0	0	0	0	0	0	0	0	0	0	0	0	0	1	1	0	0	0	0	1	0	0	0	0	0	0	0	1	0	0	0	0	0	0	0	0
96.79	105.88	246.51	Cortex	Cortex_19	19	Meristem	137	0	0	0	0	0	0	0	0	0	0	0	0	0	0	0	0	0	0	0	1	1	0	0	0	0	1	0	0	0	0	0	0	0	1	0	0	0	0	0	0	0	0
81.07	124.91	246.51	Cortex	Cortex_19	19	Meristem	137	0	0	0	0	0	0	0	0	0	0	0	0	0	0	0	0	0	0	0	1	1	0	0	0	0	1	0	0	0	0	0	0	0	1	0	0	0	0	0	0	0	0
55.84	129.87	246.51	Cortex	Cortex_19	19	Meristem	137	0	0	0	0	0	0	0	0	0	0	0	0	0	0	0	0	0	0	0	1	1	0	0	0	0	1	0	0	0	0	0	0	0	1	0	0	0	0	0	0	0	0
35.58	115.81	246.51	Cortex	Cortex_19	19	Meristem	137	0	0	0	0	0	0	0	0	0	0	0	0	0	0	0	0	0	0	0	1	1	0	0	0	0	1	0	0	0	0	0	0	0	1	0	0	0	0	0	0	0	0
33.09	93.47	246.51	Cortex	Cortex_19	19	Meristem	137	0	0	0	0	0	0	0	0	0	0	0	0	0	0	0	0	0	0	0	1	1	0	0	0	0	1	0	0	0	0	0	0	0	1	0	0	0	0	0	0	0	0
44.26	75.28	246.51	Cortex	Cortex_19	19	Meristem	137	0	0	0	0	0	0	0	0	0	0	0	0	0	0	0	0	0	0	0	1	1	0	0	0	0	1	0	0	0	0	0	0	0	1	0	0	0	0	0	0	0	0
70.73	78.58	246.51	Endodermis	Endodermis_19	19	Meristem	138	1	0	0	0	0	0	0	0	0	0	0	0	0	0	0	0	0	0	0	1	0	0	0	0	0	1	0	0	0	0	0	0	0	0	0	0	1	0	0	0	0	0
83.97	87.27	246.51	Endodermis	Endodermis_19	19	Meristem	138	1	0	0	0	0	0	0	0	0	0	0	0	0	0	0	0	0	0	0	1	0	0	0	0	0	1	0	0	0	0	0	0	0	0	0	0	1	0	0	0	0	0
88.1	103.81	246.51	Endodermis	Endodermis_19	19	Meristem	138	1	0	0	0	0	0	0	0	0	0	0	0	0	0	0	0	0	0	0	1	0	0	0	0	0	1	0	0	0	0	0	0	0	0	0	0	1	0	0	0	0	0
79	117.88	246.51	Endodermis	Endodermis_19	19	Meristem	138	1	0	0	0	0	0	0	0	0	0	0	0	0	0	0	0	0	0	0	1	0	0	0	0	0	1	0	0	0	0	0	0	0	0	0	0	1	0	0	0	0	0
61.63	122.43	246.51	Endodermis	Endodermis_19	19	Meristem	138	1	0	0	0	0	0	0	0	0	0	0	0	0	0	0	0	0	0	0	1	0	0	0	0	0	1	0	0	0	0	0	0	0	0	0	0	1	0	0	0	0	0
45.92	114.57	246.51	Endodermis	Endodermis_19	19	Meristem	138	1	0	0	0	0	0	0	0	0	0	0	0	0	0	0	0	0	0	0	1	0	0	0	0	0	1	0	0	0	0	0	0	0	0	0	0	1	0	0	0	0	0
39.3	97.2	246.51	Endodermis	Endodermis_19	19	Meristem	138	1	0	0	0	0	0	0	0	0	0	0	0	0	0	0	0	0	0	0	1	0	0	0	0	0	1	0	0	0	0	0	0	0	0	0	0	1	0	0	0	0	0
50.05	81.48	246.51	Endodermis	Endodermis_19	19	Meristem	138	1	0	0	0	0	0	0	0	0	0	0	0	0	0	0	0	0	0	0	1	0	0	0	0	0	1	0	0	0	0	0	0	0	0	0	0	1	0	0	0	0	0
63.29	81.48	246.92	Pericycle	Pericycle_13	13	Meristem	139	0	0	0	0	0	0	0	0	0	0	0	0	1	1	0	0	0	0	0	0	0	0	0	0	0	0	0	0	0	0	0	0	0	0	0	0	0	0	0	1	1	1
69.91	83.55	246.92	Pericycle	Pericycle_13	13	Meristem	139	0	0	0	0	0	0	0	0	0	0	0	0	1	1	0	0	0	0	0	0	0	0	0	0	0	0	0	0	0	0	0	0	0	0	0	0	0	0	0	0	0	0
77.35	85.62	246.92	Pericycle	Pericycle_13	13	Meristem	139	0	0	0	0	0	0	0	0	0	0	0	0	1	1	0	0	0	0	0	0	0	0	0	0	0	0	0	0	0	0	0	0	0	0	0	0	0	0	0	0	0	0
81.07	90.17	246.92	Pericycle	Pericycle_13	13	Meristem	139	0	0	0	0	0	0	0	0	0	0	0	0	1	1	0	0	0	0	0	0	0	0	0	0	0	0	0	0	0	0	0	0	0	0	0	0	0	0	0	0	0	0
83.55	97.61	246.92	Pericycle	Pericycle_13	13	Meristem	139	0	0	0	0	0	0	0	0	0	0	0	0	1	1	0	0	0	0	0	0	0	0	0	0	0	0	0	0	0	0	0	0	0	0	0	0	0	0	0	0	0	0
81.9	104.23	246.92	Pericycle	Pericycle_13	13	Meristem	139	0	0	0	0	0	0	0	0	0	0	0	0	1	1	0	0	0	0	0	0	0	0	0	0	0	0	0	0	0	0	0	0	0	0	0	0	0	0	0	0	0	0
79.83	110.43	246.92	Pericycle	Pericycle_13	13	Meristem	139	0	0	0	0	0	0	0	0	0	0	0	0	1	1	0	0	0	0	0	0	0	0	0	0	0	0	0	0	0	0	0	0	0	0	0	0	0	0	0	0	0	0
74.45	114.15	246.92	Pericycle	Pericycle_13	13	Meristem	139	0	0	0	0	0	0	0	0	0	0	0	0	1	1	0	0	0	0	0	0	0	0	0	0	0	0	0	0	0	0	0	0	0	0	0	0	0	0	0	0	0	0
69.08	118.29	246.92	Pericycle	Pericycle_13	13	Meristem	139	0	0	0	0	0	0	0	0	0	0	0	0	1	1	0	0	0	0	0	0	0	0	0	0	0	0	0	0	0	0	0	0	0	0	0	0	0	0	0	1	1	1
62.05	116.64	246.92	Pericycle	Pericycle_13	13	Meristem	139	0	0	0	0	0	0	0	0	0	0	0	0	1	1	0	0	0	0	0	0	0	0	0	0	0	0	0	0	0	0	0	0	0	0	0	0	0	0	0	1	1	1
56.67	116.22	246.92	Pericycle	Pericycle_13	13	Meristem	139	0	0	0	0	0	0	0	0	0	0	0	0	1	1	0	0	0	0	0	0	0	0	0	0	0	0	0	0	0	0	0	0	0	0	0	0	0	0	0	0	0	0
51.71	113.74	246.92	Pericycle	Pericycle_13	13	Meristem	139	0	0	0	0	0	0	0	0	0	0	0	0	1	1	0	0	0	0	0	0	0	0	0	0	0	0	0	0	0	0	0	0	0	0	0	0	0	0	0	0	0	0
46.74	106.71	246.92	Pericycle	Pericycle_13	13	Meristem	139	0	0	0	0	0	0	0	0	0	0	0	0	1	1	0	0	0	0	0	0	0	0	0	0	0	0	0	0	0	0	0	0	0	0	0	0	0	0	0	0	0	0
44.68	98.02	246.92	Pericycle	Pericycle_13	13	Meristem	139	0	0	0	0	0	0	0	0	0	0	0	0	1	1	0	0	0	0	0	0	0	0	0	0	0	0	0	0	0	0	0	0	0	0	0	0	0	0	0	0	0	0
46.74	91	246.92	Pericycle	Pericycle_13	13	Meristem	139	0	0	0	0	0	0	0	0	0	0	0	0	1	1	0	0	0	0	0	0	0	0	0	0	0	0	0	0	0	0	0	0	0	0	0	0	0	0	0	0	0	0
51.71	85.2	246.92	Pericycle	Pericycle_13	13	Meristem	139	0	0	0	0	0	0	0	0	0	0	0	0	1	1	0	0	0	0	0	0	0	0	0	0	0	0	0	0	0	0	0	0	0	0	0	0	0	0	0	0	0	0
58.74	82.72	246.92	Pericycle	Pericycle_13	13	Meristem	139	0	0	0	0	0	0	0	0	0	0	0	0	1	1	0	0	0	0	0	0	0	0	0	0	0	0	0	0	0	0	0	0	0	0	0	0	0	0	0	1	1	1
49.64	102.57	250.64	Xylem	Xylem_11	11	Meristem	140	0	0	0	1	1	0	0	0	0	0	0	0	0	0	0	0	0	0	0	0	0	0	0	0	0	0	0	0	1	0	0	0	0	0	0	0	0	0	0	0	0	0
57.08	101.75	250.64	Xylem	Xylem_11	11	Meristem	140	0	0	0	1	1	0	0	0	0	0	0	0	0	0	0	0	0	0	0	0	0	0	0	0	0	0	0	0	1	0	0	0	0	0	0	0	0	0	0	0	0	0
63.7	98.44	250.64	Xylem	Xylem_11	11	Meristem	140	0	0	0	1	1	0	0	0	0	0	0	0	0	0	0	0	0	0	0	0	0	0	0	0	0	0	0	0	1	0	0	0	0	0	0	0	0	0	0	0	0	0
71.15	97.61	250.64	Xylem	Xylem_11	11	Meristem	140	0	0	0	1	1	0	0	0	0	0	0	0	0	0	0	0	0	0	0	0	0	0	0	0	0	0	0	0	1	0	0	0	0	0	0	0	0	0	0	0	0	0
76.94	96.78	250.64	Xylem	Xylem_11	11	Meristem	140	0	0	0	1	1	0	0	0	0	0	0	0	0	0	0	0	0	0	0	0	0	0	0	0	0	0	0	0	1	0	0	0	0	0	0	0	0	0	0	0	0	0
54.6	89.75	250.64	Phloem	Phloem_11	11	Meristem	141	0	0	0	0	0	1	1	0	0	0	0	0	0	0	0	0	0	0	0	0	0	0	0	0	0	0	0	0	0	0	0	0	0	0	0	0	0	0	0	1	1	0
57.91	86.86	250.64	Phloem	Phloem_11	11	Meristem	141	0	0	0	0	0	1	1	0	0	0	0	0	0	0	0	0	0	0	0	0	0	0	0	0	0	0	0	0	0	0	0	0	0	0	0	0	0	0	0	1	1	0
63.7	85.62	250.64	Phloem	Phloem_11	11	Meristem	141	0	0	0	0	0	1	1	0	0	0	0	0	0	0	0	0	0	0	0	0	0	0	0	0	0	0	0	0	0	0	0	0	0	0	0	0	0	0	0	1	1	0
63.7	90.17	250.64	Phloem	Phloem_11	11	Meristem	141	0	0	0	0	0	1	1	0	0	0	0	0	0	0	0	0	0	0	0	0	0	0	0	0	0	0	0	0	0	0	0	0	0	0	0	0	0	0	0	1	1	0
59.57	90.58	250.64	Phloem	Phloem_11	11	Meristem	141	0	0	0	0	0	1	1	0	0	0	0	0	0	0	0	0	0	0	0	0	0	0	0	0	0	0	0	0	0	0	0	0	0	0	0	0	0	0	0	1	1	0
61.22	113.33	250.64	Phloem	Phloem_11	11	Meristem	141	0	0	0	0	0	1	1	0	0	0	0	0	0	0	0	0	0	0	0	0	0	0	0	0	0	0	0	0	0	0	0	0	0	0	0	0	0	0	0	1	1	0
63.7	108.78	250.64	Phloem	Phloem_11	11	Meristem	141	0	0	0	0	0	1	1	0	0	0	0	0	0	0	0	0	0	0	0	0	0	0	0	0	0	0	0	0	0	0	0	0	0	0	0	0	0	0	0	1	1	0
69.91	107.54	250.64	Phloem	Phloem_11	11	Meristem	141	0	0	0	0	0	1	1	0	0	0	0	0	0	0	0	0	0	0	0	0	0	0	0	0	0	0	0	0	0	0	0	0	0	0	0	0	0	0	0	1	1	0
74.45	109.19	250.64	Phloem	Phloem_11	11	Meristem	141	0	0	0	0	0	1	1	0	0	0	0	0	0	0	0	0	0	0	0	0	0	0	0	0	0	0	0	0	0	0	0	0	0	0	0	0	0	0	0	1	1	0
67.84	113.33	250.64	Phloem	Phloem_11	11	Meristem	141	0	0	0	0	0	1	1	0	0	0	0	0	0	0	0	0	0	0	0	0	0	0	0	0	0	0	0	0	0	0	0	0	0	0	0	0	0	0	0	1	1	0
51.29	96.78	250.64	Procambium	Procambium_12	12	Meristem	142	0	0	0	0	0	1	1	0	0	0	0	0	0	0	0	0	0	0	0	0	0	0	0	0	0	0	0	0	0	0	0	1	0	0	0	0	0	0	0	0	0	0
52.12	92.23	250.64	Procambium	Procambium_12	12	Meristem	142	0	0	0	0	0	1	1	0	0	0	0	0	0	0	0	0	0	0	0	0	0	0	0	0	0	0	0	0	0	0	0	1	0	0	0	0	0	0	0	0	0	0
55.43	93.89	250.64	Procambium	Procambium_12	12	Meristem	142	0	0	0	0	0	1	1	0	0	0	0	0	0	0	0	0	0	0	0	0	0	0	0	0	0	0	0	0	0	0	0	1	0	0	0	0	0	0	0	0	0	0
[truncated: 2,033 more rows]
[truncated: 7 more columns]

## Sheet: J)Cell cycle and ploidy markers
Supplementary Dataset 2J. Published marker genes for cell cycle and ploidy. Differentially expressed genes identified in this study for the cell type sub-branches visible in ground tissue and epidermis.
[truncated: 112 more rows]

[truncated: 2 more sheets: K) Atlas_markers_1, L) Atlas_markers_2]
