# Supplementary material for: A single cell Arabidopsis root atlas reveals developmental trajectories in wild type and cell identity mutants
Source: Dev Cell. Author manuscript; Available in PMC 2022 Apr 18. (PMC9014886; doi:10.1016/j.devcel.2022.01.008)
Supplement: 2 — Data S3. Metadata for each cell included in the WT atlas. Related to Figs. 1–2, Fig. S1, and STAR Methods. [file NIHMS1780093-supplement-2.xls]

## Sheet: A) atlas_meta_data
Supplementary Dataset 3A. Metadata for cells within the atlas.
cell_barcode_id	orig.ident	nCount_RNA	nFeature_RNA	nCount_spliced_RNA	nFeature_spliced_RNA	nCount_unspliced_RNA	nFeature_unspliced_RNA	percent.mt	percent.cp	nCount_SCT	nFeature_SCT	nCount_spliced_SCT	nFeature_spliced_SCT	nCount_unspliced_SCT	nFeature_unspliced_SCT	celltype.ID	timezone.ID	celltype.cor	timezone.cor	celltype.ID.P	timezone.ID.P	celltype.cor.P	timezone.cor.P	Rad.ID	Long.ID	Rad.cor	Long.cor	Rad.ID.P	Long.ID.P	Rad.cor.P	Long.cor.P	ici_celltype	ici_celltype_score	ici_celltype_p_val	ici_celltype_score_norm	ici_celltype_p_adj	ici_celltype_significance	cb.anno	celltype.anno	time.anno	consensus.time	consensus.time.group	branch.anno	score.anno	escore.crude.anno	novo.anno	ici_significance	celltype.ID.P_significance	celltype.cor.P_significance
AAACCCAAGCCATTCA_1	sc_12	11727	4244	10032	3899	1695	1027	0.289929	0.076746	18223	4243	15715	3900	2160	1027	non-hair cells	Elongation	0.620691	0.446868	non-hair cells	Elongation	0.610763	0.463353	Non-Hair Cell	Meri-5	0.603674	0.469423	Non-Hair Cell	Meri-5	0.601891	0.466226	Atrichoblast	0.0424182	0.409	0.823119	1	> 0.05	Meri-5-Atrichoblast	Atrichoblast	Meristem	0.388044	T2	non_branch	Atrichoblast	Atrichoblast	Unknown	> 0.01	<= 0.01	>= 0.6
AAACCCAAGCTGTTCA_1	sc_12	23585	4301	20531	4064	3054	1123	0.182319	0.0339199	19971	4301	17461	4064	2715	1122	hair cells	Elongation	0.662422	0.427976	hair cells	Elongation	0.590559	0.443885	Hair Cell	Elong-7	0.666353	0.402044	Cortex	Elong-7	0.594302	0.502211	Atrichoblast	0.0131738	0.708	0.874602	1	> 0.05	Elong-7-Atrichoblast	Atrichoblast	Elongation	0.74216	T7	B2	Atrichoblast	Atrichoblast	Unknown	> 0.01	<= 0.01	< 0.6
AAACCCAAGGCGAACT_1	sc_12	25828	5211	22837	4885	2991	1339	2.81477	0.383305	20252	5211	17753	4885	2753	1339	matured cortex	Elongation	0.75914	0.472974	matured cortex	Elongation	0.722449	0.504157	Cortex	Elong-7	0.770698	0.408342	Cortex	Elong-7	0.784762	0.4513	Mature_Cortex	0.232599	0	0.548309	0	<= 0.05	Elong-7-Cortex	Cortex	Elongation	0.530684	T4	B2	Cortex	Cortex	Unknown	<= 0.01	<= 0.01	>= 0.6
AAACCCACACCAGCCA_1	sc_12	10172	3155	8968	2917	1204	742	1.6221	0.0688164	18426	3218	15961	2962	2103	783	non-hair cells	Elongation	0.468791	0.331911	columella	Elongation	0.438895	0.313307	Non-Hair Cell	Mat-11	0.505236	0.350183	Columella	Mat-11	0.451275	0.447025	Columella	0.00666001	0.817	0.433981	1	> 0.05	Unknown	Columella	Distal Columella	0.573937	T5	non_branch	Root Cap	Columella	Lateral Root Cap	> 0.01	<= 0.01	< 0.6
AAACCCACACTGGCGT_1	sc_12	7883	2387	7051	2199	832	523	1.53495	0.152226	17877	2999	15593	2733	2050	689	hair cells	Elongation	0.408132	0.313513	columella	Elongation	0.39849	0.275408	Cortex	Mat-11	0.444781	0.349775	Columella	Mat-11	0.475652	0.396001	Columella	0.0474309	0.225	0.872763	1	> 0.05	Columella_6	Columella	Distal Columella	0.699843	T7	non_branch	Root Cap	Columella	Columella	> 0.01	<= 0.01	< 0.6
AAACCCACAGACCTGC_1	sc_12	16718	4885	14501	4566	2217	1183	1.38174	0.11365	18505	4885	16031	4566	2302	1183	LRC & non-hair cells	Meristem	0.614333	0.538515	LRC & non-hair cells	Meristem	0.602593	0.534958	Non-Hair Cell	Meri-5	0.630298	0.495363	Non-Hair Cell	Meri-3	0.628662	0.516627	Atrichoblast	0.0208107	0.676	0.632297	1	> 0.05	Unknown	Lateral Root Cap	Proximal Lateral Root Cap	0.363859	T2	non_branch	Root Cap	Root Cap	Lateral Root Cap	> 0.01	<= 0.01	>= 0.6
AAACCCAGTCCACAGC_1	sc_12	16626	4661	14425	4387	2201	1102	0.860099	0.0721761	18517	4661	16064	4387	2311	1102	LRC & non-hair cells	Meristem	0.579238	0.449313	LRC & non-hair cells	Meristem	0.573571	0.455205	Non-Hair Cell	Meri-1	0.613891	0.463373	LRC	Meri-5	0.679453	0.487074	Atrichoblast	0.0342236	0.433	0.745	1	> 0.05	Unknown	Lateral Root Cap	Proximal Lateral Root Cap	0.354545	T2	non_branch	Root Cap	Root Cap	Unknown	> 0.01	<= 0.01	< 0.6
AAACCCAGTCGGCACT_1	sc_12	89298	8403	78126	8038	11172	2740	0.195973	0.0929472	19048	4856	16354	4295	2534	1202	matured cortex	Maturation	0.722982	0.447765	matured cortex	Elongation	0.670695	0.485411	Cortex	Mat-9	0.757178	0.424668	Cortex	Elong-7	0.767305	0.497403	Mature_Cortex	0.360581	0	0.739022	0	<= 0.05	Elong-7-Cortex	Cortex	Maturation	0.676756	T6	B2	Cortex	Cortex	Unknown	<= 0.01	<= 0.01	>= 0.6
AAACCCAGTGAGACCA_1	sc_12	5949	2091	5184	1939	765	477	1.29434	0.0840477	18255	3072	15807	2845	2060	628	phloem pole pericycle	Elongation	0.624583	0.458291	phloem pole pericycle	Elongation	0.629003	0.415824	Phloem Pole Pericycle	Mat-11	0.632265	0.506835	Phloem Pole Pericycle	Elong-8	0.714527	0.580436	Phloem_Pole_Pericycle	0.339337	0	0.980676	0	<= 0.05	Elong-8-Phloem Pole Pericycle	Phloem Pole Pericycle	Elongation	0.544255	T4	B1	Quiescent Center	Phloem Pole Pericycle	Unknown	<= 0.01	<= 0.01	>= 0.6
AAACCCAGTGCGTGCT_1	sc_12	41085	5710	36398	5446	4687	1660	0.284775	0.0681514	20628	4675	18071	4338	2990	1545	matured xylem pole	Maturation	0.716767	0.187124	matured xylem pole	Maturation	0.763581	0.183617	Mat.Xylem	Elong-7	0.713146	0.249016	Mat.Xylem	Elong-8	0.792066	0.316754	Maturing_Xylem	0.685388	0	0.754047	0	<= 0.05	Elong-8-Protoxylem	Protoxylem	Elongation	0.854875	T9	B1	Protoxylem	Protoxylem	Unknown	<= 0.01	<= 0.01	>= 0.6
AAACCCAGTTAGAAGT_1	sc_12	11400	3549	10102	3324	1298	755	0.719298	0.0263158	18327	3549	15816	3324	2129	766	LRC & non-hair cells	Elongation	0.575253	0.355891	LRC & non-hair cells	Elongation	0.557829	0.369655	Non-Hair Cell	Meri-5	0.550498	0.30572	Non-Hair Cell	Mat-11	0.539003	0.390725	Developing_Cortex	0.00770935	0.757	0.350173	1	> 0.05	Unknown	Lateral Root Cap	Proximal Lateral Root Cap	0.500316	T4	non_branch	Root Cap	Root Cap	Unknown	> 0.01	<= 0.01	< 0.6
AAACCCATCTACGCGG_1	sc_12	56615	8043	49099	7659	7516	2300	0.360329	0.171333	19424	5275	16912	4862	2857	1547	phloem pole pericycle	Elongation	0.707471	0.330747	phloem pole pericycle	Elongation	0.684673	0.365355	Phloem Pole Pericycle	Mat-11	0.694347	0.426564	Phloem Pole Pericycle	Elong-8	0.758813	0.498743	Phloem_Pole_Pericycle	0.35088	0	0.846423	0	<= 0.05	Elong-8-Xylem Pole Pericycle	Xylem Pole Pericycle	Maturation	0.266803	T1	B2	Xylem Pole Pericycle	Xylem Pole Pericycle	Unknown	<= 0.01	<= 0.01	>= 0.6
AAACCCATCTCAGGCG_1	sc_12	40443	6579	35570	6249	4873	1852	0.563756	0.0667606	19843	5364	17330	4984	2942	1690	endodermis & QC cells	Elongation	0.607229	0.441387	endodermis & QC cells	Elongation	0.610928	0.467506	Endodermis	Elong-7	0.596809	0.4139	Endodermis	Elong-8	0.655999	0.536256	Developing_Cortex	0.0449466	0.412	0.439431	1	> 0.05	Elong-8-Endodermis	Endodermis	Elongation	0.551587	T5	B2	Endodermis	Endodermis	Unknown	> 0.01	<= 0.01	>= 0.6
AAACGAAAGAGATGCC_1	sc_12	5409	1669	4974	1553	435	287	3.1614	0.0184877	17332	3122	15085	2814	1815	616	matured cortex	Elongation	0.540679	0.461847	hair cells	Maturation	0.458613	0.418735	Cortex	Mat-11	0.614668	0.498969	Cortex	Mat-10	0.475026	0.494544	Developing_Cortex	0.00440561	0.753	1	1	> 0.05	Unknown	Columella	Distal Columella	0.970454	T9	non_branch	Root Cap	Columella	Unknown	> 0.01	<= 0.01	< 0.6
AAACGAAAGAGGTTAT_1	sc_12	7217	2559	6310	2340	907	586	0.845227	0.0969932	18198	3214	15826	2976	2121	680	phloem pole pericycle	Elongation	0.585778	0.460736	phloem pole pericycle	Elongation	0.592933	0.442388	Phloem Pole Pericycle	Elong-7	0.527421	0.463458	Phloem Pole Pericycle	Elong-8	0.591299	0.570439	Phloem_Pole_Pericycle	0.152422	0.001	0.725977	0.0461708	<= 0.05	Elong-8-Phloem Pole Pericycle	Phloem Pole Pericycle	Elongation	0.609822	T5	B1	Xylem Pole Pericycle	Phloem Pole Pericycle	Unknown	> 0.01	<= 0.01	< 0.6
AAACGAAAGCATGAAT_1	sc_12	21765	3518	19063	3305	2702	979	0.436481	0.0229727	19825	3518	17315	3305	2600	979	hair cells	Elongation	0.717864	0.505448	hair cells	Elongation	0.638733	0.534645	Hair Cell	Elong-7	0.707204	0.44456	Cortex	Elong-7	0.667479	0.551462	Atrichoblast	0.0774409	0	0.511219	0	<= 0.05	Elong-7-Atrichoblast	Atrichoblast	Elongation	0.823127	T8	B1	Atrichoblast	Atrichoblast	Atrichoblast	<= 0.01	<= 0.01	>= 0.6
AAACGAAAGTACTGTC_1	sc_12	15604	4323	13276	4041	2328	1074	0.820302	0.121764	18424	4323	15916	4041	2376	1073	phloem & companion cells	Elongation	0.623814	0.334669	phloem & companion cells	Elongation	0.671761	0.34176	Phloem [S32]	Elong-7	0.594156	0.370884	Phloem [SUC2]	Elong-8	0.665535	0.528153	Phloem_Companion_Cells	0.417182	0	0.476596	0	<= 0.05	Elong-8-Metaphloem & Companion Cell	Metaphloem & Companion Cell	Elongation	0.680489	T6	B1	Metaphloem & Companion Cell	Metaphloem & Companion Cell	Unknown	<= 0.01	<= 0.01	>= 0.6
AAACGAACAATCGAAA_1	sc_12	20263	4728	18244	4426	2019	1037	0.152988	0.0345457	19759	4728	17416	4426	2216	1037	phloem pole pericycle	Maturation	0.529428	0.306833	phloem pole pericycle	Maturation	0.533824	0.345849	Phloem Pole Pericycle	Mat-11	0.509292	0.322101	Phloem Pole Pericycle	Elong-8	0.516964	0.412347	Phloem_Pole_Pericycle	0.036779	0.424	0.667853	1	> 0.05	Elong-8-Procambium	Procambium	Maturation	0.441546	T3	B2	Procambium	Procambium	Procambium	> 0.01	<= 0.01	< 0.6
AAACGAACAATCGCGC_1	sc_12	3183	1625	2785	1493	398	309	2.26202	0.157085	17669	3717	15174	3307	1856	636	phloem pole pericycle	Elongation	0.456018	0.552656	phloem pole pericycle	Elongation	0.516324	0.516281	Phloem [SUC2]	Elong-7	0.578538	0.535152	Phloem [SUC2]	Elong-8	0.670827	0.571255	Phloem_Pole_Pericycle	0.0312991	0.436	0.630606	1	> 0.05	Elong-8-Procambium	Procambium	Elongation	0.572489	T5	B1	Xylem Pole Pericycle	Phloem Pole Pericycle	Pericycle	> 0.01	<= 0.01	< 0.6
AAACGAACACATTCTT_1	sc_12	5517	2508	4623	2337	894	522	1.37756	0	17236	3679	14730	3471	2111	650	non-hair cells	Meristem	0.569507	0.54936	LRC & non-hair cells	Meristem	0.533394	0.594071	Non-Hair Cell	Meri-3	0.624594	0.471405	Non-Hair Cell	Meri-3	0.57752	0.647056	Columella	0.00975674	0.724	0.496054	1	> 0.05	Unknown	Atrichoblast	Meristem	0.207086	T0	non_branch	Quiescent Center	Quiescent Center	Lateral Root Cap	> 0.01	<= 0.01	< 0.6
AAACGAACACTTTATC_1	sc_12	43657	6212	38732	5881	4925	1669	0.240511	0.121401	19616	4576	17127	4181	2942	1503	endodermis & QC cells	Maturation	0.565147	0.416804	endodermis & QC cells	Maturation	0.599717	0.406184	Endodermis	Mat-10	0.593317	0.388158	Endodermis	Elong-8	0.631358	0.51457	Endodermis	0.107691	0.131	0.692148	1	> 0.05	Elong-8-Endodermis	Endodermis	Elongation	0.626324	T6	B2	Endodermis	Endodermis	Unknown	> 0.01	<= 0.01	< 0.6
AAACGAACAGAGTCTT_1	sc_12	16195	4706	14325	4423	1870	1077	0.913862	0.172893	18434	4706	16042	4423	2164	1077	matured cortex	Maturation	0.7038	0.534913	matured cortex	Maturation	0.691685	0.529576	Cortex	Mat-10	0.739585	0.484959	Cortex	Mat-10	0.766936	0.52351	Mature_Cortex	0.279496	0	0.725212	0	<= 0.05	Mat-10-Cortex	Cortex	Elongation	0.686352	T6	B2	Cortex	Cortex	Cortex	<= 0.01	<= 0.01	>= 0.6
AAACGAACATAATCCG_1	sc_12	67439	8219	56951	7780	10488	2723	0.295081	0.0978662	19540	5153	17014	4676	2758	1384	LRC & non-hair cells	Meristem	0.65305	0.536675	non-hair cells	Meristem	0.600236	0.551538	Non-Hair Cell	Meri-5	0.677298	0.598122	Non-Hair Cell	Meri-5	0.744678	0.635267	Atrichoblast	0.0653297	0.018	0.787758	0.559911	> 0.05	Meri-5-Atrichoblast	Atrichoblast	Meristem	0.27917	T1	non_branch	Atrichoblast	Atrichoblast	Atrichoblast	> 0.01	<= 0.01	>= 0.6
AAACGAAGTACTAGCT_1	sc_12	54226	7212	46907	6872	7319	2151	0.296906	0.221296	19147	4703	16708	4405	2820	1445	phloem pole pericycle	Elongation	0.710915	0.369435	phloem pole pericycle	Elongation	0.707633	0.401851	Xylem Pole Pericycle	Elong-7	0.683413	0.394603	Phloem Pole Pericycle	Elong-8	0.729927	0.551562	Phloem_Pole_Pericycle	0.545863	0	0.959308	0	<= 0.05	Unknown	Xylem Pole Pericycle	Elongation	0.178344	T0	B1	Xylem Pole Pericycle	Xylem Pole Pericycle	Atrichoblast	<= 0.01	<= 0.01	>= 0.6
AAACGAAGTATACAGA_1	sc_12	32074	5387	27580	5110	4494	1526	0.115358	0.0342957	19969	5115	17481	4828	2862	1438	hair cells	Maturation	0.652165	0.461383	hair cells	Maturation	0.589247	0.471757	Hair Cell	Mat-10	0.645345	0.459087	Hair Cell	Mat-11	0.59475	0.522082	Trichoblast	0.0471198	0.467	0.893137	1	> 0.05	Mat-11-Trichoblast	Trichoblast	Maturation	0.710632	T7	B2	Trichoblast	Trichoblast	Trichoblast	> 0.01	<= 0.01	< 0.6
AAACGAATCCAGCTCT_1	sc_12	10093	2446	8849	2319	1244	615	1.59516	0.00990786	18575	2537	16112	2380	2167	642	hair cells	Maturation	0.642302	0.574648	hair cells	Maturation	0.613106	0.55238	Hair Cell	Mat-10	0.638145	0.498708	Cortex	Mat-10	0.661114	0.552543	Atrichoblast	0.0429185	0.007	0.334494	0.254773	> 0.05	Mat-10-Atrichoblast	Atrichoblast	Maturation	0.89631	T9	B1	Phloem Pole Pericycle	Atrichoblast	Atrichoblast	> 0.01	<= 0.01	>= 0.6
AAACGAATCGCGATCG_1	sc_12	34853	5740	29853	5404	5000	1655	0.0946834	0.0459071	20095	5194	17618	4897	2952	1501	hair cells	Maturation	0.555038	0.507382	hair cells	Maturation	0.501591	0.492909	Hair Cell	Mat-10	0.540572	0.461453	Cortex	Mat-11	0.503855	0.545955	Trichoblast	0.0458587	0.504	0.939708	1	> 0.05	Mat-11-Trichoblast	Trichoblast	Maturation	0.784247	T8	B2	Trichoblast	Trichoblast	Trichoblast	> 0.01	<= 0.01	< 0.6
AAACGAATCTACACAG_1	sc_12	30236	5891	26090	5510	4146	1680	0.572166	0.277815	20116	5761	17659	5373	2911	1643	phloem pole pericycle	Elongation	0.638735	0.317275	phloem pole pericycle	Elongation	0.621513	0.355225	Xylem Pole Pericycle	Mat-11	0.651257	0.416768	Phloem Pole Pericycle	Elong-8	0.705477	0.463512	Phloem_Pole_Pericycle	0.555738	0	0.984982	0	<= 0.05	Elong-8-Xylem Pole Pericycle	Xylem Pole Pericycle	Maturation	0.283994	T1	B2	Xylem Pole Pericycle	Xylem Pole Pericycle	Unknown	<= 0.01	<= 0.01	>= 0.6
AAACGCTGTATGTGTC_1	sc_12	117688	9706	99961	9329	17727	3302	0.107912	0.137652	18939	5143	16502	4712	2589	1170	phloem pole pericycle	Meristem	0.701314	0.396242	phloem pole pericycle	Elongation	0.676963	0.436715	Xylem Pole Pericycle	Meri-5	0.671967	0.454705	Xylem Pole Pericycle	Elong-8	0.654129	0.530174	Phloem_Pole_Pericycle	0.189609	0.022	0.987172	0.752591	> 0.05	Elong-8-Xylem Pole Pericycle	Xylem Pole Pericycle	Meristem	0.116846	T0	non_branch	Xylem Pole Pericycle	Xylem Pole Pericycle	Unknown	> 0.01	<= 0.01	>= 0.6
AAACGCTGTGAGACCA_1	sc_12	27222	4611	23661	4352	3561	1246	0.521637	0.15796	20164	4609	17678	4346	2815	1244	matured cortex	Maturation	0.776216	0.532134	matured cortex	Maturation	0.709986	0.546599	Cortex	Mat-10	0.779618	0.519273	Cortex	Mat-10	0.796756	0.549831	Mature_Cortex	0.352401	0	0.88708	0	<= 0.05	Mat-10-Cortex	Cortex	Elongation	0.946887	T9	B1	Cortex	Cortex	Unknown	<= 0.01	<= 0.01	>= 0.6
AAACGCTGTTGCACGC_1	sc_12	8007	2399	7179	2237	828	503	1.96078	0.0249781	17995	2961	15701	2705	2047	660	hair cells	Elongation	0.508813	0.43889	hair cells	Elongation	0.455045	0.385974	Hair Cell	Mat-10	0.508601	0.374145	Cortex	Mat-11	0.347017	0.450441	Developing_Cortex	0.00418049	0.761	1	1	> 0.05	Unknown	Lateral Root Cap	Distal Lateral Root Cap	0.717245	T7	non_branch	Root Cap	Columella	Unknown	> 0.01	<= 0.01	< 0.6
AAACGCTTCCTAGCCT_1	sc_12	51532	7337	44477	6987	7055	2247	0.403633	0.0989676	19842	5107	17473	4844	3060	1674	phloem & companion cells	Meristem	0.52221	0.388984	phloem & companion cells	Meristem	0.519562	0.349245	Phloem [S32]	Meri-5	0.487105	0.449174	Phloem [S32]	Meri-5	0.463609	0.468232	Phloem_Pole_Pericycle	0.254526	0	0.799519	0	<= 0.05	Unknown	Phloem Pole Pericycle	Meristem	0.386755	T2	B1	Phloem Pole Pericycle	Phloem Pole Pericycle	Phloem	<= 0.01	<= 0.01	< 0.6
AAACGCTTCCTCACGT_1	sc_12	12878	3864	11235	3620	1643	934	1.11042	0.201895	18501	3864	16043	3620	2161	934	columella	Meristem	0.539101	0.427623	columella	Meristem	0.569227	0.385753	Columella	Meri-1	0.543938	0.39563	Columella	Mat-11	0.610232	0.379058	Columella	0.00975674	0.691	0.467935	1	> 0.05	Unknown	Lateral Root Cap	Proximal Lateral Root Cap	0.45841	T3	non_branch	Root Cap	Columella	Unknown	> 0.01	<= 0.01	< 0.6
AAACGCTTCGCGGACT_1	sc_12	30198	4675	26355	4400	3843	1325	0.215246	0.0298033	20075	4516	17596	4223	2859	1296	hair cells	Maturation	0.579896	0.585014	hair cells	Maturation	0.548718	0.553627	Cortex	Mat-10	0.59511	0.468271	Cortex	Mat-10	0.605024	0.547281	Atrichoblast	0.0321524	0.458	0.837703	1	> 0.05	Mat-10-Atrichoblast	Atrichoblast	Maturation	0.872956	T9	B2	NA	NA	Unknown	> 0.01	<= 0.01	< 0.6
AAACGCTTCTAGCCTC_1	sc_12	33735	6164	29597	5786	4138	1716	0.72032	0.174893	20265	5741	17718	5309	2929	1664	phloem pole pericycle	Elongation	0.594102	0.345872	phloem pole pericycle	Elongation	0.609364	0.389518	Xylem Pole Pericycle	Elong-7	0.559222	0.387287	Xylem Pole Pericycle	Elong-8	0.517602	0.527316	Maturing_Xylem	0.0909006	0.388	0.493783	1	> 0.05	Elong-8-Procambium	Procambium	Elongation	0.542198	T4	B2	Procambium	Procambium	Unknown	> 0.01	<= 0.01	>= 0.6
AAAGAACAGAGGTCGT_1	sc_12	112470	9415	96566	9049	15904	3247	0.106695	0.0364542	19292	5279	16833	4857	2669	1302	LRC & non-hair cells	Meristem	0.655025	0.539949	non-hair cells	Meristem	0.616993	0.529289	Non-Hair Cell	Meri-5	0.661135	0.590803	Non-Hair Cell	Meri-5	0.691983	0.586473	Atrichoblast	0.0954587	0.001	0.85069	0.0461708	<= 0.05	Meri-5-Atrichoblast	Atrichoblast	Meristem	0.362602	T2	non_branch	Atrichoblast	Atrichoblast	Unknown	> 0.01	<= 0.01	>= 0.6
AAAGAACAGCCTTTCC_1	sc_12	77939	9062	67377	8613	10562	3050	0.287404	0.0898138	19879	5782	17199	5188	2750	1529	endodermis & QC cells	Meristem	0.456625	0.493167	endodermis & QC cells	Elongation	0.491483	0.472264	Endodermis	Meri-5	0.491925	0.49678	Endodermis	Meri-5	0.484327	0.468306	Developing_Cortex	0.0709799	0.238	0.779923	1	> 0.05	Meri-5-Endodermis	Endodermis	Meristem	0.296209	T1	non_branch	Ground Tissue	Ground Tissue	Endodermis	> 0.01	<= 0.01	< 0.6
AAAGAACAGCTGGAGT_1	sc_12	11306	3742	9781	3483	1525	884	0.849107	0.106138	18325	3743	15837	3485	2143	884	LRC & non-hair cells	Meristem	0.592251	0.467704	columella	Meristem	0.600606	0.441391	Non-Hair Cell	Meri-2	0.601444	0.424726	Non-Hair Cell	Meri-3	0.618906	0.429083	Endodermis	0.00304325	0.94	0.30856	1	> 0.05	Unknown	Lateral Root Cap	Proximal Lateral Root Cap	0.371923	T2	non_branch	Root Cap	Root Cap	Lateral Root Cap	> 0.01	<= 0.01	>= 0.6
AAAGAACAGGGTAATT_1	sc_12	2807	1729	2368	1530	439	343	2.95689	0.534378	16935	3957	14468	3520	1808	648	matured cortex	Elongation	0.566984	0.523544	matured cortex	Elongation	0.534246	0.512587	Cortex	Mat-11	0.617309	0.49383	Cortex	Mat-11	0.578744	0.476009	Maturing_Xylem	0.0539039	0.363	0.506464	1	> 0.05	Unknown	Lateral Root Cap	Proximal Lateral Root Cap	0.380516	T2	non_branch	Columella	Root Cap	Unknown	> 0.01	<= 0.01	< 0.6
AAAGAACGTGCTCGTG_1	sc_12	18834	4115	16056	3864	2778	1103	0.499097	0.217691	19053	4115	16478	3864	2633	1103	phloem pole pericycle	Elongation	0.623643	0.463414	phloem pole pericycle	Elongation	0.625618	0.49113	Xylem Pole Pericycle	Elong-7	0.624759	0.44517	Xylem Pole Pericycle	Elong-8	0.716573	0.574158	Phloem_Pole_Pericycle	0.140281	0.034	0.816726	1	> 0.05	Elong-8-Xylem Pole Pericycle	Xylem Pole Pericycle	Elongation	0.401615	T3	non_branch	Xylem Pole Pericycle	Xylem Pole Pericycle	Unknown	> 0.01	<= 0.01	>= 0.6
AAAGAACGTTCCAAAC_1	sc_12	31431	4775	28066	4529	3365	1237	0.388152	0.0477236	20666	4464	18223	4148	2812	1236	matured xylem pole	Maturation	0.688612	0.267076	matured xylem pole	Maturation	0.771675	0.210835	Mat.Xylem	Mat-10	0.65279	0.192133	Mat.Xylem	Elong-8	0.857622	0.273694	Maturing_Xylem	2.84443	0	0.949233	0	<= 0.05	Elong-8-Protoxylem	Protoxylem	Elongation	0.937492	T9	B2	Protoxylem	Protoxylem	Unknown	<= 0.01	<= 0.01	>= 0.6
AAAGAACGTTCCATTT_1	sc_12	16545	3729	14153	3504	2392	1003	0.646721	0.199456	18685	3729	16210	3504	2414	1003	phloem pole pericycle	Elongation	0.642136	0.37996	phloem pole pericycle	Elongation	0.655475	0.406425	Phloem Pole Pericycle	Mat-11	0.662319	0.465121	Phloem Pole Pericycle	Elong-8	0.799685	0.57478	Phloem_Pole_Pericycle	0.249292	0.001	0.969612	0.0570619	> 0.05	Elong-8-Xylem Pole Pericycle	Xylem Pole Pericycle	Elongation	0.411507	T3	B1	Xylem Pole Pericycle	Xylem Pole Pericycle	Unknown	> 0.01	<= 0.01	>= 0.6
AAAGAACGTTGTTTGG_1	sc_12	16055	3552	14245	3290	1810	825	2.39801	0.267829	18548	3552	16148	3290	2197	825	matured cortex	Elongation	0.737052	0.437973	matured cortex	Elongation	0.703897	0.47012	Cortex	Elong-7	0.724654	0.387222	Cortex	Elong-7	0.765329	0.495268	Mature_Cortex	0.323455	0	0.74668	0	<= 0.05	Elong-7-Cortex	Cortex	Elongation	0.569433	T5	B2	Cortex	Cortex	Unknown	<= 0.01	<= 0.01	>= 0.6
AAAGAACTCTTTGCGC_1	sc_12	129020	9519	110189	9140	18831	3524	0.142614	0.052705	18915	5134	16315	4627	2588	1305	hair cells	Elongation	0.695297	0.566625	hair cells	Elongation	0.65569	0.559836	Hair Cell	Meri-6	0.72598	0.50382	Hair Cell	Meri-6	0.770839	0.443698	Trichoblast	0.00127643	0.992	0.519062	1	> 0.05	Meri-6-Trichoblast	Trichoblast	Meristem	0.543992	T4	non_branch	Trichoblast	Trichoblast	Unknown	> 0.01	<= 0.01	>= 0.6
AAAGGATAGGATCACG_1	sc_12	30421	5812	27268	5455	3153	1468	0.571973	0.213668	20218	5570	17748	5098	2789	1468	phloem pole pericycle	Maturation	0.58817	0.259817	phloem pole pericycle	Maturation	0.552597	0.310968	Phloem Pole Pericycle	Mat-11	0.657457	0.448714	Phloem Pole Pericycle	Mat-10	0.631905	0.518325	Phloem_Pole_Pericycle	0.0337741	0.652	0.899372	1	> 0.05	Mat-10-Procambium	Procambium	Maturation	0.324226	T2	B2	Procambium	Phloem Pole Pericycle	Unknown	> 0.01	<= 0.01	< 0.6
AAAGGATAGTTCCTGA_1	sc_12	54145	6197	47463	5923	6682	1755	0.19023	0.0240096	19330	4042	16843	3732	2909	1320	hair cells	Maturation	0.65489	0.520927	hair cells	Maturation	0.603712	0.500522	Hair Cell	Mat-10	0.669808	0.425941	Cortex	Mat-10	0.620485	0.516689	Atrichoblast	0.0686089	0.001	0.480754	0.0461708	<= 0.05	Mat-10-Atrichoblast	Atrichoblast	Maturation	0.87083	T9	B2	Atrichoblast	Atrichoblast	Atrichoblast	> 0.01	<= 0.01	>= 0.6
AAAGGATCAACACGTT_1	sc_12	10628	2683	9663	2482	965	578	1.1385	0.084682	18210	2724	15777	2498	2123	695	columella	Maturation	0.452031	0.314384	columella	Maturation	0.469165	0.302361	Columella	Mat-11	0.521044	0.338508	Columella	Mat-10	0.505101	0.407518	Columella	0.016808	0.446	0.576488	1	> 0.05	Unknown	Columella	Distal Columella	0.503129	T4	non_branch	Columella	Columella	Lateral Root Cap	> 0.01	<= 0.01	< 0.6
AAAGGATCATGGCTGC_1	sc_12	17627	5059	15237	4753	2390	1228	0.78289	0.113462	18632	5059	16165	4753	2398	1228	matured cortex	Elongation	0.455468	0.454318	matured cortex	Elongation	0.40829	0.465277	Non-Hair Cell	Meri-5	0.511387	0.521962	Cortex	Meri-5	0.453796	0.518396	Developing_Cortex	0.0429347	0.34	0.665725	1	> 0.05	Meri-5-Trichoblast	Trichoblast	Meristem	0.462924	T3	non_branch	Ground Tissue	Atrichoblast	Unknown	> 0.01	<= 0.01	< 0.6
AAAGGATGTAGTACGG_1	sc_12	2664	1567	2259	1442	405	312	0.638138	0.15015	17425	3817	14790	3417	1869	621	hair cells	Elongation	0.615964	0.58686	hair cells	Elongation	0.589636	0.560573	Hair Cell	Elong-7	0.679477	0.522809	Hair Cell	Elong-7	0.610973	0.489503	Atrichoblast	0.046615	0.251	0.857817	1	> 0.05	Elong-7-Trichoblast	Trichoblast	Meristem	0.392067	T2	non_branch	Atrichoblast	Atrichoblast	Procambium	> 0.01	<= 0.01	< 0.6
AAAGGATGTCCTCAGG_1	sc_12	48099	7314	41338	6947	6761	2292	0.330568	0.124743	19685	5415	17344	5198	3001	1741	endodermis & QC cells	Elongation	0.483805	0.513813	endodermis & QC cells	Elongation	0.523857	0.505565	Endodermis	Meri-5	0.466722	0.4964	Endodermis	Meri-5	0.483194	0.449457	Developing_Cortex	0.0747493	0.231	0.677951	1	> 0.05	Meri-5-Endodermis	Endodermis	Meristem	0.402416	T3	non_branch	Ground Tissue	Ground Tissue	Endodermis	> 0.01	<= 0.01	< 0.6
AAAGGATGTCTACACA_1	sc_12	7302	2260	6656	2109	646	437	1.62969	0.0547795	17866	3040	15641	2779	1923	653	hair cells	Elongation	0.503813	0.459505	hair cells	Elongation	0.422742	0.424936	Hair Cell	Mat-11	0.524449	0.427203	Cortex	Mat-11	0.378065	0.421964	Columella	0.02664	0.422	0.545019	1	> 0.05	Unknown	Columella	Distal Columella	0.513812	T4	non_branch	Root Cap	Columella	Unknown	> 0.01	<= 0.01	< 0.6
AAAGGATGTTCAGGTT_1	sc_12	134448	10278	112176	9855	22272	3582	0.100411	0.0520647	18651	4884	16268	4467	2534	1037	endodermis & QC cells	Meristem	0.464217	0.463383	endodermis & QC cells	Meristem	0.502147	0.481643	Endodermis	Meri-5	0.542874	0.45374	Endodermis	Meri-3	0.597491	0.63823	Endodermis	0.477939	0	0.914976	0	<= 0.05	Unknown	Atrichoblast	Meristem	0.216516	T1	non_branch	Atrichoblast	Trichoblast	Unknown	<= 0.01	<= 0.01	< 0.6
AAAGGATGTTCGGCGT_1	sc_12	25726	4915	22699	4567	3027	1281	1.2983	0.357615	20254	4914	17755	4566	2764	1281	matured cortex	Elongation	0.774416	0.40767	matured cortex	Elongation	0.71921	0.468529	Cortex	Elong-7	0.767171	0.369357	Cortex	Elong-7	0.786266	0.451568	Mature_Cortex	0.265607	0	0.619275	0	<= 0.05	Elong-7-Cortex	Cortex	Elongation	0.663526	T6	B2	Cortex	Cortex	Cortex	<= 0.01	<= 0.01	>= 0.6
AAAGGATTCATACGAC_1	sc_12	11265	3428	9851	3144	1414	838	1.02974	0.355082	18038	3429	15659	3147	2053	844	endodermis & QC cells	Maturation	0.503535	0.32041	endodermis & QC cells	Maturation	0.518846	0.337097	Endodermis	Mat-9	0.566881	0.370112	Endodermis	Elong-8	0.672533	0.539957	Endodermis	0.794746	0	0.980636	0	<= 0.05	Elong-8-Endodermis	Endodermis	Elongation	0.798085	T8	B2	Endodermis	Endodermis	Endodermis	<= 0.01	<= 0.01	< 0.6
AAAGGATTCATCGGGC_1	sc_12	15608	3307	14118	3066	1490	755	2.19118	0.467709	18484	3307	16115	3066	2079	755	matured cortex	Maturation	0.726974	0.567624	matured cortex	Maturation	0.674319	0.53368	Cortex	Mat-10	0.736534	0.49981	Cortex	Mat-10	0.74801	0.471269	Mature_Cortex	0.302903	0	0.795238	0	<= 0.05	Mat-10-Cortex	Cortex	Maturation	0.927569	T9	B2	Cortex	Cortex	Unknown	<= 0.01	<= 0.01	>= 0.6
AAAGGATTCCAAACCA_1	sc_12	129049	9706	112602	9303	16447	3558	0.151105	0.0937628	19111	5224	16458	4669	2700	1409	matured cortex	Elongation	0.685243	0.483641	matured cortex	Elongation	0.636038	0.508019	Cortex	Meri-6	0.687546	0.431585	Cortex	Meri-6	0.690996	0.43417	Developing_Cortex	0.155306	0	0.43939	0	<= 0.05	Meri-6-Cortex	Cortex	Meristem	0.514381	T4	non_branch	Cortex	Cortex	Unknown	<= 0.01	<= 0.01	>= 0.6
AAAGGATTCCACGGGT_1	sc_12	8326	1858	7578	1736	748	400	1.20106	0.0240211	17687	2501	15422	2238	1992	615	hair cells	Elongation	0.487556	0.347715	hair cells	Maturation	0.445631	0.322842	Hair Cell	Mat-11	0.475844	0.387984	Cortex	Mat-11	0.35083	0.414696	Maturing_Xylem	0.0870564	0.014	0.664613	0.456143	> 0.05	Unknown	Lateral Root Cap	Distal Lateral Root Cap	0.816893	T8	non_branch	Root Cap	Root Cap	Unknown	> 0.01	<= 0.01	< 0.6
AAAGGATTCCATTTCA_1	sc_12	94071	8856	82720	8451	11351	2826	0.183904	0.121185	18996	4980	16351	4412	2492	1229	phloem pole pericycle	Elongation	0.606437	0.387652	phloem pole pericycle	Elongation	0.595545	0.417092	Xylem Pole Pericycle	Elong-7	0.600215	0.480804	Endodermis	Elong-8	0.603295	0.574711	Phloem_Pole_Pericycle	0.234397	0.003	0.784344	0.148137	> 0.05	Elong-8-Endodermis	Endodermis	Elongation	0.576048	T5	B1	Endodermis	Phloem Pole Pericycle	Endodermis	> 0.01	<= 0.01	< 0.6
AAAGGATTCTACGGGC_1	sc_12	34337	5952	29742	5594	4595	1626	0.468882	0.160177	20392	5445	17879	5078	2961	1515	phloem pole pericycle	Maturation	0.647759	0.26866	phloem pole pericycle	Maturation	0.621566	0.311676	Phloem Pole Pericycle	Mat-11	0.677927	0.344951	Phloem Pole Pericycle	Elong-8	0.752427	0.45991	Phloem_Pole_Pericycle	0.362897	0	0.980706	0	<= 0.05	Elong-8-Phloem Pole Pericycle	Phloem Pole Pericycle	Maturation	0.409032	T3	B2	Phloem Pole Pericycle	Phloem Pole Pericycle	Unknown	<= 0.01	<= 0.01	>= 0.6
AAAGGGCAGCACTCGC_1	sc_12	94318	8783	82445	8403	11873	2841	0.147374	0.082699	19271	4880	16637	4362	2546	1124	matured cortex	Maturation	0.738225	0.545866	matured cortex	Maturation	0.682537	0.507609	Cortex	Mat-10	0.783454	0.509171	Cortex	Mat-10	0.764589	0.568567	Mature_Cortex	0.267912	0	0.688203	0	<= 0.05	Mat-10-Cortex	Cortex	Maturation	0.732479	T7	B2	Cortex	Cortex	Cortex	<= 0.01	<= 0.01	>= 0.6
AAAGGGCAGGACGCAT_1	sc_12	50575	6513	44426	6184	6149	1865	0.233317	0.0474543	19117	4285	16659	3933	2861	1429	matured cortex	Maturation	0.614893	0.552565	matured cortex	Maturation	0.562502	0.523364	Cortex	Mat-10	0.635268	0.49471	Cortex	Mat-10	0.603328	0.542325	Endodermis	0.0868296	0.194	0.751456	1	> 0.05	Mat-10-Cortex	Cortex	Elongation	0.682823	T6	B2	Endodermis	Cortex	Endodermis	> 0.01	<= 0.01	< 0.6
AAAGGGCAGTTCCAGT_1	sc_12	15662	3193	13616	2989	2046	845	0.970502	0.051079	18648	3193	16186	2989	2293	845	hair cells	Maturation	0.66128	0.561691	hair cells	Maturation	0.613161	0.549188	Hair Cell	Mat-10	0.67827	0.508471	Cortex	Mat-10	0.650389	0.53729	Atrichoblast	0.0473256	0.005	0.312625	0.191367	> 0.05	Mat-10-Atrichoblast	Atrichoblast	Maturation	0.895185	T9	B1	Atrichoblast	Atrichoblast	Unknown	> 0.01	<= 0.01	>= 0.6
AAAGGGCCACAGCGCT_1	sc_12	76267	8911	65843	8464	10424	2955	0.342219	0.173076	19786	5471	17076	4861	2733	1449	phloem pole pericycle	Maturation	0.703433	0.335593	phloem pole pericycle	Maturation	0.677785	0.36213	Phloem Pole Pericycle	Mat-11	0.71988	0.393863	Phloem Pole Pericycle	Elong-8	0.755037	0.508807	Phloem_Pole_Pericycle	0.545634	0	0.617684	0	<= 0.05	Elong-8-Metaphloem & Companion Cell	Metaphloem & Companion Cell	Elongation	0.565028	T5	B1	Metaphloem & Companion Cell	Metaphloem & Companion Cell	Unknown	<= 0.01	<= 0.01	>= 0.6
AAAGGGCCAGAGTCTT_1	sc_12	7759	2291	6904	2131	855	477	2.83542	0.0386648	18126	2881	15798	2655	2095	617	hair cells	Elongation	0.493745	0.406367	hair cells	Elongation	0.43385	0.378624	Hair Cell	Mat-11	0.499529	0.358538	Cortex	Mat-11	0.393451	0.457157	Developing_Cortex	0.00530243	0.691	0.657398	1	> 0.05	Unknown	Lateral Root Cap	Distal Lateral Root Cap	0.635839	T6	non_branch	Root Cap	Columella	Unknown	> 0.01	<= 0.01	< 0.6
AAAGGGCGTGTCTTAG_1	sc_12	16422	4395	14438	4142	1984	1037	0.517598	0.0730727	18520	4395	16098	4142	2242	1037	LRC & non-hair cells	Elongation	0.548388	0.379376	columella	Elongation	0.524571	0.375157	Non-Hair Cell	Meri-5	0.552517	0.389011	Non-Hair Cell	Meri-5	0.541485	0.379513	Phloem_Pole_Pericycle	0.00501221	0.916	0.352707	1	> 0.05	Unknown	Lateral Root Cap	Proximal Lateral Root Cap	0.495897	T4	non_branch	Root Cap	Root Cap	Unknown	> 0.01	<= 0.01	< 0.6
AAAGGGCTCACTTGGA_1	sc_12	18161	4029	15568	3784	2593	1050	0.886515	0.071582	18870	4028	16379	3783	2570	1050	phloem pole pericycle	Elongation	0.466018	0.410045	phloem pole pericycle	Elongation	0.494211	0.418395	Xylem Pole Pericycle	Elong-7	0.476299	0.451671	Xylem Pole Pericycle	Elong-8	0.521464	0.542764	Meristematic_Xylem	0.319854	0.001	0.901317	0.0570619	> 0.05	Unknown	Metaxylem	Elongation	0.656952	T6	B1	Metaxylem	Metaxylem	Unknown	> 0.01	<= 0.01	< 0.6
AAAGGGCTCGCGAAGA_1	sc_12	88099	9425	76613	9032	11486	3010	0.179344	0.148696	19413	5776	16747	5176	2501	1279	phloem pole pericycle	Elongation	0.704583	0.391565	phloem pole pericycle	Elongation	0.669028	0.43255	Phloem Pole Pericycle	Elong-7	0.637036	0.430069	Phloem Pole Pericycle	Elong-8	0.583186	0.562347	Phloem_Pole_Pericycle	0.11651	0.028	0.672224	0.798063	> 0.05	Unknown	Phloem Pole Pericycle	Elongation	0.247517	T1	B1	Phloem Pole Pericycle	Phloem Pole Pericycle	Pericycle	> 0.01	<= 0.01	>= 0.6
AAAGGGCTCGGTAGGA_1	sc_12	16133	4039	14216	3760	1917	956	1.82855	0.502076	18528	4039	16084	3760	2209	956	matured cortex	Maturation	0.736254	0.418041	matured cortex	Elongation	0.712793	0.472379	Cortex	Elong-7	0.740562	0.391904	Cortex	Elong-7	0.786237	0.463221	Mature_Cortex	0.386549	0	0.801065	0	<= 0.05	Elong-7-Cortex	Cortex	Elongation	0.74082	T7	B2	Cortex	Cortex	Unknown	<= 0.01	<= 0.01	>= 0.6
AAAGGGCTCTCGGGAC_1	sc_12	15150	3506	13263	3301	1887	888	2.15182	0.217822	18661	3506	16208	3301	2239	888	matured cortex	Elongation	0.724878	0.513144	matured cortex	Elongation	0.686623	0.570106	Cortex	Elong-7	0.778465	0.484531	Cortex	Elong-7	0.81417	0.569148	Mature_Cortex	0.24183	0	0.851532	0	<= 0.05	Elong-7-Cortex	Cortex	Elongation	0.737616	T7	B1	Cortex	Cortex	Unknown	<= 0.01	<= 0.01	>= 0.6
AAAGGGCTCTGCATAG_1	sc_12	11337	3551	9958	3293	1379	828	0.749757	0.0441034	18436	3552	15976	3295	2101	830	non-hair cells	Elongation	0.597117	0.380116	columella	Elongation	0.545369	0.378577	Non-Hair Cell	Meri-1	0.633241	0.370623	Non-Hair Cell	Mat-11	0.581765	0.42156	Columella	0.00666001	0.837	0.381715	1	> 0.05	Unknown	Lateral Root Cap	Proximal Lateral Root Cap	0.453044	T3	non_branch	Root Cap	Columella	Phloem	> 0.01	<= 0.01	< 0.6
AAAGGTAAGAGAGTTT_1	sc_12	58444	6671	52083	6328	6361	1934	0.14886	0.0598864	19365	4180	16811	3696	2920	1466	endodermis & QC cells	Maturation	0.663267	0.405757	endodermis & QC cells	Maturation	0.681059	0.407276	Endodermis	Elong-7	0.669876	0.397364	Endodermis	Elong-8	0.742852	0.535547	Endodermis	0.29015	0	0.735771	0	<= 0.05	Elong-8-Endodermis	Endodermis	Elongation	0.697494	T7	B2	Endodermis	Endodermis	Unknown	<= 0.01	<= 0.01	>= 0.6
AAAGGTAAGTAAGGGA_1	sc_12	10972	2678	9828	2495	1144	572	1.15749	0.0273423	18216	2689	15799	2501	2137	636	hair cells	Maturation	0.595633	0.387186	hair cells	Maturation	0.548245	0.345303	Hair Cell	Mat-11	0.59598	0.305466	Cortex	Mat-11	0.481634	0.458265	Mature_Cortex	0.00839558	0.614	0.878257	1	> 0.05	Unknown	Lateral Root Cap	Distal Lateral Root Cap	0.661845	T6	non_branch	Root Cap	Root Cap	Unknown	> 0.01	<= 0.01	< 0.6
AAAGGTACAACCGCTG_1	sc_12	35721	6225	31466	5883	4255	1592	0.414322	0.114778	20398	5548	17856	5127	2919	1531	phloem & companion cells	Maturation	0.663156	0.289188	phloem & companion cells	Maturation	0.704285	0.305097	Phloem Pole Pericycle	Elong-8	0.631692	0.358219	Phloem [SUC2]	Elong-8	0.651923	0.537633	Phloem_Companion_Cells	0.610135	0	0.429375	0	<= 0.05	Unknown	Metaphloem & Companion Cell	Elongation	0.582918	T5	B1	Metaphloem & Companion Cell	Metaphloem & Companion Cell	Phloem	<= 0.01	<= 0.01	>= 0.6
AAAGGTAGTATGCGTT_1	sc_12	151244	10375	123963	9961	27281	3532	0.0971939	0.0766973	20024	4767	17700	4464	2964	1032	columella	Meristem	0.492518	0.760835	columella	Meristem	0.505072	0.750846	Non-Hair Cell	Meri-2	0.490402	0.675379	Non-Hair Cell	Meri-2	0.617514	0.827386	Atrichoblast	0.017351	0.748	1	1	> 0.05	Unknown	Atrichoblast	Meristem	0.135141	T0	non_branch	Atrichoblast	Cortex	Atrichoblast	> 0.01	<= 0.01	< 0.6
AAAGGTAGTCCGACGT_1	sc_12	139663	10131	121978	9737	17685	3650	0.143202	0.0701689	19889	5263	17213	4707	2822	1421	phloem & companion cells	Elongation	0.586301	0.330137	phloem & companion cells	Elongation	0.598988	0.307748	Phloem [S32]	Meri-6	0.54942	0.405753	Phloem [S32]	Meri-6	0.488895	0.404485	Phloem_Pole_Pericycle	0.282129	0	0.606729	0	<= 0.05	Unknown	Phloem Pole Pericycle	Meristem	0.449035	T3	B1	Metaphloem & Companion Cell	Phloem Pole Pericycle	Phloem	<= 0.01	<= 0.01	< 0.6
AAAGGTAGTCCTACAA_1	sc_12	53456	6475	46184	6109	7272	1989	0.0523795	0.0318019	19333	4311	16925	4050	2831	1352	hair cells	Maturation	0.634901	0.493664	hair cells	Maturation	0.557593	0.467781	Hair Cell	Mat-10	0.630309	0.445855	Cortex	Mat-10	0.582818	0.508039	Trichoblast	0.330409	0	0.994096	0	<= 0.05	Mat-10-Trichoblast	Trichoblast	Maturation	0.804633	T8	B2	Trichoblast	Trichoblast	Trichoblast	<= 0.01	<= 0.01	< 0.6
AAAGGTAGTGAAGCGT_1	sc_12	17641	3773	15525	3545	2116	999	0.40814	0.147384	18802	3773	16369	3545	2287	999	endodermis & QC cells	Elongation	0.563333	0.488359	endodermis & QC cells	Elongation	0.627195	0.513154	Endodermis	Elong-7	0.597298	0.511506	Endodermis	Elong-7	0.706979	0.610953	Endodermis	0.0589265	0.28	0.665724	1	> 0.05	Elong-7-Endodermis	Endodermis	Elongation	0.54655	T4	B1	Endodermis	Endodermis	Endodermis	> 0.01	<= 0.01	>= 0.6
AAAGGTAGTGTTCATG_1	sc_12	9381	2362	8261	2208	1120	562	1.39644	0.106598	18723	2575	16243	2360	2200	610	hair cells	Elongation	0.652833	0.502401	hair cells	Elongation	0.621133	0.530744	Hair Cell	Elong-7	0.659223	0.465103	Cortex	Elong-7	0.684311	0.540502	Atrichoblast	0.0710585	0	0.575585	0	<= 0.05	Elong-7-Atrichoblast	Atrichoblast	Elongation	0.892203	T9	B1	Atrichoblast	Atrichoblast	Unknown	<= 0.01	<= 0.01	>= 0.6
AAAGGTAGTTAGGACG_1	sc_12	28643	6069	24608	5731	4035	1595	0.474811	0.104738	20210	6014	17849	5705	2868	1547	LRC & non-hair cells	Meristem	0.661715	0.627759	LRC & non-hair cells	Meristem	0.637069	0.605762	Non-Hair Cell	Meri-2	0.654478	0.550838	Non-Hair Cell	Meri-3	0.664204	0.578139	Atrichoblast	0.0239553	0.785	0.770879	1	> 0.05	Unknown	Lateral Root Cap	Proximal Lateral Root Cap	0.261992	T1	non_branch	Root Cap	Root Cap	Unknown	> 0.01	<= 0.01	>= 0.6
AAAGGTATCGGAATGG_1	sc_12	5603	2808	4811	2560	792	568	1.48135	0.464037	17137	3816	14795	3517	2004	700	non-hair cells	Meristem	0.588242	0.410487	columella	Meristem	0.574971	0.42837	Non-Hair Cell	Meri-5	0.645377	0.433464	Columella	Meri-3	0.555331	0.428746	Quiescent_Center	0.00932826	0.81	0.412185	1	> 0.05	Unknown	Lateral Root Cap	Proximal Lateral Root Cap	0.329373	T2	non_branch	Root Cap	Columella	Lateral Root Cap	> 0.01	<= 0.01	< 0.6
AAAGGTATCTCACTCG_1	sc_12	33205	6077	28476	5733	4729	1724	0.584249	0.114441	20352	5762	17845	5431	2944	1614	phloem & companion cells	Meristem	0.524251	0.408421	phloem & companion cells	Meristem	0.567665	0.40638	Phloem [S32]	Meri-5	0.47367	0.406458	Phloem [S32]	Meri-5	0.463616	0.453303	Phloem_Companion_Cells	0.219319	0.016	0.522624	0.508457	> 0.05	Unknown	Metaphloem & Companion Cell	Meristem	0.471873	T3	non_branch	Metaphloem & Companion Cell	Metaphloem & Companion Cell	Phloem	> 0.01	<= 0.01	< 0.6
AAAGTCCAGAAATGGG_1	sc_12	9007	3290	7806	3056	1201	740	1.03253	0.188742	18452	3483	16013	3231	2143	766	columella	Meristem	0.590005	0.397138	columella	Meristem	0.596769	0.399093	Non-Hair Cell	Meri-1	0.605086	0.421735	Columella	Meri-5	0.570577	0.425119	Atrichoblast	0.00238023	0.894	0.671619	1	> 0.05	Unknown	Lateral Root Cap	Proximal Lateral Root Cap	0.416282	T3	non_branch	Root Cap	Columella	Unknown	> 0.01	<= 0.01	< 0.6
AAAGTCCAGAAGCGGG_1	sc_12	11874	3144	10487	2930	1387	711	0.48004	0	18151	3144	15710	2929	2108	717	matured xylem pole	Maturation	0.619822	0.275553	matured xylem pole	Maturation	0.673832	0.254518	Mat.Xylem	Mat-10	0.623969	0.302058	Mat.Xylem	Elong-8	0.72624	0.374451	Maturing_Xylem	0.792382	0	0.878419	0	<= 0.05	Elong-8-Protoxylem	Protoxylem	Elongation	0.918958	T9	B1	Protoxylem	Protoxylem	Xylem	<= 0.01	<= 0.01	>= 0.6
AAAGTCCAGAGGTCAC_1	sc_12	19905	5200	17361	4844	2544	1335	1.02487	0.241145	19684	5199	17163	4843	2539	1334	columella	Meristem	0.4999	0.451902	QC cells	Meristem	0.506834	0.405355	Columella	Meri-1	0.517004	0.459106	Columella	Meri-1	0.618006	0.370981	Columella	0.269916	0	0.490394	0	<= 0.05	Columella_3	Columella	Proximal Columella	0.00231072	T0	non_branch	Columella	Columella	Columella	<= 0.01	<= 0.01	< 0.6
AAAGTCCAGGCGTTGA_1	sc_12	94686	8481	80666	8007	14020	2690	0.0411888	0.0401326	18976	4184	16509	3750	2610	981	phloem & companion cells	Elongation	0.680982	0.299881	phloem & companion cells	Elongation	0.582206	0.309585	Phloem [S32]	Elong-7	0.564898	0.40412	Phloem [S32]	Elong-7	0.463197	0.498373	Phloem_Pole_Pericycle	0.172465	0	0.512267	0	<= 0.05	Elong-7-Xylem Pole Pericycle	Xylem Pole Pericycle	Meristem	0.409701	T3	non_branch	Xylem Pole Pericycle	Xylem Pole Pericycle	Unknown	<= 0.01	<= 0.01	< 0.6
AAAGTCCAGGGAGTGG_1	sc_12	51419	6967	44337	6641	7082	2067	0.114744	0.0525098	19453	4815	17072	4552	2849	1430	hair cells	Maturation	0.545497	0.518848	hair cells	Maturation	0.451551	0.487812	Hair Cell	Mat-10	0.530393	0.467949	Cortex	Mat-10	0.438795	0.555631	Trichoblast	0.0701676	0.27	0.843655	1	> 0.05	Mat-10-Trichoblast	Trichoblast	Maturation	0.826462	T8	B2	Trichoblast	Trichoblast	Trichoblast	> 0.01	<= 0.01	< 0.6
AAAGTCCCAACGATCT_1	sc_12	47011	7534	41044	7118	5967	2149	0.370126	0.148901	19813	5560	17374	5217	3026	1788	phloem pole pericycle	Elongation	0.632341	0.301172	phloem pole pericycle	Elongation	0.624496	0.354422	Phloem Pole Pericycle	Mat-11	0.620163	0.41104	Phloem Pole Pericycle	Elong-8	0.659715	0.513609	Phloem_Pole_Pericycle	0.126271	0.151	0.697398	1	> 0.05	Elong-8-Procambium	Procambium	Maturation	0.46975	T3	B2	Phloem Pole Pericycle	Procambium	Unknown	> 0.01	<= 0.01	>= 0.6
AAAGTCCCACACCAGC_1	sc_12	13743	3338	12211	3131	1532	755	2.27752	0.0945936	18491	3337	16043	3130	2127	754	LRC & non-hair cells	Maturation	0.511581	0.365113	columella	Maturation	0.449301	0.360921	Columella	Mat-11	0.522897	0.330252	Columella	Mat-11	0.437005	0.428556	Endodermis	0.0172807	0.491	0.890805	1	> 0.05	Unknown	Columella	Distal Columella	0.657512	T6	non_branch	Root Cap	Columella	Unknown	> 0.01	<= 0.01	< 0.6
AAAGTCCCACTCTCGT_1	sc_12	7740	2522	6790	2353	950	548	1.79587	0.155039	18457	2971	16029	2777	2167	624	matured cortex	Maturation	0.721685	0.524558	matured cortex	Maturation	0.698447	0.516485	Cortex	Mat-10	0.743562	0.52403	Cortex	Mat-10	0.800137	0.571135	Mature_Cortex	0.294238	0	0.698776	0	<= 0.05	Mat-10-Cortex	Cortex	Elongation	0.779515	T8	B1	Cortex	Cortex	Unknown	<= 0.01	<= 0.01	>= 0.6
AAAGTCCCAGCGCGTT_1	sc_12	4745	2230	4088	2054	657	499	1.85458	0	17697	3511	15242	3211	1955	676	phloem pole pericycle	Elongation	0.575095	0.491654	phloem pole pericycle	Elongation	0.633379	0.488634	Phloem Pole Pericycle	Mat-11	0.621606	0.515928	Phloem Pole Pericycle	Elong-8	0.727868	0.547097	Phloem_Pole_Pericycle	0.270841	0	0.982615	0	<= 0.05	Elong-8-Xylem Pole Pericycle	Xylem Pole Pericycle	Elongation	0.37229	T2	B1	Xylem Pole Pericycle	Xylem Pole Pericycle	Unknown	<= 0.01	<= 0.01	>= 0.6
AAAGTCCCAGTCAACT_1	sc_12	11471	3709	9933	3449	1538	857	1.0897	0.113329	18385	3709	15896	3451	2136	857	columella	Meristem	0.468059	0.464597	columella	Meristem	0.495474	0.451414	Non-Hair Cell	Meri-5	0.505466	0.424953	Columella	Meri-5	0.512828	0.44352	Columella	0.018031	0.597	0.426248	1	> 0.05	Unknown	Lateral Root Cap	Proximal Lateral Root Cap	0.416902	T3	non_branch	Root Cap	Columella	Unknown	> 0.01	<= 0.01	< 0.6
AAAGTCCGTAGGCAGT_1	sc_12	79495	8458	67937	8099	11558	2877	0.114473	0.0691867	19364	5512	16728	4985	2533	1298	hair cells	Elongation	0.759689	0.545259	hair cells	Elongation	0.705412	0.54608	Hair Cell	Meri-6	0.768593	0.494124	Hair Cell	Elong-7	0.77624	0.468182	Trichoblast	0.00848042	0.936	0.609199	1	> 0.05	Elong-7-Trichoblast	Trichoblast	Meristem	0.598256	T5	non_branch	Trichoblast	Trichoblast	Pericycle	> 0.01	<= 0.01	>= 0.6
AAAGTCCGTATCTTCT_1	sc_12	18113	4398	15376	4154	2737	1127	0.165627	0	18856	4398	16313	4154	2635	1127	phloem pole pericycle	Elongation	0.584686	0.459392	phloem pole pericycle	Elongation	0.567226	0.503766	Xylem Pole Pericycle	Elong-7	0.590983	0.501609	Xylem Pole Pericycle	Elong-7	0.610951	0.58491	Phloem_Pole_Pericycle	0.0541746	0.358	0.450493	1	> 0.05	Unknown	Xylem Pole Pericycle	Elongation	0.338156	T2	non_branch	Xylem Pole Pericycle	Xylem Pole Pericycle	Pericycle	> 0.01	<= 0.01	< 0.6
AAAGTCCGTCCCAAAT_1	sc_12	9091	2252	7819	2110	1272	557	1.85898	0.0769992	18615	2548	16105	2372	2182	579	hair cells	Maturation	0.622489	0.543904	hair cells	Maturation	0.581513	0.53492	Hair Cell	Mat-10	0.65307	0.526742	Cortex	Mat-10	0.629625	0.573519	Atrichoblast	0.0078499	0.646	0.505905	1	> 0.05	Mat-10-Atrichoblast	Atrichoblast	Maturation	0.802779	T8	B1	NA	NA	Unknown	> 0.01	<= 0.01	< 0.6
AAAGTCCTCCACTAGA_1	sc_12	5716	2351	4960	2166	756	527	1.3296	0.0524843	17927	3334	15489	3086	2017	674	phloem pole pericycle	Elongation	0.60822	0.48274	phloem pole pericycle	Elongation	0.62444	0.477211	Phloem Pole Pericycle	Elong-7	0.569063	0.519282	Phloem Pole Pericycle	Elong-8	0.568057	0.624349	Endodermis	0.0297799	0.483	0.370025	1	> 0.05	Unknown	Phloem Pole Pericycle	Elongation	0.676705	T6	B1	NA	Phloem Pole Pericycle	Phloem	> 0.01	<= 0.01	>= 0.6
AAAGTCCTCCCGAACG_1	sc_12	8626	2527	7702	2356	924	536	1.4607	0.0695572	18303	2932	15938	2671	2101	668	hair cells	Elongation	0.516721	0.393262	hair cells	Elongation	0.447074	0.362969	Non-Hair Cell	Mat-11	0.540855	0.359506	LRC	Mat-11	0.460119	0.400443	Columella	0.02664	0.415	0.565355	1	> 0.05	Unknown	Lateral Root Cap	Distal Lateral Root Cap	0.6143	T5	non_branch	Root Cap	Columella	Unknown	> 0.01	<= 0.01	< 0.6
AAAGTCCTCCGTACGG_1	sc_12	9085	3315	7853	3051	1232	786	1.19978	0.1541	18426	3506	15977	3228	2125	806	non-hair cells	Meristem	0.515087	0.37123	columella	Meristem	0.542596	0.388874	Non-Hair Cell	Meri-1	0.528247	0.40016	Columella	Meri-1	0.528402	0.429227	Atrichoblast	0.0175294	0.575	0.457303	1	> 0.05	Unknown	Lateral Root Cap	Proximal Lateral Root Cap	0.442967	T3	non_branch	Root Cap	Columella	Lateral Root Cap	> 0.01	<= 0.01	< 0.6
AAAGTGAAGGCGCTCT_1	sc_12	15253	4555	13142	4279	2111	1065	0.858847	0.078673	18368	4555	15890	4279	2271	1065	columella	Meristem	0.554046	0.563763	columella	Meristem	0.536547	0.550461	Non-Hair Cell	Meri-2	0.573644	0.489413	Columella	Meri-3	0.547881	0.537206	Mature_Cortex	0.0126608	0.818	0.406816	1	> 0.05	Unknown	Columella	Proximal Columella	0.299699	T1	non_branch	Root Cap	Columella	Unknown	> 0.01	<= 0.01	< 0.6
AAAGTGACAATCACGT_1	sc_12	11424	3342	10124	3128	1300	751	0.787815	0.122549	18411	3343	15941	3129	2111	762	LRC & non-hair cells	Elongation	0.519701	0.330749	columella	Elongation	0.492668	0.32543	Non-Hair Cell	Mat-11	0.551651	0.348618	Columella	Mat-11	0.519182	0.392671	Columella	0.0396525	0.309	0.802202	1	> 0.05	Unknown	Columella	Distal Columella	0.535914	T4	non_branch	Root Cap	Columella	Unknown	> 0.01	<= 0.01	< 0.6
AAAGTGACACAGTCAT_1	sc_12	22190	4726	19568	4435	2622	1173	0.865255	0.256872	20069	4724	17573	4433	2587	1172	matured cortex	Elongation	0.78158	0.455163	matured cortex	Elongation	0.746451	0.4894	Cortex	Elong-7	0.741758	0.368736	Cortex	Elong-7	0.76317	0.427483	Mature_Cortex	0.406911	0	0.719707	0	<= 0.05	Elong-7-Cortex	Cortex	Elongation	0.536096	T4	non_branch	Cortex	Cortex	Unknown	<= 0.01	<= 0.01	>= 0.6
AAAGTGACACTTGACA_1	sc_12	3482	1551	3095	1405	387	296	4.42275	0.459506	17383	3672	14980	3231	1776	666	matured cortex	Maturation	0.650007	0.51475	matured cortex	Maturation	0.611931	0.533168	Cortex	Mat-10	0.689085	0.54661	Cortex	Mat-10	0.680171	0.49841	Mature_Cortex	0.0545977	0.077	0.49626	1	> 0.05	Mat-10-Cortex	Cortex	Maturation	0.825212	T8	B2	Cortex	Cortex	Unknown	> 0.01	<= 0.01	>= 0.6
AAAGTGACAGCTATAC_1	sc_12	17696	4834	15545	4533	2151	1137	0.762884	0.271248	18647	4834	16245	4533	2276	1137	phloem pole pericycle	Elongation	0.498831	0.33176	phloem pole pericycle	Elongation	0.526555	0.375567	Phloem Pole Pericycle	Mat-11	0.525523	0.400415	Phloem Pole Pericycle	Elong-8	0.624207	0.501214	Endodermis	0.147231	0.073	0.793861	1	> 0.05	Elong-8-Procambium	Procambium	Maturation	0.467919	T3	B2	Procambium	Procambium	Unknown	> 0.01	<= 0.01	< 0.6
AAAGTGACATAGACTC_1	sc_12	22782	5586	19520	5192	3262	1439	0.592573	0.298481	20272	5585	17703	5191	2834	1437	phloem pole pericycle	Elongation	0.479929	0.323484	phloem pole pericycle	Elongation	0.476318	0.327044	Phloem Pole Pericycle	Mat-11	0.528891	0.371172	Phloem Pole Pericycle	Mat-10	0.582227	0.4145	Phloem_Pole_Pericycle	0.193557	0.019	0.846532	0.671141	> 0.05	Mat-10-Xylem Pole Pericycle	Xylem Pole Pericycle	Maturation	0.344201	T2	B2	Xylem Pole Pericycle	Xylem Pole Pericycle	Unknown	> 0.01	<= 0.01	< 0.6
AAAGTGACATAGGCGA_1	sc_12	69250	8207	59880	7859	9370	2502	0.161733	0.119856	19200	5200	16565	4666	2697	1372	phloem pole pericycle	Elongation	0.691566	0.407848	phloem pole pericycle	Elongation	0.657176	0.439308	Xylem Pole Pericycle	Elong-7	0.620531	0.440246	Xylem Pole Pericycle	Elong-8	0.575791	0.559499	Phloem_Pole_Pericycle	0.100936	0.161	0.925514	1	> 0.05	Elong-8-Xylem Pole Pericycle	Xylem Pole Pericycle	Elongation	0.219164	T1	B1	Phloem Pole Pericycle	Xylem Pole Pericycle	Unknown	> 0.01	<= 0.01	>= 0.6
AAAGTGACATTGCCTC_1	sc_12	12680	3072	11128	2844	1552	739	0.946372	0.212934	18419	3072	16000	2844	2158	739	hair cells	Maturation	0.681929	0.442561	hair cells	Elongation	0.66953	0.469944	Hair Cell	Mat-10	0.690904	0.390163	Cortex	Mat-10	0.684	0.440166	Atrichoblast	0.0624828	0.001	0.615387	0.0461708	<= 0.05	Mat-10-Atrichoblast	Atrichoblast	Elongation	0.797751	T8	B2	Atrichoblast	Atrichoblast	Unknown	> 0.01	<= 0.01	>= 0.6
AAAGTGAGTATCCTTT_1	sc_12	9693	2741	8384	2550	1309	681	2.00144	0.319818	18686	2881	16205	2664	2177	688	hair cells	Maturation	0.545986	0.485784	hair cells	Maturation	0.520193	0.500984	Cortex	Mat-10	0.564467	0.469399	Cortex	Mat-11	0.607617	0.557465	Trichoblast	0.0488221	0.165	0.926848	1	> 0.05	Mat-11-Trichoblast	Trichoblast	Maturation	0.78913	T8	B1	Trichoblast	Trichoblast	Trichoblast	> 0.01	<= 0.01	< 0.6
AAAGTGAGTTCAAAGA_1	sc_12	35041	6314	30893	5973	4148	1653	0.331041	0.276819	20275	5760	17768	5354	2902	1607	phloem pole pericycle	Elongation	0.687329	0.347905	phloem pole pericycle	Elongation	0.636537	0.373138	Phloem Pole Pericycle	Elong-8	0.67994	0.365305	Phloem Pole Pericycle	Elong-8	0.707882	0.540164	Phloem_Pole_Pericycle	0.400804	0	0.985579	0	<= 0.05	Elong-8-Xylem Pole Pericycle	Xylem Pole Pericycle	Maturation	0.230113	T1	B2	Xylem Pole Pericycle	Xylem Pole Pericycle	Unknown	<= 0.01	<= 0.01	>= 0.6
AAAGTGAGTTTAGTCG_1	sc_12	14547	4065	12787	3779	1760	974	0.51557	0.0962398	18450	4065	15977	3779	2166	974	columella	Meristem	0.561141	0.417652	columella	Meristem	0.581294	0.395082	Columella	Meri-1	0.611983	0.428186	Columella	Mat-11	0.613413	0.413627	Columella	0.00840399	0.774	0.574871	1	> 0.05	Unknown	Lateral Root Cap	Proximal Lateral Root Cap	0.415401	T3	non_branch	Root Cap	Columella	Unknown	> 0.01	<= 0.01	< 0.6
AAAGTGATCCCAATAG_1	sc_12	16293	4640	14281	4317	2012	1083	0.613761	0.147303	18392	4639	15982	4316	2227	1083	LRC & non-hair cells	Meristem	0.669095	0.44969	columella	Meristem	0.652253	0.417016	Non-Hair Cell	Meri-1	0.671434	0.444128	Non-Hair Cell	Meri-5	0.631247	0.406202	Atrichoblast	0.0193506	0.639	0.514438	1	> 0.05	Unknown	Lateral Root Cap	Proximal Lateral Root Cap	0.234916	T1	non_branch	Root Cap	Root Cap	Unknown	> 0.01	<= 0.01	>= 0.6
AAAGTGATCGGCCCAA_1	sc_12	75474	8026	66734	7668	8740	2530	0.189469	0.107322	19684	5036	16988	4455	2856	1513	endodermis & QC cells	Elongation	0.54901	0.477539	endodermis & QC cells	Elongation	0.575037	0.479176	Endodermis	Meri-6	0.547972	0.454588	Endodermis	Elong-7	0.558837	0.487278	Endodermis	0.0618264	0.582	0.434377	1	> 0.05	Unknown	Endodermis	Elongation	0.384084	T2	non_branch	Endodermis	Endodermis	Unknown	> 0.01	<= 0.01	< 0.6
AAAGTGATCGGCCTTT_1	sc_12	55862	7173	49162	6832	6700	2206	0.340124	0.121729	19372	4843	16803	4440	2923	1655	endodermis & QC cells	Elongation	0.602313	0.48158	endodermis & QC cells	Elongation	0.60008	0.474222	Endodermis	Meri-6	0.572064	0.423402	Endodermis	Elong-7	0.605011	0.450816	Developing_Cortex	0.0391224	0.359	0.538099	1	> 0.05	Unknown	Endodermis	Elongation	0.349325	T2	non_branch	Ground Tissue	Endodermis	Unknown	> 0.01	<= 0.01	>= 0.6
AAAGTGATCGGTAAGG_1	sc_12	13409	3034	12110	2840	1299	677	0.402715	0.0671191	18050	3034	15623	2840	2031	703	matured xylem pole	Maturation	0.572907	0.299141	matured xylem pole	Maturation	0.67012	0.246808	Mat.Xylem	Mat-10	0.565495	0.238281	Mat.Xylem	Mat-10	0.69911	0.276846	Maturing_Xylem	3.1304	0	0.982413	0	<= 0.05	Mat-10-Protoxylem	Protoxylem	Maturation	0.760598	T7	B2	Protoxylem	Protoxylem	Unknown	<= 0.01	<= 0.01	>= 0.6
AAAGTGATCGGTTAGT_1	sc_12	7630	2291	6841	2108	789	471	1.12713	0.0262123	18014	2961	15728	2704	2031	633	hair cells	Elongation	0.517671	0.403724	hair cells	Elongation	0.458019	0.356606	Hair Cell	Mat-11	0.524575	0.418931	Hair Cell	Mat-11	0.39365	0.473974	Maturing_Xylem	0.0526489	0.164	0.679798	1	> 0.05	Unknown	Lateral Root Cap	Distal Lateral Root Cap	0.685496	T6	non_branch	Columella	Columella	Unknown	> 0.01	<= 0.01	< 0.6
AAAGTGATCTACACTT_1	sc_12	68322	6679	60117	6385	8205	2041	0.206376	0.0541553	20431	4178	17875	3768	2912	1286	matured xylem pole	Maturation	0.618066	0.113324	matured xylem pole	Maturation	0.671654	0.139954	Mat.Xylem	Elong-7	0.628707	0.267957	Mat.Xylem	Elong-8	0.71296	0.318642	Maturing_Xylem	0.4972	0	0.716003	0	<= 0.05	Elong-8-Protoxylem	Protoxylem	Elongation	0.854584	T9	B1	Protoxylem	Protoxylem	Unknown	<= 0.01	<= 0.01	>= 0.6
AAATGGAAGATCGCCC_1	sc_12	23957	4589	20733	4283	3224	1197	0.0876571	0.0250449	20075	4589	17536	4283	2753	1197	hair cells	Maturation	0.603331	0.549356	hair cells	Maturation	0.536449	0.524313	Hair Cell	Mat-10	0.619906	0.489819	Cortex	Mat-11	0.557853	0.570994	Trichoblast	0.0127643	0.801	0.911574	1	> 0.05	Mat-11-Trichoblast	Trichoblast	Maturation	0.784774	T8	B2	Trichoblast	Trichoblast	Unknown	> 0.01	<= 0.01	< 0.6
AAATGGAAGGCCTAGA_1	sc_12	9956	2649	8949	2457	1007	589	1.53676	0.0401768	18223	2818	15752	2549	2132	683	hair cells	Maturation	0.463213	0.392231	columella	Maturation	0.414062	0.362149	Non-Hair Cell	Mat-10	0.476203	0.345782	Columella	Mat-10	0.422868	0.422492	Columella	0.0285785	0.376	1	1	> 0.05	Unknown	Columella	Distal Columella	0.731804	T7	non_branch	Root Cap	Columella	Unknown	> 0.01	<= 0.01	< 0.6
AAATGGAAGGCTCTAT_1	sc_12	40110	6520	35641	6134	4469	1758	0.219397	0.0997258	20248	5368	17630	4871	2986	1665	phloem pole pericycle	Maturation	0.725845	0.320315	phloem pole pericycle	Maturation	0.704619	0.337327	Phloem Pole Pericycle	Elong-8	0.701926	0.367362	Phloem Pole Pericycle	Elong-8	0.714088	0.539253	Phloem_Pole_Pericycle	0.562695	0	0.845504	0	<= 0.05	Elong-8-Phloem Pole Pericycle	Phloem Pole Pericycle	Elongation	0.532218	T4	B2	Phloem Pole Pericycle	Phloem Pole Pericycle	Unknown	<= 0.01	<= 0.01	>= 0.6
AAATGGAAGGCTTAAA_1	sc_12	55474	8336	48137	7907	7337	2350	0.214515	0.237949	19257	5412	16872	5079	2890	1617	phloem pole pericycle	Elongation	0.608586	0.395646	phloem pole pericycle	Elongation	0.640189	0.423973	Phloem Pole Pericycle	Mat-11	0.641644	0.459982	Phloem Pole Pericycle	Elong-8	0.731915	0.550276	Phloem_Pole_Pericycle	0.545745	0	0.920615	0	<= 0.05	Elong-8-Xylem Pole Pericycle	Xylem Pole Pericycle	Maturation	0.265564	T1	B2	Xylem Pole Pericycle	Xylem Pole Pericycle	Unknown	<= 0.01	<= 0.01	>= 0.6
AAATGGAAGTAACCGG_1	sc_12	29891	5853	25702	5572	4189	1618	0.324512	0.0970192	20100	5739	17692	5463	2895	1574	developing cortex	Elongation	0.498707	0.467207	endodermis & QC cells	Elongation	0.507257	0.483582	Endodermis	Meri-5	0.487194	0.515082	Endodermis	Meri-5	0.483148	0.498914	Developing_Cortex	0.0612064	0.36	0.678162	1	> 0.05	Unknown	Endodermis	Meristem	0.329175	T2	non_branch	Ground Tissue	Ground Tissue	Unknown	> 0.01	<= 0.01	< 0.6
AAATGGAAGTAGCTCT_1	sc_12	8027	2504	7164	2336	863	511	0.647814	0.186869	18400	2943	16004	2720	2120	643	phloem pole pericycle	Elongation	0.58149	0.388285	phloem pole pericycle	Maturation	0.580043	0.372195	Phloem [SUC2]	Elong-7	0.602143	0.442321	Phloem Pole Pericycle	Elong-8	0.677602	0.563315	Phloem_Pole_Pericycle	0.251867	0	0.784131	0	<= 0.05	Unknown	Phloem Pole Pericycle	Elongation	0.519203	T4	B1	NA	Phloem Pole Pericycle	Phloem	<= 0.01	<= 0.01	< 0.6
AAATGGAGTATCAAGA_1	sc_12	5111	2393	4333	2215	778	512	1.66308	0.31305	17457	3607	14983	3334	2025	666	matured cortex	Meristem	0.544253	0.488675	non-hair cells	Meristem	0.470765	0.517351	Cortex	Meri-5	0.607566	0.442112	Cortex	Meri-3	0.509742	0.544563	Columella	0.00666001	0.798	0.664415	1	> 0.05	Unknown	Cortex	Meristem	0.212967	T0	non_branch	Quiescent Center	Quiescent Center	Unknown	> 0.01	<= 0.01	< 0.6
AAATGGAGTGTTCCAA_1	sc_12	8717	2602	7823	2417	894	549	1.29632	0.0229437	18184	2984	15824	2709	2102	677	non-hair cells	Maturation	0.488217	0.300371	columella	Maturation	0.46905	0.292686	Non-Hair Cell	Mat-11	0.491215	0.390404	Columella	Mat-11	0.424238	0.421938	Columella	0.0285785	0.419	0.974951	1	> 0.05	Unknown	Columella	Distal Columella	0.688626	T6	non_branch	Root Cap	Columella	Unknown	> 0.01	<= 0.01	< 0.6
AAATGGAGTTCCGCAG_1	sc_12	11827	3284	10447	3041	1380	755	0.92162	0.186015	18313	3284	15872	3041	2105	761	hair cells	Maturation	0.734526	0.446377	hair cells	Elongation	0.697362	0.461548	Hair Cell	Mat-10	0.736963	0.370898	Hair Cell	Elong-7	0.692468	0.436831	Atrichoblast	0.0512238	0.001	0.479259	0.0461708	<= 0.05	Elong-7-Atrichoblast	Atrichoblast	Elongation	0.772449	T8	B2	Atrichoblast	Atrichoblast	Unknown	> 0.01	<= 0.01	>= 0.6
AAATGGATCACTTGGA_1	sc_12	25504	4461	22721	4214	2783	1152	0.564617	0.0784191	20565	4460	18110	4213	2687	1152	matured xylem pole	Maturation	0.689363	0.246288	matured xylem pole	Maturation	0.767208	0.225991	Mat.Xylem	Mat-10	0.716066	0.252087	Mat.Xylem	Elong-8	0.851205	0.295252	Maturing_Xylem	3.5288	0	0.967447	0	<= 0.05	Elong-8-Protoxylem	Protoxylem	Maturation	0.971765	T9	B2	Protoxylem	Protoxylem	Xylem	<= 0.01	<= 0.01	>= 0.6
AAATGGATCCAACTAG_1	sc_12	33092	4628	29433	4366	3659	1312	0.329385	0.0302188	20770	4206	18270	3879	2903	1293	matured xylem pole	Maturation	0.709287	0.273485	matured xylem pole	Maturation	0.77189	0.223303	Mat.Xylem	Mat-10	0.71481	0.208891	Mat.Xylem	Mat-10	0.865516	0.272289	Maturing_Xylem	2.8941	0	0.949501	0	<= 0.05	Mat-10-Protoxylem	Protoxylem	Elongation	0.965692	T9	B2	Protoxylem	Protoxylem	Xylem	<= 0.01	<= 0.01	>= 0.6
AAATGGATCCTCGCAT_1	sc_12	12147	3429	10823	3209	1324	734	1.27604	0.172882	18397	3428	15965	3208	2120	740	hair cells	Elongation	0.354261	0.383074	matured cortex	Elongation	0.342461	0.413597	Cortex	Mat-11	0.449877	0.419725	Cortex	Mat-11	0.387272	0.508296	Maturing_Xylem	0.0230409	0.517	0.785099	1	> 0.05	Columella_6	Lateral Root Cap	Distal Lateral Root Cap	0.757077	T7	non_branch	Procambium	Columella	Columella	> 0.01	<= 0.01	< 0.6
AAATGGATCCTGGGTG_1	sc_12	21496	4001	18738	3785	2758	1077	0.32099	0.00930406	19855	4001	17360	3785	2640	1077	hair cells	Elongation	0.694267	0.406807	hair cells	Elongation	0.644623	0.419691	Hair Cell	Mat-9	0.683135	0.437842	Hair Cell	Mat-10	0.678764	0.502503	Trichoblast	0.467479	0	0.972777	0	<= 0.05	Mat-10-Trichoblast	Trichoblast	Maturation	0.855683	T9	B1	Trichoblast	Trichoblast	Trichoblast	<= 0.01	<= 0.01	>= 0.6
AAATGGATCTGGCCAG_1	sc_12	21791	4804	19263	4484	2528	1147	0.812262	0.110137	20099	4804	17626	4484	2525	1147	phloem pole pericycle	Maturation	0.415359	0.321043	phloem pole pericycle	Maturation	0.445433	0.346861	Phloem Pole Pericycle	Elong-7	0.409869	0.345251	Phloem Pole Pericycle	Elong-8	0.441247	0.453146	Maturing_Xylem	0.177684	0.014	0.458724	0.456143	> 0.05	Elong-8-Procambium	Procambium	Maturation	0.447075	T3	B2	Procambium	Phloem Pole Pericycle	Unknown	> 0.01	<= 0.01	< 0.6
AACAAAGAGAAGGATG_1	sc_12	14078	3898	12461	3639	1617	876	0.745845	0.127859	18411	3897	15949	3638	2154	876	phloem & companion cells	Elongation	0.650208	0.332337	phloem & companion cells	Elongation	0.622224	0.324217	Phloem Pole Pericycle	Elong-7	0.537117	0.375594	Phloem Pole Pericycle	Elong-8	0.531331	0.47416	Phloem_Pole_Pericycle	0.107197	0.003	0.475927	0.123505	> 0.05	Elong-8-Procambium	Procambium	Elongation	0.549123	T4	B2	Procambium	Procambium	Unknown	> 0.01	<= 0.01	>= 0.6
AACAAAGAGACCAAGC_1	sc_12	22566	5529	19613	5148	2953	1476	0.633697	0.558362	20316	5526	17787	5145	2761	1476	phloem pole pericycle	Elongation	0.501815	0.295662	phloem pole pericycle	Maturation	0.475645	0.298146	Phloem Pole Pericycle	Mat-11	0.528191	0.429859	Phloem Pole Pericycle	Mat-11	0.510614	0.416793	Phloem_Pole_Pericycle	0.24332	0.011	0.919652	0.434919	> 0.05	Unknown	Xylem Pole Pericycle	Maturation	0.283833	T1	B2	Xylem Pole Pericycle	Xylem Pole Pericycle	Procambium	> 0.01	<= 0.01	< 0.6
AACAAAGAGTCTAGAA_1	sc_12	24550	4422	19843	4140	4707	1286	0.215886	0	20192	4422	17605	4140	2895	1170	non-hair cells	Meristem	0.499217	0.704661	non-hair cells	Meristem	0.480267	0.716185	Non-Hair Cell	Meri-3	0.522053	0.645234	Non-Hair Cell	Meri-3	0.619199	0.845148	Atrichoblast	0.0401919	0.434	0.844479	1	> 0.05	Unknown	Trichoblast	Meristem	0.0319857	T0	non_branch	Trichoblast	Trichoblast	Trichoblast	> 0.01	<= 0.01	< 0.6
AACAAAGAGTGCTAGG_1	sc_12	25582	5545	22408	5188	3174	1386	0.461262	0.148542	20400	5544	17902	5187	2818	1385	phloem pole pericycle	Maturation	0.689183	0.339839	phloem pole pericycle	Maturation	0.663689	0.359137	Phloem Pole Pericycle	Mat-12	0.689744	0.370661	Phloem Pole Pericycle	Elong-8	0.726087	0.483547	Phloem_Pole_Pericycle	0.572277	0	0.830741	0	<= 0.05	Elong-8-Phloem Pole Pericycle	Phloem Pole Pericycle	Maturation	0.398557	T2	B2	Phloem Pole Pericycle	Phloem Pole Pericycle	Unknown	<= 0.01	<= 0.01	>= 0.6
AACAAAGCAACGTATC_1	sc_12	11768	3817	10205	3554	1563	885	0.875255	0.101971	18298	3817	15823	3554	2135	885	columella	Meristem	0.544526	0.444477	columella	Meristem	0.554153	0.425507	Non-Hair Cell	Meri-1	0.588375	0.438655	Columella	Meri-3	0.611814	0.427561	Mature_Cortex	0.0115162	0.737	0.380886	1	> 0.05	Unknown	Columella	Proximal Columella	0.195591	T0	non_branch	Root Cap	Columella	Unknown	> 0.01	<= 0.01	< 0.6
AACAAAGCACAAAGCG_1	sc_12	19960	5004	17480	4669	2480	1260	0.751503	0.0551102	19694	5002	17212	4667	2480	1260	LRC & non-hair cells	Meristem	0.658245	0.477542	LRC & non-hair cells	Meristem	0.63729	0.435987	Non-Hair Cell	Meri-2	0.646197	0.430701	LRC	Meri-5	0.71222	0.393017	Atrichoblast	0.0492769	0.337	0.786293	1	> 0.05	Unknown	Lateral Root Cap	Proximal Lateral Root Cap	0.263117	T1	non_branch	Root Cap	Root Cap	Unknown	> 0.01	<= 0.01	>= 0.6
AACAAAGGTACTCCCT_1	sc_12	15803	3074	13896	2885	1907	782	1.12637	0	18704	3074	16241	2885	2260	782	hair cells	Maturation	0.629315	0.599658	hair cells	Maturation	0.602058	0.554674	Hair Cell	Mat-10	0.643421	0.511591	Cortex	Mat-10	0.666633	0.572691	Mature_Cortex	0.08172	0.002	0.444674	0.0864545	> 0.05	Mat-10-Atrichoblast	Atrichoblast	Maturation	0.940252	T9	B1	Atrichoblast	Atrichoblast	Unknown	> 0.01	<= 0.01	>= 0.6
AACAAAGGTCCAAATC_1	sc_12	20876	4681	18512	4361	2364	1160	1.05384	0.205978	19890	4679	17428	4359	2386	1160	phloem pole pericycle	Elongation	0.611692	0.31863	phloem pole pericycle	Maturation	0.625702	0.353117	Phloem Pole Pericycle	Elong-8	0.630456	0.38406	Phloem Pole Pericycle	Elong-8	0.642583	0.51246	Phloem_Pole_Pericycle	0.0420093	0.402	0.666794	1	> 0.05	Elong-8-Procambium	Procambium	Elongation	0.514908	T4	B2	Procambium	Procambium	Procambium	> 0.01	<= 0.01	>= 0.6
AACAAAGGTCCGGCAT_1	sc_12	15126	4457	13152	4149	1974	1073	1.00489	0.099167	18382	4457	15952	4149	2210	1073	columella	Meristem	0.502179	0.428231	columella	Meristem	0.476725	0.384697	Columella	Meri-1	0.529868	0.43407	Columella	Mat-11	0.531307	0.380738	Columella	0.00666001	0.787	0.548468	1	> 0.05	Unknown	Columella	Proximal Columella	0.298595	T1	non_branch	Root Cap	Columella	Phloem	> 0.01	<= 0.01	< 0.6
AACAAAGTCGTAGCCG_1	sc_12	31701	4631	28209	4392	3492	1245	0.558342	0.0914798	20678	4332	18171	4024	2854	1244	matured xylem pole	Maturation	0.69906	0.199784	matured xylem pole	Maturation	0.781829	0.169739	Mat.Xylem	Elong-7	0.660554	0.166555	Mat.Xylem	Elong-8	0.845893	0.266582	Maturing_Xylem	2.35081	0	0.949611	0	<= 0.05	Elong-8-Protoxylem	Protoxylem	Elongation	0.961185	T9	B2	Protoxylem	Protoxylem	Unknown	<= 0.01	<= 0.01	>= 0.6
AACAAAGTCTCCGAAA_1	sc_12	40271	5375	35570	5063	4701	1452	0.111743	0.0223486	19541	4148	16997	3788	2865	1330	hair cells	Maturation	0.568367	0.506979	hair cells	Maturation	0.536418	0.490057	Cortex	Mat-10	0.60978	0.451605	Cortex	Mat-10	0.590984	0.549204	Atrichoblast	0.053078	0.011	0.297974	0.372999	> 0.05	Mat-10-Atrichoblast	Atrichoblast	Maturation	0.823056	T8	B2	Phloem Pole Pericycle	Atrichoblast	Unknown	> 0.01	<= 0.01	< 0.6
AACAAAGTCTTTGCGC_1	sc_12	69879	7275	60325	6930	9554	2391	0.173156	0.0844317	19358	4697	16768	4248	2739	1323	hair cells	Maturation	0.695645	0.471358	hair cells	Maturation	0.62778	0.464253	Hair Cell	Mat-10	0.696144	0.442887	Hair Cell	Mat-10	0.651882	0.486168	Trichoblast	0.211613	0	0.832081	0	<= 0.05	Mat-10-Trichoblast	Trichoblast	Maturation	0.726257	T7	B2	Trichoblast	Trichoblast	Unknown	<= 0.01	<= 0.01	>= 0.6
AACAACCAGGTTACCT_1	sc_12	84453	8890	73794	8471	10659	2811	0.221425	0.15038	19204	5076	16567	4516	2671	1351	phloem pole pericycle	Elongation	0.530764	0.454263	phloem pole pericycle	Elongation	0.517522	0.486413	Phloem Pole Pericycle	Elong-7	0.558523	0.502583	Cortex	Elong-8	0.583719	0.572981	Mature_Cortex	0.393371	0	0.639133	0	<= 0.05	Elong-8-Endodermis	Endodermis	Elongation	0.704798	T7	B1	Endodermis	Endodermis	Unknown	<= 0.01	<= 0.01	< 0.6
AACAACCAGTATAACG_1	sc_12	47385	6998	41684	6611	5701	2001	0.251134	0.135064	19625	5017	17154	4668	3043	1695	phloem pole pericycle	Elongation	0.750536	0.301003	phloem pole pericycle	Elongation	0.721803	0.317424	Phloem Pole Pericycle	Elong-7	0.669103	0.38333	Phloem Pole Pericycle	Elong-8	0.679112	0.557254	Phloem_Pole_Pericycle	0.352092	0	0.966813	0	<= 0.05	Elong-8-Phloem Pole Pericycle	Phloem Pole Pericycle	Elongation	0.459289	T3	B2	Phloem Pole Pericycle	Phloem Pole Pericycle	Unknown	<= 0.01	<= 0.01	>= 0.6
AACAACCCAATGCAGG_1	sc_12	4219	1707	3761	1577	458	351	0.782176	0.0711069	17745	3371	15263	3016	1842	624	endodermis & QC cells	Elongation	0.637247	0.495943	endodermis & QC cells	Elongation	0.68002	0.490096	Endodermis	Mat-10	0.661113	0.512561	Endodermis	Elong-8	0.778777	0.618221	Endodermis	0.809237	0	0.941163	0	<= 0.05	Elong-8-Endodermis	Endodermis	Elongation	0.845249	T9	B1	Endodermis	Endodermis	Endodermis	<= 0.01	<= 0.01	>= 0.6
AACAACCCATTCTGTT_1	sc_12	30109	4970	26417	4717	3692	1321	0.18267	0.0398552	19887	4841	17435	4555	2788	1305	hair cells	Maturation	0.69964	0.431197	hair cells	Elongation	0.634368	0.435514	Hair Cell	Mat-9	0.704633	0.386189	Cortex	Elong-7	0.641035	0.484984	Atrichoblast	0.0537225	0.022	0.345308	0.659304	> 0.05	Elong-7-Atrichoblast	Atrichoblast	Elongation	0.766862	T8	B2	Atrichoblast	Atrichoblast	Unknown	> 0.01	<= 0.01	>= 0.6
AACAACCGTCACCGAC_1	sc_12	9164	3022	8028	2790	1136	681	2.06242	0.621999	18432	3231	15967	2949	2137	721	matured cortex	Elongation	0.47293	0.488355	matured cortex	Elongation	0.468343	0.520977	Cortex	Elong-7	0.520753	0.501898	Cortex	Elong-7	0.57626	0.582519	Mature_Cortex	0.0768459	0.028	0.462096	0.798063	> 0.05	Elong-7-Procambium	Procambium	Elongation	0.578653	T5	B1	Procambium	Procambium	Unknown	> 0.01	<= 0.01	< 0.6
AACAACCGTTGCCATA_1	sc_12	7147	2684	6273	2486	874	568	1.63705	0.279838	17538	3433	15210	3192	2064	704	matured cortex	Elongation	0.7355	0.581842	matured cortex	Elongation	0.682048	0.565535	Cortex	Meri-6	0.723989	0.516796	Cortex	Meri-6	0.743905	0.474955	Developing_Cortex	0.111781	0	0.423488	0	<= 0.05	Meri-6-Cortex	Cortex	Meristem	0.444572	T3	non_branch	Cortex	Cortex	Pericycle	<= 0.01	<= 0.01	>= 0.6
AACAACCTCATCTCTA_1	sc_12	7584	2121	6766	1967	818	450	1.91192	0.0131857	17739	2837	15431	2614	2074	626	hair cells	Elongation	0.544216	0.38979	hair cells	Elongation	0.496402	0.35193	Hair Cell	Mat-11	0.56662	0.399186	Hair Cell	Mat-11	0.392123	0.402043	Lateral_Root_Cap	0.0432888	0.033	0.372752	0.912148	> 0.05	Unknown	Lateral Root Cap	Distal Lateral Root Cap	0.677575	T6	non_branch	Root Cap	Root Cap	Unknown	> 0.01	<= 0.01	< 0.6
AACAACCTCTACACTT_1	sc_12	55497	7093	47575	6674	7922	2278	0.221634	0.0756798	19351	4645	16855	4302	2887	1473	hair cells	Maturation	0.642491	0.501339	hair cells	Maturation	0.584825	0.487022	Hair Cell	Mat-10	0.61783	0.450193	Cortex	Mat-11	0.573509	0.504076	Trichoblast	0.184978	0.017	1	0.613828	> 0.05	Mat-11-Trichoblast	Trichoblast	Maturation	0.709312	T7	B2	Trichoblast	Trichoblast	Unknown	> 0.01	<= 0.01	< 0.6
AACAACCTCTATGCCC_1	sc_12	6233	3114	5388	2834	845	655	2.67929	0.369004	16896	3988	14671	3687	2034	789	non-hair cells	Elongation	0.637222	0.438692	non-hair cells	Elongation	0.623741	0.411138	Non-Hair Cell	Meri-5	0.696564	0.403308	Non-Hair Cell	Meri-5	0.634815	0.382383	Columella	0.00762925	0.803	0.394808	1	> 0.05	Unknown	Lateral Root Cap	Proximal Lateral Root Cap	0.46256	T3	non_branch	Columella	Columella	Phloem	> 0.01	<= 0.01	>= 0.6
AACAAGAAGACGCCCT_1	sc_12	30809	7029	25879	6622	4930	1899	1.01594	0.217469	20353	6813	17996	6457	3017	1725	QC cells	Meristem	0.511901	0.714645	columella	Meristem	0.498907	0.694832	Columella	Meri-2	0.511246	0.626784	QC	Meri-2	0.591331	0.677892	Columella	0.0285785	0.811	0.488759	1	> 0.05	Unknown	Cortex	Meristem	0.12686	T0	non_branch	Quiescent Center	Quiescent Center	Columella	> 0.01	<= 0.01	< 0.6
AACAAGAAGACTCTTG_1	sc_12	4554	1956	3993	1833	561	396	1.27361	0.0219587	18004	3317	15483	3023	1945	619	matured cortex	Elongation	0.640449	0.552653	matured cortex	Elongation	0.590241	0.513443	Cortex	Elong-7	0.718252	0.52722	Cortex	Mat-11	0.692415	0.536078	Trichoblast	0.0913272	0.067	0.971319	1	> 0.05	Mat-11-Trichoblast	Trichoblast	Maturation	0.739854	T7	B1	Trichoblast	Trichoblast	Trichoblast	> 0.01	<= 0.01	< 0.6
AACAAGAAGATAACAC_1	sc_12	14316	2772	12835	2621	1481	657	0.642638	0.0139704	18661	2772	16183	2621	2172	657	hair cells	Maturation	0.687132	0.50052	hair cells	Elongation	0.640371	0.514635	Hair Cell	Mat-9	0.684933	0.458977	Cortex	Elong-7	0.717643	0.554646	Atrichoblast	0.0676853	0	0.400654	0	<= 0.05	Elong-7-Atrichoblast	Atrichoblast	Elongation	0.95939	T9	B1	Atrichoblast	Atrichoblast	Unknown	<= 0.01	<= 0.01	>= 0.6
AACAAGAAGGAACGAA_1	sc_12	17665	4039	15515	3794	2150	1015	0.566091	0.0113218	18800	4039	16371	3794	2300	1015	matured cortex	Elongation	0.720245	0.530963	matured cortex	Elongation	0.681944	0.567899	Cortex	Elong-7	0.71341	0.472994	Cortex	Elong-7	0.767749	0.571659	Mature_Cortex	0.276402	0	0.868019	0	<= 0.05	Elong-7-Cortex	Cortex	Elongation	0.70395	T7	B1	Cortex	Cortex	Cortex	<= 0.01	<= 0.01	>= 0.6
AACAAGAAGGACTATA_1	sc_12	24109	4597	21220	4369	2889	1151	0.43967	0.136878	20071	4597	17606	4369	2682	1151	matured cortex	Elongation	0.683997	0.533556	matured cortex	Elongation	0.654219	0.570794	Cortex	Elong-7	0.69998	0.466849	Cortex	Elong-7	0.765458	0.575138	Mature_Cortex	0.559571	0	0.671678	0	<= 0.05	Elong-7-Cortex	Cortex	Elongation	0.825859	T8	B1	Cortex	Cortex	Cortex	<= 0.01	<= 0.01	>= 0.6
AACAAGACAACAACAA_1	sc_12	10009	2712	8625	2540	1384	646	0.68938	0.059946	18504	2810	16025	2625	2187	652	phloem & companion cells	Maturation	0.594068	0.308965	phloem & companion cells	Maturation	0.63794	0.309752	Phloem [SUC2]	Mat-11	0.602931	0.335018	Phloem [SUC2]	Elong-8	0.744157	0.480662	Phloem_Companion_Cells	0.394593	0	0.84613	0	<= 0.05	Unknown	Metaphloem & Companion Cell	Maturation	0.792891	T8	B1	Metaphloem & Companion Cell	Metaphloem & Companion Cell	Phloem	<= 0.01	<= 0.01	>= 0.6
AACAAGACACACCAGC_1	sc_12	71573	8000	61657	7632	9916	2651	0.245903	0.032135	19291	5255	16710	4766	2658	1407	non-hair cells	Elongation	0.703997	0.488179	non-hair cells	Elongation	0.646447	0.486056	Non-Hair Cell	Meri-5	0.707702	0.509893	Hair Cell	Meri-5	0.643127	0.458364	Atrichoblast	0.0693232	0.28	0.97783	1	> 0.05	Meri-5-Atrichoblast	Atrichoblast	Meristem	0.466281	T3	non_branch	Atrichoblast	Atrichoblast	Atrichoblast	> 0.01	<= 0.01	>= 0.6
AACAAGACAGCTTCGG_1	sc_12	9624	3053	8257	2831	1367	722	1.12219	0.270158	18582	3193	16084	2961	2129	730	phloem pole pericycle	Elongation	0.465891	0.441114	phloem pole pericycle	Elongation	0.511854	0.445421	Xylem Pole Pericycle	Elong-7	0.505368	0.443873	Xylem Pole Pericycle	Elong-8	0.55547	0.543697	Meristematic_Xylem	0.171855	0.004	0.862499	0.189129	> 0.05	Unknown	Metaxylem	Elongation	0.678235	T6	B1	Metaxylem	Metaxylem	Unknown	> 0.01	<= 0.01	< 0.6
AACAAGAGTCCACATA_1	sc_12	56545	7779	49588	7419	6957	2389	0.208683	0.175082	19233	5227	16640	4737	2932	1730	endodermis & QC cells	Elongation	0.491628	0.430886	endodermis & QC cells	Elongation	0.538628	0.442782	Endodermis	Elong-7	0.578156	0.423584	Endodermis	Elong-8	0.615944	0.500669	Mature_Cortex	0.0394306	0.568	0.453544	1	> 0.05	Elong-8-Endodermis	Endodermis	Elongation	0.52631	T4	B2	Ground Tissue	Endodermis	Pericycle	> 0.01	<= 0.01	< 0.6
AACAAGAGTTGTCAGT_1	sc_12	3046	1539	2741	1427	305	246	1.01773	0.0328299	17504	3697	15023	3261	1798	649	matured cortex	Elongation	0.691226	0.573342	matured cortex	Elongation	0.662631	0.553629	Cortex	Elong-7	0.747061	0.533028	Cortex	Elong-7	0.765303	0.519922	Mature_Cortex	0.0947098	0.006	0.502936	0.224453	> 0.05	Elong-7-Cortex	Cortex	Elongation	0.611719	T5	non_branch	Cortex	Cortex	Cortex	> 0.01	<= 0.01	>= 0.6
AACACACAGACCAGAC_1	sc_12	21646	5430	18571	5092	3075	1401	0.789984	0.115495	20113	5428	17532	5090	2769	1401	LRC & non-hair cells	Meristem	0.624564	0.589242	LRC & non-hair cells	Meristem	0.611271	0.57822	Non-Hair Cell	Meri-2	0.644992	0.536406	Non-Hair Cell	Meri-3	0.732747	0.574868	Atrichoblast	0.0391095	0.529	0.70407	1	> 0.05	Unknown	Lateral Root Cap	Proximal Lateral Root Cap	0.303232	T1	non_branch	Root Cap	Root Cap	Columella	> 0.01	<= 0.01	>= 0.6
AACACACAGCATGATA_1	sc_12	18580	5154	15919	4792	2661	1361	0.473628	0.215285	18877	5153	16323	4791	2622	1360	matured endodermis	Maturation	0.624444	0.430761	matured endodermis	Maturation	0.633501	0.429427	Endodermis	Mat-11	0.586909	0.444004	Endodermis	Mat-10	0.624324	0.496837	Endodermis	0.803803	0	0.987084	0	<= 0.05	Mat-10-Endodermis	Endodermis	Maturation	0.777449	T8	B2	Endodermis	Endodermis	Pericycle	<= 0.01	<= 0.01	>= 0.6
AACACACAGCGATGCA_1	sc_12	64053	7679	56169	7312	7884	2466	0.19359	0.110846	19465	5065	16810	4546	2893	1641	endodermis & QC cells	Elongation	0.583722	0.471243	endodermis & QC cells	Elongation	0.588496	0.461759	Endodermis	Meri-6	0.571012	0.401212	Endodermis	Elong-7	0.582093	0.448807	Developing_Cortex	0.0416862	0.392	0.637692	1	> 0.05	Unknown	Endodermis	Elongation	0.390828	T2	non_branch	Endodermis	Endodermis	Unknown	> 0.01	<= 0.01	< 0.6
AACACACAGCTGAGTG_1	sc_12	10930	3020	9678	2819	1252	656	0.292772	0.0365965	18417	3030	15934	2830	2124	689	hair cells	Maturation	0.59897	0.522478	hair cells	Maturation	0.554919	0.499125	Cortex	Mat-10	0.605142	0.445401	Cortex	Mat-10	0.59863	0.535215	Phloem	0.00213934	0.926	0.471085	1	> 0.05	Mat-10-Atrichoblast	Atrichoblast	Maturation	0.763246	T7	B2	NA	NA	Atrichoblast	> 0.01	<= 0.01	< 0.6
AACACACAGGCGACAT_1	sc_12	50703	8064	43115	7652	7588	2459	0.433899	0.268229	19543	5662	17316	5520	2930	1663	phloem pole pericycle	Elongation	0.641935	0.366043	phloem pole pericycle	Elongation	0.631493	0.397268	Phloem Pole Pericycle	Mat-11	0.651504	0.44714	Phloem Pole Pericycle	Elong-8	0.71693	0.50689	Phloem_Pole_Pericycle	0.407042	0	0.962264	0	<= 0.05	Elong-8-Xylem Pole Pericycle	Xylem Pole Pericycle	Maturation	0.126393	T0	B2	Xylem Pole Pericycle	Xylem Pole Pericycle	Unknown	<= 0.01	<= 0.01	>= 0.6
AACACACAGGGCAACT_1	sc_12	49571	7774	41864	7353	7707	2425	0.671764	0.252164	19483	5483	17306	5341	2888	1591	phloem pole pericycle	Meristem	0.653041	0.364625	phloem pole pericycle	Elongation	0.630722	0.377769	Phloem Pole Pericycle	Mat-11	0.623964	0.40344	Phloem Pole Pericycle	Meri-3	0.684169	0.487501	Phloem_Pole_Pericycle	0.379963	0	0.96953	0	<= 0.05	Meri-3-Xylem Pole Pericycle	Xylem Pole Pericycle	Maturation	0.18031	T0	B2	Xylem Pole Pericycle	Xylem Pole Pericycle	Unknown	<= 0.01	<= 0.01	>= 0.6
AACACACAGGTAGCAC_1	sc_12	31542	5997	27682	5645	3860	1579	0.656268	0.120474	20189	5719	17688	5306	2898	1537	phloem pole pericycle	Elongation	0.615404	0.359947	phloem pole pericycle	Elongation	0.637922	0.382219	Xylem Pole Pericycle	Elong-7	0.574712	0.376121	Phloem Pole Pericycle	Elong-8	0.573587	0.526641	Phloem_Pole_Pericycle	0.0494457	0.539	0.658662	1	> 0.05	Elong-8-Procambium	Procambium	Elongation	0.614315	T5	B2	Procambium	Procambium	Procambium	> 0.01	<= 0.01	>= 0.6
AACACACAGGTGTGAC_1	sc_12	43269	6827	36970	6457	6299	2052	0.360535	0.330491	19825	5430	17408	5147	2917	1585	phloem pole pericycle	Meristem	0.63829	0.385693	phloem pole pericycle	Elongation	0.605789	0.414593	Xylem Pole Pericycle	Elong-7	0.626791	0.397672	Xylem Pole Pericycle	Elong-8	0.611816	0.521994	Phloem_Pole_Pericycle	0.091088	0.228	0.941493	1	> 0.05	Unknown	Xylem Pole Pericycle	Elongation	0.20192	T0	non_branch	Protoxylem	Xylem Pole Pericycle	Pericycle	> 0.01	<= 0.01	>= 0.6
AACACACGTAGGTAGC_1	sc_12	42769	6145	37548	5839	5221	1695	0.158994	0.0397484	19640	4747	17130	4414	2924	1485	hair cells	Elongation	0.70285	0.422544	hair cells	Elongation	0.650099	0.45694	Hair Cell	Elong-7	0.693057	0.373035	Hair Cell	Elong-7	0.655366	0.460217	Atrichoblast	0.053417	0.03	0.523699	0.844359	> 0.05	Elong-7-Atrichoblast	Atrichoblast	Elongation	0.692	T6	B2	Atrichoblast	Atrichoblast	Unknown	> 0.01	<= 0.01	>= 0.6
AACACACGTCCTCCAT_1	sc_12	23591	5680	20563	5357	3028	1439	0.941037	0.131406	20338	5679	17803	5356	2751	1439	phloem pole pericycle	Elongation	0.605689	0.393589	phloem pole pericycle	Elongation	0.614692	0.43655	Xylem Pole Pericycle	Elong-8	0.600138	0.408018	Phloem Pole Pericycle	Elong-8	0.622706	0.516317	Phloem_Pole_Pericycle	0.0736986	0.372	0.840877	1	> 0.05	Elong-8-Xylem Pole Pericycle	Procambium	Maturation	0.273631	T1	B2	Xylem Pole Pericycle	Xylem Pole Pericycle	Unknown	> 0.01	<= 0.01	>= 0.6
AACACACGTGCACAAG_1	sc_12	15634	4723	13553	4455	2081	1138	1.15773	0.134323	18382	4722	15944	4454	2248	1138	LRC & non-hair cells	Meristem	0.643288	0.503581	LRC & non-hair cells	Meristem	0.612734	0.487151	Non-Hair Cell	Meri-2	0.625642	0.465927	LRC	Meri-3	0.588904	0.473203	Atrichoblast	0.0110534	0.833	0.391361	1	> 0.05	Unknown	Lateral Root Cap	Proximal Lateral Root Cap	0.362989	T2	non_branch	Root Cap	Root Cap	Unknown	> 0.01	<= 0.01	>= 0.6
AACACACGTTGGACCC_1	sc_12	58577	7330	51724	6973	6853	2086	0.341431	0.0836506	19703	4696	17051	4185	3001	1515	phloem pole pericycle	Maturation	0.734318	0.297579	phloem & companion cells	Maturation	0.721185	0.310643	Phloem Pole Pericycle	Elong-7	0.685512	0.333041	Phloem Pole Pericycle	Elong-8	0.645391	0.507305	Phloem_Pole_Pericycle	0.528952	0	0.601554	0	<= 0.05	Elong-8-Phloem Pole Pericycle	Metaphloem & Companion Cell	Elongation	0.540444	T4	B1	Phloem Pole Pericycle	Phloem Pole Pericycle	Unknown	<= 0.01	<= 0.01	>= 0.6
AACACACTCACGAGGA_1	sc_12	7742	2977	6462	2767	1280	729	1.03332	0.167915	18111	3441	15652	3283	2115	744	phloem & companion cells	Elongation	0.532818	0.481164	phloem & companion cells	Elongation	0.538063	0.448807	Phloem [SUC2]	Meri-5	0.464333	0.453015	Phloem [SUC2]	Meri-5	0.427048	0.508775	Maturing_Xylem	0.00304325	0.939	0.546413	1	> 0.05	Unknown	Metaphloem & Companion Cell	Meristem	0.552516	T5	non_branch	Metaphloem & Companion Cell	Xylem Pole Pericycle	Phloem	> 0.01	<= 0.01	< 0.6
AACACACTCGTTCCTG_1	sc_12	11481	3539	10105	3320	1376	809	1.0365	0.0871004	18323	3539	15862	3321	2097	817	LRC & non-hair cells	Elongation	0.629985	0.338468	LRC & non-hair cells	Elongation	0.609959	0.330378	Non-Hair Cell	Meri-5	0.599048	0.320081	LRC	Mat-11	0.50123	0.344624	Lateral_Root_Cap	0.0336254	0.204	0.331725	1	> 0.05	LRC_4	Lateral Root Cap	Proximal Lateral Root Cap	0.545509	T4	non_branch	Root Cap	Root Cap	Lateral Root Cap	> 0.01	<= 0.01	>= 0.6
AACACACTCTGCTCTG_1	sc_12	38387	5643	33043	5357	5344	1730	0.385547	0.0755464	19994	4804	17506	4556	2951	1527	hair cells	Maturation	0.64307	0.449861	hair cells	Maturation	0.578448	0.458922	Hair Cell	Mat-9	0.639279	0.441372	Hair Cell	Mat-10	0.655905	0.492308	Trichoblast	0.136277	0.01	0.600582	0.344361	> 0.05	Mat-10-Trichoblast	Trichoblast	Maturation	0.784052	T8	B1	Trichoblast	Trichoblast	Trichoblast	> 0.01	<= 0.01	< 0.6
AACAGGGAGACAGCTG_1	sc_12	25112	4936	22215	4654	2897	1244	0.286716	0.1115	20082	4936	17543	4654	2686	1244	endodermis & QC cells	Maturation	0.538725	0.409425	endodermis & QC cells	Maturation	0.556988	0.407757	Endodermis	Mat-10	0.618055	0.422428	Endodermis	Elong-8	0.656421	0.501757	Endodermis	0.0684076	0.338	0.699063	1	> 0.05	Elong-8-Endodermis	Endodermis	Elongation	0.622295	T5	B2	Endodermis	Endodermis	Unknown	> 0.01	<= 0.01	< 0.6
AACAGGGAGATGCAGC_1	sc_12	24862	5670	21738	5383	3124	1400	0.522886	0.060333	20310	5668	17796	5381	2775	1400	LRC & non-hair cells	Meristem	0.663735	0.553683	LRC & non-hair cells	Meristem	0.640455	0.531274	Non-Hair Cell	Meri-2	0.657736	0.520289	Non-Hair Cell	Meri-3	0.701541	0.511459	Atrichoblast	0.0589807	0.386	0.736563	1	> 0.05	Unknown	Lateral Root Cap	Proximal Lateral Root Cap	0.244125	T1	non_branch	Root Cap	Root Cap	Lateral Root Cap	> 0.01	<= 0.01	>= 0.6
AACAGGGAGCGTGCTC_1	sc_12	11142	3070	9636	2837	1506	752	0.403877	0.0359002	18466	3073	16013	2850	2138	752	phloem pole pericycle	Maturation	0.636839	0.343484	phloem pole pericycle	Maturation	0.63712	0.361522	Phloem Pole Pericycle	Mat-11	0.646742	0.346029	Phloem Pole Pericycle	Elong-8	0.749618	0.4893	Phloem_Pole_Pericycle	0.312665	0	0.985565	0	<= 0.05	Unknown	Phloem Pole Pericycle	Elongation	0.575769	T5	B1	Phloem Pole Pericycle	Phloem Pole Pericycle	Pericycle	<= 0.01	<= 0.01	>= 0.6
AACAGGGCAACCACGC_1	sc_12	21075	3979	18310	3755	2765	1082	0.830368	0.0521945	19836	3979	17302	3755	2642	1082	hair cells	Maturation	0.715549	0.570865	hair cells	Maturation	0.651278	0.552793	Hair Cell	Mat-10	0.709805	0.502039	Cortex	Mat-10	0.692091	0.569246	Trichoblast	0.289564	0	0.979596	0	<= 0.05	Mat-10-Trichoblast	Trichoblast	Maturation	0.863658	T9	B1	Trichoblast	Trichoblast	Trichoblast	<= 0.01	<= 0.01	>= 0.6
AACAGGGCACAGTCGC_1	sc_12	25218	4283	22275	4048	2943	1181	0.46792	0.0594813	19982	4282	17465	4047	2687	1181	endodermis & QC cells	Maturation	0.641382	0.41223	endodermis & QC cells	Elongation	0.686523	0.464227	Endodermis	Elong-7	0.678784	0.462492	Endodermis	Elong-8	0.785984	0.561668	Mature_Cortex	0.0887893	0.025	0.257987	0.730017	> 0.05	Elong-8-Endodermis	Endodermis	Elongation	0.757272	T7	B1	Endodermis	Endodermis	Endodermis	> 0.01	<= 0.01	>= 0.6
AACAGGGCAGAAATTG_1	sc_12	9623	2762	8312	2589	1311	645	0.841733	0.0207835	18579	2905	16061	2700	2147	661	matured cortex	Maturation	0.611139	0.521837	matured cortex	Maturation	0.554439	0.515419	Cortex	Mat-10	0.666848	0.478716	Cortex	Mat-11	0.662444	0.537321	Mature_Cortex	0.0749683	0.014	0.576338	0.456143	> 0.05	Mat-11-Atrichoblast	Atrichoblast	Maturation	0.818066	T8	B1	Columella	Atrichoblast	Unknown	> 0.01	<= 0.01	< 0.6
AACAGGGCAGCTTCCT_1	sc_12	11804	2368	10411	2202	1393	628	1.8553	0.0762453	18606	2368	16124	2202	2165	637	hair cells	Maturation	0.653447	0.528397	hair cells	Maturation	0.619506	0.498522	Cortex	Mat-9	0.661038	0.458794	Cortex	Mat-10	0.723856	0.518325	Atrichoblast	0.0462386	0.001	0.416993	0.0461708	<= 0.05	Mat-10-Atrichoblast	Atrichoblast	Elongation	0.936219	T9	B1	Atrichoblast	Atrichoblast	Atrichoblast	> 0.01	<= 0.01	>= 0.6
AACAGGGCAGTGTGGA_1	sc_12	91435	9031	78154	8620	13281	3017	0.063433	0.0557773	18959	5195	16392	4698	2542	1211	matured cortex	Elongation	0.606745	0.541558	matured cortex	Elongation	0.533562	0.544442	Cortex	Meri-6	0.611694	0.477628	Cortex	Elong-7	0.541399	0.557449	Developing_Cortex	0.0307176	0.534	0.509626	1	> 0.05	Elong-7-Trichoblast	Trichoblast	Meristem	0.370745	T2	non_branch	Trichoblast	Trichoblast	Trichoblast	> 0.01	<= 0.01	< 0.6
AACAGGGGTACTGTTG_1	sc_12	93229	8434	82018	8078	11211	2672	0.180201	0.102972	18977	4766	16351	4245	2565	1188	matured cortex	Elongation	0.733338	0.443003	matured cortex	Elongation	0.683781	0.479334	Cortex	Elong-7	0.749305	0.406208	Cortex	Elong-7	0.774553	0.519469	Mature_Cortex	0.281374	0	0.7143	0	<= 0.05	Elong-7-Cortex	Cortex	Maturation	0.648474	T6	B2	Cortex	Cortex	Unknown	<= 0.01	<= 0.01	>= 0.6
AACAGGGGTAGGATAT_1	sc_12	8899	2581	7959	2408	940	552	1.51702	0.0786605	18173	2924	15773	2662	2137	684	hair cells	Elongation	0.561101	0.38492	hair cells	Elongation	0.514065	0.366924	Non-Hair Cell	Mat-11	0.578812	0.385374	Cortex	Mat-11	0.422155	0.457376	Maturing_Xylem	0.0763494	0.086	0.573535	1	> 0.05	Unknown	Lateral Root Cap	Distal Lateral Root Cap	0.669969	T6	non_branch	Root Cap	Root Cap	Unknown	> 0.01	<= 0.01	< 0.6
AACAGGGGTCGCATCG_1	sc_12	48311	7321	41810	6933	6501	2167	0.902486	0.27737	19538	5221	17162	4943	2929	1644	phloem pole pericycle	Elongation	0.606157	0.343279	phloem pole pericycle	Elongation	0.611582	0.390688	Phloem Pole Pericycle	Mat-11	0.625761	0.390015	Phloem Pole Pericycle	Elong-8	0.734036	0.49899	Phloem_Pole_Pericycle	0.401041	0	0.961043	0	<= 0.05	Elong-8-Xylem Pole Pericycle	Xylem Pole Pericycle	Maturation	0.213915	T1	B2	Xylem Pole Pericycle	Xylem Pole Pericycle	Unknown	<= 0.01	<= 0.01	>= 0.6
AACAGGGGTTCGTAAC_1	sc_12	45856	6564	39494	6194	6362	1928	0.115579	0.0763259	19465	4717	17080	4495	2898	1447	matured endodermis	Maturation	0.481341	0.576459	hair cells	Maturation	0.435614	0.521683	Cortex	Mat-10	0.492638	0.506381	Cortex	Mat-10	0.4788	0.568769	Endodermis	0.382292	0	0.742771	0	<= 0.05	Mat-10-Trichoblast	Trichoblast	Maturation	0.811443	T8	B2	Trichoblast	Trichoblast	Trichoblast	<= 0.01	<= 0.01	< 0.6
AACAGGGTCACCACAA_1	sc_12	6499	2228	5815	2057	684	461	2.00031	0.015387	17764	3165	15475	2898	1952	652	hair cells	Elongation	0.562982	0.463056	non-hair cells	Elongation	0.518934	0.405106	Non-Hair Cell	Mat-11	0.595932	0.428337	Non-Hair Cell	Mat-11	0.455427	0.437115	Mature_Cortex	0.00800921	0.736	0.743896	1	> 0.05	LRC_4	Columella	Distal Columella	0.627587	T6	non_branch	Root Cap	Columella	Lateral Root Cap	> 0.01	<= 0.01	< 0.6
AACAGGGTCATGCATG_1	sc_12	9314	2727	8340	2542	974	584	1.21323	0.0966287	18388	2983	15892	2682	2144	682	hair cells	Maturation	0.547637	0.322691	LRC & non-hair cells	Elongation	0.52144	0.294685	Non-Hair Cell	Mat-10	0.563574	0.317557	LRC	Mat-11	0.524041	0.383967	Columella	0.030128	0.369	0.680824	1	> 0.05	Unknown	Lateral Root Cap	Distal Lateral Root Cap	0.680085	T6	non_branch	Root Cap	Root Cap	Unknown	> 0.01	<= 0.01	< 0.6
AACAGGGTCTGCTTAT_1	sc_12	10243	2964	8892	2757	1351	702	1.43513	0.10739	18350	3015	15870	2800	2128	710	phloem & companion cells	Elongation	0.578862	0.335122	phloem & companion cells	Elongation	0.608033	0.307226	Phloem [SUC2]	Elong-7	0.569824	0.314646	Phloem [SUC2]	Elong-8	0.634893	0.428308	Phloem_Companion_Cells	0.548531	0	0.849454	0	<= 0.05	Unknown	Metaphloem & Companion Cell	Maturation	0.725805	T7	B2	Metaphloem & Companion Cell	Metaphloem & Companion Cell	Phloem	<= 0.01	<= 0.01	>= 0.6
AACCAACAGGTCATAA_1	sc_12	6835	2289	5953	2111	882	561	1.2436	0	18401	3026	15985	2815	2121	666	phloem pole pericycle	Elongation	0.600634	0.429177	phloem pole pericycle	Elongation	0.631348	0.444114	Phloem Pole Pericycle	Elong-7	0.58641	0.495355	Phloem Pole Pericycle	Elong-8	0.677995	0.621618	Phloem_Pole_Pericycle	0.193044	0.002	0.968169	0.104609	> 0.05	Unknown	Phloem Pole Pericycle	Elongation	0.518196	T4	B1	Quiescent Center	NA	Unknown	> 0.01	<= 0.01	>= 0.6
AACCAACAGTGCGCTC_1	sc_12	19822	4204	16970	3932	2852	1107	0.277469	0.0252245	19587	4204	16939	3932	2668	1107	hair cells	Maturation	0.567046	0.49902	hair cells	Maturation	0.505002	0.472935	Cortex	Mat-10	0.562596	0.466537	Cortex	Mat-10	0.545212	0.551371	Trichoblast	0.0127643	0.735	0.82995	1	> 0.05	Mat-10-Trichoblast	Trichoblast	Maturation	0.807517	T8	B2	Trichoblast	Trichoblast	Unknown	> 0.01	<= 0.01	< 0.6
AACCAACAGTGTAGAT_1	sc_12	30784	4951	26488	4614	4296	1399	0.10395	0.0259875	19881	4764	17384	4433	2838	1333	hair cells	Elongation	0.660482	0.419442	hair cells	Elongation	0.566415	0.427755	Hair Cell	Mat-9	0.694541	0.423141	Hair Cell	Elong-7	0.618289	0.503217	Atrichoblast	0.0262383	0.584	0.851703	1	> 0.05	Elong-7-Trichoblast	Trichoblast	Elongation	0.679359	T6	B2	Trichoblast	Trichoblast	Unknown	> 0.01	<= 0.01	< 0.6
AACCAACCATGTGTCA_1	sc_12	6848	2552	6049	2373	799	518	2.51168	0.233645	17920	3270	15572	3030	2045	666	matured cortex	Elongation	0.712346	0.581447	matured cortex	Elongation	0.699201	0.586279	Cortex	Elong-7	0.726205	0.501013	Cortex	Elong-7	0.769668	0.549816	Mature_Cortex	0.238728	0	0.776881	0	<= 0.05	Elong-7-Cortex	Cortex	Elongation	0.661966	T6	non_branch	Cortex	Cortex	Cortex	<= 0.01	<= 0.01	>= 0.6
AACCAACGTAGGTACG_1	sc_12	52769	6403	46376	6058	6393	1843	0.269097	0.036006	19297	4262	16794	3879	2869	1364	hair cells	Maturation	0.713575	0.458061	hair cells	Elongation	0.661784	0.443947	Hair Cell	Elong-7	0.708954	0.407357	Cortex	Elong-7	0.641747	0.475311	Atrichoblast	0.0518929	0.009	0.413481	0.315379	> 0.05	Elong-7-Atrichoblast	Atrichoblast	Elongation	0.737734	T7	B2	Atrichoblast	Atrichoblast	Atrichoblast	> 0.01	<= 0.01	>= 0.6
AACCAACGTAGTCACT_1	sc_12	70168	7488	60173	7141	9995	2458	0.128264	0.0584312	19170	4668	16601	4235	2584	1201	hair cells	Elongation	0.670993	0.437382	hair cells	Maturation	0.593219	0.423979	Hair Cell	Mat-10	0.698218	0.459068	Hair Cell	Mat-10	0.677011	0.494308	Trichoblast	0.103015	0.025	0.665743	0.730017	> 0.05	Mat-10-Trichoblast	Trichoblast	Maturation	0.692351	T6	B2	Trichoblast	Trichoblast	Unknown	> 0.01	<= 0.01	< 0.6
AACCAACGTCCTGGGT_1	sc_12	44164	6323	38747	5967	5417	1866	0.353229	0.0951001	20077	4841	17599	4474	3016	1612	matured xylem pole	Maturation	0.6286	0.255089	matured xylem pole	Maturation	0.670571	0.249054	Mat.Xylem	Mat-10	0.644518	0.273293	Mat.Xylem	Elong-8	0.744043	0.326314	Maturing_Xylem	0.708219	0	0.84599	0	<= 0.05	Elong-8-Protoxylem	Protoxylem	Elongation	0.823357	T8	B2	Protoxylem	Protoxylem	Xylem	<= 0.01	<= 0.01	>= 0.6
AACCAACGTCGAGTTT_1	sc_12	27366	5733	23931	5357	3435	1524	0.233867	0.0511584	20450	5731	17933	5351	2889	1523	phloem pole pericycle	Maturation	0.708538	0.285602	phloem pole pericycle	Maturation	0.664586	0.323355	Phloem Pole Pericycle	Mat-11	0.6987	0.350036	Phloem Pole Pericycle	Elong-8	0.724926	0.452873	Phloem_Pole_Pericycle	0.388676	0	0.905083	0	<= 0.05	Unknown	Phloem Pole Pericycle	Maturation	0.405745	T3	B2	Phloem Pole Pericycle	Phloem Pole Pericycle	Phloem	<= 0.01	<= 0.01	>= 0.6
AACCAACGTGGACTGA_1	sc_12	7182	2574	6294	2397	888	559	0.501253	0	18227	3165	15798	2953	2127	656	matured cortex	Elongation	0.669215	0.576177	matured cortex	Elongation	0.626255	0.591945	Cortex	Elong-7	0.657141	0.529346	Cortex	Elong-7	0.679146	0.621638	Mature_Cortex	0.0893833	0.008	0.513085	0.285942	> 0.05	Unknown	Endodermis	Elongation	0.440879	T3	B1	Endodermis	Endodermis	Procambium	> 0.01	<= 0.01	>= 0.6
AACCAACTCATCGCAA_1	sc_12	106923	9474	92361	9093	14562	3244	0.174892	0.0982015	19729	5380	17141	4860	2704	1340	phloem pole pericycle	Meristem	0.584122	0.396217	phloem pole pericycle	Elongation	0.557288	0.382837	Phloem Pole Pericycle	Meri-5	0.434966	0.510459	Phloem [SUC2]	Meri-5	0.415217	0.499928	Phloem_Pole_Pericycle	0.253419	0	0.793345	0	<= 0.05	Unknown	Phloem Pole Pericycle	Meristem	0.198455	T0	non_branch	Metaphloem & Companion Cell	Xylem Pole Pericycle	Pericycle	<= 0.01	<= 0.01	< 0.6
AACCAACTCCTGGCTT_1	sc_12	108745	9509	91670	9140	17075	3505	0.196791	0.0993149	19141	5501	16621	5077	2604	1332	hair cells	Elongation	0.731943	0.570158	hair cells	Elongation	0.673451	0.565083	Hair Cell	Meri-5	0.773082	0.579228	Hair Cell	Meri-5	0.803932	0.528121	Atrichoblast	0.00525705	0.96	0.479518	1	> 0.05	Meri-5-Trichoblast	Trichoblast	Meristem	0.454223	T3	non_branch	Trichoblast	Trichoblast	Unknown	> 0.01	<= 0.01	>= 0.6
AACCAACTCGGAGCAA_1	sc_12	19673	3489	17599	3291	2074	828	0.371067	0.0254155	19536	3489	17223	3291	2261	824	matured xylem pole	Maturation	0.64316	0.305576	matured xylem pole	Maturation	0.713988	0.249403	Mat.Xylem	Mat-10	0.630412	0.262571	Mat.Xylem	Mat-10	0.833373	0.293027	Maturing_Xylem	3.46561	0	0.989672	0	<= 0.05	Mat-10-Protoxylem	Protoxylem	Maturation	0.924301	T9	B2	Protoxylem	Protoxylem	Unknown	<= 0.01	<= 0.01	>= 0.6
AACCAACTCTGCGGAC_1	sc_12	16584	4009	14340	3755	2244	967	1.08538	0.144718	18566	4009	16117	3755	2346	967	phloem & companion cells	Elongation	0.62698	0.285773	phloem & companion cells	Maturation	0.673715	0.306775	Phloem [SUC2]	Elong-8	0.597269	0.329727	Phloem [SUC2]	Elong-8	0.765894	0.419315	Phloem_Companion_Cells	0.485089	0	0.739508	0	<= 0.05	Elong-8-Metaphloem & Companion Cell	Metaphloem & Companion Cell	Maturation	0.709946	T7	B2	Metaphloem & Companion Cell	Metaphloem & Companion Cell	Unknown	<= 0.01	<= 0.01	>= 0.6
AACCACACATGACGTT_1	sc_12	17443	3718	15564	3499	1879	873	0.837012	0.0802614	18571	3717	16240	3498	2181	873	matured xylem pole	Maturation	0.586716	0.319625	matured xylem pole	Maturation	0.713921	0.263008	Mat.Xylem	Mat-10	0.53695	0.277614	Mat.Xylem	Elong-7	0.791172	0.322982	Maturing_Xylem	2.16909	0	0.941983	0	<= 0.05	Elong-7-Protoxylem	Protoxylem	Maturation	0.87675	T9	B2	Protoxylem	Protoxylem	Unknown	<= 0.01	<= 0.01	>= 0.6
AACCACACATGCAGCC_1	sc_12	20528	5447	17477	5109	3051	1381	1.97779	0.336126	19898	5446	17232	5108	2762	1381	LRC & non-hair cells	Meristem	0.625751	0.622328	columella	Meristem	0.641298	0.620964	Non-Hair Cell	Meri-2	0.632415	0.619019	Non-Hair Cell	Meri-3	0.676238	0.626068	Atrichoblast	0.0230489	0.746	0.879698	1	> 0.05	Unknown	Lateral Root Cap	Proximal Lateral Root Cap	0.150622	T0	non_branch	Root Cap	Root Cap	Unknown	> 0.01	<= 0.01	>= 0.6
AACCACACATGGGTCC_1	sc_12	52202	8044	45101	7635	7101	2369	0.365886	0.118769	19355	5516	16973	5197	2960	1725	phloem pole pericycle	Elongation	0.668017	0.394827	phloem pole pericycle	Elongation	0.658862	0.427631	Xylem Pole Pericycle	Elong-8	0.651097	0.43925	Xylem Pole Pericycle	Elong-8	0.661472	0.563091	Phloem_Pole_Pericycle	0.270503	0.006	0.941925	0.264943	> 0.05	Elong-8-Xylem Pole Pericycle	Xylem Pole Pericycle	Maturation	0.21385	T1	B2	Xylem Pole Pericycle	Xylem Pole Pericycle	Unknown	> 0.01	<= 0.01	>= 0.6
AACCACAGTAATGTGA_1	sc_12	33549	5476	28898	5161	4651	1583	0.116248	0.107306	20053	5080	17584	4788	2896	1466	hair cells	Maturation	0.612499	0.494119	hair cells	Maturation	0.532142	0.483474	Hair Cell	Mat-10	0.612186	0.462525	Hair Cell	Mat-10	0.498366	0.499686	Trichoblast	0.0585239	0.357	0.961197	1	> 0.05	Mat-10-Trichoblast	Trichoblast	Maturation	0.787741	T8	B2	Trichoblast	Trichoblast	Unknown	> 0.01	<= 0.01	< 0.6
AACCACAGTCCATCTC_1	sc_12	15481	3589	13911	3353	1570	817	1.22731	0.0129191	18492	3589	16109	3353	2122	817	columella	Maturation	0.439144	0.274666	columella	Maturation	0.441385	0.297689	LRC	Mat-11	0.494201	0.301361	Columella	Mat-11	0.443268	0.414659	Columella	0.045192	0.255	0.968527	1	> 0.05	Unknown	Columella	Distal Columella	0.762503	T7	non_branch	Root Cap	Columella	Unknown	> 0.01	<= 0.01	< 0.6
AACCACAGTCCCGGTA_1	sc_12	30356	4854	26498	4587	3858	1290	0.332718	0.154829	19938	4645	17503	4369	2798	1260	matured cortex	Maturation	0.72134	0.57483	matured cortex	Maturation	0.685076	0.567005	Cortex	Mat-11	0.768881	0.554972	Cortex	Mat-10	0.794729	0.586824	Mature_Cortex	0.297538	0	0.792495	0	<= 0.05	Mat-10-Cortex	Cortex	Maturation	0.848629	T9	B1	Cortex	Cortex	Unknown	<= 0.01	<= 0.01	>= 0.6
AACCACAGTGCCGTAC_1	sc_12	16322	3274	14442	3074	1880	838	0.698444	0.0306335	18653	3274	16239	3074	2227	835	hair cells	Maturation	0.689273	0.569287	hair cells	Maturation	0.65442	0.53788	Hair Cell	Mat-10	0.695922	0.492841	Cortex	Mat-10	0.715078	0.548051	Mature_Cortex	0.158748	0	0.469184	0	<= 0.05	Mat-10-Atrichoblast	Atrichoblast	Maturation	0.986566	T9	B1	Atrichoblast	Atrichoblast	Atrichoblast	<= 0.01	<= 0.01	>= 0.6
AACCACAGTTGCTGAT_1	sc_12	34576	7039	30079	6648	4497	1883	0.728829	0.309463	20451	6542	17939	6139	2955	1794	phloem pole pericycle	Elongation	0.698561	0.360735	phloem pole pericycle	Elongation	0.671288	0.397336	Phloem Pole Pericycle	Elong-8	0.649493	0.395188	Phloem Pole Pericycle	Elong-8	0.699941	0.520648	Phloem_Pole_Pericycle	0.388027	0	0.981754	0	<= 0.05	Unknown	Xylem Pole Pericycle	Maturation	0.298097	T1	B2	Xylem Pole Pericycle	Xylem Pole Pericycle	Phloem	<= 0.01	<= 0.01	>= 0.6
AACCACAGTTGTGTTG_1	sc_12	23311	5351	19472	5028	3839	1445	0.223071	0.0857964	20151	5351	17558	5028	2839	1420	hair cells	Elongation	0.669657	0.523867	hair cells	Elongation	0.634715	0.521342	Hair Cell	Meri-5	0.699678	0.548357	Hair Cell	Meri-5	0.736883	0.553077	Developing_Cortex	0.00173259	0.987	0.583212	1	> 0.05	Meri-5-Trichoblast	Trichoblast	Meristem	0.316987	T2	non_branch	Trichoblast	Trichoblast	Pericycle	> 0.01	<= 0.01	>= 0.6
AACCACATCGGTCAGC_1	sc_12	42219	7640	36588	7249	5631	2169	0.731898	0.182382	20312	6309	17781	5881	3106	1883	LRC & non-hair cells	Meristem	0.606952	0.604097	LRC & non-hair cells	Meristem	0.529462	0.564406	Non-Hair Cell	Meri-5	0.587225	0.562086	Non-Hair Cell	Meri-5	0.520148	0.559414	Developing_Cortex	0.138518	0.007	0.513416	0.254773	> 0.05	Meri-5-Atrichoblast	Atrichoblast	Meristem	0.269776	T1	non_branch	Atrichoblast	Atrichoblast	Unknown	> 0.01	<= 0.01	< 0.6
AACCACATCGTAGTCA_1	sc_12	80487	10239	68033	9778	12454	3239	0.648552	0.150335	20113	6247	17454	5626	2659	1255	phloem & companion cells	Meristem	0.438933	0.610754	phloem & companion cells	Meristem	0.427297	0.610515	Phloem [SUC2]	Meri-3	0.570581	0.53427	Phloem [SUC2]	Meri-3	0.481662	0.656486	Phloem_Pole_Pericycle	0.165917	0.007	0.70322	0.254773	> 0.05	Unknown	Atrichoblast	Meristem	0.0844477	T0	non_branch	Cortex	Cortex	Atrichoblast	> 0.01	<= 0.01	< 0.6
AACCATGAGAAGTGTT_1	sc_12	6449	2066	5814	1935	635	402	1.44208	0.0310126	17776	3068	15473	2797	1931	633	hair cells	Elongation	0.534428	0.459542	hair cells	Elongation	0.468002	0.426517	Hair Cell	Mat-11	0.570882	0.441057	Cortex	Mat-11	0.433999	0.48192	Maturing_Xylem	0.0768246	0.084	0.606517	1	> 0.05	Unknown	Lateral Root Cap	Distal Lateral Root Cap	0.702741	T7	non_branch	Root Cap	Columella	Lateral Root Cap	> 0.01	<= 0.01	< 0.6
AACCATGAGGTAAGTT_1	sc_12	15985	3949	14102	3704	1883	941	0.556772	0.0250235	18492	3949	16060	3704	2197	941	columella	Elongation	0.49296	0.269834	columella	Maturation	0.49838	0.251349	Columella	Meri-1	0.527773	0.315241	Columella	Mat-11	0.580538	0.380592	Columella	0.059855	0.029	0.442483	0.821505	> 0.05	Unknown	Columella	Distal Columella	0.621605	T5	non_branch	Root Cap	Columella	Unknown	> 0.01	<= 0.01	< 0.6
AACCATGAGTCACAGG_1	sc_12	54089	6829	46722	6474	7367	2009	0.0868938	0.0702546	19004	4474	16588	4136	2763	1329	hair cells	Elongation	0.691533	0.457626	hair cells	Elongation	0.607727	0.445969	Hair Cell	Mat-9	0.725661	0.447542	Hair Cell	Mat-10	0.657023	0.477697	Trichoblast	0.0928555	0.101	0.948161	1	> 0.05	Mat-10-Trichoblast	Trichoblast	Elongation	0.659486	T6	B2	Trichoblast	Trichoblast	Unknown	> 0.01	<= 0.01	>= 0.6
AACCATGCAGAACTAA_1	sc_12	130060	9181	112947	8864	17113	3212	0.131478	0.0561279	19090	4847	16515	4409	2665	1297	matured cortex	Elongation	0.656259	0.535354	matured cortex	Elongation	0.604853	0.537877	Cortex	Meri-6	0.667007	0.527542	Cortex	Meri-6	0.676243	0.502411	Developing_Cortex	0.235508	0	0.632367	0	<= 0.05	Meri-6-Cortex	Cortex	Meristem	0.439679	T3	non_branch	Cortex	Cortex	Unknown	<= 0.01	<= 0.01	>= 0.6
AACCATGCATCCAACA_1	sc_12	29693	4981	26506	4671	3187	1287	0.400768	0.178493	20198	4768	17703	4380	2780	1287	phloem pole pericycle	Maturation	0.515394	0.316456	phloem pole pericycle	Maturation	0.50377	0.33686	Phloem Pole Pericycle	Mat-10	0.564907	0.290048	Phloem Pole Pericycle	Mat-10	0.598209	0.454292	Maturing_Xylem	0.0800911	0.194	0.580456	1	> 0.05	Unknown	Procambium	Maturation	0.69735	T7	B2	Protoxylem	Protoxylem	Unknown	> 0.01	<= 0.01	< 0.6
AACCATGGTCGGAACA_1	sc_12	54133	7149	47741	6777	6392	2037	0.266011	0.105296	19269	4648	16822	4265	2921	1551	phloem pole pericycle	Elongation	0.749612	0.393203	phloem pole pericycle	Elongation	0.704086	0.406306	Phloem Pole Pericycle	Elong-7	0.636903	0.4778	Phloem Pole Pericycle	Elong-8	0.638602	0.605976	Phloem_Pole_Pericycle	0.160452	0.002	0.691122	0.0864545	> 0.05	Elong-8-Phloem Pole Pericycle	Phloem Pole Pericycle	Elongation	0.33719	T2	B1	Phloem Pole Pericycle	Phloem Pole Pericycle	Unknown	> 0.01	<= 0.01	>= 0.6
AACCATGGTGGGAGAG_1	sc_12	35990	6821	31285	6432	4705	1833	0.505696	0.255627	20371	6208	17846	5799	2967	1711	phloem pole pericycle	Elongation	0.637564	0.32155	phloem pole pericycle	Elongation	0.631688	0.358129	Phloem Pole Pericycle	Mat-11	0.642328	0.387469	Phloem Pole Pericycle	Elong-8	0.733478	0.496317	Phloem_Pole_Pericycle	0.394603	0.001	0.98805	0.0570619	> 0.05	Elong-8-Xylem Pole Pericycle	Xylem Pole Pericycle	Maturation	0.249239	T1	B2	Xylem Pole Pericycle	Xylem Pole Pericycle	Unknown	> 0.01	<= 0.01	>= 0.6
AACCATGTCGGCTGTG_1	sc_12	3002	1526	2524	1410	478	311	0.266489	0.166556	17542	3735	14759	3354	1918	595	matured cortex	Elongation	0.663415	0.585078	matured cortex	Elongation	0.60003	0.533672	Cortex	Elong-7	0.712131	0.525151	Cortex	Meri-5	0.63638	0.571455	Maturing_Xylem	0.0234192	0.698	0.593129	1	> 0.05	Meri-5-Trichoblast	Trichoblast	Meristem	0.286622	T1	non_branch	Trichoblast	Trichoblast	Unknown	> 0.01	<= 0.01	>= 0.6
AACCCAAAGACTTCAC_1	sc_12	8854	2434	8046	2260	808	497	2.02169	0.0903546	18171	2847	15790	2531	2025	657	hair cells	Elongation	0.541243	0.362632	columella	Elongation	0.465837	0.334774	Hair Cell	Mat-11	0.532659	0.363522	Columella	Mat-11	0.486404	0.405381	Columella	0.00666001	0.715	0.819336	1	> 0.05	Unknown	Columella	Distal Columella	0.592266	T5	non_branch	Root Cap	Columella	Lateral Root Cap	> 0.01	<= 0.01	< 0.6
AACCCAAAGCACTCAT_1	sc_12	44674	6529	39510	6189	5164	1869	0.212652	0.0604378	19575	4878	17125	4501	3005	1682	endodermis & QC cells	Elongation	0.578521	0.36281	endodermis & QC cells	Elongation	0.608038	0.39454	Endodermis	Elong-7	0.604397	0.395615	Endodermis	Elong-8	0.689747	0.511386	Maturing_Xylem	0.830514	0	0.793666	0	<= 0.05	Elong-8-Endodermis	Endodermis	Elongation	0.606602	T5	B2	Endodermis	Endodermis	Endodermis	<= 0.01	<= 0.01	>= 0.6
AACCCAACAAGTATAG_1	sc_12	27632	6063	23927	5719	3705	1589	0.821511	0.148379	20379	6055	17861	5711	2894	1572	LRC & non-hair cells	Meristem	0.646677	0.597602	LRC & non-hair cells	Meristem	0.611253	0.573688	Non-Hair Cell	Meri-2	0.65193	0.523767	Non-Hair Cell	Meri-3	0.67496	0.529156	Atrichoblast	0.0182105	0.852	0.726478	1	> 0.05	Unknown	Lateral Root Cap	Proximal Lateral Root Cap	0.257745	T1	non_branch	Root Cap	Root Cap	Unknown	> 0.01	<= 0.01	>= 0.6
AACCCAACACTCCGGA_1	sc_12	9636	2703	8115	2517	1521	684	0.612287	0.0207555	18518	2881	15980	2699	2185	684	phloem & companion cells	Elongation	0.603301	0.40156	phloem & companion cells	Elongation	0.625327	0.360535	Phloem [SUC2]	Elong-7	0.543382	0.413236	Phloem [SUC2]	Elong-8	0.709014	0.489709	Phloem_Companion_Cells	0.394828	0	0.800652	0	<= 0.05	Unknown	Metaphloem & Companion Cell	Elongation	0.730637	T7	B1	Metaphloem & Companion Cell	Metaphloem & Companion Cell	Phloem	<= 0.01	<= 0.01	>= 0.6
AACCCAACAGAACATA_1	sc_12	8914	2527	7762	2352	1152	616	1.48082	0.471169	18539	2827	16076	2602	2148	655	matured cortex	Maturation	0.751506	0.556276	matured cortex	Maturation	0.724033	0.548328	Cortex	Mat-10	0.789828	0.535332	Cortex	Mat-10	0.824647	0.56759	Mature_Cortex	0.235043	0	0.854376	0	<= 0.05	Mat-10-Cortex	Cortex	Elongation	0.799091	T8	B1	Cortex	Cortex	Unknown	<= 0.01	<= 0.01	>= 0.6
AACCCAACAGCACACC_1	sc_12	6725	1752	6064	1614	661	401	1.94796	0.0743494	17323	2818	15105	2566	1923	636	hair cells	Elongation	0.510259	0.444731	hair cells	Elongation	0.455103	0.355726	Hair Cell	Mat-11	0.517954	0.431523	Cortex	Mat-11	0.367529	0.396554	Mature_Cortex	0.00318587	0.805	0.812694	1	> 0.05	Unknown	Lateral Root Cap	Distal Lateral Root Cap	0.809746	T8	non_branch	Root Cap	Root Cap	Unknown	> 0.01	<= 0.01	< 0.6
AACCCAACAGGAACCA_1	sc_12	116243	9963	95713	9539	20530	3307	0.209045	0.122158	19557	5005	17233	4698	2784	1044	columella	Meristem	0.559343	0.766105	columella	Meristem	0.560746	0.743937	Non-Hair Cell	Meri-2	0.564607	0.70644	Non-Hair Cell	Meri-2	0.631659	0.802696	Atrichoblast	0.0243576	0.674	0.907214	1	> 0.05	Unknown	Atrichoblast	Meristem	0.0708373	T0	non_branch	Atrichoblast	Cortex	Atrichoblast	> 0.01	<= 0.01	< 0.6
AACCCAACAGGTTCAT_1	sc_12	11342	3269	9782	3050	1560	802	2.61859	0.0881679	18543	3269	16078	3054	2163	802	hair cells	Maturation	0.644375	0.518085	hair cells	Maturation	0.611529	0.517797	Cortex	Mat-10	0.647811	0.509486	Cortex	Mat-11	0.653463	0.553623	Trichoblast	0.0110333	0.701	0.775945	1	> 0.05	Mat-11-Trichoblast	Trichoblast	Maturation	0.709697	T7	B1	Trichoblast	Trichoblast	Unknown	> 0.01	<= 0.01	>= 0.6
AACCCAACAGTTTCAG_1	sc_12	24445	5470	21203	5091	3242	1530	1.61587	0.126815	20282	5470	17732	5091	2849	1530	matured cortex	Elongation	0.764526	0.47061	matured cortex	Elongation	0.732948	0.501769	Cortex	Meri-6	0.755559	0.390373	Cortex	Elong-7	0.786323	0.435631	Mature_Cortex	0.183542	0	0.500666	0	<= 0.05	Elong-7-Cortex	Cortex	Elongation	0.519228	T4	non_branch	Cortex	Cortex	Unknown	<= 0.01	<= 0.01	>= 0.6
AACCCAAGTACCCGAC_1	sc_12	71591	7541	61871	7176	9720	2435	0.115936	0.0405079	19436	4822	16787	4348	2702	1248	hair cells	Maturation	0.646583	0.539605	hair cells	Maturation	0.572374	0.506772	Hair Cell	Mat-10	0.658839	0.464162	Cortex	Mat-10	0.555484	0.54879	Trichoblast	0.133704	0.003	0.682102	0.123505	> 0.05	Mat-10-Trichoblast	Trichoblast	Maturation	0.839405	T9	B2	Trichoblast	Trichoblast	Unknown	> 0.01	<= 0.01	< 0.6
AACCCAAGTCGCCTAG_1	sc_12	14306	4327	12545	4060	1761	1016	1.35607	0.139801	18350	4327	15892	4060	2152	1016	matured cortex	Elongation	0.665151	0.555932	matured cortex	Elongation	0.628033	0.580298	Cortex	Meri-6	0.63394	0.508941	Cortex	Elong-7	0.663054	0.48092	Developing_Cortex	0.0975518	0.004	0.457135	0.158134	> 0.05	Elong-7-Cortex	Cortex	Meristem	0.427401	T3	non_branch	Cortex	Cortex	Unknown	> 0.01	<= 0.01	>= 0.6
AACCCAAGTTCGATTG_1	sc_12	15408	4220	13391	3966	2017	990	0.49325	0.168744	18435	4220	15985	3966	2238	990	phloem pole pericycle	Elongation	0.481119	0.436618	phloem pole pericycle	Elongation	0.485562	0.453959	Xylem Pole Pericycle	Elong-7	0.504901	0.477836	Xylem Pole Pericycle	Elong-8	0.462718	0.547989	Meristematic_Xylem	0.13	0.03	0.784597	0.956379	> 0.05	Unknown	Metaxylem	Elongation	0.680413	T6	B1	Metaxylem	Metaxylem	Unknown	> 0.01	<= 0.01	< 0.6
AACCCAAGTTGTCAGT_1	sc_12	34892	5918	30484	5570	4408	1632	0.229279	0.114639	20130	5334	17615	4933	2925	1561	matured cortex	Maturation	0.730123	0.565055	matured cortex	Maturation	0.680237	0.527737	Cortex	Mat-10	0.757295	0.438029	Cortex	Mat-11	0.742069	0.495688	Mature_Cortex	0.399311	0	0.750465	0	<= 0.05	Mat-11-Cortex	Cortex	Maturation	0.752881	T7	B2	Cortex	Cortex	Cortex	<= 0.01	<= 0.01	>= 0.6
AACCCAATCAGGAAGC_1	sc_12	20816	5116	17900	4785	2916	1308	0.62452	0.076864	19935	5116	17349	4785	2718	1308	columella	Meristem	0.576088	0.56367	columella	Meristem	0.58298	0.556644	Columella	Meri-2	0.60445	0.519556	LRC	Meri-3	0.690548	0.559467	Atrichoblast	0.024869	0.636	0.473731	1	> 0.05	Unknown	Lateral Root Cap	Proximal Lateral Root Cap	0.267951	T1	non_branch	Root Cap	Root Cap	Unknown	> 0.01	<= 0.01	< 0.6
AACCCAATCGAGTACT_1	sc_12	18230	4598	15990	4307	2240	1105	0.855732	0.197477	18799	4597	16384	4306	2331	1105	LRC & non-hair cells	Meristem	0.569059	0.512781	columella	Meristem	0.553583	0.484808	Non-Hair Cell	Meri-1	0.574527	0.474593	Non-Hair Cell	Meri-3	0.639832	0.463873	Atrichoblast	0.0348376	0.126	0.478487	1	> 0.05	Unknown	Lateral Root Cap	Proximal Lateral Root Cap	0.225965	T1	non_branch	Root Cap	Root Cap	Unknown	> 0.01	<= 0.01	< 0.6
AACCTGACAAGGTCAG_1	sc_12	7604	2283	6797	2143	807	479	1.59127	0.0263019	18084	2911	15747	2695	2055	627	hair cells	Maturation	0.632521	0.516774	hair cells	Maturation	0.615413	0.520758	Cortex	Mat-10	0.654552	0.561146	Cortex	Mat-10	0.692467	0.584193	Mature_Cortex	0.0570776	0.03	0.470442	0.844359	> 0.05	Mat-10-Atrichoblast	Atrichoblast	Maturation	0.855953	T9	B1	Atrichoblast	Atrichoblast	Atrichoblast	> 0.01	<= 0.01	>= 0.6
AACCTGACACCGGAAA_1	sc_12	87205	8076	75677	7695	11528	2668	0.107792	0.0516025	19597	4775	17027	4273	2557	1167	hair cells	Maturation	0.705788	0.475753	hair cells	Maturation	0.631996	0.471583	Hair Cell	Mat-10	0.730937	0.468115	Hair Cell	Mat-10	0.689267	0.53626	Trichoblast	0.581107	0	0.987341	0	<= 0.05	Mat-10-Trichoblast	Trichoblast	Maturation	0.814611	T8	B2	Trichoblast	Trichoblast	Unknown	<= 0.01	<= 0.01	>= 0.6
AACCTGACATCATTTC_1	sc_12	113833	9933	98074	9521	15759	3426	0.187116	0.214349	19488	5314	16917	4797	2582	1274	phloem pole pericycle	Elongation	0.615447	0.293204	phloem pole pericycle	Elongation	0.607617	0.337466	Phloem Pole Pericycle	Mat-11	0.650007	0.43052	Phloem Pole Pericycle	Elong-8	0.728349	0.50056	Phloem_Pole_Pericycle	0.294663	0.001	0.964095	0.0570619	> 0.05	Unknown	Xylem Pole Pericycle	Maturation	0.21266	T0	B2	Xylem Pole Pericycle	Xylem Pole Pericycle	Pericycle	> 0.01	<= 0.01	>= 0.6
AACCTGAGTCGCATGC_1	sc_12	16769	4555	14668	4251	2101	1120	0.781203	0.0536705	18563	4555	16133	4251	2268	1119	LRC & non-hair cells	Meristem	0.600711	0.429472	LRC & non-hair cells	Meristem	0.581156	0.364761	Non-Hair Cell	Meri-1	0.573902	0.404364	LRC	Meri-5	0.54701	0.398115	Atrichoblast	0.00965717	0.791	0.458201	1	> 0.05	Unknown	Lateral Root Cap	Proximal Lateral Root Cap	0.50451	T4	non_branch	Root Cap	Root Cap	Lateral Root Cap	> 0.01	<= 0.01	< 0.6
AACCTGAGTGTCCGGT_1	sc_12	9574	3360	8369	3092	1205	723	1.38918	0.125339	18438	3512	15889	3195	2094	748	non-hair cells	Elongation	0.571192	0.358221	columella	Elongation	0.547979	0.319497	Non-Hair Cell	Meri-5	0.622996	0.366323	LRC	Mat-11	0.590909	0.398009	Maturing_Xylem	0.0340245	0.473	0.543802	1	> 0.05	Unknown	Lateral Root Cap	Proximal Lateral Root Cap	0.50415	T4	non_branch	Root Cap	Columella	Unknown	> 0.01	<= 0.01	< 0.6
AACCTGAGTTGCATGT_1	sc_12	23294	4430	19969	4151	3325	1184	0.0515154	0.0386366	19953	4429	17431	4150	2754	1184	hair cells	Elongation	0.65174	0.482675	hair cells	Elongation	0.592025	0.4669	Hair Cell	Mat-9	0.665558	0.420375	Hair Cell	Elong-7	0.667833	0.471996	Trichoblast	0.12951	0.007	0.714182	0.254773	> 0.05	Elong-7-Trichoblast	Trichoblast	Elongation	0.698015	T7	B2	Trichoblast	Trichoblast	Trichoblast	> 0.01	<= 0.01	< 0.6
AACCTGATCAATGTCG_1	sc_12	29498	6195	25674	5804	3824	1666	0.57631	0.233914	20248	6103	17838	5704	2926	1640	phloem pole pericycle	Elongation	0.542427	0.295669	phloem pole pericycle	Maturation	0.550497	0.332652	Phloem Pole Pericycle	Mat-11	0.585311	0.426188	Phloem Pole Pericycle	Elong-8	0.609025	0.45121	Phloem_Pole_Pericycle	0.425289	0	0.949285	0	<= 0.05	Unknown	Xylem Pole Pericycle	Maturation	0.315003	T2	B2	Xylem Pole Pericycle	Xylem Pole Pericycle	Pericycle	<= 0.01	<= 0.01	< 0.6
AACCTGATCACCTTAT_1	sc_12	13160	3184	11453	2967	1707	813	1.16261	0.357143	18711	3184	16217	2967	2211	813	phloem pole pericycle	Elongation	0.599493	0.416007	phloem pole pericycle	Elongation	0.611188	0.449865	Xylem Pole Pericycle	Elong-7	0.540901	0.445687	Xylem Pole Pericycle	Elong-8	0.657345	0.567077	Meristematic_Xylem	0.0162248	0.522	0.445876	1	> 0.05	Elong-8-Procambium	Procambium	Elongation	0.676055	T6	B1	NA	Procambium	Procambium	> 0.01	<= 0.01	>= 0.6
AACCTGATCAGTGATC_1	sc_12	4728	1639	4189	1541	539	327	1.37479	0.190355	16123	3302	13861	2991	1808	610	matured xylem pole	Elongation	0.562022	0.398791	matured xylem pole	Maturation	0.657822	0.296368	Mat.Xylem	Mat-10	0.541668	0.466692	Mat.Xylem	Elong-7	0.74974	0.384164	Maturing_Xylem	2.94657	0	0.993301	0	<= 0.05	Elong-7-Protoxylem	Protoxylem	Maturation	0.955704	T9	B1	Protoxylem	Protoxylem	Xylem	<= 0.01	<= 0.01	>= 0.6
AACCTTTAGACCCTTA_1	sc_12	6641	1674	6028	1535	613	346	1.55097	0.0451739	17455	2793	15200	2524	1940	597	matured cortex	Elongation	0.497655	0.451334	hair cells	Elongation	0.455058	0.365361	Cortex	Mat-10	0.540824	0.463368	Cortex	Mat-10	0.444895	0.444531	Maturing_Xylem	0.0595101	0.078	0.577009	1	> 0.05	Unknown	Lateral Root Cap	Distal Lateral Root Cap	0.808641	T8	non_branch	Root Cap	Root Cap	Unknown	> 0.01	<= 0.01	< 0.6
AACCTTTAGCTGGTGA_1	sc_12	62961	8242	54804	7868	8157	2609	0.227125	0.12071	19703	5486	17036	4940	2896	1676	endodermis & QC cells	Elongation	0.503849	0.424299	endodermis & QC cells	Elongation	0.527814	0.436154	Endodermis	Meri-6	0.475316	0.454992	Endodermis	Elong-7	0.53964	0.468164	Developing_Cortex	0.0468425	0.391	0.758276	1	> 0.05	Elong-7-Endodermis	Endodermis	Elongation	0.327789	T2	non_branch	Ground Tissue	Ground Tissue	Endodermis	> 0.01	<= 0.01	< 0.6
AACCTTTAGGTTAAAC_1	sc_12	8195	2223	7269	2081	926	500	1.02502	0.0610128	18517	2666	16077	2458	2148	604	hair cells	Elongation	0.673854	0.493007	hair cells	Elongation	0.64323	0.520026	Cortex	Elong-7	0.684264	0.472358	Cortex	Elong-7	0.73934	0.544277	Atrichoblast	0.0501473	0.001	0.331012	0.0461708	<= 0.05	Elong-7-Atrichoblast	Atrichoblast	Maturation	0.892776	T9	B1	Atrichoblast	Atrichoblast	Unknown	> 0.01	<= 0.01	>= 0.6
AACCTTTAGTCCGCGT_1	sc_12	8617	3168	7505	2917	1112	671	0.881977	0.0580248	17794	3550	15413	3268	2098	745	phloem & companion cells	Elongation	0.53108	0.294917	phloem & companion cells	Maturation	0.535862	0.246737	Phloem [S32]	Elong-7	0.482578	0.297061	Phloem [S32]	Elong-8	0.429485	0.350456	Phloem	0.704838	0	0.986917	0	<= 0.05	Unknown	Protophloem	Maturation	0.674486	T6	B2	Phloem Sieve Element	Phloem Sieve Element	Phloem	<= 0.01	<= 0.01	< 0.6
AACCTTTAGTCGCCAC_1	sc_12	10973	3185	9751	2972	1222	677	1.33054	0.0820195	18231	3193	15762	2980	2101	720	LRC & non-hair cells	Elongation	0.567829	0.349832	LRC & non-hair cells	Elongation	0.539791	0.359999	Non-Hair Cell	Mat-11	0.581672	0.284848	LRC	Mat-11	0.480607	0.384141	Developing_Cortex	0.0235842	0.281	0.712461	1	> 0.05	LRC_5	Lateral Root Cap	Distal Lateral Root Cap	0.616999	T5	non_branch	Root Cap	Root Cap	Lateral Root Cap	> 0.01	<= 0.01	< 0.6
AACCTTTCAAGTTCCA_1	sc_12	62770	6952	54831	6559	7939	2196	0.237375	0.156126	19470	4283	16871	3816	2882	1390	matured cortex	Maturation	0.66483	0.608889	matured cortex	Maturation	0.62402	0.557031	Cortex	Mat-11	0.705966	0.47731	Cortex	Mat-11	0.699984	0.53355	Mature_Cortex	0.210283	0	0.763158	0	<= 0.05	Mat-11-Cortex	Cortex	Maturation	0.779396	T8	B2	Cortex	Cortex	Unknown	<= 0.01	<= 0.01	>= 0.6
AACCTTTCACGAGGTA_1	sc_12	12307	2799	10977	2618	1330	645	0.601284	0.0406273	18258	2799	15890	2618	2098	662	hair cells	Maturation	0.535827	0.329961	hair cells	Maturation	0.501599	0.30522	Hair Cell	Mat-11	0.5752	0.302677	Hair Cell	Mat-11	0.459606	0.398848	Maturing_Xylem	0.110193	0.014	0.58954	0.456143	> 0.05	LRC_5	Lateral Root Cap	Distal Lateral Root Cap	0.674076	T6	non_branch	Root Cap	Root Cap	Lateral Root Cap	> 0.01	<= 0.01	< 0.6
AACCTTTGTACTGCGC_1	sc_12	8100	2642	6956	2458	1144	636	2.1358	0.851852	18460	3030	16017	2846	2203	670	phloem pole pericycle	Elongation	0.594962	0.446826	phloem pole pericycle	Elongation	0.621702	0.465421	Xylem Pole Pericycle	Mat-11	0.63761	0.445163	Xylem Pole Pericycle	Elong-8	0.784045	0.557787	Phloem_Pole_Pericycle	0.07565	0.089	0.821192	1	> 0.05	Unknown	Xylem Pole Pericycle	Elongation	0.541307	T4	B1	Xylem Pole Pericycle	Xylem Pole Pericycle	Atrichoblast	> 0.01	<= 0.01	>= 0.6
AACCTTTGTGAGCTCC_1	sc_12	17782	5013	15534	4704	2248	1223	0.854797	0.134968	18662	5012	16227	4703	2317	1223	LRC & non-hair cells	Meristem	0.632779	0.505279	columella	Meristem	0.611639	0.484989	Non-Hair Cell	Meri-5	0.662795	0.474044	Non-Hair Cell	Meri-5	0.684889	0.475444	Atrichoblast	0.0548467	0.319	0.780667	1	> 0.05	Meri-5-LRC_3	Lateral Root Cap	Proximal Lateral Root Cap	0.366521	T2	non_branch	Root Cap	Root Cap	Lateral Root Cap	> 0.01	<= 0.01	>= 0.6
AACCTTTGTTCGAACT_1	sc_12	36161	5574	31611	5244	4550	1550	0.237825	0.0387157	19952	4915	17426	4553	2892	1453	hair cells	Maturation	0.643409	0.443122	hair cells	Maturation	0.582658	0.446912	Hair Cell	Mat-10	0.631979	0.374804	Cortex	Mat-10	0.612898	0.486448	Atrichoblast	0.0669038	0.01	0.478525	0.344361	> 0.05	Mat-10-Atrichoblast	Atrichoblast	Maturation	0.782752	T8	B2	Quiescent Center	Atrichoblast	Atrichoblast	> 0.01	<= 0.01	< 0.6
AACCTTTTCAAGGACG_1	sc_12	10491	2150	9531	2009	960	499	1.4012	0.0381279	18020	2229	15646	2040	2132	635	hair cells	Maturation	0.44729	0.299196	hair cells	Maturation	0.416169	0.282104	Hair Cell	Mat-10	0.470182	0.288925	Hair Cell	Mat-10	0.321874	0.382884	Mature_Cortex	0.00202309	0.808	1	1	> 0.05	Unknown	Lateral Root Cap	Distal Lateral Root Cap	0.734821	T7	non_branch	Root Cap	Root Cap	Unknown	> 0.01	<= 0.01	< 0.6
AACCTTTTCAGGACGA_1	sc_12	5296	2268	4625	2099	671	452	0.585347	0.0755287	17588	3398	15141	3113	1985	637	hair cells	Elongation	0.602917	0.496496	non-hair cells	Elongation	0.539566	0.435293	Hair Cell	Elong-7	0.649407	0.452471	Hair Cell	Mat-11	0.505615	0.445132	Atrichoblast	0.00188629	0.905	0.719804	1	> 0.05	Unknown	Lateral Root Cap	Distal Lateral Root Cap	0.563651	T5	non_branch	Root Cap	Root Cap	Lateral Root Cap	> 0.01	<= 0.01	< 0.6
AACCTTTTCCCAATAG_1	sc_12	26454	5648	23431	5299	3023	1457	0.744689	0.0831632	20306	5648	17802	5298	2751	1457	LRC & non-hair cells	Elongation	0.586134	0.332596	columella	Elongation	0.599142	0.337996	Columella	Meri-1	0.563056	0.349781	Columella	Mat-11	0.56485	0.344318	Columella	0.105014	0.013	0.439532	0.429792	> 0.05	Unknown	Lateral Root Cap	Distal Lateral Root Cap	0.572232	T5	non_branch	Root Cap	Root Cap	Unknown	> 0.01	<= 0.01	< 0.6
AACCTTTTCCGAAGGA_1	sc_12	116610	8928	99603	8566	17007	3130	0.120058	0.0463082	18957	4815	16511	4408	2592	1204	non-hair cells	Meristem	0.648713	0.533411	non-hair cells	Meristem	0.592478	0.515644	Non-Hair Cell	Meri-5	0.677752	0.571523	LRC	Meri-5	0.667865	0.57177	Atrichoblast	0.174135	0.012	0.957774	0.465084	> 0.05	Meri-5-Atrichoblast	Atrichoblast	Meristem	0.249399	T1	non_branch	Atrichoblast	Atrichoblast	Atrichoblast	> 0.01	<= 0.01	< 0.6
AACCTTTTCTACGGTA_1	sc_12	6358	2044	5721	1906	637	396	2.57943	0.0157282	17549	3122	15294	2853	1917	635	hair cells	Elongation	0.506739	0.410047	hair cells	Elongation	0.428789	0.35671	Hair Cell	Mat-11	0.511368	0.399594	Columella	Mat-11	0.371858	0.411949	Mature_Cortex	0.00202309	0.894	0.733707	1	> 0.05	Unknown	Columella	Distal Columella	0.765371	T7	non_branch	Root Cap	Columella	Unknown	> 0.01	<= 0.01	< 0.6
AACGAAAAGACCAAGC_1	sc_12	21435	5163	18669	4857	2766	1321	0.578493	0.125962	20001	5162	17491	4856	2668	1321	columella	Meristem	0.627179	0.505091	columella	Meristem	0.590214	0.471976	Columella	Meri-1	0.593448	0.469554	Columella	Meri-3	0.623007	0.443519	Columella	0.045192	0.533	0.801835	1	> 0.05	Unknown	Lateral Root Cap	Proximal Lateral Root Cap	0.296424	T1	non_branch	Root Cap	Columella	Procambium	> 0.01	<= 0.01	< 0.6
AACGAAAAGCCGCTTG_1	sc_12	44396	6651	38605	6303	5791	1917	0.216236	0.049554	19480	4998	17044	4714	2931	1594	hair cells	Elongation	0.685582	0.462956	hair cells	Elongation	0.616209	0.481363	Hair Cell	Meri-6	0.693849	0.426638	Hair Cell	Elong-7	0.628907	0.476138	Atrichoblast	0.0345646	0.283	0.569957	1	> 0.05	Elong-7-Atrichoblast	Atrichoblast	Elongation	0.609364	T5	B2	Atrichoblast	Atrichoblast	Unknown	> 0.01	<= 0.01	>= 0.6
AACGAAAAGGAAGAAC_1	sc_12	15026	3066	13543	2875	1483	681	0.499135	0.0133103	18197	3066	15880	2874	2091	680	matured xylem pole	Maturation	0.556653	0.337967	matured xylem pole	Maturation	0.619286	0.258663	Mat.Xylem	Mat-10	0.534667	0.298213	Mat.Xylem	Mat-10	0.741783	0.353701	Maturing_Xylem	3.21672	0	0.985598	0	<= 0.05	Mat-10-Protoxylem	Protoxylem	Maturation	0.827567	T8	B2	Protoxylem	Protoxylem	Unknown	<= 0.01	<= 0.01	>= 0.6
AACGAAAAGGAGAGTA_1	sc_12	48523	6408	42232	6083	6291	1885	0.113348	0.0474002	19180	4479	16784	4209	2882	1467	hair cells	Elongation	0.747241	0.454001	hair cells	Elongation	0.690404	0.460258	Hair Cell	Meri-6	0.736775	0.424807	Hair Cell	Elong-7	0.695427	0.435756	Atrichoblast	0.067656	0.204	0.928872	1	> 0.05	Elong-7-Atrichoblast	Atrichoblast	Meristem	0.614816	T5	non_branch	Atrichoblast	Atrichoblast	Unknown	> 0.01	<= 0.01	>= 0.6
AACGAAACAGTAGAAT_1	sc_12	139977	9986	114921	9555	25056	3456	0.136451	0.0828708	19653	4796	17352	4542	2857	1026	columella	Meristem	0.530217	0.767316	columella	Meristem	0.522464	0.751696	Non-Hair Cell	Meri-2	0.556668	0.707055	Non-Hair Cell	Meri-2	0.722037	0.812256	Atrichoblast	0.0488215	0.359	0.869018	1	> 0.05	Unknown	Atrichoblast	Meristem	0.114179	T0	non_branch	Atrichoblast	Trichoblast	Atrichoblast	> 0.01	<= 0.01	< 0.6
AACGAAAGTAGAGCTG_1	sc_12	46311	6323	39885	5994	6426	1820	0.0928505	0.0367083	19451	4581	17060	4375	2872	1375	hair cells	Maturation	0.640514	0.503241	hair cells	Maturation	0.54913	0.485659	Hair Cell	Mat-10	0.618318	0.4691	Cortex	Mat-11	0.57404	0.534146	Trichoblast	0.10174	0.024	0.558141	0.706059	> 0.05	Mat-11-Trichoblast	Trichoblast	Maturation	0.73632	T7	B2	Trichoblast	Trichoblast	Trichoblast	> 0.01	<= 0.01	< 0.6
AACGAAAGTTCCGTTC_1	sc_12	4942	2314	4267	2148	675	462	0.829624	0.141643	17552	3534	15092	3237	1963	640	developing cortex	Elongation	0.501684	0.513304	phloem pole pericycle	Elongation	0.500346	0.470274	Xylem Pole Pericycle	Elong-7	0.52836	0.526233	Xylem Pole Pericycle	Elong-7	0.472066	0.559383	Meristematic_Xylem	0.0313607	0.384	0.896722	1	> 0.05	Elong-7-Procambium	Procambium	Elongation	0.730535	T7	B1	Procambium	Procambium	Unknown	> 0.01	<= 0.01	< 0.6
AACGAAATCTCTGCCA_1	sc_12	59478	7897	52277	7477	7201	2454	0.18158	0.0722956	19883	5144	17162	4551	3148	1828	matured cortex	Maturation	0.587661	0.603371	matured cortex	Maturation	0.537661	0.55121	Cortex	Mat-11	0.627908	0.465028	Cortex	Mat-10	0.58416	0.508555	Mature_Cortex	0.234817	0	0.615987	0	<= 0.05	Mat-10-Cortex	Cortex	Maturation	0.830111	T8	B2	Cortex	Cortex	Unknown	<= 0.01	<= 0.01	< 0.6
AACGGGACAAGACAAT_1	sc_12	18521	3526	16291	3320	2230	915	0.7451	0.14578	18980	3525	16576	3320	2338	914	matured cortex	Maturation	0.523354	0.539711	endodermis & QC cells	Maturation	0.481905	0.486634	Endodermis	Mat-9	0.562005	0.505382	Endodermis	Mat-10	0.572906	0.507908	Endodermis	2.4601	0	0.980843	0	<= 0.05	Mat-10-Atrichoblast	Atrichoblast	Elongation	0.873261	T9	B1	Atrichoblast	Atrichoblast	Endodermis	<= 0.01	<= 0.01	< 0.6
AACGGGACACCGTGCA_1	sc_12	28209	4936	24734	4653	3475	1329	0.553015	0.0496296	20331	4884	17833	4604	2836	1329	matured xylem pole	Maturation	0.656391	0.259577	matured xylem pole	Maturation	0.715028	0.260122	Mat.Xylem	Elong-7	0.612647	0.239278	Mat.Xylem	Elong-8	0.755251	0.300974	Maturing_Xylem	0.566601	0	0.76961	0	<= 0.05	Elong-8-Protoxylem	Protoxylem	Elongation	0.788804	T8	B2	Protoxylem	Protoxylem	Xylem	<= 0.01	<= 0.01	>= 0.6
AACGGGACACTGAGGA_1	sc_12	27934	5178	23966	4873	3968	1382	0.0608577	0.0429584	20011	5166	17533	4869	2813	1341	hair cells	Elongation	0.741104	0.488653	hair cells	Elongation	0.67321	0.507582	Hair Cell	Elong-7	0.74856	0.41416	Hair Cell	Elong-7	0.687947	0.477103	Trichoblast	0.174147	0.024	0.897495	0.807158	> 0.05	Elong-7-Trichoblast	Trichoblast	Elongation	0.667507	T6	B2	Trichoblast	Trichoblast	Atrichoblast	> 0.01	<= 0.01	>= 0.6
AACGGGACAGATTTCG_1	sc_12	10732	2682	9642	2504	1090	587	1.49087	0.111815	18347	2699	15946	2515	2147	651	hair cells	Maturation	0.555895	0.393918	hair cells	Maturation	0.502689	0.351122	Hair Cell	Mat-10	0.588569	0.292565	LRC	Mat-11	0.438222	0.450565	Maturing_Xylem	0.0315465	0.305	0.51729	1	> 0.05	Unknown	Lateral Root Cap	Distal Lateral Root Cap	0.676003	T6	non_branch	Root Cap	Root Cap	Unknown	> 0.01	<= 0.01	< 0.6
AACGGGAGTACCTATG_1	sc_12	24501	5569	21334	5239	3167	1415	0.648953	0.240806	20244	5569	17713	5239	2781	1415	phloem pole pericycle	Elongation	0.602105	0.334036	phloem pole pericycle	Elongation	0.597114	0.352503	Phloem Pole Pericycle	Mat-11	0.628566	0.397357	Phloem Pole Pericycle	Elong-8	0.696723	0.508867	Phloem_Pole_Pericycle	0.294436	0	0.958452	0	<= 0.05	Unknown	Xylem Pole Pericycle	Maturation	0.373945	T2	B2	Xylem Pole Pericycle	Xylem Pole Pericycle	Pericycle	<= 0.01	<= 0.01	< 0.6
AACGGGAGTACTCGCG_1	sc_12	30024	6093	26516	5747	3508	1576	0.94591	0.133227	20214	5933	17662	5535	2873	1572	phloem pole pericycle	Elongation	0.635718	0.345912	phloem pole pericycle	Maturation	0.611597	0.384667	Phloem Pole Pericycle	Mat-11	0.656002	0.379898	Phloem Pole Pericycle	Elong-8	0.683023	0.490782	Phloem_Pole_Pericycle	0.127265	0.136	0.946513	1	> 0.05	Elong-8-Procambium	Procambium	Maturation	0.357791	T2	B2	Procambium	Procambium	Procambium	> 0.01	<= 0.01	>= 0.6
AACGGGAGTCCTGTCT_1	sc_12	57551	7837	49238	7474	8313	2428	0.364894	0.180709	19385	5212	16887	4806	2802	1499	phloem pole pericycle	Elongation	0.678882	0.333474	phloem pole pericycle	Elongation	0.655682	0.369373	Phloem Pole Pericycle	Mat-11	0.650188	0.4106	Phloem Pole Pericycle	Elong-8	0.736915	0.527278	Phloem_Pole_Pericycle	0.519937	0	0.984942	0	<= 0.05	Elong-8-Xylem Pole Pericycle	Xylem Pole Pericycle	Maturation	0.213876	T1	B2	Xylem Pole Pericycle	Xylem Pole Pericycle	Unknown	<= 0.01	<= 0.01	>= 0.6
AACGGGAGTTACGCCG_1	sc_12	10018	3063	8916	2852	1102	680	1.44739	0.0499102	18308	3143	15865	2898	2116	727	columella	Elongation	0.542863	0.341377	columella	Elongation	0.533819	0.340971	Columella	Mat-11	0.557285	0.299622	Columella	Mat-11	0.52074	0.393329	Columella	0.02664	0.453	0.822073	1	> 0.05	Unknown	Columella	Distal Columella	0.436507	T3	non_branch	Root Cap	Columella	Lateral Root Cap	> 0.01	<= 0.01	< 0.6
AACGGGATCATACAGC_1	sc_12	36252	7254	31373	6845	4879	2044	0.601346	0.0496524	20567	6606	18035	6183	3047	1898	phloem pole pericycle	Meristem	0.487225	0.370245	phloem pole pericycle	Meristem	0.508248	0.329318	Phloem Pole Pericycle	Mat-11	0.535372	0.379107	Phloem Pole Pericycle	Mat-11	0.630353	0.435634	Phloem_Pole_Pericycle	0.203935	0	0.531378	0	<= 0.05	Mat-11-Xylem Pole Pericycle	Xylem Pole Pericycle	Maturation	0.266536	T1	B2	Xylem Pole Pericycle	Xylem Pole Pericycle	Unknown	<= 0.01	<= 0.01	< 0.6
AACGTCAAGATGAATC_1	sc_12	70296	8333	61290	7911	9006	2625	0.300159	0.163594	19194	5217	16579	4672	2727	1476	phloem pole pericycle	Elongation	0.55358	0.424179	endodermis & QC cells	Elongation	0.547876	0.438112	Xylem Pole Pericycle	Elong-7	0.560685	0.414462	Endodermis	Elong-8	0.61376	0.532248	Phloem_Pole_Pericycle	0.137037	0.057	0.701423	1	> 0.05	Elong-8-Endodermis	Endodermis	Elongation	0.418844	T3	B2	Ground Tissue	Endodermis	Unknown	> 0.01	<= 0.01	< 0.6
AACGTCAAGCCTGAGA_1	sc_12	50329	6798	44632	6458	5697	1935	0.379503	0.0854378	19328	4589	16861	4193	2963	1609	endodermis & QC cells	Maturation	0.627972	0.360379	endodermis & QC cells	Elongation	0.646108	0.385063	Endodermis	Elong-7	0.625275	0.398735	Endodermis	Elong-8	0.692717	0.512998	Endodermis	0.0588995	0.37	0.765321	1	> 0.05	Elong-8-Endodermis	Endodermis	Elongation	0.633648	T6	B2	Endodermis	Endodermis	Unknown	> 0.01	<= 0.01	>= 0.6
AACGTCAAGCGCAATG_1	sc_12	8214	2343	7459	2173	755	464	1.327	0.0486973	18080	2868	15786	2569	1982	659	hair cells	Maturation	0.501495	0.342662	columella	Maturation	0.479044	0.346986	Non-Hair Cell	Mat-11	0.53602	0.38493	Columella	Mat-11	0.428533	0.426564	Columella	0.0287997	0.14	0.558697	1	> 0.05	Unknown	Columella	Distal Columella	0.589347	T5	non_branch	Root Cap	Columella	Pericycle	> 0.01	<= 0.01	< 0.6
AACGTCAAGCTGACAG_1	sc_12	7683	2572	6740	2325	943	618	2.35585	1.02824	17810	3326	15575	3032	2084	765	matured cortex	Maturation	0.671119	0.543379	matured cortex	Maturation	0.629823	0.53626	Cortex	Mat-10	0.673077	0.534864	Cortex	Mat-10	0.697832	0.492488	Mature_Cortex	0.171613	0	0.739237	0	<= 0.05	Mat-10-Cortex	Cortex	Maturation	0.76784	T8	B2	Cortex	Cortex	Unknown	<= 0.01	<= 0.01	>= 0.6
AACGTCAAGGAAAGGT_1	sc_12	135985	10338	110348	9893	25637	3687	0.108836	0.088245	19652	5123	17420	4845	2891	1109	LRC & non-hair cells	Meristem	0.540033	0.761248	LRC & non-hair cells	Meristem	0.518716	0.747689	Non-Hair Cell	Meri-3	0.536921	0.677874	Non-Hair Cell	Meri-3	0.654355	0.828851	Atrichoblast	0.0243593	0.684	0.835	1	> 0.05	Unknown	Trichoblast	Meristem	0.108153	T0	non_branch	Atrichoblast	Trichoblast	Trichoblast	> 0.01	<= 0.01	< 0.6
AACGTCAAGGGTGAGG_1	sc_12	18307	2830	16349	2650	1958	726	0.650025	0.109248	19001	2829	16635	2649	2279	726	hair cells	Elongation	0.647263	0.474245	hair cells	Elongation	0.581226	0.47625	Hair Cell	Elong-7	0.662976	0.461484	Cortex	Elong-7	0.660893	0.609586	Atrichoblast	0.0664868	0	0.590762	0	<= 0.05	Elong-7-Atrichoblast	Atrichoblast	Elongation	0.835148	T8	B1	Atrichoblast	Atrichoblast	Unknown	<= 0.01	<= 0.01	< 0.6
AACGTCAAGTCTGGAG_1	sc_12	5355	2712	4656	2507	699	509	3.36134	0.373483	16901	3849	14597	3554	1956	696	matured cortex	Elongation	0.588214	0.481356	developing cortex	Meristem	0.492354	0.456724	Cortex	Meri-5	0.613904	0.418425	Cortex	Meri-3	0.513569	0.420302	Columella	0.0356733	0.481	0.718123	1	> 0.05	Unknown	Columella	Proximal Columella	0.119104	T0	non_branch	Columella	Columella	Unknown	> 0.01	<= 0.01	< 0.6
AACGTCACAAACGAGC_1	sc_12	46414	6761	40840	6403	5574	1904	0.411514	0.094799	19628	4882	17166	4575	2999	1621	phloem pole pericycle	Elongation	0.680614	0.356029	phloem pole pericycle	Elongation	0.66692	0.380225	Phloem Pole Pericycle	Elong-7	0.579156	0.403144	Xylem Pole Pericycle	Elong-8	0.564625	0.551912	Phloem_Pole_Pericycle	0.113723	0.014	0.545215	0.456143	> 0.05	Elong-8-Procambium	Procambium	Elongation	0.501342	T4	B2	Procambium	Procambium	Unknown	> 0.01	<= 0.01	>= 0.6
AACGTCAGTTAAGGGC_1	sc_12	90556	8026	79346	7679	11210	2587	0.0717788	0.0618402	18936	4443	16330	3932	2576	1119	matured cortex	Elongation	0.756906	0.424654	matured cortex	Elongation	0.680855	0.445822	Cortex	Elong-7	0.761486	0.3894	Cortex	Elong-7	0.738912	0.469687	Mature_Cortex	0.14398	0.001	0.50071	0.0461708	<= 0.05	Elong-7-Cortex	Cortex	Elongation	0.548624	T4	non_branch	Cortex	Cortex	Unknown	> 0.01	<= 0.01	>= 0.6
AACGTCAGTTCCGCAG_1	sc_12	36248	5564	31467	5244	4781	1583	0.104833	0.060693	20004	4911	17523	4589	2912	1456	hair cells	Maturation	0.676758	0.453308	hair cells	Maturation	0.587749	0.436963	Hair Cell	Mat-10	0.678364	0.435212	Hair Cell	Mat-10	0.606998	0.519495	Trichoblast	0.167404	0	0.699183	0	<= 0.05	Mat-10-Trichoblast	Trichoblast	Maturation	0.82531	T8	B2	Trichoblast	Trichoblast	Trichoblast	<= 0.01	<= 0.01	< 0.6
AACGTCATCCAGGACC_1	sc_12	6074	2739	5116	2447	958	690	2.43662	0.658545	16942	3740	14656	3448	2099	804	matured cortex	Elongation	0.674012	0.546515	matured cortex	Elongation	0.631106	0.5146	Cortex	Meri-6	0.653443	0.445204	Cortex	Elong-7	0.662351	0.400663	Developing_Cortex	0.0813152	0.006	0.35697	0.224453	> 0.05	Elong-7-Cortex	Cortex	Meristem	0.473765	T3	non_branch	Phloem Pole Pericycle	Cortex	Unknown	> 0.01	<= 0.01	>= 0.6
AACGTCATCCATACTT_1	sc_12	9477	2553	8305	2376	1172	608	2.06817	0.137174	18692	2732	16174	2502	2167	642	matured cortex	Maturation	0.658328	0.505791	matured cortex	Elongation	0.64903	0.519324	Cortex	Mat-10	0.701809	0.515086	Cortex	Mat-10	0.771181	0.552786	Mature_Cortex	0.443745	0	0.840918	0	<= 0.05	Mat-10-Cortex	Cortex	Elongation	0.805878	T8	B1	Cortex	Cortex	Cortex	<= 0.01	<= 0.01	>= 0.6
AACGTCATCGCAATGT_1	sc_12	8257	3417	7311	3172	946	652	1.18687	0.290662	18143	3736	15810	3446	2125	744	matured cortex	Maturation	0.663848	0.495766	matured cortex	Maturation	0.640347	0.512035	Cortex	Mat-10	0.698371	0.496365	Cortex	Mat-10	0.688296	0.518108	Mature_Cortex	0.13618	0.002	0.619974	0.0864545	> 0.05	Mat-10-Cortex	Cortex	Maturation	0.735927	T7	B2	Cortex	Cortex	Unknown	> 0.01	<= 0.01	>= 0.6
AACTTCTAGCGTGTCC_1	sc_12	74282	7773	64321	7380	9961	2435	0.091543	0.0578875	19189	4755	16627	4298	2671	1256	hair cells	Elongation	0.743247	0.480497	hair cells	Elongation	0.691722	0.482929	Hair Cell	Elong-7	0.78654	0.439605	Hair Cell	Elong-7	0.783578	0.48012	Trichoblast	0.023852	0.69	0.788409	1	> 0.05	Elong-7-Trichoblast	Trichoblast	Elongation	0.657947	T6	B2	Trichoblast	Trichoblast	Unknown	> 0.01	<= 0.01	>= 0.6
AACTTCTAGGACGGAG_1	sc_12	1624	1024	1384	947	240	193	0.307882	0.123153	17093	4096	14404	3606	1787	634	hair cells	Elongation	0.617757	0.561964	hair cells	Elongation	0.583157	0.519677	Hair Cell	Elong-7	0.682955	0.534963	Cortex	Meri-5	0.616202	0.497712	Maturing_Xylem	0.0167023	0.83	0.397614	1	> 0.05	Meri-5-Trichoblast	Trichoblast	Meristem	0.404198	T3	non_branch	Ground Tissue	Trichoblast	Unknown	> 0.01	<= 0.01	< 0.6
AACTTCTCACTATCCC_1	sc_12	28331	6419	24568	6030	3763	1698	0.391797	0.130599	20659	6366	18147	6004	2973	1674	phloem pole pericycle	Elongation	0.616895	0.242905	phloem pole pericycle	Maturation	0.59947	0.294191	Phloem Pole Pericycle	Mat-11	0.652158	0.392856	Phloem Pole Pericycle	Mat-11	0.733029	0.458183	Phloem_Pole_Pericycle	0.460124	0	0.98607	0	<= 0.05	Mat-11-Xylem Pole Pericycle	Phloem Pole Pericycle	Maturation	0.289893	T1	B2	Phloem Pole Pericycle	Xylem Pole Pericycle	Unknown	<= 0.01	<= 0.01	< 0.6
AACTTCTCAGCTCATA_1	sc_12	7477	2044	6478	1896	999	483	2.38063	0.548348	18231	2747	15760	2567	2174	564	matured cortex	Elongation	0.589354	0.43428	hair cells	Elongation	0.493997	0.388668	Cortex	Mat-9	0.620767	0.515949	Cortex	Elong-7	0.598608	0.570366	Trichoblast	0.302635	0	0.966346	0	<= 0.05	Elong-7-Trichoblast	Trichoblast	Maturation	0.801623	T8	B1	Trichoblast	Trichoblast	Unknown	<= 0.01	<= 0.01	< 0.6
AACTTCTCAGTAACCT_1	sc_12	24750	6008	21620	5623	3130	1537	0.953535	0.0646465	20382	6008	17842	5623	2809	1537	phloem pole pericycle	Maturation	0.666931	0.332987	phloem pole pericycle	Maturation	0.650167	0.337348	Phloem Pole Pericycle	Elong-8	0.616464	0.445586	Xylem Pole Pericycle	Elong-8	0.558751	0.580416	Maturing_Xylem	1.7528	0	0.671895	0	<= 0.05	Unknown	Metaphloem & Companion Cell	Elongation	0.602385	T5	B1	Procambium	Metaxylem	Phloem	<= 0.01	<= 0.01	>= 0.6
AACTTCTCAGTTCTAG_1	sc_12	6475	2566	5589	2373	886	541	0.540541	0.185328	17652	3474	15311	3240	2104	673	matured endodermis	Maturation	0.55766	0.443658	matured endodermis	Maturation	0.607267	0.450685	Endodermis	Mat-9	0.593251	0.502175	Endodermis	Mat-10	0.661298	0.554977	Endodermis	1.31866	0	0.985954	0	<= 0.05	Mat-10-Endodermis	Endodermis	Maturation	0.780539	T8	B2	Endodermis	Endodermis	Unknown	<= 0.01	<= 0.01	>= 0.6
AACTTCTGTCCAGCAC_1	sc_12	69147	7787	59360	7404	9787	2518	0.169205	0.0737559	19249	4965	16739	4545	2695	1357	non-hair cells	Elongation	0.656778	0.484973	non-hair cells	Elongation	0.614123	0.456777	Non-Hair Cell	Meri-5	0.677028	0.523445	Non-Hair Cell	Meri-5	0.624935	0.456953	Atrichoblast	0.0691155	0.007	0.853744	0.254773	> 0.05	Meri-5-Atrichoblast	Atrichoblast	Meristem	0.29984	T1	non_branch	Atrichoblast	Atrichoblast	Unknown	> 0.01	<= 0.01	>= 0.6
AACTTCTGTTCTCTCG_1	sc_12	39052	5693	34689	5360	4363	1591	0.660658	0.0870634	19851	4696	17265	4242	2903	1514	endodermis & QC cells	Maturation	0.583742	0.428062	endodermis & QC cells	Maturation	0.600379	0.423214	Endodermis	Mat-10	0.666207	0.384542	Endodermis	Elong-8	0.705473	0.506159	Endodermis	0.185403	0.028	0.707469	0.906651	> 0.05	Elong-8-Endodermis	Endodermis	Elongation	0.636224	T6	B2	Endodermis	Endodermis	Unknown	> 0.01	<= 0.01	>= 0.6
AACTTCTGTTGTCTAG_1	sc_12	35996	6194	31554	5847	4442	1696	0.477831	0.169463	20197	5602	17655	5185	2928	1619	phloem pole pericycle	Elongation	0.650844	0.290801	phloem pole pericycle	Elongation	0.664516	0.350695	Xylem Pole Pericycle	Elong-8	0.59256	0.36814	Phloem Pole Pericycle	Elong-8	0.62906	0.557253	Phloem_Pole_Pericycle	0.111476	0.142	0.861658	1	> 0.05	Elong-8-Procambium	Procambium	Elongation	0.396604	T2	B2	Procambium	Procambium	Unknown	> 0.01	<= 0.01	>= 0.6
AACTTCTTCATCGCTC_1	sc_12	10364	3552	9129	3310	1235	774	3.11656	0.154381	18361	3578	15873	3327	2102	794	matured cortex	Elongation	0.689124	0.522663	matured cortex	Elongation	0.680823	0.566482	Cortex	Meri-6	0.671467	0.43991	Cortex	Elong-7	0.71752	0.468797	Mature_Cortex	0.266559	0	0.728376	0	<= 0.05	Elong-7-Cortex	Cortex	Meristem	0.616992	T5	non_branch	Cortex	Cortex	Cortex	<= 0.01	<= 0.01	>= 0.6
AACTTCTTCGCACGGT_1	sc_12	65164	7545	56773	7174	8391	2378	0.208704	0.0675219	19246	4844	16674	4379	2754	1406	hair cells	Elongation	0.693498	0.505075	hair cells	Elongation	0.640579	0.531131	Hair Cell	Meri-6	0.695708	0.468659	Hair Cell	Elong-7	0.665936	0.496187	Atrichoblast	0.0239925	0.636	0.699493	1	> 0.05	Elong-7-Atrichoblast	Atrichoblast	Elongation	0.628775	T6	B2	Atrichoblast	Atrichoblast	Unknown	> 0.01	<= 0.01	>= 0.6
AAGAACAAGGTTCCGC_1	sc_12	10203	3125	8840	2912	1363	746	1.39175	0.872292	18534	3178	16049	2963	2144	752	phloem pole pericycle	Elongation	0.666263	0.37555	phloem pole pericycle	Elongation	0.665832	0.404519	Phloem Pole Pericycle	Elong-7	0.648475	0.433524	Phloem Pole Pericycle	Elong-8	0.707285	0.578325	Phloem_Pole_Pericycle	0.125456	0.001	0.602964	0.0461708	<= 0.05	Unknown	Phloem Pole Pericycle	Elongation	0.561245	T5	B1	NA	Xylem Pole Pericycle	Pericycle	> 0.01	<= 0.01	>= 0.6
AAGAACAAGTCAGGGT_1	sc_12	16808	4649	14533	4317	2275	1186	0.880533	0.13684	18547	4647	16094	4315	2337	1186	columella	Meristem	0.573262	0.500898	columella	Meristem	0.592308	0.469626	Columella	Meri-1	0.576581	0.461619	Columella	Meri-3	0.631107	0.443085	Columella	0.021724	0.647	0.619472	1	> 0.05	Columella_6	Lateral Root Cap	Proximal Lateral Root Cap	0.373195	T2	non_branch	Root Cap	Columella	Columella	> 0.01	<= 0.01	< 0.6
AAGAACAAGTTGCTGT_1	sc_12	12463	3517	10689	3290	1774	889	1.17147	0.200594	18541	3517	16033	3290	2217	889	phloem pole pericycle	Elongation	0.553687	0.392154	phloem pole pericycle	Elongation	0.589953	0.425833	Phloem Pole Pericycle	Mat-11	0.629291	0.445387	Phloem Pole Pericycle	Elong-8	0.729662	0.538352	Phloem_Pole_Pericycle	0.15863	0.009	0.967927	0.367967	> 0.05	Elong-8-Xylem Pole Pericycle	Xylem Pole Pericycle	Elongation	0.383155	T2	B1	Xylem Pole Pericycle	Xylem Pole Pericycle	Unknown	> 0.01	<= 0.01	< 0.6
AAGAACACACATATCG_1	sc_12	36601	6387	32060	6006	4541	1763	0.297806	0.0956258	20228	5671	17681	5244	2964	1657	phloem pole pericycle	Elongation	0.676121	0.334598	phloem pole pericycle	Maturation	0.656147	0.386116	Phloem Pole Pericycle	Mat-11	0.687638	0.42462	Phloem Pole Pericycle	Elong-8	0.72042	0.533354	Phloem_Pole_Pericycle	0.0950941	0.23	0.852516	1	> 0.05	Elong-8-Procambium	Procambium	Maturation	0.451042	T3	B2	Procambium	Procambium	Procambium	> 0.01	<= 0.01	>= 0.6
AAGAACACATTGCTTT_1	sc_12	49238	6691	42238	6351	7000	2030	0.15029	0.0548357	19406	4676	17058	4474	2897	1458	hair cells	Maturation	0.619136	0.489803	hair cells	Maturation	0.531448	0.485015	Hair Cell	Mat-10	0.585529	0.457503	Cortex	Mat-11	0.548639	0.543961	Trichoblast	0.131956	0.056	0.988229	1	> 0.05	Mat-11-Trichoblast	Trichoblast	Maturation	0.809761	T8	B2	Trichoblast	Trichoblast	Unknown	> 0.01	<= 0.01	< 0.6
AAGAACAGTCTATGAC_1	sc_12	30563	4786	26796	4524	3767	1298	0.163597	0.0294474	19852	4599	17347	4297	2804	1278	hair cells	Maturation	0.674352	0.439013	hair cells	Maturation	0.595398	0.442061	Hair Cell	Mat-10	0.670464	0.384125	Cortex	Mat-10	0.62953	0.478496	Mature_Cortex	0.0208816	0.696	0.46995	1	> 0.05	Mat-10-Atrichoblast	Atrichoblast	Elongation	0.733965	T7	B2	Metaxylem	Atrichoblast	Unknown	> 0.01	<= 0.01	< 0.6
AAGAACAGTGTACATC_1	sc_12	22441	5583	19622	5247	2819	1394	0.463437	0.133684	20273	5582	17716	5246	2691	1392	phloem pole pericycle	Elongation	0.572585	0.318981	phloem pole pericycle	Maturation	0.566642	0.369304	Phloem Pole Pericycle	Mat-11	0.608969	0.392304	Phloem Pole Pericycle	Elong-8	0.59629	0.473173	Phloem_Pole_Pericycle	0.139633	0.008	0.534953	0.285942	> 0.05	Elong-8-Procambium	Procambium	Maturation	0.461002	T3	B2	Procambium	Procambium	Unknown	> 0.01	<= 0.01	< 0.6
AAGAACAGTTCCATTT_1	sc_12	5901	1753	5299	1615	602	400	2.01661	0	17338	3018	15080	2753	1887	640	hair cells	Elongation	0.531961	0.492119	hair cells	Elongation	0.481403	0.406758	Cortex	Mat-11	0.598278	0.474193	Cortex	Mat-10	0.505337	0.471675	Columella	0.00762925	0.637	0.912206	1	> 0.05	Unknown	Lateral Root Cap	Distal Lateral Root Cap	0.792116	T8	non_branch	Root Cap	Root Cap	Atrichoblast	> 0.01	<= 0.01	< 0.6
AAGAACAGTTCCTACC_1	sc_12	50026	6896	43173	6573	6853	2101	0.209891	0.0759605	19128	4780	16753	4515	2853	1528	hair cells	Elongation	0.72077	0.49843	hair cells	Elongation	0.646309	0.507593	Hair Cell	Meri-6	0.742645	0.46318	Hair Cell	Elong-7	0.692154	0.450455	Atrichoblast	0.027203	0.59	0.707619	1	> 0.05	Elong-7-Atrichoblast	Atrichoblast	Elongation	0.582192	T5	non_branch	Atrichoblast	Atrichoblast	Unknown	> 0.01	<= 0.01	>= 0.6
AAGAACAGTTCTGACA_1	sc_12	12232	2625	10878	2465	1354	633	1.05461	0.0572269	17726	2624	15379	2464	2045	652	matured xylem pole	Maturation	0.609468	0.221566	matured xylem pole	Maturation	0.704677	0.185599	Mat.Xylem	Mat-10	0.617158	0.244367	Mat.Xylem	Elong-7	0.823361	0.280605	Maturing_Xylem	3.02261	0	0.987701	0	<= 0.05	Elong-7-Protoxylem	Protoxylem	Maturation	0.969987	T9	B2	Protoxylem	Protoxylem	Unknown	<= 0.01	<= 0.01	>= 0.6
AAGAACAGTTGTAAAG_1	sc_12	106776	10016	87622	9588	19154	3320	0.17045	0.126433	20288	5522	17865	5164	2835	1067	columella	Meristem	0.475055	0.770107	QC cells	Meristem	0.459362	0.751808	QC	Meri-2	0.466897	0.707537	QC	Meri-2	0.527086	0.809538	Atrichoblast	0.0137807	0.871	0.493439	1	> 0.05	Unknown	Endodermis	Meristem	0.291421	T1	non_branch	Atrichoblast	Cortex	Atrichoblast	> 0.01	<= 0.01	< 0.6
AAGAACATCATTGCCC_1	sc_12	18507	4210	16207	3928	2300	1010	2.50176	0.205328	18933	4210	16514	3928	2365	1010	matured cortex	Maturation	0.701349	0.481854	hair cells	Maturation	0.677394	0.475192	Hair Cell	Mat-10	0.7217	0.417893	Cortex	Mat-10	0.739285	0.444372	Atrichoblast	0.0748391	0.001	0.366247	0.0461708	<= 0.05	Mat-10-Atrichoblast	Atrichoblast	Elongation	0.791118	T8	B2	NA	Atrichoblast	Unknown	> 0.01	<= 0.01	>= 0.6
AAGAACATCGCCTCTA_1	sc_12	3836	1975	3248	1802	588	410	4.06674	0.391032	17253	3757	14659	3410	1930	641	matured cortex	Elongation	0.484823	0.539541	phloem pole pericycle	Elongation	0.487093	0.526419	Cortex	Elong-7	0.573712	0.525092	Xylem Pole Pericycle	Elong-7	0.613562	0.551831	Phloem_Pole_Pericycle	0.0415481	0.36	0.928526	1	> 0.05	Elong-7-Xylem Pole Pericycle	Xylem Pole Pericycle	Elongation	0.280397	T1	non_branch	Xylem Pole Pericycle	Xylem Pole Pericycle	Unknown	> 0.01	<= 0.01	< 0.6
AAGACAAAGAGACAAG_1	sc_12	36080	5786	31334	5471	4746	1653	0.2051	0.0388027	19926	5184	17452	4861	2912	1534	hair cells	Elongation	0.651768	0.431975	hair cells	Elongation	0.619543	0.451059	Non-Hair Cell	Meri-6	0.667559	0.416822	Hair Cell	Meri-6	0.626567	0.415965	Atrichoblast	0.0345899	0.55	0.527147	1	> 0.05	Meri-6-Atrichoblast	Atrichoblast	Meristem	0.503727	T4	non_branch	Atrichoblast	Atrichoblast	Unknown	> 0.01	<= 0.01	>= 0.6
AAGACAAAGAGTACCG_1	sc_12	46866	6193	40529	5836	6337	1867	0.11949	0.0554773	19332	4381	16918	4133	2906	1438	hair cells	Maturation	0.652899	0.48262	hair cells	Maturation	0.599402	0.47064	Hair Cell	Mat-10	0.653838	0.452161	Cortex	Mat-10	0.600725	0.491889	Trichoblast	0.10503	0.084	0.913535	1	> 0.05	Mat-10-Trichoblast	Trichoblast	Maturation	0.646958	T6	B2	Trichoblast	Trichoblast	Unknown	> 0.01	<= 0.01	< 0.6
AAGACAAAGTCGCTAT_1	sc_12	64057	7759	56689	7411	7368	2356	0.221678	0.145183	19420	5079	16765	4546	2880	1612	endodermis & QC cells	Elongation	0.57218	0.401656	endodermis & QC cells	Elongation	0.592302	0.408298	Endodermis	Elong-7	0.642891	0.414727	Endodermis	Elong-7	0.655238	0.503591	Developing_Cortex	0.0484039	0.275	0.48544	1	> 0.05	Elong-7-Endodermis	Endodermis	Elongation	0.568861	T5	B2	Endodermis	Endodermis	Unknown	> 0.01	<= 0.01	< 0.6
AAGACAACAAAGGGCT_1	sc_12	13382	4105	11718	3836	1664	955	0.829472	0.0224182	18417	4105	15941	3836	2166	955	non-hair cells	Elongation	0.66163	0.466063	non-hair cells	Elongation	0.634382	0.484366	Non-Hair Cell	Meri-6	0.668416	0.383576	Non-Hair Cell	Elong-7	0.634317	0.444419	Mature_Cortex	0.0444884	0.349	0.420064	1	> 0.05	Unknown	Lateral Root Cap	Proximal Lateral Root Cap	0.490368	T4	non_branch	Root Cap	Root Cap	Pericycle	> 0.01	<= 0.01	>= 0.6
AAGACAACAATGTCTG_1	sc_12	29097	5482	25662	5168	3435	1439	1.22006	0.30931	20192	5355	17742	5000	2852	1438	matured cortex	Elongation	0.710968	0.449157	matured cortex	Elongation	0.679658	0.505152	Cortex	Elong-7	0.71409	0.37726	Cortex	Elong-7	0.731459	0.449414	Mature_Cortex	0.236343	0	0.581165	0	<= 0.05	Elong-7-Cortex	Cortex	Elongation	0.743235	T7	non_branch	Cortex	Cortex	Cortex	<= 0.01	<= 0.01	>= 0.6
AAGACAACACTGCACG_1	sc_12	18402	3559	16005	3347	2397	948	0.461906	0.0652103	18978	3559	16507	3347	2418	948	hair cells	Maturation	0.733376	0.460008	hair cells	Elongation	0.678587	0.503679	Hair Cell	Mat-9	0.750182	0.429311	Cortex	Mat-10	0.721827	0.509651	Atrichoblast	0.0502059	0.009	0.523431	0.315379	> 0.05	Mat-10-Atrichoblast	Atrichoblast	Elongation	0.747258	T7	B2	Atrichoblast	Atrichoblast	Atrichoblast	> 0.01	<= 0.01	>= 0.6
AAGACAACAGAGTCAG_1	sc_12	37544	5728	33150	5426	4394	1588	0.229065	0.0479437	20569	4899	18072	4502	2961	1504	matured xylem pole	Maturation	0.509143	0.47891	matured xylem pole	Maturation	0.567648	0.426558	Hair Cell	Mat-10	0.445468	0.385945	Mat.Xylem	Mat-10	0.598121	0.425898	Maturing_Xylem	3.31842	0	0.961763	0	<= 0.05	Mat-10-Protoxylem	Protoxylem	Maturation	0.954856	T9	B2	Protoxylem	Protoxylem	Unknown	<= 0.01	<= 0.01	< 0.6
AAGACAACATGACGAG_1	sc_12	12414	4020	10773	3734	1641	973	0.837764	0.19333	18340	4020	15874	3734	2153	973	LRC & non-hair cells	Elongation	0.604479	0.358284	columella	Elongation	0.589134	0.360856	Non-Hair Cell	Meri-1	0.62515	0.410034	LRC	Meri-5	0.548428	0.379265	Atrichoblast	0.0182005	0.6	0.411226	1	> 0.05	Unknown	Lateral Root Cap	Proximal Lateral Root Cap	0.379253	T2	non_branch	Root Cap	Root Cap	Unknown	> 0.01	<= 0.01	< 0.6
AAGACAACATGACTGT_1	sc_12	16288	3345	14333	3099	1955	791	2.34528	0.460462	18501	3345	16129	3099	2240	791	hair cells	Elongation	0.748266	0.454739	hair cells	Elongation	0.705629	0.481858	Hair Cell	Meri-6	0.752305	0.369501	Hair Cell	Elong-7	0.71012	0.402757	Atrichoblast	0.0695539	0	0.645249	0	<= 0.05	Elong-7-Atrichoblast	Atrichoblast	Elongation	0.739138	T7	B2	Atrichoblast	Atrichoblast	Unknown	<= 0.01	<= 0.01	>= 0.6
AAGACAACATGACTTG_1	sc_12	48118	6674	41729	6348	6389	1996	0.143397	0.0540338	19433	4789	17028	4516	2929	1553	hair cells	Maturation	0.659052	0.543217	hair cells	Maturation	0.59796	0.503001	Hair Cell	Mat-10	0.654355	0.479205	Hair Cell	Mat-10	0.591495	0.54575	Trichoblast	0.258639	0.002	0.992469	0.104609	> 0.05	Mat-10-Trichoblast	Trichoblast	Maturation	0.791812	T8	B2	Trichoblast	Trichoblast	Trichoblast	> 0.01	<= 0.01	< 0.6
AAGACAAGTAGAGATT_1	sc_12	5897	2642	5140	2436	757	518	0.898762	0	17543	3562	15185	3309	2013	676	matured cortex	Elongation	0.709934	0.591728	matured cortex	Elongation	0.65688	0.589369	Cortex	Meri-6	0.707579	0.501	Cortex	Elong-7	0.695206	0.514385	Developing_Cortex	0.0469019	0.195	0.708479	1	> 0.05	Elong-7-Cortex	Cortex	Meristem	0.40501	T3	non_branch	Cortex	Cortex	Unknown	> 0.01	<= 0.01	>= 0.6
AAGACAAGTGAAGCTG_1	sc_12	5845	1797	5290	1654	555	370	1.14628	0.0855432	17411	3108	15205	2821	1860	653	hair cells	Elongation	0.477224	0.457966	hair cells	Elongation	0.401213	0.366573	Cortex	Mat-11	0.538706	0.4591	Cortex	Mat-10	0.395214	0.434644	Maturing_Xylem	0.0407515	0.274	0.648544	1	> 0.05	Unknown	Columella	Distal Columella	0.59048	T5	non_branch	Root Cap	Columella	Lateral Root Cap	> 0.01	<= 0.01	< 0.6
AAGACAAGTGAGGATC_1	sc_12	13178	3108	11504	2895	1674	741	0.0682956	0.0151768	18707	3108	16226	2895	2214	741	hair cells	Maturation	0.595909	0.45096	hair cells	Maturation	0.532423	0.430387	Hair Cell	Mat-10	0.578584	0.385407	Cortex	Mat-10	0.552083	0.458998	Atrichoblast	0.00813017	0.625	1	1	> 0.05	Mat-10-Atrichoblast	Atrichoblast	Elongation	0.751879	T7	B2	Quiescent Center	Atrichoblast	Atrichoblast	> 0.01	<= 0.01	< 0.6
AAGACAATCTCTGCCA_1	sc_12	94129	8454	82635	8087	11494	2905	0.229472	0.0807403	19147	4972	16442	4400	2574	1258	matured cortex	Elongation	0.722681	0.447651	matured cortex	Elongation	0.670749	0.487797	Cortex	Elong-7	0.715936	0.422848	Cortex	Elong-7	0.7313	0.530836	Mature_Cortex	0.229674	0	0.61956	0	<= 0.05	Elong-7-Cortex	Cortex	Elongation	0.652383	T6	non_branch	Cortex	Cortex	Cortex	<= 0.01	<= 0.01	>= 0.6
AAGACAATCTGAGGCC_1	sc_12	28556	6003	24572	5674	3984	1633	0.928001	0.161087	20374	5920	17957	5633	2919	1595	columella	Meristem	0.431806	0.493926	QC cells	Meristem	0.394222	0.448007	Columella	Meri-1	0.52991	0.487588	Columella	Meri-3	0.568552	0.455269	Columella	0.306857	0	0.560775	0	<= 0.05	Columella_3	Columella	Proximal Columella	0.0862222	T0	non_branch	Columella	Columella	Columella	<= 0.01	<= 0.01	< 0.6
AAGACAATCTGCGAGC_1	sc_12	67621	8308	58817	7888	8804	2565	0.218867	0.141968	19392	5156	16808	4631	2890	1524	matured cortex	Elongation	0.637107	0.435874	matured cortex	Elongation	0.611218	0.459301	Cortex	Elong-7	0.679781	0.388172	Cortex	Elong-7	0.703697	0.474598	Mature_Cortex	0.206406	0	0.727091	0	<= 0.05	Elong-7-Cortex	Cortex	Maturation	0.729205	T7	B2	Cortex	Cortex	Cortex	<= 0.01	<= 0.01	>= 0.6
AAGACAATCTTGGGCG_1	sc_12	58637	8194	51339	7764	7298	2446	0.366663	0.228525	19415	5271	16786	4694	2944	1690	matured cortex	Maturation	0.523284	0.429702	matured cortex	Maturation	0.538131	0.468685	Cortex	Mat-11	0.595059	0.5122	Cortex	Mat-10	0.629447	0.549136	Mature_Cortex	0.163688	0	0.600369	0	<= 0.05	Mat-10-Procambium	Procambium	Maturation	0.343086	T2	B2	Phloem Pole Pericycle	Phloem Pole Pericycle	Unknown	<= 0.01	<= 0.01	< 0.6
AAGACTCAGATGGTAT_1	sc_12	82278	8915	70620	8528	11658	2783	0.15557	0.149493	19432	5247	16805	4727	2553	1182	phloem pole pericycle	Elongation	0.638272	0.346745	phloem pole pericycle	Elongation	0.657937	0.385417	Phloem Pole Pericycle	Mat-11	0.623199	0.423018	Phloem Pole Pericycle	Elong-8	0.71781	0.504339	Phloem_Pole_Pericycle	0.623982	0	0.997423	0	<= 0.05	Unknown	Xylem Pole Pericycle	Maturation	0.189871	T0	B2	Xylem Pole Pericycle	Xylem Pole Pericycle	Procambium	<= 0.01	<= 0.01	>= 0.6
AAGACTCAGGATACGC_1	sc_12	22992	5330	19873	5001	3119	1382	0.639353	0.108733	20209	5330	17686	5001	2781	1382	LRC & non-hair cells	Meristem	0.628945	0.631975	columella	Meristem	0.594853	0.614696	Non-Hair Cell	Meri-2	0.624882	0.58174	Non-Hair Cell	Meri-3	0.629648	0.594091	Atrichoblast	0.0175357	0.777	0.512947	1	> 0.05	Unknown	Lateral Root Cap	Proximal Lateral Root Cap	0.211995	T0	non_branch	Root Cap	Root Cap	Lateral Root Cap	> 0.01	<= 0.01	< 0.6
AAGACTCAGTGCGTCC_1	sc_12	6156	2019	5538	1886	618	380	1.67316	0	17699	3087	15392	2821	1948	626	hair cells	Elongation	0.547133	0.494137	hair cells	Elongation	0.486691	0.42948	Hair Cell	Mat-11	0.58183	0.430879	Cortex	Mat-11	0.46645	0.476921	Developing_Cortex	0.00146854	0.898	1	1	> 0.05	Unknown	Lateral Root Cap	Distal Lateral Root Cap	0.692131	T6	non_branch	Root Cap	Columella	Unknown	> 0.01	<= 0.01	< 0.6
AAGACTCCACTATGTG_1	sc_12	47428	7173	41737	6814	5691	2104	0.352113	0.0864468	19534	5164	17069	4807	3060	1798	endodermis & QC cells	Maturation	0.535906	0.426967	endodermis & QC cells	Maturation	0.567651	0.40881	Endodermis	Mat-10	0.629981	0.39765	Endodermis	Elong-8	0.676337	0.492927	Endodermis	0.052437	0.543	0.490196	1	> 0.05	Elong-8-Endodermis	Endodermis	Elongation	0.559834	T5	B2	Endodermis	Endodermis	Endodermis	> 0.01	<= 0.01	< 0.6
AAGACTCCAGAGGCAT_1	sc_12	10650	3586	9298	3306	1352	826	1.17371	0.103286	18479	3601	16018	3327	2107	830	columella	Meristem	0.595602	0.340106	columella	Elongation	0.583125	0.324061	Columella	Meri-1	0.601448	0.349254	Columella	Mat-11	0.612553	0.390843	Columella	0.00666001	0.843	0.650239	1	> 0.05	Unknown	Lateral Root Cap	Proximal Lateral Root Cap	0.478557	T4	non_branch	Root Cap	Columella	Procambium	> 0.01	<= 0.01	< 0.6
AAGACTCCATACCACA_1	sc_12	39248	5577	34617	5256	4631	1574	0.44843	0.0331227	20395	4698	17842	4334	2965	1463	hair cells	Maturation	0.491795	0.544257	hair cells	Maturation	0.426745	0.504503	Hair Cell	Mat-10	0.477541	0.427197	Cortex	Mat-10	0.4183	0.505603	Maturing_Xylem	0.104022	0.125	0.608584	1	> 0.05	Mat-10-Atrichoblast	Atrichoblast	Maturation	0.816008	T8	B2	Quiescent Center	NA	Unknown	> 0.01	<= 0.01	< 0.6
AAGACTCCATGGCCCA_1	sc_12	7883	2339	7145	2169	738	467	3.24749	0.0507421	17932	2996	15689	2718	1989	674	hair cells	Elongation	0.497668	0.399646	hair cells	Elongation	0.437347	0.357607	Hair Cell	Mat-11	0.505143	0.365717	Cortex	Mat-11	0.378276	0.419046	Maturing_Xylem	0.018399	0.58	0.317603	1	> 0.05	Unknown	Lateral Root Cap	Distal Lateral Root Cap	0.703017	T7	non_branch	Root Cap	Columella	Unknown	> 0.01	<= 0.01	< 0.6
AAGACTCGTCAGTCTA_1	sc_12	4282	2177	3688	2034	594	424	1.28445	0.32695	17767	3537	15132	3243	1956	607	matured cortex	Elongation	0.672668	0.601633	matured cortex	Elongation	0.644348	0.597278	Cortex	Elong-7	0.702133	0.510051	Cortex	Elong-7	0.713988	0.495102	Mature_Cortex	0.010301	0.755	0.681962	1	> 0.05	Elong-7-Trichoblast	Trichoblast	Meristem	0.716508	T7	non_branch	Trichoblast	Trichoblast	Procambium	> 0.01	<= 0.01	>= 0.6
AAGACTCGTCCACTCT_1	sc_12	79633	8498	70159	8077	9474	2585	0.183341	0.129343	19901	4979	17167	4401	2787	1381	matured cortex	Maturation	0.605563	0.619846	matured cortex	Maturation	0.526897	0.564167	Cortex	Mat-10	0.655697	0.481603	Cortex	Mat-10	0.600298	0.555715	Mature_Cortex	0.161598	0	0.71521	0	<= 0.05	Mat-10-Cortex	Cortex	Maturation	0.813934	T8	B2	Cortex	Cortex	Atrichoblast	<= 0.01	<= 0.01	< 0.6
AAGACTCGTGATAGAT_1	sc_12	44035	7195	37833	6813	6202	2032	0.19757	0.195299	20052	5625	17667	5363	2993	1628	phloem pole pericycle	Meristem	0.624113	0.363844	phloem pole pericycle	Elongation	0.616194	0.376208	Phloem Pole Pericycle	Mat-11	0.651466	0.40126	Phloem Pole Pericycle	Elong-8	0.768857	0.489262	Phloem_Pole_Pericycle	0.56744	0	0.995855	0	<= 0.05	Elong-8-Xylem Pole Pericycle	Xylem Pole Pericycle	Maturation	0.181675	T0	B2	Xylem Pole Pericycle	Xylem Pole Pericycle	Unknown	<= 0.01	<= 0.01	>= 0.6
AAGACTCGTTGGGATG_1	sc_12	45589	7035	39496	6662	6093	1964	0.401413	0.234706	19648	5224	17254	4948	2956	1573	phloem pole pericycle	Elongation	0.653892	0.357026	phloem pole pericycle	Elongation	0.63848	0.393703	Xylem Pole Pericycle	Elong-8	0.62113	0.409436	Xylem Pole Pericycle	Elong-8	0.662408	0.560494	Phloem_Pole_Pericycle	0.347434	0.001	0.939352	0.0570619	> 0.05	Unknown	Xylem Pole Pericycle	Elongation	0.154412	T0	B1	Protoxylem	Xylem Pole Pericycle	Unknown	> 0.01	<= 0.01	>= 0.6
AAGACTCGTTGTGTTG_1	sc_12	12454	3518	11083	3291	1371	766	0.642364	0.0802955	18397	3518	15976	3291	2148	770	hair cells	Elongation	0.619684	0.364687	LRC & non-hair cells	Elongation	0.584724	0.365638	Non-Hair Cell	Meri-6	0.616857	0.31841	Non-Hair Cell	Mat-11	0.533791	0.405033	Mature_Cortex	0.00892461	0.731	0.290523	1	> 0.05	Unknown	Lateral Root Cap	Proximal Lateral Root Cap	0.602322	T5	non_branch	Root Cap	Root Cap	Unknown	> 0.01	<= 0.01	< 0.6
AAGATAGAGCTCTATG_1	sc_12	11377	3666	10021	3417	1356	803	0.870177	0.140635	18405	3667	15917	3418	2089	811	columella	Meristem	0.636228	0.368523	columella	Meristem	0.639355	0.370608	Columella	Meri-1	0.651868	0.430902	Columella	Meri-1	0.643915	0.398413	Columella	0.0315999	0.269	0.480832	1	> 0.05	Unknown	Lateral Root Cap	Proximal Lateral Root Cap	0.412964	T3	non_branch	Root Cap	Columella	Lateral Root Cap	> 0.01	<= 0.01	>= 0.6
AAGATAGAGGTGTGAC_1	sc_12	76812	8187	66672	7848	10140	2582	0.123679	0.0481696	19355	5299	16744	4823	2657	1349	non-hair cells	Elongation	0.63911	0.457488	non-hair cells	Elongation	0.607216	0.459862	Hair Cell	Meri-5	0.671188	0.517303	Hair Cell	Meri-5	0.62046	0.45222	Atrichoblast	0.137934	0.062	0.961622	1	> 0.05	Meri-5-Atrichoblast	Atrichoblast	Meristem	0.377149	T2	non_branch	Atrichoblast	Atrichoblast	Atrichoblast	> 0.01	<= 0.01	>= 0.6
AAGATAGAGTCAGGGT_1	sc_12	34470	5514	29687	5227	4783	1554	0.438062	0.232086	20162	5021	17671	4747	2890	1424	matured cortex	Maturation	0.490376	0.468401	matured cortex	Maturation	0.440257	0.482934	Cortex	Mat-11	0.537831	0.540692	Cortex	Mat-11	0.503582	0.511533	Mature_Cortex	0.157207	0.002	0.727885	0.0864545	> 0.05	Mat-11-Cortex	Cortex	Maturation	0.793502	T8	B1	Quiescent Center	Cortex	Pericycle	> 0.01	<= 0.01	< 0.6
AAGATAGGTCGTTGGC_1	sc_12	38109	5305	33517	5003	4592	1453	0.275525	0.0157443	19918	4430	17354	4076	2881	1344	hair cells	Maturation	0.637917	0.554685	hair cells	Maturation	0.580555	0.528829	Hair Cell	Mat-10	0.629972	0.436791	Cortex	Mat-10	0.600235	0.525472	Atrichoblast	0.0448668	0.037	0.253339	0.996788	> 0.05	Mat-10-Atrichoblast	Atrichoblast	Maturation	0.749001	T7	B2	Atrichoblast	NA	Unknown	> 0.01	<= 0.01	< 0.6
AAGATAGGTTATCCAG_1	sc_12	100147	9152	84670	8781	15477	3201	0.123818	0.0589134	19313	5424	16782	5001	2631	1257	LRC & non-hair cells	Meristem	0.675322	0.592477	LRC & non-hair cells	Meristem	0.634559	0.58273	Non-Hair Cell	Meri-5	0.69944	0.604802	Non-Hair Cell	Meri-5	0.755158	0.603807	Atrichoblast	0.0677677	0.03	0.940638	0.844359	> 0.05	Unknown	Atrichoblast	Meristem	0.263936	T1	non_branch	Atrichoblast	Atrichoblast	Atrichoblast	> 0.01	<= 0.01	>= 0.6
AAGATAGTCAGTGCGC_1	sc_12	112093	9095	97472	8751	14621	2985	0.159689	0.0669087	19384	4858	16733	4364	2648	1205	matured xylem pole	Elongation	0.42788	0.373924	phloem pole pericycle	Elongation	0.469749	0.383746	Meri.Xylem	Elong-7	0.48871	0.392139	Xylem Pole Pericycle	Elong-8	0.462615	0.458265	Meristematic_Xylem	0.260921	0.003	0.969354	0.148137	> 0.05	Unknown	Metaxylem	Elongation	0.651286	T6	B1	Metaxylem	Metaxylem	Xylem	> 0.01	<= 0.01	< 0.6
AAGATAGTCTAGTTCT_1	sc_12	7101	1773	6380	1651	721	384	1.97155	0	17639	2735	15351	2489	2005	599	hair cells	Elongation	0.490185	0.436643	hair cells	Elongation	0.423579	0.354984	Hair Cell	Mat-10	0.498993	0.414068	Cortex	Mat-11	0.357485	0.432655	Developing_Cortex	0.00383389	0.712	1	1	> 0.05	Unknown	Lateral Root Cap	Distal Lateral Root Cap	0.784692	T8	non_branch	Root Cap	Root Cap	Lateral Root Cap	> 0.01	<= 0.01	< 0.6
AAGCATCAGCAACTCT_1	sc_12	34245	6214	29941	5856	4304	1732	0.586947	0.183968	20250	5742	17691	5312	2935	1672	phloem pole pericycle	Maturation	0.614945	0.334543	phloem pole pericycle	Maturation	0.640679	0.374578	Phloem Pole Pericycle	Mat-11	0.600568	0.394911	Phloem Pole Pericycle	Elong-8	0.656069	0.530366	Phloem_Pole_Pericycle	0.0598839	0.487	0.666178	1	> 0.05	Elong-8-Procambium	Procambium	Maturation	0.506773	T4	B2	Procambium	Procambium	Procambium	> 0.01	<= 0.01	>= 0.6
AAGCATCAGCGCATCC_1	sc_12	74347	8369	64569	8004	9778	2707	0.180236	0.137195	19271	5359	16618	4779	2696	1435	matured cortex	Elongation	0.722493	0.45787	matured cortex	Elongation	0.683634	0.488844	Cortex	Meri-6	0.732433	0.414506	Cortex	Elong-7	0.738285	0.479115	Mature_Cortex	0.204926	0.001	0.612224	0.0461708	<= 0.05	Elong-7-Cortex	Cortex	Elongation	0.630892	T6	non_branch	Cortex	Cortex	Unknown	> 0.01	<= 0.01	>= 0.6
AAGCATCAGGCACTAG_1	sc_12	42746	6918	37404	6530	5342	1991	0.371965	0.0842184	20112	5538	17569	5124	3056	1772	phloem pole pericycle	Elongation	0.678777	0.308616	phloem pole pericycle	Elongation	0.670594	0.353104	Phloem Pole Pericycle	Elong-8	0.617943	0.377091	Phloem Pole Pericycle	Elong-8	0.631349	0.518415	Phloem_Pole_Pericycle	0.211698	0	0.56121	0	<= 0.05	Elong-8-Procambium	Procambium	Elongation	0.4692	T3	B2	Procambium	Procambium	Procambium	<= 0.01	<= 0.01	>= 0.6
AAGCATCAGTGGCGAT_1	sc_12	19169	4804	16666	4526	2503	1171	0.485158	0.140852	19187	4803	16696	4525	2503	1171	LRC & non-hair cells	Meristem	0.602769	0.54792	columella	Meristem	0.591889	0.527072	Non-Hair Cell	Meri-2	0.614569	0.505351	Non-Hair Cell	Meri-3	0.638655	0.537944	Atrichoblast	0.0467777	0.33	0.895162	1	> 0.05	Unknown	Lateral Root Cap	Proximal Lateral Root Cap	0.240681	T1	non_branch	Root Cap	Root Cap	Unknown	> 0.01	<= 0.01	< 0.6
AAGCATCAGTTATGGA_1	sc_12	21121	3462	18581	3274	2540	899	0.591828	0.0284077	19788	3461	17283	3273	2529	899	matured cortex	Maturation	0.663014	0.591139	hair cells	Maturation	0.637872	0.574499	Cortex	Mat-10	0.717615	0.515297	Cortex	Mat-10	0.753753	0.553912	Mature_Cortex	0.0923821	0.002	0.521209	0.0864545	> 0.05	Mat-10-Atrichoblast	Atrichoblast	Maturation	0.931811	T9	B1	Atrichoblast	Atrichoblast	Unknown	> 0.01	<= 0.01	>= 0.6
AAGCATCGTAGATTGA_1	sc_12	5627	1969	5086	1831	541	376	2.39915	0.0533144	17404	3207	15160	2917	1836	648	hair cells	Elongation	0.520545	0.464685	hair cells	Elongation	0.441164	0.388532	Cortex	Mat-11	0.567944	0.473067	Cortex	Mat-11	0.443427	0.459199	Maturing_Xylem	0.0404967	0.311	0.622128	1	> 0.05	Unknown	Columella	Distal Columella	0.651947	T6	non_branch	Root Cap	Columella	Unknown	> 0.01	<= 0.01	< 0.6
AAGCATCGTCGGTACC_1	sc_12	15131	4342	13302	4051	1829	1010	1.01117	0.0726984	18303	4342	15906	4051	2176	1010	columella	Meristem	0.437869	0.442686	columella	Meristem	0.414714	0.400338	Columella	Meri-1	0.519345	0.506801	Columella	Meri-3	0.619753	0.393787	Columella	0.272309	0	0.65019	0	<= 0.05	Unknown	Columella	Proximal Columella	0.0814855	T0	non_branch	Columella	Columella	Unknown	<= 0.01	<= 0.01	< 0.6
AAGCATCGTGACCGTC_1	sc_12	137709	9577	113922	9149	23787	3160	0.0835094	0.0653552	19034	4339	16778	4091	2723	916	LRC & non-hair cells	Meristem	0.50072	0.736258	LRC & non-hair cells	Meristem	0.509583	0.711004	Non-Hair Cell	Meri-3	0.487516	0.640844	Non-Hair Cell	Meri-3	0.660514	0.812506	Atrichoblast	0.0211759	0.621	0.815109	1	> 0.05	Unknown	Trichoblast	Meristem	0.0444354	T0	non_branch	Trichoblast	Trichoblast	Trichoblast	> 0.01	<= 0.01	< 0.6
AAGCATCGTGCCCTTT_1	sc_12	7919	2822	7013	2603	906	580	3.34638	0.101023	18345	3200	15987	2952	2126	666	phloem pole pericycle	Elongation	0.529375	0.477124	phloem pole pericycle	Elongation	0.557802	0.492518	Phloem Pole Pericycle	Elong-7	0.512911	0.518085	Xylem Pole Pericycle	Elong-8	0.580016	0.616334	Phloem_Pole_Pericycle	0.032315	0.409	0.582187	1	> 0.05	Elong-8-Procambium	Procambium	Elongation	0.467707	T3	B1	Procambium	Procambium	Procambium	> 0.01	<= 0.01	< 0.6
AAGCATCTCAAGTAAG_1	sc_12	15753	4736	13651	4443	2102	1102	1.02203	0.215832	18381	4736	15932	4443	2270	1101	LRC & non-hair cells	Meristem	0.594174	0.493411	columella	Meristem	0.591118	0.492861	Non-Hair Cell	Meri-1	0.603865	0.448868	Columella	Meri-3	0.599878	0.508725	Columella	0.018031	0.714	0.690056	1	> 0.05	Unknown	Lateral Root Cap	Proximal Lateral Root Cap	0.263471	T1	non_branch	Root Cap	Root Cap	Lateral Root Cap	> 0.01	<= 0.01	< 0.6
AAGCCATCAACCGCCA_1	sc_12	1975	1177	1638	1073	337	262	0.962025	0.455696	16967	4044	14238	3605	1816	618	matured cortex	Elongation	0.594554	0.546312	matured cortex	Elongation	0.566002	0.525126	Cortex	Elong-7	0.675477	0.507832	Cortex	Meri-3	0.617393	0.564963	Maturing_Xylem	0.0198702	0.778	0.408208	1	> 0.05	Unknown	Cortex	Meristem	0.219976	T1	non_branch	Atrichoblast	Trichoblast	Phloem	> 0.01	<= 0.01	< 0.6
AAGCCATCAATACCTG_1	sc_12	17435	4189	15210	3859	2225	1107	2.48351	0.252366	18641	4187	16222	3857	2319	1107	matured cortex	Maturation	0.746361	0.414493	matured cortex	Elongation	0.719266	0.439797	Cortex	Mat-9	0.746038	0.390051	Cortex	Elong-7	0.795181	0.433453	Mature_Cortex	0.299089	0	0.824381	0	<= 0.05	Elong-7-Cortex	Cortex	Elongation	0.775418	T8	B2	Cortex	Cortex	Cortex	<= 0.01	<= 0.01	>= 0.6
AAGCCATCAGCTGAGA_1	sc_12	65815	8051	57668	7681	8147	2396	0.23095	0.0881258	19428	5023	16800	4503	2815	1521	phloem pole pericycle	Elongation	0.483505	0.326008	phloem pole pericycle	Elongation	0.530315	0.360517	Xylem Pole Pericycle	Elong-7	0.518066	0.3906	Xylem Pole Pericycle	Elong-8	0.578362	0.500724	Meristematic_Xylem	0.0987037	0.121	0.915359	1	> 0.05	Elong-8-Procambium	Procambium	Elongation	0.651645	T6	B2	Metaxylem	Metaxylem	Unknown	> 0.01	<= 0.01	< 0.6
AAGCCATGTTGGACCC_1	sc_12	2970	1564	2521	1453	449	308	0.538721	0.16835	17428	3759	14718	3365	1875	605	matured cortex	Elongation	0.623946	0.557675	matured cortex	Elongation	0.567903	0.51503	Cortex	Elong-7	0.688765	0.506262	Cortex	Meri-5	0.629307	0.575947	Endodermis	0.0115205	0.789	0.585983	1	> 0.05	Unknown	Trichoblast	Meristem	0.280956	T1	non_branch	Trichoblast	Trichoblast	Atrichoblast	> 0.01	<= 0.01	< 0.6
AAGCCATTCAGGGTAG_1	sc_12	45616	7054	40382	6687	5234	1916	0.284988	0.109611	19467	5190	16982	4799	2991	1704	matured cortex	Elongation	0.562944	0.442964	endodermis & QC cells	Elongation	0.599367	0.463904	Endodermis	Elong-7	0.570519	0.430865	Endodermis	Elong-7	0.630134	0.534397	Endodermis	0.0470606	0.563	0.632574	1	> 0.05	Elong-7-Endodermis	Endodermis	Elongation	0.59599	T5	B2	Endodermis	Endodermis	Endodermis	> 0.01	<= 0.01	< 0.6
AAGCCATTCTGAGGTT_1	sc_12	7708	1721	6969	1600	739	373	1.69953	0	17252	2574	15028	2341	1992	599	hair cells	Elongation	0.502773	0.390784	hair cells	Elongation	0.4561	0.330837	Hair Cell	Mat-10	0.520212	0.386523	Hair Cell	Mat-11	0.352137	0.366679	Maturing_Xylem	0.0316343	0.246	0.869166	1	> 0.05	LRC_5	Lateral Root Cap	Distal Lateral Root Cap	0.778998	T8	non_branch	Root Cap	Root Cap	Lateral Root Cap	> 0.01	<= 0.01	< 0.6
AAGCCATTCTTGGAAC_1	sc_12	34776	7141	29873	6737	4903	2025	0.402576	0.123648	20600	6655	18028	6269	3047	1865	phloem pole pericycle	Meristem	0.57023	0.380742	phloem pole pericycle	Elongation	0.580347	0.341214	Phloem Pole Pericycle	Mat-11	0.558309	0.343133	Phloem Pole Pericycle	Elong-8	0.607906	0.438208	Phloem_Pole_Pericycle	0.233896	0.03	0.968364	0.956379	> 0.05	Elong-8-Xylem Pole Pericycle	Xylem Pole Pericycle	Maturation	0.206084	T0	B2	Xylem Pole Pericycle	Xylem Pole Pericycle	Unknown	> 0.01	<= 0.01	< 0.6
AAGCGAGCATGGCCAC_1	sc_12	5515	2753	4590	2523	925	586	4.62375	1.32366	16869	3935	14414	3669	2099	709	developing cortex	Meristem	0.530534	0.520131	QC cells	Meristem	0.532326	0.568329	Cortex	Meri-3	0.580673	0.4374	QC	Meri-3	0.543834	0.63779	Quiescent_Center	0.045453	0.324	0.984102	1	> 0.05	Unknown	Quiescent Center	Meristem	0.221232	T1	non_branch	Quiescent Center	Quiescent Center	Unknown	> 0.01	<= 0.01	< 0.6
AAGCGAGGTAGCTTTG_1	sc_12	44549	6436	39682	6106	4867	1700	0.31875	0.103257	19785	4778	17242	4402	2916	1545	phloem pole pericycle	Elongation	0.650019	0.285036	phloem pole pericycle	Elongation	0.639233	0.322992	Phloem Pole Pericycle	Elong-7	0.565772	0.381173	Phloem Pole Pericycle	Elong-8	0.579951	0.53721	Phloem_Pole_Pericycle	0.100328	0.105	0.92579	1	> 0.05	Elong-8-Procambium	Procambium	Elongation	0.572449	T5	B2	Procambium	Procambium	Unknown	> 0.01	<= 0.01	>= 0.6
AAGCGAGTCACGTCCT_1	sc_12	5516	2458	4715	2244	801	546	0.888325	0.0725163	17280	3595	14912	3321	2031	708	matured cortex	Elongation	0.747071	0.552795	matured cortex	Elongation	0.717242	0.546223	Cortex	Elong-7	0.755231	0.486321	Cortex	Elong-7	0.765257	0.493402	Mature_Cortex	0.0946876	0.007	0.510839	0.254773	> 0.05	Elong-7-Cortex	Cortex	Elongation	0.63345	T6	non_branch	Cortex	Cortex	Unknown	> 0.01	<= 0.01	>= 0.6
AAGCGAGTCCATCGTC_1	sc_12	17868	4812	15557	4520	2311	1154	0.665995	0.0671592	18728	4812	16262	4520	2366	1154	LRC & non-hair cells	Meristem	0.616651	0.566246	columella	Meristem	0.602255	0.529199	Non-Hair Cell	Meri-2	0.61583	0.522234	LRC	Meri-3	0.670988	0.531411	Atrichoblast	0.037404	0.417	0.845091	1	> 0.05	Unknown	Lateral Root Cap	Proximal Lateral Root Cap	0.314737	T2	non_branch	Root Cap	Root Cap	Unknown	> 0.01	<= 0.01	>= 0.6
AAGCGAGTCCTGGCTT_1	sc_12	49429	6280	43180	5970	6249	1820	0.125432	0.0283235	19034	4226	16644	3990	2853	1391	hair cells	Elongation	0.73779	0.447939	hair cells	Elongation	0.668235	0.470773	Hair Cell	Elong-7	0.737601	0.414126	Hair Cell	Elong-7	0.696521	0.473011	Atrichoblast	0.0495844	0.261	0.960536	1	> 0.05	Elong-7-Atrichoblast	Atrichoblast	Elongation	0.673727	T6	B2	Atrichoblast	Atrichoblast	Atrichoblast	> 0.01	<= 0.01	>= 0.6
AAGCGAGTCGGCCCAA_1	sc_12	5981	1677	5475	1545	506	342	3.69503	0.0167196	17331	2994	15141	2682	1787	646	matured cortex	Elongation	0.524036	0.456272	hair cells	Maturation	0.41325	0.377217	Cortex	Mat-11	0.571246	0.456371	Cortex	Mat-10	0.382639	0.447586	Maturing_Xylem	0.012173	0.598	0.943112	1	> 0.05	Unknown	Columella	Distal Columella	0.682587	T6	non_branch	Root Cap	Columella	Unknown	> 0.01	<= 0.01	< 0.6
AAGCGAGTCTCGTCAC_1	sc_12	7672	2167	6637	2021	1035	529	1.43379	0.377998	18183	2768	15740	2615	2172	591	phloem pole pericycle	Elongation	0.428468	0.422719	phloem pole pericycle	Elongation	0.437618	0.414392	Xylem Pole Pericycle	Elong-7	0.49896	0.471541	Xylem Pole Pericycle	Elong-8	0.53762	0.556175	Meristematic_Xylem	0.359541	0	0.930668	0	<= 0.05	Elong-8-Metaxylem	Metaxylem	Elongation	0.528656	T4	B1	Metaxylem	Metaxylem	Unknown	<= 0.01	<= 0.01	< 0.6
AAGCGTTAGAGTACCG_1	sc_12	10967	2960	9927	2741	1040	625	0.483268	0.0547096	18117	2976	15693	2745	2126	709	columella	Elongation	0.421928	0.247252	columella	Elongation	0.412996	0.260693	Columella	Mat-11	0.453359	0.258608	Columella	Mat-10	0.486822	0.385779	Columella	0.0856052	0.004	0.515399	0.158134	> 0.05	Unknown	Columella	Distal Columella	0.487779	T4	non_branch	Root Cap	Columella	Unknown	> 0.01	<= 0.01	< 0.6
AAGCGTTAGCGACATG_1	sc_12	8914	2923	7877	2703	1037	656	1.29011	0.157056	18291	3199	15930	2922	2144	732	hair cells	Elongation	0.510993	0.356943	columella	Elongation	0.473033	0.34053	Non-Hair Cell	Mat-11	0.520214	0.364601	Columella	Mat-11	0.426735	0.430076	Columella	0.030128	0.419	0.765758	1	> 0.05	Unknown	Columella	Distal Columella	0.552942	T5	non_branch	Root Cap	Columella	Unknown	> 0.01	<= 0.01	< 0.6
AAGCGTTAGCGTTAGG_1	sc_12	2950	1628	2594	1477	356	308	4.77966	0.0677966	16464	3965	14155	3503	1699	697	matured cortex	Elongation	0.609	0.515942	matured cortex	Elongation	0.531453	0.484883	Cortex	Mat-11	0.619431	0.410821	Cortex	Elong-7	0.512325	0.399863	Columella	0.0672451	0.037	0.411078	0.996788	> 0.05	Unknown	Columella	Proximal Columella	0.279238	T1	non_branch	Columella	Columella	Unknown	> 0.01	<= 0.01	< 0.6
AAGCGTTGTAATCAGA_1	sc_12	13098	4117	11497	3857	1601	929	0.587876	0.0534433	18431	4117	15937	3857	2152	929	LRC & non-hair cells	Meristem	0.603631	0.39765	columella	Meristem	0.587057	0.388886	Non-Hair Cell	Meri-1	0.648942	0.431377	Columella	Meri-5	0.59545	0.420055	Atrichoblast	0.0101579	0.769	0.594188	1	> 0.05	Unknown	Lateral Root Cap	Proximal Lateral Root Cap	0.456942	T3	non_branch	Root Cap	Root Cap	Unknown	> 0.01	<= 0.01	< 0.6
AAGCGTTGTAGATGTA_1	sc_12	35549	6172	30550	5783	4999	1719	0.0675124	0.0253172	20189	5557	17693	5229	2939	1549	hair cells	Maturation	0.632934	0.515883	hair cells	Maturation	0.590111	0.493085	Hair Cell	Mat-10	0.657485	0.464422	Hair Cell	Mat-10	0.608708	0.548276	Trichoblast	0.185049	0.001	0.72092	0.0461708	<= 0.05	Mat-10-Trichoblast	Trichoblast	Maturation	0.733329	T7	B2	Trichoblast	Trichoblast	Unknown	> 0.01	<= 0.01	< 0.6
AAGCGTTGTTCCGCAG_1	sc_12	65948	8010	57031	7625	8917	2485	0.125857	0.0409413	19842	5273	17185	4796	2811	1430	hair cells	Maturation	0.518296	0.512476	hair cells	Maturation	0.467185	0.485955	Hair Cell	Mat-11	0.513099	0.461104	Cortex	Mat-11	0.456749	0.520021	Trichoblast	0.00997375	0.9	0.806515	1	> 0.05	Mat-11-Trichoblast	Trichoblast	Maturation	0.760615	T7	B2	Trichoblast	Trichoblast	Unknown	> 0.01	<= 0.01	< 0.6
AAGCGTTTCATGCATG_1	sc_12	7323	1739	6676	1613	647	375	1.37922	0	17510	2686	15264	2441	1923	626	matured cortex	Elongation	0.497197	0.419108	hair cells	Elongation	0.437847	0.341574	Cortex	Mat-11	0.525533	0.438481	Cortex	Mat-11	0.39309	0.413768	Developing_Cortex	0.000734268	0.909	1	1	> 0.05	Unknown	Lateral Root Cap	Distal Lateral Root Cap	0.854091	T9	non_branch	Root Cap	Root Cap	Unknown	> 0.01	<= 0.01	< 0.6
AAGCGTTTCCGCACGA_1	sc_12	67152	7639	58311	7281	8841	2452	0.244222	0.0729688	19952	5031	17278	4569	2927	1464	hair cells	Maturation	0.535688	0.503653	hair cells	Maturation	0.458637	0.468913	Hair Cell	Mat-10	0.524686	0.414386	Cortex	Mat-10	0.472006	0.511538	Trichoblast	0.0204229	0.752	0.937046	1	> 0.05	Mat-10-Trichoblast	Trichoblast	Maturation	0.75191	T7	B2	Trichoblast	Trichoblast	Unknown	> 0.01	<= 0.01	< 0.6
AAGCGTTTCGAAGGAC_1	sc_12	24001	5285	20897	4958	3104	1363	0.666639	0.295821	20230	5284	17735	4958	2756	1362	phloem pole pericycle	Elongation	0.704874	0.379944	phloem pole pericycle	Elongation	0.671216	0.384007	Xylem Pole Pericycle	Elong-7	0.696291	0.405056	Phloem Pole Pericycle	Elong-8	0.698521	0.543879	Phloem_Pole_Pericycle	0.17831	0.025	0.946469	0.832184	> 0.05	Elong-8-Xylem Pole Pericycle	Xylem Pole Pericycle	Elongation	0.218157	T1	B2	Phloem Pole Pericycle	Xylem Pole Pericycle	Unknown	> 0.01	<= 0.01	>= 0.6
AAGCGTTTCGATCCCT_1	sc_12	8767	2753	7681	2559	1086	645	0.695791	0.102658	18528	3098	16066	2862	2143	695	phloem pole pericycle	Elongation	0.657421	0.394287	phloem pole pericycle	Elongation	0.667289	0.408964	Phloem Pole Pericycle	Elong-7	0.644688	0.472839	Phloem Pole Pericycle	Elong-8	0.675678	0.608356	Phloem_Pole_Pericycle	0.162604	0	0.60602	0	<= 0.05	Unknown	Phloem Pole Pericycle	Elongation	0.527376	T4	B1	Phloem Pole Pericycle	Phloem Pole Pericycle	Cortex	<= 0.01	<= 0.01	>= 0.6
AAGCGTTTCTATCGCC_1	sc_12	21402	4993	18775	4687	2627	1285	1.00458	0.252313	19962	4993	17468	4687	2595	1285	phloem pole pericycle	Elongation	0.593495	0.417061	phloem pole pericycle	Elongation	0.604425	0.423069	Xylem Pole Pericycle	Elong-7	0.507345	0.42357	Xylem Pole Pericycle	Elong-8	0.535428	0.534002	Phloem_Pole_Pericycle	0.0389246	0.519	0.907589	1	> 0.05	Elong-8-Procambium	Procambium	Elongation	0.388883	T2	B2	Procambium	Procambium	Procambium	> 0.01	<= 0.01	>= 0.6
AAGCGTTTCTATTGTC_1	sc_12	7127	2559	6050	2366	1077	635	2.21692	0.49109	18336	3150	15854	2961	2185	679	phloem pole pericycle	Elongation	0.569935	0.472527	phloem pole pericycle	Elongation	0.601007	0.492478	Xylem Pole Pericycle	Elong-7	0.605851	0.480488	Xylem Pole Pericycle	Elong-8	0.719822	0.580317	Phloem_Pole_Pericycle	0.0971183	0.049	0.902484	1	> 0.05	Unknown	Xylem Pole Pericycle	Elongation	0.495216	T4	B1	Xylem Pole Pericycle	Xylem Pole Pericycle	Atrichoblast	> 0.01	<= 0.01	>= 0.6
AAGGAATAGCGATGCA_1	sc_12	8703	2761	7579	2563	1124	615	0.37918	0.0344709	18461	3051	16021	2833	2182	653	phloem pole pericycle	Elongation	0.54151	0.423168	phloem pole pericycle	Elongation	0.570284	0.43958	Xylem Pole Pericycle	Elong-7	0.540938	0.474454	Xylem Pole Pericycle	Elong-8	0.594569	0.596697	Phloem_Pole_Pericycle	0.018586	0.561	0.681662	1	> 0.05	Elong-8-Procambium	Procambium	Elongation	0.550363	T4	B1	Procambium	Procambium	Unknown	> 0.01	<= 0.01	< 0.6
AAGGAATAGCTGTTAC_1	sc_12	26545	5699	22859	5341	3686	1463	1.04351	0.418158	20308	5699	17790	5341	2866	1449	phloem pole pericycle	Elongation	0.644193	0.416413	phloem pole pericycle	Elongation	0.596766	0.457186	Xylem Pole Pericycle	Meri-5	0.557429	0.483426	Xylem Pole Pericycle	Elong-8	0.556442	0.515829	Phloem_Pole_Pericycle	0.0722978	0.382	0.894237	1	> 0.05	Elong-8-Xylem Pole Pericycle	Xylem Pole Pericycle	Meristem	0.11353	T0	non_branch	Xylem Pole Pericycle	Xylem Pole Pericycle	Unknown	> 0.01	<= 0.01	< 0.6
AAGGAATAGGACCCAA_1	sc_12	6651	1961	5950	1831	701	402	2.66125	0.405954	18154	2945	15812	2695	1980	623	matured cortex	Maturation	0.733313	0.49179	matured cortex	Elongation	0.697879	0.513706	Cortex	Mat-9	0.771371	0.509598	Cortex	Elong-7	0.81125	0.526995	Mature_Cortex	0.338849	0	0.864306	0	<= 0.05	Elong-7-Cortex	Cortex	Elongation	0.817808	T8	B1	Cortex	Cortex	Unknown	<= 0.01	<= 0.01	>= 0.6
AAGGAATAGGCTCTAT_1	sc_12	26799	4308	23304	4057	3495	1248	0.582111	0.0708982	19975	4308	17513	4057	2778	1248	hair cells	Elongation	0.722548	0.500317	hair cells	Elongation	0.663334	0.494401	Hair Cell	Elong-7	0.74586	0.492145	Hair Cell	Mat-10	0.738471	0.508772	Trichoblast	0.362661	0	0.9501	0	<= 0.05	Mat-10-Trichoblast	Trichoblast	Maturation	0.782453	T8	B1	Trichoblast	Trichoblast	Unknown	<= 0.01	<= 0.01	>= 0.6
AAGGAATCACAACATC_1	sc_12	33255	5227	28382	4960	4873	1545	0.330777	0.171403	19975	4831	17510	4606	2899	1405	phloem pole pericycle	Elongation	0.607496	0.411098	phloem pole pericycle	Elongation	0.616606	0.44202	Xylem Pole Pericycle	Mat-11	0.640755	0.422883	Xylem Pole Pericycle	Elong-8	0.753421	0.507036	Phloem_Pole_Pericycle	0.228462	0.006	0.921182	0.264943	> 0.05	Unknown	Xylem Pole Pericycle	Maturation	0.379164	T2	B1	Xylem Pole Pericycle	Xylem Pole Pericycle	Pericycle	> 0.01	<= 0.01	>= 0.6
AAGGAATGTACAGAAT_1	sc_12	27806	5023	23720	4696	4086	1420	0.0755233	0.0287708	20094	5003	17612	4692	2852	1357	hair cells	Maturation	0.553116	0.431686	hair cells	Maturation	0.503647	0.436527	Hair Cell	Mat-10	0.563848	0.441121	Hair Cell	Mat-10	0.514414	0.489327	Trichoblast	0.119661	0.088	0.872668	1	> 0.05	Mat-10-Trichoblast	Trichoblast	Maturation	0.72344	T7	B2	Trichoblast	Trichoblast	Unknown	> 0.01	<= 0.01	< 0.6
AAGGAATGTCACTAGT_1	sc_12	39317	5462	34466	5167	4851	1540	0.226365	0.035608	19956	4496	17403	4156	2917	1405	hair cells	Maturation	0.635187	0.569223	hair cells	Maturation	0.595938	0.526568	Hair Cell	Mat-10	0.642596	0.449829	Cortex	Mat-10	0.585687	0.530592	Atrichoblast	0.0450915	0.318	0.830646	1	> 0.05	Mat-10-Atrichoblast	Atrichoblast	Maturation	0.900743	T9	B2	Quiescent Center	NA	Atrichoblast	> 0.01	<= 0.01	< 0.6
AAGGAATGTCCTCATC_1	sc_12	42174	7336	36861	6950	5313	2019	0.405463	0.170721	20462	5963	17930	5549	3086	1797	phloem pole pericycle	Maturation	0.394754	0.214437	phloem pole pericycle	Maturation	0.368018	0.27487	Phloem Pole Pericycle	Mat-11	0.484342	0.374485	Phloem Pole Pericycle	Mat-10	0.434953	0.393072	Meristematic_Xylem	0.119762	0.123	0.783897	1	> 0.05	Mat-10-Procambium	Procambium	Maturation	0.567962	T5	B2	Phloem Pole Pericycle	Phloem Pole Pericycle	Xylem	> 0.01	<= 0.01	< 0.6
AAGGAATGTCGTTGGC_1	sc_12	7946	2772	6968	2582	978	619	1.56053	0.264284	18084	3217	15736	3001	2163	708	matured cortex	Elongation	0.739906	0.49311	matured cortex	Elongation	0.708278	0.514108	Cortex	Meri-6	0.732066	0.456745	Cortex	Elong-7	0.772528	0.472508	Mature_Cortex	0.284524	0	0.77303	0	<= 0.05	Elong-7-Cortex	Cortex	Meristem	0.603814	T5	non_branch	Cortex	Cortex	Cortex	<= 0.01	<= 0.01	>= 0.6
AAGGAATGTCTGTTAG_1	sc_12	16453	4226	14136	3963	2317	1071	0.443688	0.170182	18541	4226	16059	3962	2365	1070	phloem pole pericycle	Elongation	0.532468	0.387311	endodermis & QC cells	Elongation	0.561612	0.401042	Endodermis	Elong-8	0.563601	0.514929	Endodermis	Elong-8	0.675228	0.57797	Endodermis	2.84652	0	0.986152	0	<= 0.05	Elong-8-Xylem Pole Pericycle	Xylem Pole Pericycle	Elongation	0.346905	T2	B1	Xylem Pole Pericycle	Xylem Pole Pericycle	Unknown	<= 0.01	<= 0.01	< 0.6
AAGGAATGTGAGTTGG_1	sc_12	15629	4415	13604	4120	2025	1108	0.767803	0.0511869	18452	4415	15986	4120	2231	1107	columella	Meristem	0.587908	0.396937	columella	Meristem	0.599608	0.378717	Non-Hair Cell	Meri-1	0.611186	0.425848	Non-Hair Cell	Meri-1	0.595666	0.389646	Maturing_Xylem	0.0352399	0.601	0.371987	1	> 0.05	Unknown	Lateral Root Cap	Proximal Lateral Root Cap	0.484247	T4	non_branch	Root Cap	Root Cap	Lateral Root Cap	> 0.01	<= 0.01	< 0.6
AAGGAATGTTCCGTTC_1	sc_12	15468	4886	13410	4533	2058	1185	1.34471	0.0969744	18236	4886	15819	4533	2228	1185	LRC & non-hair cells	Meristem	0.572461	0.459528	columella	Meristem	0.599847	0.443598	Non-Hair Cell	Meri-2	0.590137	0.463736	Non-Hair Cell	Meri-3	0.642723	0.458513	Atrichoblast	0.0104547	0.819	0.48106	1	> 0.05	Unknown	Lateral Root Cap	Proximal Lateral Root Cap	0.335861	T2	non_branch	Root Cap	Root Cap	Unknown	> 0.01	<= 0.01	< 0.6
AAGGAATTCAAATGAG_1	sc_12	22889	4937	20300	4676	2589	1205	0.152912	0.0567958	20100	4937	17624	4676	2567	1205	phloem pole pericycle	Elongation	0.576615	0.391338	phloem pole pericycle	Elongation	0.576491	0.366218	Phloem Pole Pericycle	Elong-7	0.515572	0.394709	Phloem Pole Pericycle	Elong-8	0.495953	0.522314	Phloem_Pole_Pericycle	0.0262966	0.686	0.86996	1	> 0.05	Elong-8-Procambium	Procambium	Elongation	0.386836	T2	B2	Procambium	Procambium	Atrichoblast	> 0.01	<= 0.01	< 0.6
AAGGAATTCTTAGCTT_1	sc_12	38889	6822	33447	6434	5442	1999	0.449999	0.218571	20172	5887	17680	5580	3011	1734	phloem pole pericycle	Elongation	0.650212	0.352775	phloem pole pericycle	Elongation	0.649153	0.419424	Xylem Pole Pericycle	Elong-8	0.637762	0.338317	Xylem Pole Pericycle	Elong-8	0.645911	0.498106	Phloem_Pole_Pericycle	0.283413	0.007	0.937852	0.299679	> 0.05	Unknown	Xylem Pole Pericycle	Elongation	0.178397	T0	B2	Protoxylem	Xylem Pole Pericycle	Unknown	> 0.01	<= 0.01	>= 0.6
AAGGAATTCTTCGATT_1	sc_12	4394	1990	3803	1836	591	420	1.0924	0.113792	17536	3530	15058	3219	1921	654	phloem pole pericycle	Elongation	0.484419	0.543008	phloem pole pericycle	Elongation	0.469996	0.472998	Xylem Pole Pericycle	Elong-7	0.511868	0.551135	Xylem Pole Pericycle	Elong-7	0.386953	0.544242	Developing_Cortex	0.00440561	0.845	1	1	> 0.05	Elong-7-Procambium	Procambium	Elongation	0.637386	T6	non_branch	Procambium	Procambium	Unknown	> 0.01	<= 0.01	< 0.6
AAGGTAAAGGCACCAA_1	sc_12	27056	5617	23662	5289	3394	1473	0.310467	0.155234	20305	5617	17801	5288	2832	1472	endodermis & QC cells	Elongation	0.550126	0.540569	endodermis & QC cells	Elongation	0.585731	0.532383	Endodermis	Meri-6	0.592628	0.481436	Endodermis	Elong-7	0.632716	0.514548	Developing_Cortex	0.0512919	0.389	0.626326	1	> 0.05	Elong-7-Endodermis	Endodermis	Elongation	0.462284	T3	non_branch	Endodermis	Endodermis	Unknown	> 0.01	<= 0.01	< 0.6
AAGGTAACAATTTCTC_1	sc_12	88823	8407	75670	8040	13153	2898	0.128345	0.0776826	19013	5076	16474	4609	2550	1235	hair cells	Elongation	0.751495	0.619503	hair cells	Elongation	0.699447	0.608623	Hair Cell	Meri-6	0.765891	0.559868	Hair Cell	Meri-6	0.787638	0.529907	Mature_Cortex	0.0316682	0.635	0.363394	1	> 0.05	Meri-6-Trichoblast	Trichoblast	Meristem	0.518357	T4	non_branch	Trichoblast	Trichoblast	Unknown	> 0.01	<= 0.01	>= 0.6
AAGGTAACACTCCACT_1	sc_12	58053	8166	50145	7802	7908	2514	0.237714	0.118857	19415	5498	16886	5091	2879	1668	endodermis & QC cells	Meristem	0.441618	0.470205	endodermis & QC cells	Elongation	0.478801	0.472066	Endodermis	Meri-5	0.445606	0.487908	Endodermis	Meri-5	0.443381	0.436989	Developing_Cortex	0.042378	0.454	0.677958	1	> 0.05	Meri-5-Endodermis	Endodermis	Meristem	0.355916	T2	non_branch	Ground Tissue	Ground Tissue	Endodermis	> 0.01	<= 0.01	< 0.6
AAGGTAACAGGTCTCG_1	sc_12	10351	3054	9089	2821	1262	694	1.02406	0	18295	3123	15807	2872	2084	720	phloem pole pericycle	Maturation	0.550106	0.384289	phloem pole pericycle	Maturation	0.506031	0.377828	Phloem Pole Pericycle	Mat-11	0.60861	0.349413	Phloem Pole Pericycle	Mat-10	0.538415	0.460771	Phloem_Pole_Pericycle	0.0217211	0.446	0.85316	1	> 0.05	Mat-10-Procambium	Procambium	Maturation	0.336178	T2	B2	Phloem Pole Pericycle	Phloem Pole Pericycle	Procambium	> 0.01	<= 0.01	< 0.6
AAGGTAACATGTTCAG_1	sc_12	14356	4306	12450	4033	1906	1024	1.06576	0.188075	18397	4305	15901	4032	2201	1024	LRC & non-hair cells	Meristem	0.575213	0.449968	columella	Meristem	0.554245	0.429677	Non-Hair Cell	Meri-1	0.611499	0.431361	Non-Hair Cell	Meri-5	0.565443	0.424361	Endodermis	0.0115205	0.814	0.48869	1	> 0.05	Unknown	Lateral Root Cap	Proximal Lateral Root Cap	0.453382	T3	non_branch	Root Cap	Root Cap	Procambium	> 0.01	<= 0.01	< 0.6
AAGGTAAGTACTCCCT_1	sc_12	94813	7952	83646	7612	11167	2545	0.133948	0.105471	19068	4288	16392	3776	2617	1135	matured cortex	Maturation	0.729515	0.528346	matured cortex	Maturation	0.693499	0.490461	Cortex	Mat-10	0.768426	0.440491	Cortex	Mat-10	0.79744	0.505677	Mature_Cortex	0.42083	0	0.858062	0	<= 0.05	Mat-10-Cortex	Cortex	Maturation	0.673358	T6	B2	Cortex	Cortex	Unknown	<= 0.01	<= 0.01	>= 0.6
AAGGTAAGTGCAGGAT_1	sc_12	15274	4103	13190	3796	2084	1021	0.229148	0.229148	18494	4103	16051	3796	2267	1021	matured cortex	Maturation	0.528975	0.476246	matured cortex	Maturation	0.471508	0.461802	Cortex	Mat-11	0.592916	0.50073	Cortex	Mat-11	0.547677	0.530324	Mature_Cortex	0.0892647	0.009	0.525051	0.315379	> 0.05	Mat-11-Cortex	Cortex	Maturation	0.72848	T7	B2	Cortex	Cortex	Unknown	> 0.01	<= 0.01	< 0.6
AAGGTAAGTGTGTCCG_1	sc_12	10457	2989	9360	2789	1097	645	0.669408	0.0478149	18230	3029	15792	2810	2135	698	LRC & non-hair cells	Elongation	0.56254	0.325003	LRC & non-hair cells	Elongation	0.567986	0.318428	Non-Hair Cell	Mat-10	0.56562	0.280903	LRC	Mat-11	0.581467	0.401858	Columella	0.00666001	0.773	0.395451	1	> 0.05	LRC_5	Lateral Root Cap	Distal Lateral Root Cap	0.572587	T5	non_branch	Root Cap	Root Cap	Lateral Root Cap	> 0.01	<= 0.01	< 0.6
AAGGTAAGTTAGAGTA_1	sc_12	4246	2066	3670	1928	576	419	0.75365	0	17612	3569	15062	3251	1931	644	phloem pole pericycle	Elongation	0.495496	0.475275	phloem pole pericycle	Elongation	0.548584	0.469713	Xylem Pole Pericycle	Elong-7	0.545676	0.522966	Xylem Pole Pericycle	Elong-8	0.61453	0.564935	Maturing_Xylem	0.708223	0	0.964972	0	<= 0.05	Unknown	Procambium	Elongation	0.60397	T5	B1	Metaxylem	Metaxylem	Atrichoblast	<= 0.01	<= 0.01	< 0.6
AAGGTAATCAGTGTTG_1	sc_12	6556	2577	5684	2386	872	522	0.38133	0.0915192	18092	3266	15656	3022	2114	625	hair cells	Elongation	0.621451	0.588851	hair cells	Elongation	0.602146	0.553193	Hair Cell	Meri-6	0.660626	0.504729	Hair Cell	Elong-7	0.647107	0.505814	Atrichoblast	0.0424285	0.218	0.89261	1	> 0.05	Elong-7-Atrichoblast	Atrichoblast	Elongation	0.512515	T4	non_branch	Atrichoblast	Atrichoblast	Atrichoblast	> 0.01	<= 0.01	>= 0.6
AAGGTAATCATGGATC_1	sc_12	59045	7469	50949	7095	8096	2390	0.157507	0.0677449	19242	5004	16682	4575	2788	1507	hair cells	Elongation	0.700134	0.53151	hair cells	Elongation	0.645957	0.536059	Hair Cell	Meri-6	0.717256	0.518689	Hair Cell	Meri-6	0.689444	0.472974	Atrichoblast	0.133943	0.042	0.964973	1	> 0.05	Meri-6-Atrichoblast	Atrichoblast	Meristem	0.49097	T4	non_branch	Atrichoblast	Atrichoblast	Unknown	> 0.01	<= 0.01	>= 0.6
AAGTACCAGAGTGACC_1	sc_12	73917	8376	64604	7925	9313	2547	0.258398	0.112288	19668	4848	17041	4282	2824	1377	phloem & companion cells	Elongation	0.674048	0.277891	phloem & companion cells	Elongation	0.66961	0.258606	Phloem Pole Pericycle	Elong-8	0.632005	0.419158	Phloem [SUC2]	Elong-8	0.632301	0.544601	Phloem_Companion_Cells	0.784066	0	0.701116	0	<= 0.05	Elong-8-Metaphloem & Companion Cell	Metaphloem & Companion Cell	Elongation	0.529339	T4	B1	Metaphloem & Companion Cell	Metaphloem & Companion Cell	Unknown	<= 0.01	<= 0.01	>= 0.6
AAGTACCAGCCGTAAG_1	sc_12	17995	4622	15980	4336	2015	1064	0.800222	0.116699	18725	4620	16392	4335	2230	1063	columella	Meristem	0.608904	0.411195	columella	Meristem	0.565252	0.331402	Columella	Meri-1	0.642459	0.44703	Columella	Meri-1	0.679411	0.403917	Columella	0.169203	0	0.470638	0	<= 0.05	Columella_2	Columella	Proximal Columella	0.224043	T1	non_branch	Columella	Columella	Columella	<= 0.01	<= 0.01	< 0.6
AAGTACCCACAGAGAC_1	sc_12	46949	7034	40855	6704	6094	2070	0.413214	0.206607	19617	5120	17253	4836	2983	1670	phloem pole pericycle	Elongation	0.672865	0.332759	phloem pole pericycle	Elongation	0.655701	0.349684	Phloem Pole Pericycle	Elong-8	0.641101	0.42485	Phloem Pole Pericycle	Elong-8	0.638446	0.567482	Phloem_Pole_Pericycle	0.426697	0	0.956138	0	<= 0.05	Elong-8-Xylem Pole Pericycle	Xylem Pole Pericycle	Elongation	0.220178	T1	B2	Phloem Pole Pericycle	Xylem Pole Pericycle	Unknown	<= 0.01	<= 0.01	>= 0.6
AAGTACCCACGATAGG_1	sc_12	55366	7421	48066	7042	7300	2184	0.148105	0.122819	19509	4843	17076	4495	2903	1489	matured cortex	Maturation	0.627336	0.557496	matured cortex	Maturation	0.575438	0.532035	Cortex	Mat-11	0.689319	0.540368	Cortex	Mat-11	0.670917	0.573189	Mature_Cortex	0.194385	0	0.698738	0	<= 0.05	Mat-11-Cortex	Cortex	Maturation	0.754483	T7	B2	Cortex	Cortex	Cortex	<= 0.01	<= 0.01	< 0.6
AAGTACCCATCTCAAG_1	sc_12	67456	8445	58036	8071	9420	2748	0.229779	0.0874644	19579	5522	16960	5005	2803	1564	endodermis & QC cells	Elongation	0.517447	0.487674	endodermis & QC cells	Elongation	0.542552	0.503838	Endodermis	Meri-5	0.512991	0.486983	Endodermis	Meri-5	0.529915	0.442783	Developing_Cortex	0.0675802	0.26	0.83791	1	> 0.05	Unknown	Endodermis	Meristem	0.358862	T2	non_branch	Ground Tissue	Ground Tissue	Unknown	> 0.01	<= 0.01	< 0.6
AAGTACCGTAATGCTC_1	sc_12	76596	7799	66996	7471	9600	2444	0.215416	0.104444	19229	4679	16527	4113	2691	1248	matured cortex	Maturation	0.779209	0.433691	matured cortex	Elongation	0.715746	0.462305	Cortex	Mat-9	0.787214	0.394307	Cortex	Elong-7	0.782237	0.508271	Mature_Cortex	0.289125	0	0.691946	0	<= 0.05	Elong-7-Cortex	Cortex	Maturation	0.628527	T6	B2	Cortex	Cortex	Unknown	<= 0.01	<= 0.01	>= 0.6
AAGTACCGTGTTCAGT_1	sc_12	33399	5192	29102	4883	4297	1433	0.221564	0.0239528	20206	4799	17684	4484	2885	1371	hair cells	Maturation	0.59164	0.587817	hair cells	Maturation	0.53368	0.548454	Hair Cell	Mat-10	0.570128	0.455597	Cortex	Mat-11	0.549203	0.535423	Mature_Cortex	0.0530506	0.227	0.371163	1	> 0.05	Mat-11-Atrichoblast	Atrichoblast	Maturation	0.854437	T9	B2	NA	NA	Unknown	> 0.01	<= 0.01	< 0.6
AAGTACCTCCTTATAC_1	sc_12	15299	4006	13269	3743	2030	1007	1.17001	0.156873	18489	4006	16019	3743	2261	1007	matured xylem pole	Elongation	0.53335	0.331304	matured xylem pole	Elongation	0.531893	0.362844	Mat.Xylem	Elong-7	0.618669	0.431566	Mat.Xylem	Elong-8	0.590369	0.551816	Maturing_Xylem	1.16251	0	0.931997	0	<= 0.05	Elong-8-Protoxylem	Protoxylem	Elongation	0.538229	T4	B1	Protoxylem	Metaxylem	Unknown	<= 0.01	<= 0.01	< 0.6
AAGTACCTCGCCAACG_1	sc_12	22498	4604	20020	4305	2478	1147	2.66246	0.355587	20081	4604	17577	4305	2477	1146	matured cortex	Elongation	0.786529	0.444996	matured cortex	Elongation	0.730211	0.48024	Cortex	Elong-7	0.761591	0.413691	Cortex	Elong-7	0.77698	0.488515	Mature_Cortex	0.354934	0	0.74295	0	<= 0.05	Elong-7-Cortex	Cortex	Elongation	0.891583	T9	B2	Cortex	Cortex	Cortex	<= 0.01	<= 0.01	>= 0.6
AAGTACCTCGGTAAGG_1	sc_12	17685	3069	15535	2882	2150	832	1.05739	0.118745	18899	3069	16461	2882	2321	832	hair cells	Maturation	0.68032	0.542904	hair cells	Maturation	0.637307	0.526167	Hair Cell	Mat-10	0.666429	0.475774	Cortex	Mat-10	0.686332	0.537409	Atrichoblast	0.0441298	0.007	0.302033	0.254773	> 0.05	Mat-10-Atrichoblast	Atrichoblast	Maturation	0.92227	T9	B1	Atrichoblast	Atrichoblast	Unknown	> 0.01	<= 0.01	>= 0.6
AAGTCGTAGCTTAGTC_1	sc_12	4909	1957	4251	1814	658	415	0.570381	0.162966	18219	3259	15692	2975	2024	596	matured cortex	Elongation	0.554472	0.487968	phloem pole pericycle	Elongation	0.477222	0.454307	Cortex	Mat-11	0.619169	0.516119	Xylem Pole Pericycle	Elong-8	0.586832	0.563946	Maturing_Xylem	0.0577021	0.219	0.815968	1	> 0.05	Elong-8-Procambium	Procambium	Elongation	0.716453	T7	B1	Xylem Pole Pericycle	Procambium	Atrichoblast	> 0.01	<= 0.01	< 0.6
AAGTCGTAGTCGTCTA_1	sc_12	3643	1728	3128	1590	515	367	1.07055	0.0823497	18010	3549	15374	3189	1927	605	phloem pole pericycle	Elongation	0.510156	0.544038	phloem pole pericycle	Elongation	0.566873	0.538448	Cortex	Elong-7	0.579424	0.537679	Xylem Pole Pericycle	Elong-8	0.671205	0.584557	Phloem_Pole_Pericycle	0.0134692	0.684	0.739129	1	> 0.05	Elong-8-Xylem Pole Pericycle	Xylem Pole Pericycle	Elongation	0.63122	T6	B1	Xylem Pole Pericycle	Xylem Pole Pericycle	Unknown	> 0.01	<= 0.01	< 0.6
AAGTCGTCAAGGCGTA_1	sc_12	23717	5359	20786	5067	2931	1299	0.560779	0.0632458	20208	5359	17718	5067	2710	1299	LRC & non-hair cells	Meristem	0.611261	0.554672	LRC & non-hair cells	Meristem	0.60499	0.525128	Non-Hair Cell	Meri-2	0.575171	0.512001	Non-Hair Cell	Meri-3	0.5887	0.483238	Atrichoblast	0.0116795	0.866	0.374601	1	> 0.05	Meri-3-LRC_3	Lateral Root Cap	Proximal Lateral Root Cap	0.320664	T2	non_branch	Root Cap	Root Cap	Lateral Root Cap	> 0.01	<= 0.01	>= 0.6
AAGTCGTCAATAAGGT_1	sc_12	19996	4815	17194	4528	2802	1240	0.660132	0.15003	19701	4815	17095	4528	2672	1240	phloem & companion cells	Elongation	0.651067	0.337664	phloem & companion cells	Elongation	0.674065	0.339582	Phloem [S32]	Elong-7	0.551562	0.32684	Phloem [SUC2]	Elong-8	0.556492	0.437117	Phloem_Companion_Cells	0.224247	0.002	0.53088	0.0864545	> 0.05	Unknown	Metaphloem & Companion Cell	Meristem	0.5529	T5	non_branch	Metaphloem & Companion Cell	Phloem Sieve Element	Phloem	> 0.01	<= 0.01	>= 0.6
AAGTCGTCATAGTCGT_1	sc_12	40403	6003	34873	5687	5530	1769	0.18563	0.0891023	19953	4960	17434	4667	2956	1515	hair cells	Maturation	0.598017	0.531204	hair cells	Maturation	0.498498	0.503605	Hair Cell	Mat-10	0.589737	0.483069	Cortex	Mat-11	0.507028	0.527975	Trichoblast	0.0226192	0.754	0.681782	1	> 0.05	Mat-11-Trichoblast	Trichoblast	Maturation	0.810524	T8	B2	Trichoblast	Trichoblast	Unknown	> 0.01	<= 0.01	< 0.6
AAGTCGTCATCATTTC_1	sc_12	19317	5260	16591	4922	2726	1293	0.817932	0.176011	19317	5260	16636	4922	2631	1293	columella	Meristem	0.616077	0.579013	columella	Meristem	0.619959	0.558683	Non-Hair Cell	Meri-2	0.633093	0.551859	Non-Hair Cell	Meri-3	0.65539	0.547613	Atrichoblast	0.0312875	0.585	0.903981	1	> 0.05	Unknown	Lateral Root Cap	Proximal Lateral Root Cap	0.238837	T1	non_branch	Root Cap	Root Cap	Unknown	> 0.01	<= 0.01	>= 0.6
AAGTCGTGTACTCGCG_1	sc_12	35586	6351	31340	5940	4246	1567	0.174226	0.154555	20231	5765	17671	5282	2883	1521	phloem pole pericycle	Elongation	0.74768	0.347056	phloem pole pericycle	Elongation	0.707593	0.388468	Xylem Pole Pericycle	Mat-11	0.696013	0.406332	Xylem Pole Pericycle	Elong-8	0.680793	0.565111	Phloem_Pole_Pericycle	0.512257	0	0.961357	0	<= 0.05	Elong-8-Xylem Pole Pericycle	Xylem Pole Pericycle	Elongation	0.247242	T1	B2	Xylem Pole Pericycle	Xylem Pole Pericycle	Unknown	<= 0.01	<= 0.01	>= 0.6
AAGTCGTTCTTGTTAC_1	sc_12	11522	2950	9619	2736	1903	765	0.0433952	0.0607533	18599	2951	16097	2749	2272	765	hair cells	Elongation	0.520114	0.37971	hair cells	Elongation	0.488405	0.377881	Hair Cell	Mat-11	0.522661	0.400502	Cortex	Meri-4	0.491441	0.56598	Atrichoblast	0.0162589	0.495	0.711302	1	> 0.05	Meri-4-Trichoblast	Trichoblast	Meristem	0.315412	T2	non_branch	Quiescent Center	Trichoblast	Unknown	> 0.01	<= 0.01	< 0.6
AAGTGAAAGCCGTTAT_1	sc_12	20348	5334	17800	4975	2548	1300	0.683114	0.0884608	19841	5334	17327	4975	2543	1300	columella	Meristem	0.60197	0.540183	columella	Meristem	0.59398	0.509908	Non-Hair Cell	Meri-1	0.626769	0.510753	LRC	Meri-3	0.551669	0.487162	Atrichoblast	0.038767	0.224	0.305016	1	> 0.05	Columella_6	Lateral Root Cap	Proximal Lateral Root Cap	0.2484	T1	non_branch	Root Cap	Root Cap	Columella	> 0.01	<= 0.01	< 0.6
AAGTGAAAGGCGTTAG_1	sc_12	4197	1881	3651	1739	546	388	1.11985	1.23898	17926	3510	15342	3189	1933	602	phloem pole pericycle	Elongation	0.517656	0.518415	phloem pole pericycle	Elongation	0.564911	0.49412	Phloem Pole Pericycle	Elong-7	0.562177	0.553159	Xylem Pole Pericycle	Elong-8	0.644641	0.600776	Phloem_Pole_Pericycle	0.0907058	0.071	0.823368	1	> 0.05	Elong-8-Xylem Pole Pericycle	Xylem Pole Pericycle	Elongation	0.605295	T5	B1	Xylem Pole Pericycle	Xylem Pole Pericycle	Unknown	> 0.01	<= 0.01	< 0.6
AAGTGAACACAGCATT_1	sc_12	8684	2346	7620	2204	1064	549	0.990327	0.0115154	18421	2712	15955	2518	2174	615	hair cells	Maturation	0.68857	0.589776	hair cells	Maturation	0.677791	0.588132	Cortex	Mat-10	0.696292	0.551406	Cortex	Mat-10	0.740903	0.562161	Atrichoblast	0.0596786	0	0.371958	0	<= 0.05	Mat-10-Atrichoblast	Atrichoblast	Maturation	0.819818	T8	B1	Atrichoblast	Atrichoblast	Unknown	<= 0.01	<= 0.01	>= 0.6
AAGTGAACACGGCACT_1	sc_12	16170	3615	14204	3392	1966	950	0.482375	0.210266	18622	3615	16202	3392	2247	950	phloem pole pericycle	Elongation	0.684841	0.420163	phloem pole pericycle	Elongation	0.647402	0.417484	Phloem Pole Pericycle	Elong-7	0.565729	0.487539	Xylem Pole Pericycle	Elong-8	0.552025	0.632487	Phloem_Pole_Pericycle	0.265704	0	0.758399	0	<= 0.05	Elong-8-Phloem Pole Pericycle	Phloem Pole Pericycle	Elongation	0.550691	T4	B1	Metaphloem & Companion Cell	Phloem Pole Pericycle	Unknown	<= 0.01	<= 0.01	>= 0.6
AAGTGAACAGCTGTAT_1	sc_12	7812	2519	7029	2357	783	500	0.921659	0.115207	18096	3059	15772	2820	2024	651	hair cells	Elongation	0.532954	0.414475	columella	Elongation	0.513954	0.370172	Non-Hair Cell	Mat-11	0.565488	0.37679	Columella	Mat-11	0.477029	0.464564	Mature_Cortex	0.00202309	0.896	0.515944	1	> 0.05	Unknown	Columella	Distal Columella	0.680933	T6	non_branch	Root Cap	Columella	Atrichoblast	> 0.01	<= 0.01	< 0.6
AAGTGAAGTACACGCC_1	sc_12	35567	5178	30911	4906	4656	1531	0.101217	0.0253044	19814	4563	17353	4270	2873	1416	hair cells	Elongation	0.713517	0.381538	hair cells	Elongation	0.667905	0.434195	Hair Cell	Meri-6	0.708162	0.345549	Hair Cell	Elong-7	0.683031	0.464076	Atrichoblast	0.0477624	0.331	0.840545	1	> 0.05	Elong-7-Atrichoblast	Atrichoblast	Elongation	0.689115	T6	B2	Atrichoblast	Atrichoblast	Atrichoblast	> 0.01	<= 0.01	>= 0.6
AAGTGAAGTCTTTCAT_1	sc_12	6367	2002	5672	1840	695	418	1.85331	0.047118	17863	3050	15535	2775	1982	626	hair cells	Elongation	0.497874	0.474849	columella	Elongation	0.424019	0.39393	Cortex	Mat-11	0.54953	0.449126	Columella	Mat-11	0.423774	0.469964	Maturing_Xylem	0.0240377	0.475	0.528196	1	> 0.05	Unknown	Columella	Distal Columella	0.858366	T9	non_branch	Root Cap	Columella	Unknown	> 0.01	<= 0.01	< 0.6
AAGTGAATCTCATAGG_1	sc_12	14287	3342	12419	3117	1868	851	1.0919	0.0419962	18581	3342	16079	3117	2235	851	hair cells	Maturation	0.619656	0.496059	hair cells	Maturation	0.575143	0.495778	Hair Cell	Mat-10	0.621899	0.462515	Cortex	Mat-11	0.613643	0.554075	Trichoblast	0.100392	0.004	0.680778	0.158134	> 0.05	Mat-11-Trichoblast	Trichoblast	Maturation	0.8709	T9	B1	Trichoblast	Trichoblast	Unknown	> 0.01	<= 0.01	< 0.6
AAGTTCGAGCAAATCA_1	sc_12	3173	1155	2858	1089	315	191	1.41822	0.0630318	17675	3591	15146	3171	1860	626	matured cortex	Elongation	0.71521	0.521837	matured cortex	Maturation	0.689907	0.491322	Cortex	Mat-11	0.745649	0.525868	Cortex	Mat-10	0.785823	0.510814	Mature_Cortex	0.10171	0.002	0.672869	0.0864545	> 0.05	Mat-10-Cortex	Cortex	Maturation	0.776553	T8	B2	Cortex	Cortex	Unknown	> 0.01	<= 0.01	>= 0.6
AAGTTCGAGCATCAGG_1	sc_12	32494	5731	28517	5385	3977	1562	0.852465	0.0861698	20245	5395	17724	4999	2896	1526	phloem pole pericycle	Elongation	0.560284	0.320877	phloem pole pericycle	Elongation	0.58905	0.352893	Xylem Pole Pericycle	Elong-7	0.525576	0.437435	Xylem Pole Pericycle	Elong-8	0.526669	0.567553	Maturing_Xylem	0.10657	0.229	0.582838	1	> 0.05	Elong-8-Procambium	Procambium	Elongation	0.623231	T5	B2	Procambium	Procambium	Unknown	> 0.01	<= 0.01	< 0.6
AAGTTCGAGCGATCGA_1	sc_12	42562	7268	36822	6867	5740	2010	0.279592	0.178563	19944	5809	17509	5494	3013	1700	phloem pole pericycle	Elongation	0.645039	0.35846	phloem pole pericycle	Elongation	0.642894	0.414256	Xylem Pole Pericycle	Elong-8	0.598757	0.38631	Xylem Pole Pericycle	Elong-8	0.647674	0.50902	Phloem_Pole_Pericycle	0.276461	0.007	0.928615	0.299679	> 0.05	Unknown	Xylem Pole Pericycle	Maturation	0.187955	T0	B2	Protoxylem	Xylem Pole Pericycle	Unknown	> 0.01	<= 0.01	>= 0.6
AAGTTCGAGCTACTAC_1	sc_12	11194	3864	9827	3560	1367	851	1.072	0.0625335	18270	3864	15802	3563	2072	859	columella	Meristem	0.624655	0.429793	columella	Meristem	0.620334	0.408236	Columella	Meri-1	0.600158	0.437297	Columella	Meri-5	0.60752	0.404708	Atrichoblast	0.0160611	0.637	0.696391	1	> 0.05	Unknown	Lateral Root Cap	Proximal Lateral Root Cap	0.360962	T2	non_branch	Columella	Columella	Atrichoblast	> 0.01	<= 0.01	>= 0.6
AAGTTCGAGGATATGT_1	sc_12	20590	4451	18312	4182	2278	1014	2.07868	0.354541	19839	4451	17389	4182	2348	1013	matured cortex	Elongation	0.74211	0.46242	matured cortex	Elongation	0.728382	0.507819	Cortex	Elong-7	0.718031	0.402001	Cortex	Elong-7	0.771438	0.485008	Mature_Cortex	0.356531	0	0.754111	0	<= 0.05	Elong-7-Cortex	Cortex	Elongation	0.689792	T6	B2	Cortex	Cortex	Unknown	<= 0.01	<= 0.01	>= 0.6
AAGTTCGAGTGAGGTC_1	sc_12	35334	6584	30463	6191	4871	1832	0.339616	0.243392	20287	6008	17798	5650	2968	1669	phloem pole pericycle	Meristem	0.626418	0.351701	phloem pole pericycle	Elongation	0.627062	0.364935	Phloem Pole Pericycle	Mat-11	0.622259	0.398998	Phloem Pole Pericycle	Elong-8	0.693205	0.494643	Phloem_Pole_Pericycle	0.479949	0	0.955245	0	<= 0.05	Unknown	Xylem Pole Pericycle	Maturation	0.122561	T0	B2	Xylem Pole Pericycle	Xylem Pole Pericycle	Procambium	<= 0.01	<= 0.01	>= 0.6
AAGTTCGCACACACTA_1	sc_12	10049	2937	8983	2743	1066	627	0.865758	0.039805	18380	3021	15921	2781	2144	693	columella	Maturation	0.473575	0.302644	columella	Maturation	0.452026	0.291474	Columella	Mat-11	0.465212	0.325536	Columella	Mat-11	0.430333	0.405599	Columella	0.038532	0.306	0.946576	1	> 0.05	Unknown	Columella	Distal Columella	0.509812	T4	non_branch	Root Cap	Columella	Unknown	> 0.01	<= 0.01	< 0.6
AAGTTCGCACTTGAGT_1	sc_12	18106	4048	15238	3778	2868	1146	0.706948	0.259582	18867	4048	16303	3778	2670	1146	phloem pole pericycle	Elongation	0.640451	0.388726	phloem pole pericycle	Elongation	0.650648	0.442791	Xylem Pole Pericycle	Mat-11	0.645908	0.39548	Xylem Pole Pericycle	Elong-8	0.78621	0.55033	Phloem_Pole_Pericycle	0.153043	0.025	0.874536	0.832184	> 0.05	Elong-8-Xylem Pole Pericycle	Xylem Pole Pericycle	Elongation	0.2832	T1	non_branch	Xylem Pole Pericycle	Xylem Pole Pericycle	Unknown	> 0.01	<= 0.01	>= 0.6
AAGTTCGGTGGTTCTA_1	sc_12	19240	4648	17031	4350	2209	1122	1.77755	0.12474	19248	4647	16988	4350	2301	1121	matured cortex	Elongation	0.781798	0.436539	matured cortex	Elongation	0.744439	0.491254	Cortex	Elong-7	0.770833	0.393499	Cortex	Elong-7	0.796945	0.483154	Mature_Cortex	0.351185	0	0.713193	0	<= 0.05	Elong-7-Cortex	Cortex	Elongation	0.772899	T8	B2	Cortex	Cortex	Unknown	<= 0.01	<= 0.01	>= 0.6
AAGTTCGTCAATCCGA_1	sc_12	47115	7506	41462	7130	5653	2106	0.280166	0.0848987	19492	5518	17095	5178	3002	1781	endodermis & QC cells	Elongation	0.505895	0.459434	endodermis & QC cells	Elongation	0.536475	0.456203	Endodermis	Meri-5	0.514462	0.424819	Endodermis	Elong-7	0.516986	0.443726	Maturing_Xylem	0.0739908	0.479	0.404354	1	> 0.05	Unknown	Endodermis	Elongation	0.44556	T3	non_branch	Ground Tissue	Endodermis	Unknown	> 0.01	<= 0.01	< 0.6
AAGTTCGTCTGTACAG_1	sc_12	55074	8491	47696	8051	7378	2493	0.237862	0.107129	19430	5710	17031	5341	2933	1716	matured endodermis	Elongation	0.580578	0.319917	matured endodermis	Elongation	0.564195	0.346805	Endodermis	Mat-11	0.522392	0.435427	Endodermis	Mat-11	0.575364	0.477447	Endodermis	0.639814	0	0.942159	0	<= 0.05	Unknown	Endodermis	Maturation	0.686158	T6	B1	Ground Tissue	Columella	Unknown	<= 0.01	<= 0.01	< 0.6
AATAGAGAGCGTCGAA_1	sc_12	3482	1539	3108	1392	374	262	1.17748	0.0574383	17656	3627	15182	3212	1851	627	matured cortex	Elongation	0.727002	0.559093	matured cortex	Elongation	0.681903	0.539109	Cortex	Elong-7	0.762474	0.524977	Cortex	Elong-7	0.778839	0.509483	Mature_Cortex	0.0730962	0.021	0.46693	0.634412	> 0.05	Elong-7-Cortex	Cortex	Elongation	0.472951	T3	non_branch	Cortex	Cortex	Unknown	> 0.01	<= 0.01	>= 0.6
AATAGAGAGTCCTGTA_1	sc_12	72234	8109	63975	7743	8259	2285	0.149514	0.0678351	19066	4809	16402	4227	2719	1354	matured cortex	Elongation	0.570492	0.424063	matured cortex	Elongation	0.546165	0.440354	Cortex	Mat-11	0.633712	0.446736	Cortex	Elong-8	0.642792	0.516912	Mature_Cortex	0.262665	0	0.697312	0	<= 0.05	Elong-8-Endodermis	Endodermis	Elongation	0.709294	T7	B2	Endodermis	Cortex	Cortex	<= 0.01	<= 0.01	< 0.6
AATAGAGCAAGACAAT_1	sc_12	11679	3778	10229	3524	1450	838	0.830551	0.119873	18341	3778	15874	3524	2117	838	LRC & non-hair cells	Meristem	0.553924	0.433508	columella	Meristem	0.55214	0.43792	Non-Hair Cell	Meri-1	0.608526	0.443475	Non-Hair Cell	Meri-3	0.561858	0.462036	Atrichoblast	0.00980073	0.734	0.441653	1	> 0.05	Unknown	Lateral Root Cap	Proximal Lateral Root Cap	0.288789	T1	non_branch	Root Cap	Columella	Phloem	> 0.01	<= 0.01	< 0.6
AATAGAGCACAATGAA_1	sc_12	10344	3046	9103	2865	1241	685	0.734725	0.164346	18684	3076	16160	2886	2148	698	phloem pole pericycle	Elongation	0.514381	0.399137	phloem pole pericycle	Elongation	0.5539	0.413344	Xylem Pole Pericycle	Elong-7	0.507742	0.433796	Xylem Pole Pericycle	Elong-8	0.540894	0.584031	Phloem_Pole_Pericycle	0.0364284	0.307	0.52339	1	> 0.05	Elong-8-Procambium	Procambium	Elongation	0.559381	T5	B1	Procambium	Procambium	Procambium	> 0.01	<= 0.01	< 0.6
AATAGAGCAGGCGAAT_1	sc_12	10649	3476	9386	3228	1263	739	0.760635	0.084515	18468	3489	15947	3241	2125	756	LRC & non-hair cells	Elongation	0.619706	0.36123	columella	Elongation	0.559385	0.339644	Non-Hair Cell	Meri-1	0.619679	0.338787	Columella	Mat-11	0.526207	0.399232	Columella	0.00666001	0.842	0.430094	1	> 0.05	Unknown	Columella	Distal Columella	0.44726	T3	non_branch	Root Cap	Root Cap	Lateral Root Cap	> 0.01	<= 0.01	< 0.6
AATAGAGGTCCTCCTA_1	sc_12	9105	2534	8034	2337	1071	599	2.30643	0	18701	2760	16187	2493	2195	656	matured cortex	Maturation	0.711305	0.549051	matured cortex	Maturation	0.693266	0.542204	Cortex	Mat-10	0.757427	0.503731	Cortex	Mat-10	0.803714	0.563519	Mature_Cortex	0.294639	0	0.86215	0	<= 0.05	Mat-10-Cortex	Cortex	Maturation	0.736353	T7	B1	Cortex	Cortex	Cortex	<= 0.01	<= 0.01	>= 0.6
AATAGAGGTCTCGACG_1	sc_12	13990	4344	12173	4044	1817	1020	1.12223	0.235883	18402	4344	15915	4044	2174	1019	LRC & non-hair cells	Meristem	0.419542	0.363713	LRC & non-hair cells	Elongation	0.406175	0.342471	Non-Hair Cell	Meri-5	0.479277	0.405371	Phloem [SUC2]	Mat-11	0.54652	0.42007	Atrichoblast	0.0366786	0.371	0.650024	1	> 0.05	Unknown	Lateral Root Cap	Proximal Lateral Root Cap	0.418156	T3	non_branch	Root Cap	Root Cap	Unknown	> 0.01	<= 0.01	< 0.6
AATAGAGGTCTTCAAG_1	sc_12	10474	2783	9453	2596	1021	618	1.22207	0.0763796	18132	2835	15706	2622	2128	707	hair cells	Maturation	0.516584	0.298109	LRC & non-hair cells	Elongation	0.487124	0.296511	Hair Cell	Mat-11	0.543793	0.322185	LRC	Mat-11	0.422695	0.43055	Mature_Cortex	0.0086897	0.682	0.566115	1	> 0.05	Unknown	Lateral Root Cap	Distal Lateral Root Cap	0.694865	T7	non_branch	Root Cap	Columella	Unknown	> 0.01	<= 0.01	< 0.6
AATAGAGTCTTTCAGT_1	sc_12	36121	6149	31762	5812	4359	1680	0.520473	0.0885911	20279	5479	17741	5090	2922	1609	phloem pole pericycle	Elongation	0.518617	0.345519	phloem pole pericycle	Elongation	0.546104	0.354382	Phloem [S32]	Elong-7	0.464451	0.401476	Xylem Pole Pericycle	Elong-8	0.478769	0.524638	Phloem_Pole_Pericycle	0.0375818	0.662	0.70617	1	> 0.05	Elong-8-Procambium	Procambium	Elongation	0.519866	T4	B2	Procambium	Procambium	Unknown	> 0.01	<= 0.01	< 0.6
AATCACGAGAAAGTCT_1	sc_12	112643	9340	98073	8962	14570	3155	0.123399	0.0825617	18854	5066	16192	4549	2576	1310	matured cortex	Elongation	0.671932	0.529945	matured cortex	Elongation	0.60669	0.540265	Cortex	Meri-6	0.680031	0.498505	Cortex	Meri-6	0.673327	0.531844	Mature_Cortex	0.198984	0	0.559747	0	<= 0.05	Meri-6-Cortex	Cortex	Meristem	0.635832	T6	non_branch	Cortex	Cortex	Unknown	<= 0.01	<= 0.01	>= 0.6
AATCACGAGACAACAT_1	sc_12	66439	9256	56691	8800	9748	2951	0.337151	0.260389	19638	6033	17050	5522	2758	1596	non-hair cells	Meristem	0.359868	0.454876	non-hair cells	Meristem	0.345316	0.439324	Phloem [SUC2]	Meri-3	0.510268	0.396244	Phloem [SUC2]	Meri-3	0.541812	0.483207	Phloem_Pole_Pericycle	0.157795	0.082	0.904356	1	> 0.05	Unknown	Lateral Root Cap	Proximal Lateral Root Cap	0.297952	T1	non_branch	Quiescent Center	Cortex	Unknown	> 0.01	<= 0.01	< 0.6
AATCACGAGCGGTAAC_1	sc_12	19524	4996	16927	4685	2597	1249	0.732432	0.138291	19487	4996	16918	4685	2581	1249	LRC & non-hair cells	Meristem	0.626457	0.552246	LRC & non-hair cells	Meristem	0.592088	0.538308	Non-Hair Cell	Meri-2	0.66313	0.503802	Non-Hair Cell	Meri-3	0.697925	0.540708	Atrichoblast	0.0173517	0.713	0.69318	1	> 0.05	Unknown	Lateral Root Cap	Proximal Lateral Root Cap	0.336497	T2	non_branch	Root Cap	Root Cap	Unknown	> 0.01	<= 0.01	< 0.6
AATCACGAGGGCAAGG_1	sc_12	51849	9012	43207	8525	8642	2642	0.385736	0.229513	20146	6456	18039	6369	3026	1611	columella	Meristem	0.471058	0.721803	QC cells	Meristem	0.497442	0.714425	Columella	Meri-2	0.495465	0.662719	QC	Meri-2	0.647354	0.732892	Quiescent_Center	0.0899584	0.376	0.906104	1	> 0.05	Unknown	Quiescent Center	Meristem	0.113957	T0	non_branch	Quiescent Center	Quiescent Center	Unknown	> 0.01	<= 0.01	< 0.6
AATCACGAGGTAGTCG_1	sc_12	35131	5912	31209	5545	3922	1547	0.984885	0.270416	20198	5227	17668	4794	2913	1513	matured cortex	Maturation	0.769881	0.463233	matured cortex	Maturation	0.72586	0.464128	Cortex	Elong-7	0.762823	0.381451	Cortex	Elong-7	0.795356	0.444974	Mature_Cortex	0.531779	0	0.795636	0	<= 0.05	Elong-7-Cortex	Cortex	Elongation	0.859905	T9	B2	Cortex	Cortex	Cortex	<= 0.01	<= 0.01	>= 0.6
AATCACGAGTAAGCAT_1	sc_12	109065	9438	92023	9047	17042	3203	0.163205	0.0816027	19384	5071	16933	4668	2656	1165	LRC & non-hair cells	Meristem	0.580737	0.665169	non-hair cells	Meristem	0.560752	0.643531	Non-Hair Cell	Meri-3	0.622978	0.572642	LRC	Meri-3	0.741454	0.692999	Atrichoblast	0.148903	0.023	0.964348	0.781608	> 0.05	Unknown	Atrichoblast	Meristem	0.133866	T0	non_branch	Atrichoblast	Atrichoblast	Atrichoblast	> 0.01	<= 0.01	< 0.6
AATCACGAGTCTCCTC_1	sc_12	69056	8899	60383	8509	8673	2882	0.386643	0.0883341	19938	5719	17259	5094	3054	1827	matured cortex	Maturation	0.630321	0.606066	matured cortex	Maturation	0.55782	0.564584	Cortex	Mat-11	0.659388	0.490134	Cortex	Mat-10	0.589593	0.525631	Mature_Cortex	0.150705	0.004	0.67865	0.158134	> 0.05	Mat-10-Cortex	Cortex	Maturation	0.780666	T8	B2	Cortex	Cortex	Atrichoblast	> 0.01	<= 0.01	< 0.6
AATCACGAGTGGGAAA_1	sc_12	53863	6806	47811	6457	6052	1893	0.252492	0.0909715	19280	4299	16779	3934	2968	1523	endodermis & QC cells	Maturation	0.535964	0.368386	endodermis & QC cells	Maturation	0.600419	0.381709	Endodermis	Mat-10	0.572184	0.347341	Endodermis	Elong-8	0.63854	0.483578	Endodermis	0.104074	0.094	0.7552	1	> 0.05	Elong-8-Endodermis	Endodermis	Elongation	0.628298	T6	B2	Endodermis	Endodermis	Unknown	> 0.01	<= 0.01	>= 0.6
AATCACGGTGATTGGG_1	sc_12	6904	2919	5665	2666	1239	673	3.40382	0.926999	17487	3819	14917	3585	2066	710	QC cells	Meristem	0.446818	0.553669	QC cells	Meristem	0.42233	0.616052	Cortex	Meri-3	0.487892	0.477643	Cortex	Meri-3	0.410792	0.72257	Developing_Cortex	0.000734268	0.989	1	1	> 0.05	Meri-3-Cortex	Endodermis	Meristem	0.0471887	T0	non_branch	Ground Tissue	Cortex	Procambium	> 0.01	<= 0.01	< 0.6
AATCACGGTTAGCTAC_1	sc_12	143906	9938	124261	9469	19645	3467	0.101455	0.0583714	19371	4489	16772	3995	2771	1217	phloem pole pericycle	Elongation	0.674887	0.267118	phloem & companion cells	Elongation	0.60869	0.283277	Phloem [S32]	Elong-7	0.616638	0.418986	Phloem [S32]	Elong-8	0.52805	0.505693	Phloem_Pole_Pericycle	0.24901	0	0.384356	0	<= 0.05	Unknown	Phloem Pole Pericycle	Elongation	0.455241	T3	B1	Metaphloem & Companion Cell	Phloem Pole Pericycle	Phloem	<= 0.01	<= 0.01	>= 0.6
AATCACGGTTCCGCGA_1	sc_12	36698	7187	31578	6771	5120	2073	0.47414	0.201646	20449	6531	17953	6135	3069	1900	phloem pole pericycle	Elongation	0.67247	0.317409	phloem pole pericycle	Elongation	0.664075	0.368525	Phloem Pole Pericycle	Mat-11	0.661186	0.367352	Phloem Pole Pericycle	Elong-8	0.751967	0.511877	Phloem_Pole_Pericycle	0.491483	0	0.973665	0	<= 0.05	Unknown	Xylem Pole Pericycle	Maturation	0.238794	T1	B2	Xylem Pole Pericycle	Xylem Pole Pericycle	Pericycle	<= 0.01	<= 0.01	>= 0.6
AATCACGTCATAGGCT_1	sc_12	48344	7287	41673	6897	6671	2190	0.405428	0.262701	19656	5204	17314	4970	2958	1646	phloem pole pericycle	Elongation	0.690704	0.327416	phloem pole pericycle	Elongation	0.676206	0.374967	Phloem Pole Pericycle	Mat-11	0.687978	0.441566	Phloem Pole Pericycle	Elong-8	0.775692	0.525084	Phloem_Pole_Pericycle	0.611443	0	0.9867	0	<= 0.05	Elong-8-Xylem Pole Pericycle	Xylem Pole Pericycle	Maturation	0.254832	T1	B2	Xylem Pole Pericycle	Xylem Pole Pericycle	Unknown	<= 0.01	<= 0.01	>= 0.6
AATCACGTCCACCTGT_1	sc_12	16955	4541	14638	4269	2317	1139	1.09112	0.0353878	18547	4540	16102	4268	2363	1139	LRC & non-hair cells	Meristem	0.651684	0.463704	columella	Meristem	0.653464	0.450238	Non-Hair Cell	Meri-1	0.656104	0.458774	Non-Hair Cell	Meri-5	0.684999	0.454339	Atrichoblast	0.052674	0.028	0.473288	0.798063	> 0.05	Unknown	Lateral Root Cap	Proximal Lateral Root Cap	0.39465	T2	non_branch	Root Cap	Root Cap	Unknown	> 0.01	<= 0.01	>= 0.6
AATCACGTCCAGCACG_1	sc_12	14661	4237	12851	3957	1810	1004	0.913989	0.0409249	18316	4236	15935	3956	2180	1004	LRC & non-hair cells	Elongation	0.595719	0.335324	LRC & non-hair cells	Elongation	0.57337	0.336627	Non-Hair Cell	Meri-1	0.59934	0.354344	LRC	Mat-11	0.563346	0.405322	Columella	0.016808	0.66	0.420083	1	> 0.05	Unknown	Lateral Root Cap	Proximal Lateral Root Cap	0.52021	T4	non_branch	Root Cap	Root Cap	Unknown	> 0.01	<= 0.01	< 0.6
AATCACGTCCCTTTGG_1	sc_12	51563	6884	44459	6542	7104	2039	0.166786	0.0562419	19249	4676	16846	4389	2839	1413	hair cells	Maturation	0.616439	0.453722	hair cells	Maturation	0.556968	0.460222	Hair Cell	Mat-10	0.64454	0.489225	Hair Cell	Mat-10	0.573672	0.540747	Trichoblast	0.171297	0	0.729776	0	<= 0.05	Mat-10-Trichoblast	Trichoblast	Maturation	0.720846	T7	B2	Trichoblast	Trichoblast	Unknown	<= 0.01	<= 0.01	< 0.6
AATCGACAGGCCTGCT_1	sc_12	56879	7468	50007	7121	6872	2256	0.36393	0.0826316	19288	4933	16767	4520	2955	1676	endodermis & QC cells	Elongation	0.577361	0.498544	endodermis & QC cells	Elongation	0.608237	0.506751	Endodermis	Elong-7	0.582051	0.465351	Endodermis	Elong-7	0.666247	0.515098	Developing_Cortex	0.0599738	0.202	0.783393	1	> 0.05	Elong-7-Endodermis	Endodermis	Elongation	0.420437	T3	non_branch	Endodermis	Endodermis	Endodermis	> 0.01	<= 0.01	>= 0.6
AATCGACAGGTACAGC_1	sc_12	1498	965	1327	886	171	131	0.0667557	0.0667557	17175	4130	14466	3617	1784	632	matured cortex	Elongation	0.604933	0.577273	matured cortex	Elongation	0.561167	0.536146	Cortex	Elong-7	0.699365	0.53449	Cortex	Meri-5	0.642466	0.56207	Mature_Cortex	0.0232769	0.609	0.444019	1	> 0.05	Meri-5-Trichoblast	Trichoblast	Meristem	0.350385	T2	non_branch	Phloem Sieve Element	Trichoblast	Unknown	> 0.01	<= 0.01	< 0.6
AATCGACAGGTGCGAT_1	sc_12	57225	7400	50515	7002	6710	2164	0.393185	0.136304	19441	4690	16860	4226	3025	1623	matured cortex	Maturation	0.760819	0.537577	matured cortex	Maturation	0.68883	0.472522	Cortex	Mat-10	0.775551	0.491852	Cortex	Mat-10	0.768893	0.543263	Mature_Cortex	0.337982	0	0.856348	0	<= 0.05	Mat-10-Cortex	Cortex	Maturation	0.74677	T7	B2	Cortex	Cortex	Unknown	<= 0.01	<= 0.01	>= 0.6
AATCGACCAAGCCATT_1	sc_12	24758	4821	21972	4537	2786	1272	0.44834	0.0605865	20217	4821	17717	4537	2672	1272	columella	Meristem	0.512209	0.217123	columella	Maturation	0.509945	0.22583	Columella	Meri-1	0.573327	0.335297	Columella	Mat-11	0.5744	0.366222	Columella	0.0531799	0.129	0.382928	1	> 0.05	Unknown	Columella	Distal Columella	0.630551	T6	non_branch	Root Cap	Columella	Unknown	> 0.01	<= 0.01	< 0.6
AATCGACCATAAGCGG_1	sc_12	10193	3107	9109	2914	1084	646	1.14785	0.0490533	18450	3177	15952	2943	2149	699	hair cells	Elongation	0.568402	0.340547	non-hair cells	Elongation	0.516603	0.339202	Hair Cell	Mat-11	0.585297	0.36615	LRC	Mat-11	0.46277	0.450122	Columella	0.030128	0.422	0.686036	1	> 0.05	Unknown	Lateral Root Cap	Distal Lateral Root Cap	0.626317	T6	non_branch	Root Cap	Columella	Pericycle	> 0.01	<= 0.01	< 0.6
AATCGACGTGATAGTA_1	sc_12	47285	6398	41218	6045	6067	1833	0.148038	0.0528709	19147	4433	16709	4157	2897	1464	hair cells	Elongation	0.73808	0.450373	hair cells	Elongation	0.683758	0.480475	Hair Cell	Meri-6	0.744205	0.396483	Hair Cell	Elong-7	0.689319	0.464316	Atrichoblast	0.0225177	0.585	0.924013	1	> 0.05	Elong-7-Atrichoblast	Atrichoblast	Elongation	0.674584	T6	B2	Atrichoblast	Atrichoblast	Unknown	> 0.01	<= 0.01	>= 0.6
AATCGACTCGGCATCG_1	sc_12	10515	2811	9281	2592	1234	654	1.80694	0.114123	18413	2859	15933	2624	2116	688	hair cells	Maturation	0.687764	0.453132	hair cells	Maturation	0.66386	0.462063	Hair Cell	Mat-10	0.707436	0.388665	Cortex	Mat-10	0.68881	0.445369	Atrichoblast	0.0577274	0	0.56661	0	<= 0.05	Mat-10-Atrichoblast	Atrichoblast	Elongation	0.803294	T8	B2	Atrichoblast	Atrichoblast	Unknown	<= 0.01	<= 0.01	>= 0.6
AATCGACTCGTAGCTA_1	sc_12	79634	8354	68932	7962	10702	2686	0.114273	0.069066	19229	5268	16636	4764	2577	1294	hair cells	Elongation	0.725444	0.516967	hair cells	Elongation	0.668077	0.525816	Hair Cell	Elong-7	0.720933	0.444695	Hair Cell	Elong-7	0.72711	0.461158	Trichoblast	0.0175572	0.844	0.871906	1	> 0.05	Elong-7-Trichoblast	Trichoblast	Elongation	0.589459	T5	non_branch	Trichoblast	Trichoblast	Unknown	> 0.01	<= 0.01	>= 0.6
AATCGACTCTGTAAGC_1	sc_12	36636	5720	31692	5420	4944	1588	0.199258	0.0573207	20143	5016	17637	4742	2918	1439	hair cells	Maturation	0.578346	0.575228	hair cells	Maturation	0.517733	0.533671	Hair Cell	Mat-10	0.534009	0.470383	Cortex	Mat-11	0.526155	0.551803	Trichoblast	0.0191465	0.8	0.706967	1	> 0.05	Mat-11-Trichoblast	Trichoblast	Maturation	0.786582	T8	B2	Trichoblast	Trichoblast	Trichoblast	> 0.01	<= 0.01	< 0.6
AATCGTGCAAACCACT_1	sc_12	39908	5614	35218	5328	4690	1503	0.202967	0.0501153	19849	4540	17272	4185	2883	1395	hair cells	Maturation	0.661777	0.538716	hair cells	Maturation	0.599883	0.499057	Hair Cell	Mat-10	0.677475	0.457241	Cortex	Mat-10	0.674108	0.550826	Atrichoblast	0.0569263	0.01	0.271971	0.344361	> 0.05	Mat-10-Atrichoblast	Atrichoblast	Maturation	0.859526	T9	B2	NA	NA	Atrichoblast	> 0.01	<= 0.01	< 0.6
AATCGTGCACACGGTC_1	sc_12	31962	5759	27987	5436	3975	1572	0.466179	0.0719605	20292	5494	17746	5133	2910	1537	matured xylem pole	Elongation	0.5198	0.229214	matured xylem pole	Elongation	0.502776	0.211839	Meri.Xylem	Meri-6	0.595855	0.266586	Meri.Xylem	Elong-7	0.600025	0.309012	Meristematic_Xylem	0.50555	0	0.948632	0	<= 0.05	Elong-7-Protoxylem	Protoxylem	Meristem	0.744629	T7	B1	Protoxylem	Protoxylem	Unknown	<= 0.01	<= 0.01	< 0.6
AATCGTGCACTAGGTT_1	sc_12	21722	5184	18865	4828	2857	1262	0.464966	0.133505	20144	5183	17601	4827	2702	1262	phloem pole pericycle	Maturation	0.688794	0.30434	phloem pole pericycle	Maturation	0.650018	0.342152	Phloem Pole Pericycle	Mat-11	0.699124	0.342152	Phloem Pole Pericycle	Elong-8	0.700843	0.439021	Phloem_Pole_Pericycle	0.536266	0	0.841066	0	<= 0.05	Elong-8-Phloem Pole Pericycle	Phloem Pole Pericycle	Maturation	0.43737	T3	B2	Phloem Pole Pericycle	Phloem Pole Pericycle	Unknown	<= 0.01	<= 0.01	>= 0.6
AATCGTGGTGACAACG_1	sc_12	74239	7757	64361	7399	9878	2540	0.14817	0.071391	19250	4986	16638	4474	2638	1326	hair cells	Maturation	0.727614	0.488535	hair cells	Maturation	0.656954	0.484759	Hair Cell	Mat-10	0.750205	0.475548	Hair Cell	Mat-10	0.687016	0.518297	Trichoblast	0.100689	0.125	0.94831	1	> 0.05	Mat-10-Trichoblast	Trichoblast	Elongation	0.734776	T7	B2	Trichoblast	Trichoblast	Unknown	> 0.01	<= 0.01	>= 0.6
AATCGTGGTGAGTCAG_1	sc_12	39736	6260	34828	5933	4908	1686	0.264244	0.0352325	20013	5203	17477	4845	2938	1531	hair cells	Maturation	0.511376	0.547853	hair cells	Maturation	0.488547	0.517672	Cortex	Mat-10	0.553789	0.511762	Cortex	Mat-10	0.547104	0.580398	Trichoblast	0.0381257	0.589	0.829875	1	> 0.05	Mat-10-Trichoblast	Trichoblast	Maturation	0.785669	T8	B2	Trichoblast	Trichoblast	Unknown	> 0.01	<= 0.01	< 0.6
AATCGTGGTTACCTGA_1	sc_12	25538	4737	22549	4487	2989	1212	1.28044	0.336753	20096	4737	17617	4487	2708	1211	matured cortex	Maturation	0.735349	0.540076	matured cortex	Maturation	0.698583	0.541183	Cortex	Mat-10	0.778595	0.520687	Cortex	Mat-10	0.800214	0.558875	Mature_Cortex	0.421156	0	0.776321	0	<= 0.05	Mat-10-Cortex	Cortex	Elongation	0.852735	T9	B1	Cortex	Cortex	Cortex	<= 0.01	<= 0.01	>= 0.6
AATCGTGTCACGGACC_1	sc_12	12760	3762	11055	3506	1705	876	0.932602	0.227273	18308	3761	15883	3505	2174	874	phloem pole pericycle	Elongation	0.40359	0.405069	phloem pole pericycle	Elongation	0.444627	0.411069	Mat.Xylem	Elong-7	0.470875	0.411298	Xylem Pole Pericycle	Elong-8	0.445589	0.529356	Meristematic_Xylem	0.305986	0	0.951144	0	<= 0.05	Elong-8-Metaxylem	Metaxylem	Elongation	0.689837	T6	B1	Metaxylem	Metaxylem	Unknown	<= 0.01	<= 0.01	< 0.6
AATCGTGTCGGCCCAA_1	sc_12	28793	5839	25548	5482	3245	1426	0.663356	0.131977	20270	5775	17800	5382	2797	1426	phloem pole pericycle	Elongation	0.57686	0.373137	phloem pole pericycle	Elongation	0.591292	0.418239	Xylem Pole Pericycle	Elong-8	0.533558	0.38809	Xylem Pole Pericycle	Elong-8	0.579837	0.529533	Phloem_Pole_Pericycle	0.116237	0.138	0.949286	1	> 0.05	Elong-8-Procambium	Procambium	Elongation	0.295296	T1	B2	Protoxylem	Xylem Pole Pericycle	Unknown	> 0.01	<= 0.01	< 0.6
AATCGTGTCTTCCCGA_1	sc_12	10940	3195	9480	2991	1460	760	1.1426	0.0548446	18346	3205	15842	3016	2151	764	matured xylem pole	Elongation	0.567789	0.368969	matured xylem pole	Elongation	0.558677	0.337058	Mat.Xylem	Elong-7	0.545611	0.408266	Mat.Xylem	Elong-7	0.57184	0.469151	Meristematic_Xylem	0.30612	0	0.807153	0	<= 0.05	Elong-7-Protoxylem	Protoxylem	Elongation	0.779311	T8	B1	Protoxylem	Protoxylem	Unknown	<= 0.01	<= 0.01	< 0.6
AATGAAGAGCACAAAT_1	sc_12	121587	9153	101215	8781	20372	3066	0.10034	0.0534597	19128	4627	16824	4326	2644	950	non-hair cells	Meristem	0.560486	0.676359	LRC & non-hair cells	Meristem	0.543733	0.673216	Non-Hair Cell	Meri-5	0.584416	0.626831	Non-Hair Cell	Meri-3	0.645241	0.754229	Atrichoblast	0.0244505	0.541	0.762409	1	> 0.05	Unknown	Trichoblast	Meristem	0.16902	T0	non_branch	Trichoblast	Trichoblast	Trichoblast	> 0.01	<= 0.01	< 0.6
AATGAAGAGCAGCCCT_1	sc_12	8569	2699	7659	2496	910	542	1.43541	0.0350099	18233	3064	15880	2799	2109	656	hair cells	Elongation	0.476357	0.375616	hair cells	Elongation	0.412439	0.327763	Hair Cell	Mat-11	0.481036	0.344208	Columella	Mat-11	0.402332	0.435572	Maturing_Xylem	0.0646488	0.128	0.717819	1	> 0.05	Unknown	Columella	Distal Columella	0.462672	T3	non_branch	Root Cap	Columella	Unknown	> 0.01	<= 0.01	< 0.6
AATGAAGCAACCCTCT_1	sc_12	25872	3703	22811	3473	3061	1018	0.41744	0.0541126	20040	3702	17531	3472	2706	1018	hair cells	Elongation	0.720868	0.463125	hair cells	Elongation	0.626518	0.476111	Hair Cell	Elong-7	0.746859	0.472284	Hair Cell	Elong-7	0.697655	0.569982	Atrichoblast	0.108412	0	0.755122	0	<= 0.05	Elong-7-Atrichoblast	Atrichoblast	Elongation	0.778692	T8	B1	Atrichoblast	Atrichoblast	Unknown	<= 0.01	<= 0.01	>= 0.6
AATGAAGCAACTGATC_1	sc_12	45201	5837	39622	5511	5579	1636	0.203535	0.0508838	19449	4144	16961	3870	2915	1350	hair cells	Maturation	0.636566	0.493323	hair cells	Maturation	0.593506	0.483143	Hair Cell	Mat-10	0.659526	0.426967	Cortex	Mat-10	0.663417	0.511263	Atrichoblast	0.0566578	0.003	0.318492	0.123505	> 0.05	Mat-10-Atrichoblast	Atrichoblast	Maturation	0.882605	T9	B2	NA	NA	Atrichoblast	> 0.01	<= 0.01	< 0.6
AATGAAGGTAATACCC_1	sc_12	14887	2899	13224	2709	1663	729	0.967287	0.0403036	18609	2899	16193	2709	2204	729	hair cells	Maturation	0.701482	0.571877	hair cells	Maturation	0.644836	0.523088	Hair Cell	Mat-10	0.699286	0.504131	Cortex	Mat-10	0.720677	0.572625	Atrichoblast	0.0402359	0.009	0.316418	0.315379	> 0.05	Mat-10-Atrichoblast	Atrichoblast	Maturation	0.885211	T9	B1	Atrichoblast	Atrichoblast	Phloem	> 0.01	<= 0.01	>= 0.6
AATGAAGGTACGGGAT_1	sc_12	19431	5198	16961	4901	2470	1248	0.797694	0.313931	19411	5198	16941	4901	2469	1247	phloem pole pericycle	Elongation	0.515318	0.279044	phloem pole pericycle	Elongation	0.494513	0.312015	Phloem Pole Pericycle	Mat-11	0.590915	0.437157	Phloem Pole Pericycle	Mat-11	0.600059	0.472309	Phloem_Pole_Pericycle	0.153939	0.042	0.969124	1	> 0.05	Unknown	Xylem Pole Pericycle	Maturation	0.296208	T1	B2	Xylem Pole Pericycle	Xylem Pole Pericycle	Pericycle	> 0.01	<= 0.01	< 0.6
AATGAAGGTGCTTCAA_1	sc_12	47986	5822	42362	5524	5624	1624	0.42304	0.0270912	19980	4094	17455	3803	2991	1370	hair cells	Maturation	0.524561	0.552978	hair cells	Maturation	0.486948	0.51179	Hair Cell	Mat-10	0.541032	0.433425	Cortex	Mat-10	0.494436	0.504438	Mature_Cortex	0.0787473	0.019	0.509457	0.584888	> 0.05	Mat-10-Atrichoblast	Atrichoblast	Maturation	0.831655	T8	B2	NA	NA	Atrichoblast	> 0.01	<= 0.01	< 0.6
AATGAAGGTGTGTGTT_1	sc_12	4784	1968	4128	1816	656	446	3.4699	1.98579	18041	3305	15557	3007	1982	618	matured cortex	Elongation	0.486256	0.516317	phloem pole pericycle	Elongation	0.522846	0.485993	Cortex	Mat-11	0.570099	0.525807	Phloem Pole Pericycle	Elong-8	0.665251	0.583556	Phloem_Pole_Pericycle	0.0323741	0.356	0.750727	1	> 0.05	Unknown	Xylem Pole Pericycle	Elongation	0.563455	T5	B1	Xylem Pole Pericycle	Xylem Pole Pericycle	Atrichoblast	> 0.01	<= 0.01	< 0.6
AATGAAGGTTCTTGCC_1	sc_12	18682	3364	16421	3152	2261	866	0.717268	0.0695857	19048	3364	16625	3152	2356	866	hair cells	Maturation	0.649844	0.493586	hair cells	Elongation	0.611116	0.498012	Hair Cell	Mat-9	0.671813	0.455655	Cortex	Mat-10	0.693225	0.525437	Atrichoblast	0.0595041	0.001	0.337004	0.0461708	<= 0.05	Mat-10-Atrichoblast	Atrichoblast	Elongation	0.939976	T9	B1	Atrichoblast	Atrichoblast	Atrichoblast	> 0.01	<= 0.01	>= 0.6
AATGAAGTCTCTCGCA_1	sc_12	11661	2826	10482	2636	1179	616	1.22631	0.0171512	18291	2826	15846	2636	2123	654	non-hair cells	Maturation	0.470057	0.275293	non-hair cells	Elongation	0.438361	0.280986	LRC	Mat-11	0.506474	0.25526	LRC	Mat-11	0.454235	0.391888	Maturing_Xylem	0.0442293	0.184	0.583343	1	> 0.05	Unknown	Lateral Root Cap	Distal Lateral Root Cap	0.6695	T6	non_branch	Root Cap	Root Cap	Unknown	> 0.01	<= 0.01	< 0.6
AATGAAGTCTTACCGC_1	sc_12	65124	7448	57499	7120	7625	2241	0.253363	0.0875253	19546	4789	16912	4307	2892	1526	endodermis & QC cells	Elongation	0.592452	0.445571	endodermis & QC cells	Elongation	0.622773	0.456443	Endodermis	Meri-6	0.543795	0.421218	Endodermis	Elong-7	0.614205	0.484245	Developing_Cortex	0.0645741	0.168	0.797633	1	> 0.05	Elong-7-Endodermis	Endodermis	Elongation	0.491665	T4	non_branch	Endodermis	Endodermis	Unknown	> 0.01	<= 0.01	>= 0.6
AATGACCAGATCCGAG_1	sc_12	11761	2858	10284	2672	1477	712	1.30941	0.119037	18599	2858	16112	2672	2166	712	matured cortex	Maturation	0.61438	0.540568	matured cortex	Maturation	0.575998	0.532624	Cortex	Mat-10	0.667167	0.516991	Cortex	Mat-10	0.675412	0.563524	Mature_Cortex	0.135239	0	0.756766	0	<= 0.05	Mat-10-Cortex	Cortex	Maturation	0.755021	T7	B1	Cortex	Cortex	Unknown	<= 0.01	<= 0.01	< 0.6
AATGACCAGCGAACTG_1	sc_12	4752	1955	4211	1811	541	401	1.13636	0	17826	3376	15385	3042	1895	644	matured cortex	Elongation	0.568595	0.615403	endodermis & QC cells	Elongation	0.59724	0.58334	Cortex	Elong-7	0.619026	0.5725	Endodermis	Elong-7	0.694106	0.630887	Developing_Cortex	0.0266762	0.336	0.51352	1	> 0.05	Elong-7-Endodermis	Endodermis	Elongation	0.52741	T4	B1	Endodermis	Endodermis	Endodermis	> 0.01	<= 0.01	< 0.6
AATGACCAGGATTTGA_1	sc_12	3469	1836	3026	1707	443	360	1.6143	0	17643	3669	15053	3306	1876	624	matured cortex	Elongation	0.534209	0.563632	matured cortex	Elongation	0.472971	0.553072	Cortex	Elong-7	0.60291	0.578366	Cortex	Elong-7	0.568707	0.615959	Developing_Cortex	0.0246815	0.384	0.858653	1	> 0.05	Unknown	Endodermis	Elongation	0.409754	T3	non_branch	Endodermis	Endodermis	Trichoblast	> 0.01	<= 0.01	< 0.6
AATGACCAGTTGCTCA_1	sc_12	7776	2899	6783	2701	993	611	2.44342	0.180041	17881	3421	15525	3203	2136	705	matured cortex	Elongation	0.744765	0.548131	matured cortex	Elongation	0.700514	0.564163	Cortex	Meri-6	0.71001	0.458763	Cortex	Elong-7	0.737771	0.434558	Mature_Cortex	0.12461	0.004	0.523969	0.158134	> 0.05	Elong-7-Cortex	Cortex	Meristem	0.86693	T9	non_branch	Cortex	Cortex	Pericycle	> 0.01	<= 0.01	>= 0.6
AATGACCCAGACACAG_1	sc_12	7626	2037	6647	1905	979	495	1.37687	0.013113	18428	2654	16015	2494	2180	586	matured cortex	Maturation	0.63343	0.563584	hair cells	Maturation	0.588733	0.563626	Cortex	Mat-10	0.678828	0.550222	Cortex	Mat-10	0.670896	0.563659	Atrichoblast	0.0318784	0.024	0.302109	0.706059	> 0.05	Mat-10-Atrichoblast	Atrichoblast	Maturation	0.730889	T7	B1	NA	NA	Atrichoblast	> 0.01	<= 0.01	< 0.6
AATGACCGTACAGTTC_1	sc_12	24172	5244	21272	4900	2900	1344	1.39418	0.128248	20240	5244	17783	4899	2724	1343	matured cortex	Elongation	0.75921	0.517472	matured cortex	Elongation	0.729594	0.544819	Cortex	Elong-7	0.746212	0.41763	Cortex	Elong-7	0.792248	0.48764	Mature_Cortex	0.352725	0	0.721439	0	<= 0.05	Elong-7-Cortex	Cortex	Elongation	0.680261	T6	non_branch	Cortex	Cortex	Cortex	<= 0.01	<= 0.01	>= 0.6
AATGACCGTACGATCT_1	sc_12	3148	1762	2730	1634	418	326	0.381194	0	17632	3704	15042	3333	1863	619	matured cortex	Elongation	0.600592	0.567851	hair cells	Elongation	0.525316	0.526503	Cortex	Elong-7	0.672112	0.512422	Cortex	Elong-7	0.581538	0.502618	Trichoblast	0.0102114	0.773	0.616108	1	> 0.05	Elong-7-Trichoblast	Trichoblast	Meristem	0.471621	T3	non_branch	Trichoblast	Trichoblast	Unknown	> 0.01	<= 0.01	< 0.6
AATGACCGTATCAGCT_1	sc_12	24213	4991	21383	4714	2830	1172	0.507992	0.0743402	20186	4990	17669	4713	2678	1172	phloem pole pericycle	Elongation	0.632918	0.36467	phloem pole pericycle	Elongation	0.622813	0.366582	Phloem Pole Pericycle	Elong-7	0.587556	0.401347	Phloem Pole Pericycle	Elong-8	0.565745	0.523087	Phloem_Pole_Pericycle	0.0291511	0.644	0.645596	1	> 0.05	Elong-8-Procambium	Procambium	Elongation	0.424606	T3	B2	Procambium	Procambium	Unknown	> 0.01	<= 0.01	>= 0.6
AATGACCGTATCCTTT_1	sc_12	19009	5442	16316	5085	2693	1340	0.71019	0.110474	19076	5441	16483	5084	2630	1339	non-hair cells	Meristem	0.629003	0.522784	columella	Meristem	0.610247	0.51768	Non-Hair Cell	Meri-1	0.680074	0.488532	Non-Hair Cell	Meri-3	0.703224	0.509973	Atrichoblast	0.0312689	0.444	0.296834	1	> 0.05	Unknown	Lateral Root Cap	Proximal Lateral Root Cap	0.260494	T1	non_branch	Root Cap	Root Cap	Lateral Root Cap	> 0.01	<= 0.01	>= 0.6
AATGACCGTGAGTAGC_1	sc_12	19999	4376	17526	4111	2473	1081	0.695035	0.210011	19647	4376	17163	4111	2472	1080	matured cortex	Elongation	0.783022	0.540139	matured cortex	Elongation	0.727095	0.582849	Cortex	Elong-7	0.785509	0.48708	Cortex	Elong-7	0.803665	0.5846	Mature_Cortex	0.353605	0	0.865905	0	<= 0.05	Elong-7-Cortex	Cortex	Elongation	0.753032	T7	B1	Cortex	Cortex	Unknown	<= 0.01	<= 0.01	>= 0.6
AATGACCTCAAGCCCG_1	sc_12	16758	5003	14418	4661	2340	1273	1.18749	0.125313	18421	5003	15953	4660	2367	1273	LRC & non-hair cells	Meristem	0.611106	0.493557	LRC & non-hair cells	Meristem	0.59607	0.475472	Non-Hair Cell	Meri-2	0.638324	0.446025	LRC	Meri-5	0.697715	0.474203	Atrichoblast	0.0346658	0.492	0.599701	1	> 0.05	Unknown	Lateral Root Cap	Proximal Lateral Root Cap	0.340749	T2	non_branch	Root Cap	Root Cap	Unknown	> 0.01	<= 0.01	< 0.6
AATGACCTCACTCGAA_1	sc_12	85869	8536	74278	8185	11591	2851	0.218938	0.0873423	19379	5044	16772	4524	2481	1177	phloem pole pericycle	Elongation	0.535947	0.335826	phloem pole pericycle	Elongation	0.528284	0.358314	Phloem [S32]	Elong-7	0.52181	0.377192	Xylem Pole Pericycle	Elong-8	0.482949	0.485315	Meristematic_Xylem	0.172825	0.011	0.750178	0.434919	> 0.05	Unknown	Metaxylem	Elongation	0.637953	T6	B1	Metaxylem	Metaxylem	Unknown	> 0.01	<= 0.01	< 0.6
AATGACCTCAGTGTTG_1	sc_12	20019	5318	17044	4943	2975	1397	0.869174	0.394625	19717	5317	17012	4942	2743	1397	phloem pole pericycle	Elongation	0.611244	0.503323	phloem pole pericycle	Elongation	0.637918	0.525565	Xylem Pole Pericycle	Elong-7	0.623817	0.460461	Xylem Pole Pericycle	Elong-8	0.639199	0.53725	Phloem_Pole_Pericycle	0.119489	0.102	0.962876	1	> 0.05	Unknown	Xylem Pole Pericycle	Elongation	0.212356	T0	non_branch	Protoxylem	Xylem Pole Pericycle	Unknown	> 0.01	<= 0.01	>= 0.6
AATGACCTCGCTTACC_1	sc_12	1363	924	1212	834	151	128	0	0	16606	4267	14036	3717	1707	656	matured cortex	Elongation	0.584626	0.536166	matured cortex	Elongation	0.52934	0.500711	Cortex	Elong-7	0.680928	0.503257	Cortex	Meri-3	0.62304	0.550274	Developing_Cortex	0.0051166	0.889	0.467295	1	> 0.05	Meri-3-Trichoblast	Trichoblast	Meristem	0.288681	T1	non_branch	Quiescent Center	Trichoblast	Unknown	> 0.01	<= 0.01	< 0.6
AATGACCTCGTGAGAG_1	sc_12	6077	2608	5297	2405	780	532	1.31644	0.213921	17679	3476	15319	3223	2015	677	non-hair cells	Elongation	0.572273	0.466933	non-hair cells	Elongation	0.460968	0.42578	Non-Hair Cell	Mat-11	0.644583	0.451734	Columella	Mat-11	0.470937	0.466164	Endodermis	0.00384015	0.873	0.578377	1	> 0.05	Unknown	Columella	Proximal Columella	0.287758	T1	non_branch	Quiescent Center	Columella	Phloem	> 0.01	<= 0.01	< 0.6
AATGCCAAGATAGCAT_1	sc_12	1419	898	1213	836	206	161	0	0.0704722	17248	4166	14488	3660	1810	638	matured cortex	Elongation	0.607133	0.571551	matured cortex	Elongation	0.5679	0.5151	Cortex	Elong-7	0.691046	0.539585	Cortex	Meri-5	0.627488	0.526298	Endodermis	0.00539033	0.915	0.463435	1	> 0.05	Meri-5-Trichoblast	Trichoblast	Meristem	0.384038	T2	non_branch	Ground Tissue	Trichoblast	Unknown	> 0.01	<= 0.01	< 0.6
AATGCCAAGATGACCG_1	sc_12	69152	7530	61190	7166	7962	2361	0.185099	0.0939958	19303	4773	16702	4269	2809	1463	endodermis & QC cells	Elongation	0.603232	0.449892	endodermis & QC cells	Elongation	0.626973	0.459319	Endodermis	Elong-7	0.593899	0.41366	Endodermis	Elong-7	0.673929	0.498628	Developing_Cortex	0.0558708	0.206	0.655613	1	> 0.05	Elong-7-Endodermis	Endodermis	Elongation	0.563595	T5	B2	Endodermis	Endodermis	Unknown	> 0.01	<= 0.01	>= 0.6
AATGCCAAGGTAGACC_1	sc_12	2236	1268	1886	1168	350	248	0.357782	0.268336	16963	3994	14329	3550	1852	614	matured cortex	Elongation	0.547132	0.542701	hair cells	Elongation	0.441484	0.489244	Cortex	Mat-11	0.614095	0.492705	Cortex	Meri-3	0.496536	0.46928	Quiescent_Center	0.00489036	0.883	0.557201	1	> 0.05	Meri-3-Trichoblast	Trichoblast	Meristem	0.40584	T3	non_branch	Quiescent Center	Quiescent Center	Procambium	> 0.01	<= 0.01	< 0.6
AATGCCAAGTGAGGTC_1	sc_12	37639	6906	32519	6525	5120	1899	0.379925	0.249741	20194	6083	17711	5727	2979	1700	phloem pole pericycle	Elongation	0.693291	0.330647	phloem pole pericycle	Elongation	0.6629	0.397031	Phloem Pole Pericycle	Mat-11	0.61639	0.397265	Phloem Pole Pericycle	Elong-8	0.686561	0.541952	Phloem_Pole_Pericycle	0.569241	0	0.982004	0	<= 0.05	Elong-8-Xylem Pole Pericycle	Xylem Pole Pericycle	Maturation	0.157627	T0	B2	Xylem Pole Pericycle	Xylem Pole Pericycle	Unknown	<= 0.01	<= 0.01	>= 0.6
AATGCCACAAGTAGTA_1	sc_12	3502	1615	3120	1513	382	275	0.999429	0	17899	3552	15348	3149	1857	613	phloem pole pericycle	Elongation	0.540398	0.485878	phloem pole pericycle	Elongation	0.592761	0.451739	Phloem [SUC2]	Mat-11	0.622457	0.527278	Phloem Pole Pericycle	Elong-8	0.734931	0.572121	Phloem_Pole_Pericycle	0.203891	0.002	0.978849	0.104609	> 0.05	Elong-8-Phloem Pole Pericycle	Phloem Pole Pericycle	Elongation	0.528476	T4	B1	Metaphloem & Companion Cell	Phloem Pole Pericycle	Unknown	> 0.01	<= 0.01	< 0.6
AATGCCAGTCAGGTGA_1	sc_12	72684	7888	63956	7524	8728	2401	0.220131	0.0990589	19209	4846	16538	4270	2835	1456	matured cortex	Elongation	0.75246	0.416525	matured cortex	Elongation	0.693986	0.455848	Cortex	Elong-7	0.762978	0.363086	Cortex	Elong-7	0.762669	0.466767	Mature_Cortex	0.243207	0	0.668985	0	<= 0.05	Elong-7-Cortex	Cortex	Elongation	0.648673	T6	B2	Cortex	Cortex	Unknown	<= 0.01	<= 0.01	>= 0.6
AATGCCATCCATCAGA_1	sc_12	57867	8297	47239	7861	10628	2440	0.321427	0.216013	20121	5295	17995	5258	2886	1124	columella	Meristem	0.49272	0.769278	QC cells	Meristem	0.540105	0.751712	Columella	Meri-2	0.475263	0.70444	QC	Meri-2	0.714506	0.803683	Quiescent_Center	0.0745062	0.298	0.738608	1	> 0.05	Unknown	Cortex	Meristem	0.305777	T1	non_branch	Atrichoblast	Cortex	Unknown	> 0.01	<= 0.01	< 0.6
AATGCCATCTAGACAC_1	sc_12	34562	7073	29940	6640	4622	2050	0.980846	0.318269	20450	6595	17915	6110	3023	1912	matured cortex	Elongation	0.711039	0.489328	matured cortex	Elongation	0.690359	0.527562	Cortex	Meri-5	0.71203	0.456422	Cortex	Elong-7	0.737269	0.462805	Mature_Cortex	0.445392	0	0.691331	0	<= 0.05	Elong-7-Cortex	Cortex	Elongation	0.405872	T3	non_branch	Phloem Pole Pericycle	Cortex	Cortex	<= 0.01	<= 0.01	>= 0.6
AATGCCATCTTCCCGA_1	sc_12	7391	2709	6414	2501	977	618	1.23123	0.01353	18307	3238	15923	3021	2168	685	phloem pole pericycle	Elongation	0.623864	0.430607	phloem pole pericycle	Elongation	0.63572	0.445784	Phloem Pole Pericycle	Mat-11	0.635506	0.445811	Phloem Pole Pericycle	Elong-8	0.781192	0.51274	Phloem_Pole_Pericycle	0.174981	0.004	0.894186	0.189129	> 0.05	Elong-8-Xylem Pole Pericycle	Xylem Pole Pericycle	Maturation	0.426843	T3	B1	Xylem Pole Pericycle	Xylem Pole Pericycle	Unknown	> 0.01	<= 0.01	>= 0.6
AATGGAAAGCACCGAA_1	sc_12	7723	2140	6888	1990	835	449	1.59265	0.0129483	18112	2818	15763	2590	2097	617	matured cortex	Elongation	0.523948	0.402698	hair cells	Maturation	0.408884	0.383292	Cortex	Mat-10	0.534355	0.431544	Cortex	Mat-11	0.421026	0.465072	Mature_Cortex	0.020031	0.308	0.432523	1	> 0.05	Unknown	Lateral Root Cap	Distal Lateral Root Cap	0.727239	T7	non_branch	Root Cap	Columella	Lateral Root Cap	> 0.01	<= 0.01	< 0.6
AATGGAAAGGAACGAA_1	sc_12	7960	3473	6950	3196	1010	713	2.75126	0.439698	17452	3984	15201	3697	2051	803	QC cells	Elongation	0.537066	0.406487	QC cells	Elongation	0.549185	0.376124	QC	Meri-1	0.535804	0.374659	Columella	Mat-11	0.540157	0.326647	Columella	0.241262	0	0.496659	0	<= 0.05	Columella_3	Columella	Proximal Columella	0.078849	T0	non_branch	Columella	Columella	Columella	<= 0.01	<= 0.01	< 0.6
AATGGAAAGGAAGTCC_1	sc_12	35668	5373	31117	5080	4551	1468	0.162611	0.0420545	19816	4714	17349	4447	2875	1376	hair cells	Maturation	0.573851	0.407438	hair cells	Elongation	0.519752	0.428368	Hair Cell	Mat-10	0.577901	0.39171	Cortex	Elong-7	0.538351	0.505914	Atrichoblast	0.0131738	0.779	0.642654	1	> 0.05	Elong-7-Atrichoblast	Atrichoblast	Elongation	0.73706	T7	B2	Atrichoblast	Atrichoblast	Unknown	> 0.01	<= 0.01	< 0.6
AATGGAAAGGACGGAG_1	sc_12	22829	4140	19939	3905	2890	1058	0.0919883	0.0394235	19997	4140	17479	3905	2674	1058	hair cells	Maturation	0.667543	0.565817	hair cells	Maturation	0.606721	0.529169	Hair Cell	Mat-10	0.671308	0.490917	Cortex	Mat-10	0.645346	0.540349	Atrichoblast	0.049689	0.019	0.298101	0.584888	> 0.05	Mat-10-Atrichoblast	Atrichoblast	Maturation	0.843086	T9	B2	Phloem Sieve Element	NA	Atrichoblast	> 0.01	<= 0.01	>= 0.6
AATGGAAAGGGCCTCT_1	sc_12	72230	8489	63024	8104	9206	2757	0.202132	0.0609165	19860	5633	17154	5085	2795	1536	hair cells	Maturation	0.731159	0.482711	hair cells	Maturation	0.663164	0.482421	Hair Cell	Mat-10	0.757233	0.441533	Hair Cell	Mat-10	0.683299	0.489213	Trichoblast	0.159755	0.006	0.509862	0.224453	> 0.05	Mat-10-Trichoblast	Trichoblast	Maturation	0.776649	T8	B2	Trichoblast	Trichoblast	Unknown	> 0.01	<= 0.01	>= 0.6
AATGGAAAGTCTTCGA_1	sc_12	10866	3087	9661	2870	1205	695	0.97552	0.0460151	18367	3093	15897	2877	2118	729	hair cells	Elongation	0.517527	0.295061	LRC & non-hair cells	Maturation	0.474176	0.288995	Hair Cell	Mat-11	0.536486	0.307746	LRC	Mat-11	0.409545	0.422303	Maturing_Xylem	0.0509434	0.236	0.655367	1	> 0.05	Unknown	Lateral Root Cap	Distal Lateral Root Cap	0.649979	T6	non_branch	Root Cap	Root Cap	Columella	> 0.01	<= 0.01	< 0.6
AATGGAACAAGCCCAC_1	sc_12	18475	4130	15946	3876	2529	1093	0.633288	0.102842	18940	4130	16438	3876	2525	1093	phloem pole pericycle	Elongation	0.698335	0.470286	phloem pole pericycle	Elongation	0.677979	0.500097	Xylem Pole Pericycle	Elong-7	0.625212	0.513603	Xylem Pole Pericycle	Elong-8	0.649442	0.632542	Phloem_Pole_Pericycle	0.0943137	0.098	0.896754	1	> 0.05	Elong-8-Xylem Pole Pericycle	Xylem Pole Pericycle	Elongation	0.472195	T3	B1	Xylem Pole Pericycle	Xylem Pole Pericycle	Unknown	> 0.01	<= 0.01	>= 0.6
AATGGAAGTATGAGGC_1	sc_12	15248	4561	13304	4284	1944	1061	0.905037	0.196747	18404	4561	15963	4284	2212	1061	matured cortex	Elongation	0.662147	0.47986	matured cortex	Elongation	0.643167	0.514846	Cortex	Meri-6	0.66732	0.392711	Cortex	Elong-7	0.699952	0.40413	Developing_Cortex	0.085083	0.018	0.371102	0.559911	> 0.05	Elong-7-Cortex	Cortex	Meristem	0.570364	T5	non_branch	Cortex	Cortex	Unknown	> 0.01	<= 0.01	>= 0.6
AATGGAAGTCCATAGT_1	sc_12	65809	8317	56587	7931	9222	2615	0.159553	0.107888	19475	5494	16875	5025	2749	1467	endodermis & QC cells	Elongation	0.493151	0.465418	endodermis & QC cells	Elongation	0.506374	0.470399	Endodermis	Meri-5	0.507626	0.497981	Endodermis	Meri-5	0.482016	0.470045	Developing_Cortex	0.0153611	0.837	0.630566	1	> 0.05	Meri-5-Endodermis	Endodermis	Meristem	0.323475	T2	non_branch	Ground Tissue	Ground Tissue	Endodermis	> 0.01	<= 0.01	< 0.6
AATGGAAGTGTTCAGT_1	sc_12	59780	7338	53052	6981	6728	2137	0.130478	0.066912	19275	4719	16709	4216	2958	1603	endodermis & QC cells	Elongation	0.600718	0.403387	endodermis & QC cells	Elongation	0.628079	0.434336	Endodermis	Elong-7	0.634348	0.382089	Endodermis	Elong-8	0.667706	0.491208	Endodermis	0.0171249	0.78	0.406363	1	> 0.05	Elong-8-Endodermis	Endodermis	Elongation	0.514569	T4	B2	Endodermis	Endodermis	Unknown	> 0.01	<= 0.01	>= 0.6
AATGGAATCATTACTC_1	sc_12	33551	6455	29461	6063	4090	1718	0.259307	0.0536497	20350	6011	17869	5578	2939	1675	matured endodermis	Maturation	0.58321	0.485516	matured endodermis	Maturation	0.611588	0.473418	Endodermis	Mat-10	0.458421	0.409385	Endodermis	Mat-10	0.504761	0.521473	Endodermis	1.68292	0	0.982795	0	<= 0.05	Mat-10-Endodermis	Endodermis	Maturation	0.790069	T8	B2	Endodermis	Columella	Unknown	<= 0.01	<= 0.01	>= 0.6
AATGGAATCCACTAGA_1	sc_12	13134	3530	11259	3295	1875	863	0.15989	0.0989797	18623	3530	16139	3295	2241	863	hair cells	Maturation	0.600557	0.468576	hair cells	Maturation	0.548033	0.447126	Cortex	Mat-10	0.601283	0.492276	Cortex	Mat-10	0.592363	0.569106	Trichoblast	0.156739	0.017	0.977303	0.613828	> 0.05	Mat-10-Trichoblast	Trichoblast	Maturation	0.759137	T7	B1	Trichoblast	Trichoblast	Trichoblast	> 0.01	<= 0.01	< 0.6
AATGGAATCTGGCCGA_1	sc_12	12543	4115	10894	3835	1649	960	0.996572	0.0637806	18219	4115	15780	3835	2151	960	LRC & non-hair cells	Meristem	0.563786	0.384166	columella	Meristem	0.566623	0.383074	Non-Hair Cell	Meri-1	0.58935	0.41811	Non-Hair Cell	Meri-5	0.575094	0.397637	Columella	0.016808	0.678	0.568154	1	> 0.05	Unknown	Lateral Root Cap	Proximal Lateral Root Cap	0.325553	T2	non_branch	Root Cap	Columella	Unknown	> 0.01	<= 0.01	< 0.6
AATGGAATCTTGGCTC_1	sc_12	37877	5493	33495	5227	4382	1534	0.351137	0.0818439	20454	4744	17939	4408	2919	1456	matured xylem pole	Maturation	0.664933	0.154559	matured xylem pole	Maturation	0.721555	0.174019	Mat.Xylem	Elong-7	0.701062	0.225167	Mat.Xylem	Elong-8	0.757397	0.301838	Maturing_Xylem	0.395238	0	0.672309	0	<= 0.05	Elong-8-Protoxylem	Protoxylem	Elongation	0.859924	T9	B1	Protoxylem	Protoxylem	Xylem	<= 0.01	<= 0.01	>= 0.6
AATGGCTAGAAGCCTG_1	sc_12	934	717	802	628	132	120	0.107066	0.214133	16534	4420	13920	3848	1707	665	matured cortex	Elongation	0.610655	0.605802	matured cortex	Elongation	0.573176	0.578079	Cortex	Elong-7	0.691243	0.543081	Cortex	Meri-5	0.636263	0.542102	Endodermis	0.0076803	0.915	0.538892	1	> 0.05	Meri-5-Trichoblast	Trichoblast	Meristem	0.371671	T2	non_branch	Ground Tissue	Trichoblast	Phloem	> 0.01	<= 0.01	< 0.6
AATGGCTAGAGAGAAC_1	sc_12	93694	8785	81976	8390	11718	2897	0.161163	0.0800478	19661	5225	16985	4669	2634	1289	endodermis & QC cells	Elongation	0.582614	0.461976	endodermis & QC cells	Elongation	0.563746	0.476734	Endodermis	Meri-5	0.575922	0.495057	Endodermis	Elong-7	0.579119	0.462149	Developing_Cortex	0.153315	0.007	0.84627	0.299679	> 0.05	Elong-7-Endodermis	Endodermis	Meristem	0.45664	T3	non_branch	Ground Tissue	Ground Tissue	Endodermis	> 0.01	<= 0.01	< 0.6
AATGGCTAGAGGTGCT_1	sc_12	7441	3105	6452	2827	989	648	1.69332	0.981051	18049	3565	15678	3279	2147	736	matured cortex	Maturation	0.647991	0.472469	matured cortex	Maturation	0.628796	0.490081	Cortex	Mat-11	0.717909	0.478647	Cortex	Mat-11	0.701995	0.507312	Mature_Cortex	0.151607	0	0.794487	0	<= 0.05	Mat-11-Cortex	Cortex	Maturation	0.703306	T7	B2	Cortex	Cortex	Unknown	<= 0.01	<= 0.01	>= 0.6
AATGGCTAGCAACTTC_1	sc_12	7599	2891	6631	2683	968	604	1.21069	0.0394789	18182	3328	15806	3113	2173	675	phloem pole pericycle	Elongation	0.574605	0.411015	phloem pole pericycle	Elongation	0.585567	0.407024	Xylem Pole Pericycle	Elong-7	0.550723	0.484274	Xylem Pole Pericycle	Elong-8	0.527081	0.603492	Phloem_Pole_Pericycle	0.0244974	0.48	0.686916	1	> 0.05	Unknown	Xylem Pole Pericycle	Elongation	0.448453	T3	B1	Xylem Pole Pericycle	Xylem Pole Pericycle	Procambium	> 0.01	<= 0.01	< 0.6
AATGGCTAGGAAGTGA_1	sc_12	6551	2182	5618	2011	933	492	0.152648	0.0763242	18417	3041	15909	2837	2174	608	matured cortex	Elongation	0.463898	0.512818	matured cortex	Elongation	0.40619	0.459373	Cortex	Mat-10	0.485419	0.512437	Endodermis	Elong-7	0.451887	0.567187	Trichoblast	0.112301	0.024	0.66797	0.807158	> 0.05	Elong-7-Trichoblast	Trichoblast	Elongation	0.833731	T8	non_branch	Trichoblast	Trichoblast	Unknown	> 0.01	<= 0.01	< 0.6
AATGGCTCAACGGCCT_1	sc_12	22837	5482	19850	5137	2987	1386	0.823225	0.11385	20189	5482	17667	5137	2732	1386	LRC & non-hair cells	Meristem	0.623003	0.543241	columella	Meristem	0.604521	0.509367	Non-Hair Cell	Meri-2	0.641889	0.492143	LRC	Meri-3	0.581156	0.478522	Atrichoblast	0.0212162	0.738	0.620128	1	> 0.05	Unknown	Lateral Root Cap	Proximal Lateral Root Cap	0.372624	T2	non_branch	Root Cap	Root Cap	Lateral Root Cap	> 0.01	<= 0.01	>= 0.6
AATGGCTCACACAGCC_1	sc_12	16432	4744	14224	4420	2208	1191	0.894596	0.115628	18462	4743	15998	4419	2301	1191	LRC & non-hair cells	Meristem	0.603645	0.542418	columella	Meristem	0.590245	0.516868	Non-Hair Cell	Meri-1	0.653417	0.493439	Columella	Meri-3	0.61539	0.470684	Columella	0.0396525	0.494	0.867439	1	> 0.05	Unknown	Lateral Root Cap	Proximal Lateral Root Cap	0.352344	T2	non_branch	Root Cap	Columella	Unknown	> 0.01	<= 0.01	< 0.6
AATGGCTGTATCCCAA_1	sc_12	10093	3460	8680	3196	1413	819	0.980878	0.128802	18562	3515	16035	3256	2116	823	columella	Meristem	0.605524	0.369011	columella	Meristem	0.609834	0.35881	Non-Hair Cell	Meri-1	0.596913	0.399338	Columella	Mat-11	0.608158	0.370186	Columella	0.0285785	0.523	0.804723	1	> 0.05	Unknown	Lateral Root Cap	Proximal Lateral Root Cap	0.453644	T3	non_branch	Root Cap	Columella	Unknown	> 0.01	<= 0.01	>= 0.6
AATGGCTGTGCCTTTC_1	sc_12	7798	2382	7051	2201	747	478	1.87227	0.0512952	17952	3033	15682	2756	1980	669	hair cells	Elongation	0.505665	0.390761	columella	Maturation	0.46851	0.340984	Hair Cell	Mat-11	0.504681	0.408079	Columella	Mat-11	0.478182	0.433446	Columella	0.00666001	0.712	0.638083	1	> 0.05	Unknown	Columella	Distal Columella	0.481013	T4	non_branch	Root Cap	Columella	Unknown	> 0.01	<= 0.01	< 0.6
AATGGCTGTTAGGACG_1	sc_12	37553	6179	33202	5873	4351	1655	0.319548	0.0985274	19963	5403	17417	4988	2898	1589	endodermis & QC cells	Elongation	0.509985	0.457629	endodermis & QC cells	Elongation	0.584102	0.48075	Endodermis	Elong-7	0.568088	0.425157	Endodermis	Elong-7	0.638172	0.513373	Developing_Cortex	0.0523116	0.349	0.423119	1	> 0.05	Elong-7-Endodermis	Endodermis	Elongation	0.528332	T4	B2	Ground Tissue	Endodermis	Pericycle	> 0.01	<= 0.01	< 0.6
AATGGCTTCACCATGA_1	sc_12	5577	2301	4632	2118	945	535	2.36686	0.896539	17653	3427	15087	3215	2145	639	matured cortex	Elongation	0.500838	0.557536	phloem pole pericycle	Elongation	0.433127	0.526326	Cortex	Meri-6	0.559826	0.522414	Xylem Pole Pericycle	Meri-5	0.598667	0.585329	Developing_Cortex	0.0092422	0.706	0.403738	1	> 0.05	Unknown	Xylem Pole Pericycle	Meristem	0.174035	T0	non_branch	Xylem Pole Pericycle	Xylem Pole Pericycle	Pericycle	> 0.01	<= 0.01	< 0.6
AATTCCTAGAAGGGAT_1	sc_12	66559	7760	58678	7414	7881	2281	0.213345	0.0931504	19507	4788	16912	4343	2811	1448	phloem pole pericycle	Elongation	0.610216	0.354105	phloem pole pericycle	Elongation	0.595274	0.367474	Phloem Pole Pericycle	Mat-11	0.623078	0.427532	Xylem Pole Pericycle	Elong-8	0.608486	0.516011	Meristematic_Xylem	0.103964	0.064	0.609107	1	> 0.05	Elong-8-Procambium	Procambium	Elongation	0.618687	T5	B2	Metaxylem	Metaxylem	Procambium	> 0.01	<= 0.01	< 0.6
AATTCCTAGCCTTTGA_1	sc_12	70453	8019	60553	7648	9900	2664	0.23136	0.0794856	19315	5234	16709	4737	2656	1370	hair cells	Elongation	0.727281	0.443449	hair cells	Elongation	0.660132	0.455465	Hair Cell	Mat-10	0.757732	0.450243	Hair Cell	Mat-10	0.731972	0.494318	Trichoblast	0.105556	0.135	0.988406	1	> 0.05	Mat-10-Trichoblast	Trichoblast	Elongation	0.641769	T6	B2	Trichoblast	Trichoblast	Trichoblast	> 0.01	<= 0.01	>= 0.6
AATTCCTAGGTAGCCA_1	sc_12	43321	6156	37752	5835	5569	1711	0.23776	0.0646338	19715	4636	17231	4331	2943	1460	matured cortex	Maturation	0.415566	0.566011	matured cortex	Maturation	0.39381	0.539146	Phloem [SUC2]	Mat-10	0.523637	0.545118	Phloem Pole Pericycle	Mat-10	0.547807	0.605556	Phloem_Pole_Pericycle	0.0467228	0.389	0.809226	1	> 0.05	Mat-10-Cortex	Cortex	Maturation	0.823982	T8	B2	Procambium	NA	Atrichoblast	> 0.01	<= 0.01	< 0.6
AATTCCTAGTCGTTAC_1	sc_12	22719	3799	20137	3560	2582	1018	0.867116	0.127646	19915	3798	17439	3559	2558	1018	matured cortex	Elongation	0.76219	0.493978	matured cortex	Elongation	0.708942	0.536256	Cortex	Mat-9	0.765238	0.466735	Cortex	Elong-7	0.799039	0.566151	Mature_Cortex	0.541605	0	0.833742	0	<= 0.05	Elong-7-Cortex	Cortex	Elongation	0.816086	T8	B1	Cortex	Cortex	Cortex	<= 0.01	<= 0.01	>= 0.6
AATTCCTCAAACCATC_1	sc_12	31104	6118	27137	5757	3967	1674	0.221836	0.118956	20152	5930	17612	5547	2909	1642	endodermis & QC cells	Elongation	0.558535	0.434946	endodermis & QC cells	Elongation	0.559729	0.445741	Endodermis	Meri-6	0.564685	0.3945	Endodermis	Elong-7	0.525627	0.42837	Developing_Cortex	0.0553384	0.414	0.749476	1	> 0.05	Unknown	Endodermis	Elongation	0.403147	T3	non_branch	Endodermis	Endodermis	Endodermis	> 0.01	<= 0.01	< 0.6
AATTCCTGTCAGGTGA_1	sc_12	3784	1650	3314	1524	470	341	0.792812	0.158562	17437	3509	14849	3123	1874	612	endodermis & QC cells	Maturation	0.597579	0.473046	endodermis & QC cells	Maturation	0.634036	0.474585	Endodermis	Mat-9	0.686853	0.56138	Endodermis	Mat-10	0.759631	0.557331	Endodermis	3.09997	0	0.996215	0	<= 0.05	Mat-10-Endodermis	Endodermis	Maturation	0.946978	T9	B1	Endodermis	Endodermis	Unknown	<= 0.01	<= 0.01	>= 0.6
AATTCCTGTCTCGCGA_1	sc_12	12903	3608	11465	3359	1438	847	0.666512	0.0852515	18306	3608	15880	3359	2090	849	LRC & non-hair cells	Meristem	0.583202	0.287469	columella	Elongation	0.555722	0.299587	Non-Hair Cell	Meri-1	0.560221	0.337582	Columella	Mat-11	0.527803	0.393227	Maturing_Xylem	0.108621	0.034	0.655939	0.933555	> 0.05	Unknown	Lateral Root Cap	Distal Lateral Root Cap	0.524975	T4	non_branch	Root Cap	Root Cap	Unknown	> 0.01	<= 0.01	< 0.6
AATTCCTGTGGATTTC_1	sc_12	36453	7019	30814	6534	5639	2104	0.279812	0.186542	20376	6422	17886	6029	3083	1807	hair cells	Elongation	0.685768	0.592917	hair cells	Elongation	0.678286	0.606746	Hair Cell	Meri-6	0.71872	0.559417	Hair Cell	Meri-6	0.776166	0.502529	Atrichoblast	0.00485659	0.984	0.299175	1	> 0.05	Meri-6-Trichoblast	Trichoblast	Meristem	0.56106	T5	non_branch	Trichoblast	Trichoblast	Unknown	> 0.01	<= 0.01	>= 0.6
AATTTCCAGAAATTCG_1	sc_12	2832	1637	2451	1508	381	302	0.95339	0.141243	17462	3795	14903	3384	1838	624	matured cortex	Elongation	0.671462	0.599154	hair cells	Elongation	0.634639	0.590808	Cortex	Elong-7	0.737245	0.547891	Cortex	Elong-7	0.709201	0.57145	Developing_Cortex	0.00758789	0.815	0.477266	1	> 0.05	Elong-7-Trichoblast	Trichoblast	Meristem	0.728462	T7	non_branch	Trichoblast	Trichoblast	Unknown	> 0.01	<= 0.01	>= 0.6
AATTTCCAGCGCCGTT_1	sc_12	10240	2945	9132	2735	1108	620	1.48438	0.117188	18491	3001	16008	2764	2153	676	LRC & non-hair cells	Maturation	0.49145	0.341083	columella	Maturation	0.460033	0.331692	Non-Hair Cell	Mat-11	0.508497	0.319436	Columella	Mat-11	0.467912	0.45726	Columella	0.026435	0.461	0.861464	1	> 0.05	Unknown	Columella	Distal Columella	0.77892	T8	non_branch	Root Cap	Columella	Atrichoblast	> 0.01	<= 0.01	< 0.6
AATTTCCAGCTCTTCC_1	sc_12	98813	9069	85780	8662	13033	3151	0.246931	0.142694	18974	5231	16323	4657	2528	1288	matured cortex	Elongation	0.660024	0.49995	matured cortex	Elongation	0.58897	0.50856	Cortex	Meri-6	0.676333	0.466068	Cortex	Elong-7	0.644253	0.528006	Developing_Cortex	0.214017	0	0.736606	0	<= 0.05	Elong-7-Cortex	Cortex	Meristem	0.606846	T5	non_branch	Atrichoblast	Cortex	Cortex	<= 0.01	<= 0.01	< 0.6
AATTTCCAGCTGAAAT_1	sc_12	86316	9121	73417	8736	12899	3032	0.217804	0.0822559	19841	5657	17249	5138	2654	1291	developing cortex	Meristem	0.559515	0.684304	developing cortex	Meristem	0.517719	0.653155	Cortex	Meri-4	0.456743	0.593925	Cortex	Meri-3	0.480727	0.6165	Developing_Cortex	0.221787	0.001	0.899262	0.0570619	> 0.05	Meri-3-Cortex	Cortex	Meristem	0.13856	T0	non_branch	Ground Tissue	Ground Tissue	Pericycle	> 0.01	<= 0.01	< 0.6
AATTTCCCACTACGGC_1	sc_12	2313	1340	2009	1234	304	243	2.24816	0.0432339	17427	3909	14851	3436	1826	642	matured cortex	Elongation	0.452938	0.509508	phloem pole pericycle	Elongation	0.473342	0.484872	Cortex	Elong-7	0.565137	0.528325	Xylem Pole Pericycle	Elong-8	0.503912	0.561517	Maturing_Xylem	0.0421883	0.467	0.749149	1	> 0.05	Elong-8-Procambium	Procambium	Elongation	0.663619	T6	B1	Procambium	Procambium	Procambium	> 0.01	<= 0.01	< 0.6
AATTTCCCAGGGCTTC_1	sc_12	13110	4207	11373	3922	1737	960	1.39588	0.1373	18375	4207	15907	3921	2192	960	columella	Meristem	0.612238	0.503706	columella	Meristem	0.597911	0.475437	Columella	Meri-1	0.611637	0.477924	Columella	Meri-3	0.587014	0.465573	Columella	0.037818	0.434	0.729535	1	> 0.05	Unknown	Lateral Root Cap	Proximal Lateral Root Cap	0.318495	T2	non_branch	Root Cap	Columella	Unknown	> 0.01	<= 0.01	< 0.6
AATTTCCGTAGCGCTC_1	sc_12	25085	6433	21700	6018	3385	1599	0.649791	0.0996612	20599	6426	18069	6010	2879	1597	LRC & non-hair cells	Meristem	0.617858	0.543817	columella	Meristem	0.616329	0.527759	Non-Hair Cell	Meri-2	0.649577	0.517299	Non-Hair Cell	Meri-3	0.737075	0.510007	Atrichoblast	0.0581476	0.482	0.513833	1	> 0.05	Unknown	Lateral Root Cap	Proximal Lateral Root Cap	0.188869	T0	non_branch	Root Cap	Root Cap	Lateral Root Cap	> 0.01	<= 0.01	>= 0.6
AATTTCCGTCCACATA_1	sc_12	43115	6269	37883	5943	5232	1784	0.368781	0.0139163	20477	4980	17862	4621	3090	1604	hair cells	Maturation	0.545849	0.595751	hair cells	Maturation	0.506274	0.537907	Hair Cell	Mat-10	0.522738	0.428462	Cortex	Mat-11	0.513641	0.498128	Atrichoblast	0.00495273	0.939	0.559017	1	> 0.05	Mat-11-Atrichoblast	Atrichoblast	Maturation	0.855798	T9	B2	Quiescent Center	NA	Atrichoblast	> 0.01	<= 0.01	< 0.6
AATTTCCGTTCTGACA_1	sc_12	67767	7826	59357	7449	8410	2528	0.258238	0.138711	19366	5026	16750	4488	2816	1539	endodermis & QC cells	Elongation	0.503976	0.423322	endodermis & QC cells	Elongation	0.542855	0.421769	Endodermis	Elong-7	0.551904	0.397539	Endodermis	Elong-8	0.599373	0.477611	Endodermis	0.0218905	0.788	0.385539	1	> 0.05	Elong-8-Endodermis	Endodermis	Elongation	0.563092	T5	B2	Endodermis	Endodermis	Unknown	> 0.01	<= 0.01	< 0.6
AATTTCCTCACCTCAC_1	sc_12	45032	6256	39994	5925	5038	1806	0.444129	0.062178	19569	4563	17065	4147	3005	1637	endodermis & QC cells	Maturation	0.541502	0.429415	endodermis & QC cells	Maturation	0.551591	0.417839	Endodermis	Mat-10	0.613283	0.374108	Endodermis	Mat-10	0.648242	0.441301	Endodermis	0.0818857	0.213	0.720357	1	> 0.05	Mat-10-Endodermis	Endodermis	Maturation	0.618776	T5	B2	Endodermis	Endodermis	Endodermis	> 0.01	<= 0.01	< 0.6
AATTTCCTCATCGCTC_1	sc_12	11857	3849	10416	3595	1441	873	1.01206	0.160243	18440	3849	15936	3594	2105	876	columella	Meristem	0.549088	0.376672	columella	Meristem	0.551991	0.368085	Non-Hair Cell	Meri-1	0.627465	0.391574	Non-Hair Cell	Meri-5	0.614958	0.420095	Mature_Cortex	0.00545261	0.888	0.561391	1	> 0.05	Unknown	Lateral Root Cap	Proximal Lateral Root Cap	0.423359	T3	non_branch	NA	Root Cap	Unknown	> 0.01	<= 0.01	< 0.6
AATTTCCTCGAAACAA_1	sc_12	48020	7057	41782	6722	6238	2026	0.237401	0.0708038	19557	5059	17170	4828	2955	1593	phloem & companion cells	Elongation	0.680624	0.356462	phloem & companion cells	Elongation	0.657814	0.384712	Phloem [S32]	Elong-7	0.625616	0.426116	Phloem [S32]	Elong-8	0.601208	0.53017	Phloem_Pole_Pericycle	0.242362	0.001	0.428645	0.0461708	<= 0.05	Unknown	Phloem Pole Pericycle	Elongation	0.523836	T4	B1	Phloem Pole Pericycle	Phloem Pole Pericycle	Unknown	> 0.01	<= 0.01	>= 0.6
AATTTCCTCTGCGGCA_1	sc_12	71389	7997	61548	7624	9841	2639	0.172295	0.0714396	19337	5274	16716	4787	2672	1390	hair cells	Elongation	0.713992	0.506	hair cells	Elongation	0.677936	0.500649	Hair Cell	Elong-7	0.717126	0.443809	Hair Cell	Elong-7	0.744244	0.457297	Trichoblast	0.00765858	0.939	0.860828	1	> 0.05	Elong-7-Trichoblast	Trichoblast	Elongation	0.623477	T5	B2	Trichoblast	Trichoblast	Trichoblast	> 0.01	<= 0.01	>= 0.6
ACAAAGAAGACTCAAA_1	sc_12	16043	4741	13927	4349	2116	1241	0.311662	0.162064	18240	4739	15822	4348	2225	1239	phloem pole pericycle	Maturation	0.408541	0.201624	phloem & companion cells	Maturation	0.406137	0.234588	Phloem Pole Pericycle	Mat-11	0.478363	0.349577	Phloem Pole Pericycle	Mat-10	0.495917	0.413033	Phloem_Pole_Pericycle	0.203156	0	0.644214	0	<= 0.05	Mat-10-Xylem Pole Pericycle	Phloem Pole Pericycle	Maturation	0.358376	T2	B2	Xylem Pole Pericycle	Xylem Pole Pericycle	Unknown	<= 0.01	<= 0.01	< 0.6
ACAAAGAAGCCAACCC_1	sc_12	11388	3012	9722	2796	1666	797	1.6772	0.0175623	18416	3011	15962	2801	2176	797	hair cells	Maturation	0.675667	0.500427	hair cells	Maturation	0.634265	0.516212	Cortex	Mat-11	0.676848	0.472144	Cortex	Mat-11	0.669744	0.54334	Mature_Cortex	0.0146042	0.6	0.598444	1	> 0.05	Mat-11-Atrichoblast	Atrichoblast	Maturation	0.876302	T9	B1	Columella	NA	Unknown	> 0.01	<= 0.01	>= 0.6
ACAAAGAAGCCATTTG_1	sc_12	58556	7369	51434	7020	7122	2147	0.211763	0.136621	19154	4709	16540	4197	2838	1487	phloem pole pericycle	Elongation	0.799476	0.354278	phloem pole pericycle	Elongation	0.75943	0.386649	Phloem Pole Pericycle	Elong-7	0.673364	0.451119	Phloem Pole Pericycle	Elong-8	0.68559	0.604906	Phloem_Pole_Pericycle	0.179028	0	0.616034	0	<= 0.05	Elong-8-Phloem Pole Pericycle	Phloem Pole Pericycle	Elongation	0.43013	T3	B1	Phloem Pole Pericycle	Phloem Pole Pericycle	Unknown	<= 0.01	<= 0.01	>= 0.6
ACAAAGAAGCCTGTGC_1	sc_12	11552	2498	10162	2339	1390	656	1.25519	0.0432825	18562	2498	16093	2339	2165	665	hair cells	Maturation	0.674632	0.518881	hair cells	Maturation	0.632753	0.509207	Hair Cell	Mat-10	0.677473	0.481067	Cortex	Mat-10	0.702828	0.549754	Atrichoblast	0.0425424	0.004	0.311561	0.158134	> 0.05	Mat-10-Atrichoblast	Atrichoblast	Maturation	0.895275	T9	B1	Quiescent Center	Atrichoblast	Atrichoblast	> 0.01	<= 0.01	>= 0.6
ACAAAGAAGGCTTAGG_1	sc_12	33071	5640	28293	5270	4778	1558	0.0786187	0.0362856	19980	5259	17468	4940	2867	1425	matured cortex	Elongation	0.496499	0.483509	matured cortex	Elongation	0.463303	0.469543	Cortex	Elong-7	0.576999	0.488698	Cortex	Elong-7	0.535351	0.546821	Trichoblast	0.0922266	0.188	0.598235	1	> 0.05	Elong-7-Trichoblast	Trichoblast	Elongation	0.769427	T8	non_branch	Trichoblast	Trichoblast	Endodermis	> 0.01	<= 0.01	< 0.6
ACAAAGACACCATATG_1	sc_12	34027	6670	29563	6287	4464	1902	1.50763	0.332089	20424	6273	17933	5889	3000	1806	matured cortex	Elongation	0.649962	0.502804	matured cortex	Elongation	0.627816	0.539091	Cortex	Meri-5	0.593756	0.465857	Cortex	Meri-6	0.636156	0.433888	Developing_Cortex	0.173178	0.003	0.453675	0.123505	> 0.05	Meri-6-Cortex	Cortex	Meristem	0.435283	T3	non_branch	Cortex	Cortex	Unknown	> 0.01	<= 0.01	>= 0.6
ACAAAGACATGTTCGA_1	sc_12	12827	3309	11270	3084	1557	829	1.16941	0.397599	18596	3309	16150	3084	2160	828	matured cortex	Maturation	0.785888	0.486541	matured cortex	Elongation	0.729092	0.509493	Cortex	Mat-9	0.801314	0.44062	Cortex	Elong-7	0.844378	0.513444	Mature_Cortex	0.338968	0	0.876308	0	<= 0.05	Elong-7-Cortex	Cortex	Elongation	0.765858	T7	B1	Cortex	Cortex	Cortex	<= 0.01	<= 0.01	>= 0.6
ACAAAGAGTGAGACCA_1	sc_12	36278	6697	31573	6333	4705	1914	0.385909	0.132312	20265	6094	17752	5687	2974	1785	endodermis & QC cells	Elongation	0.564214	0.408961	endodermis & QC cells	Elongation	0.611039	0.450816	Endodermis	Elong-7	0.600794	0.386233	Endodermis	Elong-7	0.646907	0.507163	Endodermis	0.0436911	0.737	0.416746	1	> 0.05	Elong-7-Endodermis	Endodermis	Elongation	0.543978	T4	B2	Ground Tissue	Endodermis	Endodermis	> 0.01	<= 0.01	>= 0.6
ACAAAGAGTGCCAAGA_1	sc_12	2786	1447	2318	1333	468	315	0.430725	0	17289	3795	14528	3403	1883	592	matured cortex	Elongation	0.615729	0.527933	matured cortex	Meristem	0.543762	0.50329	Cortex	Mat-11	0.673816	0.506171	Cortex	Meri-3	0.573633	0.627017	Maturing_Xylem	0.0301109	0.626	0.652415	1	> 0.05	Unknown	Trichoblast	Meristem	0.236541	T1	non_branch	Metaxylem	Trichoblast	Trichoblast	> 0.01	<= 0.01	< 0.6
ACAAAGAGTTATGACC_1	sc_12	7667	2223	6920	2067	747	449	1.98252	0.0260858	17996	2904	15708	2644	2005	636	hair cells	Elongation	0.486964	0.367429	hair cells	Maturation	0.425577	0.351613	Hair Cell	Mat-11	0.48559	0.420158	Cortex	Mat-11	0.379219	0.460092	Endodermis	0.048692	0.163	0.675823	1	> 0.05	Unknown	Lateral Root Cap	Distal Lateral Root Cap	0.759383	T7	non_branch	Root Cap	Columella	Lateral Root Cap	> 0.01	<= 0.01	< 0.6
ACAAAGATCCTCTAAT_1	sc_12	52321	6813	44865	6450	7456	2054	0.128056	0.0783624	18979	4551	16641	4311	2755	1340	hair cells	Elongation	0.675961	0.489027	hair cells	Elongation	0.602998	0.48025	Hair Cell	Elong-7	0.706739	0.460111	Hair Cell	Elong-7	0.690582	0.480574	Trichoblast	0.0918135	0.037	0.695383	0.996788	> 0.05	Elong-7-Trichoblast	Trichoblast	Elongation	0.61882	T5	non_branch	Trichoblast	Trichoblast	Trichoblast	> 0.01	<= 0.01	>= 0.6
ACAAAGATCGTCGGGT_1	sc_12	5951	2161	5311	2004	640	427	0.537725	0.0672156	17800	3198	15413	2929	1952	639	hair cells	Elongation	0.59258	0.42989	non-hair cells	Elongation	0.528968	0.370427	Hair Cell	Mat-11	0.639496	0.472383	Cortex	Mat-11	0.479964	0.493394	Columella	0.00975674	0.622	0.690673	1	> 0.05	Unknown	Lateral Root Cap	Distal Lateral Root Cap	0.65129	T6	non_branch	Root Cap	Root Cap	Unknown	> 0.01	<= 0.01	< 0.6
ACAAAGATCTAGCCAA_1	sc_12	74035	7773	64891	7358	9144	2449	0.180995	0.0648342	19163	4691	16535	4173	2717	1328	matured cortex	Maturation	0.717378	0.479591	matured cortex	Maturation	0.662953	0.454814	Cortex	Mat-9	0.748255	0.430193	Cortex	Elong-7	0.764971	0.492755	Mature_Cortex	0.305204	0	0.747471	0	<= 0.05	Elong-7-Cortex	Cortex	Maturation	0.608265	T5	B2	Cortex	Cortex	Unknown	<= 0.01	<= 0.01	>= 0.6
ACAAAGATCTCGAGTA_1	sc_12	39332	6578	34747	6237	4585	1789	0.249161	0.111868	20036	5598	17471	5181	2960	1698	endodermis & QC cells	Elongation	0.56633	0.411435	endodermis & QC cells	Elongation	0.578794	0.428901	Endodermis	Elong-7	0.603681	0.390816	Endodermis	Elong-8	0.637199	0.468294	Maturing_Xylem	0.0828403	0.419	0.485526	1	> 0.05	Elong-8-Endodermis	Endodermis	Elongation	0.514146	T4	B2	Ground Tissue	Endodermis	Endodermis	> 0.01	<= 0.01	< 0.6
ACAACCAAGCCAAGGT_1	sc_12	79535	8037	69310	7647	10225	2638	0.226315	0.0880116	19570	4842	16952	4282	2668	1290	phloem pole pericycle	Elongation	0.510669	0.345766	phloem pole pericycle	Elongation	0.514099	0.353341	Xylem Pole Pericycle	Elong-7	0.508088	0.412839	Xylem Pole Pericycle	Elong-8	0.47984	0.49808	Meristematic_Xylem	0.282284	0.001	0.893431	0.0570619	> 0.05	Unknown	Metaxylem	Elongation	0.679	T6	B1	Metaxylem	Metaxylem	Unknown	> 0.01	<= 0.01	< 0.6
ACAACCACAAACCGGA_1	sc_12	61966	6973	53114	6625	8852	2174	0.127489	0.0548688	19218	4372	16600	3957	2718	1226	hair cells	Maturation	0.674389	0.496766	hair cells	Maturation	0.585953	0.483855	Hair Cell	Mat-10	0.678904	0.496317	Hair Cell	Mat-10	0.590099	0.569693	Trichoblast	0.0398622	0.409	0.890438	1	> 0.05	Mat-10-Trichoblast	Trichoblast	Maturation	0.713791	T7	B2	Trichoblast	Trichoblast	Trichoblast	> 0.01	<= 0.01	< 0.6
ACAACCACAAATACGA_1	sc_12	20854	5126	18249	4763	2605	1286	0.89671	0.124676	19985	5124	17430	4762	2579	1285	phloem pole pericycle	Elongation	0.58952	0.379552	phloem pole pericycle	Elongation	0.589369	0.377426	Phloem Pole Pericycle	Mat-11	0.566751	0.384415	Phloem Pole Pericycle	Elong-8	0.584303	0.527548	Phloem_Pole_Pericycle	0.0505742	0.403	0.77674	1	> 0.05	Elong-8-Procambium	Procambium	Maturation	0.417464	T3	B2	Procambium	Procambium	Atrichoblast	> 0.01	<= 0.01	< 0.6
ACAACCACAACTCGAT_1	sc_12	17522	4846	15295	4547	2227	1185	0.787581	0.114142	18612	4846	16160	4547	2310	1185	LRC & non-hair cells	Meristem	0.589747	0.475775	LRC & non-hair cells	Meristem	0.58611	0.434367	Non-Hair Cell	Meri-2	0.592193	0.440708	Non-Hair Cell	Meri-5	0.676583	0.453228	Atrichoblast	0.017428	0.718	0.595178	1	> 0.05	Unknown	Lateral Root Cap	Proximal Lateral Root Cap	0.383003	T2	non_branch	Root Cap	Root Cap	Columella	> 0.01	<= 0.01	< 0.6
ACAACCACAATTCTCT_1	sc_12	22677	4645	19716	4355	2961	1250	0.35278	0.0396878	20013	4644	17516	4354	2708	1250	hair cells	Elongation	0.633159	0.456509	hair cells	Elongation	0.598114	0.470973	Hair Cell	Elong-7	0.648309	0.414767	Cortex	Elong-7	0.610583	0.490851	Atrichoblast	0.0544204	0.02	0.461732	0.609587	> 0.05	Elong-7-Atrichoblast	Atrichoblast	Elongation	0.710075	T7	B2	Atrichoblast	Atrichoblast	Atrichoblast	> 0.01	<= 0.01	< 0.6
ACAACCACATATGGCT_1	sc_12	12091	3550	10381	3314	1710	905	1.00074	0.215036	18417	3550	15944	3314	2194	905	matured xylem pole	Elongation	0.448647	0.39272	matured xylem pole	Elongation	0.4729	0.404393	Meri.Xylem	Elong-7	0.507086	0.425114	Meri.Xylem	Elong-8	0.497962	0.519276	Meristematic_Xylem	0.223956	0.002	0.925134	0.104609	> 0.05	Unknown	Metaxylem	Elongation	0.726831	T7	B1	Protoxylem	Protoxylem	Unknown	> 0.01	<= 0.01	< 0.6
ACAACCATCAGGTAAA_1	sc_12	69282	7345	59638	6999	9644	2465	0.290119	0.0389712	19804	4717	17125	4247	2800	1314	hair cells	Maturation	0.567589	0.554534	hair cells	Maturation	0.526518	0.518389	Hair Cell	Mat-11	0.555222	0.44943	Cortex	Mat-11	0.548055	0.524573	Trichoblast	0.00510572	0.949	0.564931	1	> 0.05	Mat-11-Trichoblast	Trichoblast	Maturation	0.785611	T8	B2	Trichoblast	Trichoblast	Unknown	> 0.01	<= 0.01	< 0.6
ACAACCATCCGTCAAA_1	sc_12	52971	6479	45679	6147	7292	1932	0.201997	0.0490835	19343	4272	16874	3953	2842	1325	hair cells	Maturation	0.614489	0.585585	hair cells	Maturation	0.549178	0.527447	Hair Cell	Mat-10	0.598802	0.471322	Cortex	Mat-11	0.571615	0.534219	Trichoblast	0.0492204	0.317	0.79665	1	> 0.05	Mat-11-Trichoblast	Trichoblast	Maturation	0.849302	T9	B2	Trichoblast	Trichoblast	Unknown	> 0.01	<= 0.01	< 0.6
ACAACCATCGGTGTTA_1	sc_12	15955	3239	14332	2997	1623	716	2.51332	0.507678	18644	3239	16216	2997	2160	716	matured cortex	Maturation	0.711467	0.496678	matured cortex	Maturation	0.67853	0.478674	Cortex	Mat-9	0.74931	0.40545	Cortex	Mat-10	0.789879	0.465287	Mature_Cortex	0.234497	0	0.807614	0	<= 0.05	Mat-10-Cortex	Cortex	Elongation	0.575733	T5	B2	Cortex	Cortex	Unknown	<= 0.01	<= 0.01	>= 0.6
ACAAGCTAGCATTTGC_1	sc_12	27832	4822	24374	4528	3458	1269	0.578471	0.0323369	20225	4787	17712	4495	2832	1269	hair cells	Maturation	0.576859	0.558083	hair cells	Maturation	0.518727	0.534871	Hair Cell	Mat-10	0.582108	0.462626	Cortex	Mat-10	0.505483	0.535727	Atrichoblast	0.00630517	0.879	0.507367	1	> 0.05	Mat-10-Atrichoblast	Atrichoblast	Maturation	0.776104	T8	B2	NA	NA	Unknown	> 0.01	<= 0.01	< 0.6
ACAAGCTGTACACGTT_1	sc_12	10868	3675	9475	3419	1393	858	1.22378	0.0920132	18403	3679	15916	3427	2081	865	columella	Meristem	0.542996	0.36095	columella	Meristem	0.569887	0.346384	Non-Hair Cell	Meri-1	0.542883	0.357681	Columella	Mat-11	0.58935	0.384388	Columella	0.021724	0.601	0.822374	1	> 0.05	Unknown	Lateral Root Cap	Proximal Lateral Root Cap	0.418577	T3	non_branch	Root Cap	Root Cap	Unknown	> 0.01	<= 0.01	< 0.6
ACAAGCTGTCTGTAGT_1	sc_12	21687	4226	19218	3942	2469	1057	0.557938	0.170609	19983	4226	17462	3942	2469	1057	phloem pole pericycle	Maturation	0.679161	0.332519	phloem pole pericycle	Maturation	0.624834	0.341493	Phloem Pole Pericycle	Mat-11	0.700739	0.328623	Phloem Pole Pericycle	Elong-8	0.7251	0.489487	Phloem_Pole_Pericycle	0.291894	0	0.7806	0	<= 0.05	Unknown	Phloem Pole Pericycle	Maturation	0.420242	T3	B2	Phloem Pole Pericycle	Phloem Pole Pericycle	Pericycle	<= 0.01	<= 0.01	>= 0.6
ACAAGCTGTTAAGACA_1	sc_12	9319	2460	8325	2297	994	514	1.31988	0.0858461	18340	2767	15862	2482	2134	624	hair cells	Maturation	0.503518	0.340474	hair cells	Maturation	0.430602	0.337562	Hair Cell	Mat-11	0.523827	0.32833	LRC	Mat-11	0.372334	0.420139	Maturing_Xylem	0.0648111	0.083	0.605989	1	> 0.05	Columella_6	Columella	Distal Columella	0.61051	T5	non_branch	Root Cap	Columella	Columella	> 0.01	<= 0.01	< 0.6
ACAAGCTTCCCAGGAC_1	sc_12	13870	3975	12216	3713	1654	964	0.793079	0.0648882	18422	3975	15917	3713	2165	964	LRC & non-hair cells	Elongation	0.676021	0.355516	LRC & non-hair cells	Elongation	0.641163	0.337213	Non-Hair Cell	Meri-5	0.681903	0.338122	Non-Hair Cell	Mat-11	0.66499	0.378652	Atrichoblast	0.0277922	0.416	0.399786	1	> 0.05	Unknown	Lateral Root Cap	Proximal Lateral Root Cap	0.519918	T4	non_branch	Root Cap	Root Cap	Unknown	> 0.01	<= 0.01	>= 0.6
ACAAGCTTCCGATGCG_1	sc_12	21355	5503	18532	5168	2823	1398	0.824163	0.126434	20061	5503	17520	5168	2700	1398	LRC & non-hair cells	Meristem	0.671986	0.457685	LRC & non-hair cells	Meristem	0.632854	0.448818	Non-Hair Cell	Meri-2	0.633479	0.425836	LRC	Meri-3	0.696027	0.430105	Atrichoblast	0.0134952	0.833	0.563813	1	> 0.05	Unknown	Lateral Root Cap	Proximal Lateral Root Cap	0.271052	T1	non_branch	Root Cap	Root Cap	Lateral Root Cap	> 0.01	<= 0.01	>= 0.6
ACAAGCTTCCGTAATG_1	sc_12	59227	7984	51139	7590	8088	2450	0.332619	0.20261	19296	5179	16689	4673	2803	1522	phloem pole pericycle	Elongation	0.711588	0.338609	phloem pole pericycle	Elongation	0.687046	0.382317	Phloem Pole Pericycle	Mat-11	0.67619	0.419084	Phloem Pole Pericycle	Elong-8	0.730448	0.530842	Phloem_Pole_Pericycle	0.369871	0	0.987849	0	<= 0.05	Elong-8-Xylem Pole Pericycle	Xylem Pole Pericycle	Maturation	0.261187	T1	B2	Xylem Pole Pericycle	Xylem Pole Pericycle	Unknown	<= 0.01	<= 0.01	>= 0.6
ACAAGCTTCTTCACAT_1	sc_12	35563	5807	31405	5453	4158	1651	0.351489	0.134972	20158	5222	17578	4797	2910	1587	endodermis & QC cells	Elongation	0.59476	0.385239	endodermis & QC cells	Elongation	0.639837	0.419429	Endodermis	Elong-7	0.586495	0.395153	Endodermis	Elong-8	0.672555	0.512476	Endodermis	0.0843088	0.281	0.481052	1	> 0.05	Elong-8-Endodermis	Endodermis	Elongation	0.651867	T6	B2	Endodermis	Endodermis	Endodermis	> 0.01	<= 0.01	>= 0.6
ACACAGTAGATGTAGT_1	sc_12	4486	1753	3925	1612	561	363	1.69416	0.0891663	18297	3283	15757	2975	1958	606	phloem pole pericycle	Elongation	0.516662	0.530583	phloem pole pericycle	Elongation	0.57319	0.502938	Xylem Pole Pericycle	Elong-7	0.534436	0.541263	Xylem Pole Pericycle	Elong-8	0.637692	0.574309	Maturing_Xylem	0.0399263	0.406	0.641367	1	> 0.05	Elong-8-Procambium	Procambium	Elongation	0.771236	T8	B1	Procambium	Procambium	Xylem	> 0.01	<= 0.01	< 0.6
ACACAGTAGGGCAGAG_1	sc_12	28313	5885	24428	5522	3885	1578	0.423834	0.190725	20204	5855	17774	5511	2868	1550	phloem pole pericycle	Elongation	0.683586	0.38254	phloem pole pericycle	Elongation	0.680828	0.425619	Xylem Pole Pericycle	Elong-7	0.639271	0.423389	Xylem Pole Pericycle	Elong-8	0.653206	0.561568	Phloem_Pole_Pericycle	0.160145	0.064	0.73727	1	> 0.05	Elong-8-Xylem Pole Pericycle	Xylem Pole Pericycle	Elongation	0.160314	T0	B1	Phloem Pole Pericycle	Xylem Pole Pericycle	Unknown	> 0.01	<= 0.01	>= 0.6
ACACAGTAGTAACGTA_1	sc_12	21391	5676	18416	5317	2975	1410	0.677855	0.15427	20075	5675	17496	5316	2733	1409	columella	Meristem	0.580443	0.577748	columella	Meristem	0.592506	0.553451	Non-Hair Cell	Meri-2	0.625681	0.504403	LRC	Meri-3	0.685188	0.534356	Atrichoblast	0.0323599	0.649	0.49921	1	> 0.05	Unknown	Lateral Root Cap	Proximal Lateral Root Cap	0.27042	T1	non_branch	Root Cap	Root Cap	Unknown	> 0.01	<= 0.01	< 0.6
ACACAGTAGTTCGCAT_1	sc_12	3379	1659	2904	1506	475	363	1.18378	0.266351	17816	3640	15215	3252	1901	609	matured cortex	Elongation	0.488808	0.567851	phloem pole pericycle	Elongation	0.498894	0.562169	Cortex	Elong-7	0.558688	0.578503	Endodermis	Elong-7	0.554133	0.654058	Developing_Cortex	0.010573	0.715	0.448033	1	> 0.05	Unknown	Xylem Pole Pericycle	Elongation	0.312371	T1	B1	Xylem Pole Pericycle	Xylem Pole Pericycle	Endodermis	> 0.01	<= 0.01	< 0.6
ACACAGTAGTTGGCGA_1	sc_12	11054	2739	9732	2532	1322	591	4.35137	0.416139	18268	2744	15794	2540	2112	613	hair cells	Maturation	0.730425	0.429849	hair cells	Elongation	0.697493	0.461574	Hair Cell	Elong-7	0.743692	0.362412	Cortex	Mat-10	0.689595	0.419916	Atrichoblast	0.0554912	0	0.495639	0	<= 0.05	Mat-10-Atrichoblast	Atrichoblast	Elongation	0.86464	T9	B2	Atrichoblast	Atrichoblast	Unknown	<= 0.01	<= 0.01	>= 0.6
ACACAGTCATCGCTAA_1	sc_12	38766	6964	34263	6574	4503	1888	0.513336	0.126399	20549	6007	17982	5539	3013	1806	phloem pole pericycle	Maturation	0.616311	0.307911	phloem pole pericycle	Maturation	0.600193	0.338771	Phloem Pole Pericycle	Mat-11	0.662059	0.456152	Phloem Pole Pericycle	Mat-11	0.677435	0.494432	Phloem_Pole_Pericycle	0.39185	0	0.730066	0	<= 0.05	Mat-11-Xylem Pole Pericycle	Phloem Pole Pericycle	Maturation	0.329039	T2	B2	Phloem Pole Pericycle	Xylem Pole Pericycle	Unknown	<= 0.01	<= 0.01	>= 0.6
ACACCAACACTTGAAC_1	sc_12	10586	2999	9165	2797	1421	745	1.51143	0.0472322	18617	3023	16100	2825	2156	749	hair cells	Maturation	0.556728	0.470726	hair cells	Maturation	0.527739	0.478193	Hair Cell	Mat-10	0.569883	0.46928	Hair Cell	Mat-10	0.575098	0.545492	Trichoblast	0.0677156	0.112	0.983104	1	> 0.05	Mat-10-Trichoblast	Trichoblast	Maturation	0.860417	T9	B1	Trichoblast	Trichoblast	Unknown	> 0.01	<= 0.01	< 0.6
ACACCAACAGCTCCTT_1	sc_12	12100	4092	10473	3799	1627	954	1.08264	0.132231	18263	4092	15783	3799	2144	954	columella	Meristem	0.524419	0.460267	columella	Meristem	0.566776	0.4517	Columella	Meri-1	0.50437	0.415335	Columella	Meri-3	0.593789	0.417907	Columella	0.016808	0.65	0.643367	1	> 0.05	Unknown	Lateral Root Cap	Proximal Lateral Root Cap	0.388675	T2	non_branch	Root Cap	Columella	Unknown	> 0.01	<= 0.01	< 0.6
ACACCAAGTCTTCTAT_1	sc_12	33504	5999	29435	5643	4069	1619	0.396968	0.134312	20330	5604	17787	5175	2906	1569	phloem pole pericycle	Elongation	0.619582	0.300632	phloem pole pericycle	Elongation	0.62946	0.339699	Phloem Pole Pericycle	Elong-7	0.525369	0.359358	Xylem Pole Pericycle	Elong-8	0.506474	0.513422	Phloem_Pole_Pericycle	0.0618914	0.441	0.762159	1	> 0.05	Elong-8-Procambium	Procambium	Elongation	0.548564	T4	B2	Procambium	Procambium	Procambium	> 0.01	<= 0.01	>= 0.6
ACACCAATCACCTCAC_1	sc_12	8843	2610	7852	2416	991	603	1.70757	0.101775	18272	2975	15884	2709	2138	696	hair cells	Elongation	0.527032	0.384569	hair cells	Elongation	0.47484	0.352823	Hair Cell	Mat-11	0.539388	0.364238	LRC	Mat-11	0.454925	0.420686	Columella	0.00840399	0.632	0.482498	1	> 0.05	Unknown	Lateral Root Cap	Distal Lateral Root Cap	0.635698	T6	non_branch	Root Cap	Columella	Lateral Root Cap	> 0.01	<= 0.01	< 0.6
ACACCAATCATCCTAT_1	sc_12	26764	5416	23586	5053	3178	1330	0.440891	0.119564	20437	5415	17914	5050	2798	1330	phloem pole pericycle	Maturation	0.62564	0.3131	phloem pole pericycle	Maturation	0.596576	0.322811	Phloem Pole Pericycle	Elong-7	0.603071	0.324512	Phloem Pole Pericycle	Elong-8	0.601837	0.448834	Phloem_Pole_Pericycle	0.312403	0	0.64932	0	<= 0.05	Elong-8-Phloem Pole Pericycle	Phloem Pole Pericycle	Maturation	0.423738	T3	B2	Phloem Pole Pericycle	Phloem Pole Pericycle	Unknown	<= 0.01	<= 0.01	< 0.6
ACACGCGAGGCCGCTT_1	sc_12	89076	8367	78190	8027	10886	2637	0.260452	0.114509	18924	4778	16265	4196	2593	1228	matured cortex	Elongation	0.658335	0.425521	matured cortex	Elongation	0.628412	0.466876	Cortex	Elong-7	0.686075	0.388461	Cortex	Elong-7	0.707212	0.514529	Mature_Cortex	0.266243	0	0.707036	0	<= 0.05	Elong-7-Cortex	Cortex	Elongation	0.638042	T6	B2	Cortex	Cortex	Unknown	<= 0.01	<= 0.01	>= 0.6
ACACGCGCAGAACTCT_1	sc_12	20259	5155	17575	4830	2684	1339	0.73054	0.167827	19784	5155	17267	4830	2631	1338	LRC & non-hair cells	Meristem	0.599796	0.506159	columella	Meristem	0.596514	0.488383	Non-Hair Cell	Meri-1	0.64209	0.467733	Columella	Meri-3	0.628825	0.449289	Columella	0.02664	0.654	0.620983	1	> 0.05	Unknown	Lateral Root Cap	Proximal Lateral Root Cap	0.403497	T3	non_branch	Root Cap	Columella	Unknown	> 0.01	<= 0.01	< 0.6
ACACGCGGTTGGGTTT_1	sc_12	61743	7613	54601	7253	7142	2183	0.273715	0.119852	19337	4798	16724	4319	2903	1558	phloem pole pericycle	Elongation	0.649695	0.342347	phloem pole pericycle	Elongation	0.61031	0.360895	Phloem Pole Pericycle	Elong-7	0.572972	0.428343	Xylem Pole Pericycle	Elong-8	0.534767	0.568312	Phloem_Pole_Pericycle	0.0518051	0.354	0.862064	1	> 0.05	Elong-8-Procambium	Procambium	Elongation	0.508401	T4	B2	Procambium	Procambium	Unknown	> 0.01	<= 0.01	>= 0.6
ACACGCGTCACCTCAC_1	sc_12	26078	5719	22831	5366	3247	1537	2.53854	0.471662	20371	5719	17835	5366	2835	1536	matured cortex	Elongation	0.681432	0.474124	matured cortex	Elongation	0.654631	0.504022	Cortex	Meri-5	0.654293	0.409323	Cortex	Meri-6	0.651327	0.346342	Developing_Cortex	0.119504	0.011	0.436115	0.372999	> 0.05	Meri-6-Cortex	Cortex	Meristem	0.543215	T4	non_branch	Cortex	Cortex	Unknown	> 0.01	<= 0.01	>= 0.6
ACACTGAAGACTTGTC_1	sc_12	23309	5575	20094	5248	3215	1428	0.866618	0.214509	20227	5574	17719	5247	2791	1427	columella	Meristem	0.578317	0.524959	columella	Meristem	0.592284	0.516717	Columella	Meri-1	0.636237	0.540312	Columella	Meri-3	0.750716	0.49371	Columella	0.136483	0.004	0.526	0.158134	> 0.05	Unknown	Columella	Proximal Columella	0.163111	T0	non_branch	Columella	Columella	Unknown	> 0.01	<= 0.01	< 0.6
ACACTGAAGCATGGGT_1	sc_12	8452	2744	7449	2554	1003	612	1.07667	0.118315	17685	3107	15336	2857	2104	695	matured xylem pole	Maturation	0.6142	0.327605	matured xylem pole	Maturation	0.703916	0.290968	Mat.Xylem	Mat-10	0.566505	0.379662	Mat.Xylem	Elong-7	0.748598	0.410469	Maturing_Xylem	2.29008	0	0.985322	0	<= 0.05	Elong-7-Protoxylem	Protoxylem	Elongation	0.934796	T9	B1	Protoxylem	Protoxylem	Xylem	<= 0.01	<= 0.01	>= 0.6
ACACTGAAGGCCACTC_1	sc_12	7701	2036	6973	1909	728	398	1.54525	0.0649266	17816	2782	15544	2550	1985	613	hair cells	Elongation	0.561956	0.384346	hair cells	Elongation	0.52515	0.338902	Hair Cell	Mat-11	0.565371	0.385109	Hair Cell	Mat-11	0.387621	0.400412	Developing_Cortex	0.00418049	0.71	0.443441	1	> 0.05	LRC_5	Lateral Root Cap	Distal Lateral Root Cap	0.737064	T7	non_branch	Root Cap	Root Cap	Lateral Root Cap	> 0.01	<= 0.01	< 0.6
ACACTGACATAGGTAA_1	sc_12	27357	6495	23598	6062	3759	1682	0.632379	0.153526	20534	6490	18012	6057	2928	1661	LRC & non-hair cells	Meristem	0.62744	0.609838	columella	Meristem	0.626628	0.592387	Non-Hair Cell	Meri-2	0.657235	0.552953	Non-Hair Cell	Meri-3	0.716056	0.565731	Atrichoblast	0.0351545	0.707	0.624548	1	> 0.05	Meri-3-LRC_3	Lateral Root Cap	Proximal Lateral Root Cap	0.242366	T1	non_branch	Root Cap	Root Cap	Lateral Root Cap	> 0.01	<= 0.01	>= 0.6
ACACTGAGTATGCGGA_1	sc_12	2764	1533	2338	1418	426	312	2.02605	0.0361795	17248	3838	14597	3453	1855	618	matured cortex	Elongation	0.433557	0.527685	developing cortex	Elongation	0.370751	0.481775	Cortex	Mat-11	0.527636	0.518415	Cortex	Mat-11	0.464367	0.473569	Meristematic_Xylem	0.0907744	0.069	0.865879	1	> 0.05	Mat-11-Xylem Pole Pericycle	Metaxylem	Meristem	0.693	T6	non_branch	Metaxylem	Xylem Pole Pericycle	Unknown	> 0.01	<= 0.01	< 0.6
ACACTGAGTCAAGGCA_1	sc_12	6307	2986	5441	2710	866	633	3.48819	0.41224	17184	3816	14855	3528	2064	751	non-hair cells	Elongation	0.626583	0.423901	LRC & non-hair cells	Elongation	0.615326	0.392961	Non-Hair Cell	Meri-5	0.661361	0.414912	Non-Hair Cell	Meri-5	0.628109	0.398548	Maturing_Xylem	0.00445828	0.883	0.550302	1	> 0.05	Unknown	Lateral Root Cap	Proximal Lateral Root Cap	0.319096	T2	non_branch	Root Cap	Root Cap	Lateral Root Cap	> 0.01	<= 0.01	>= 0.6
ACACTGAGTCTAACTG_1	sc_12	85680	8286	72158	7883	13522	2821	0.141223	0.0676937	18952	4933	16481	4538	2547	1155	hair cells	Elongation	0.696769	0.55292	hair cells	Elongation	0.631197	0.533488	Hair Cell	Meri-5	0.722621	0.541964	Hair Cell	Meri-5	0.760551	0.51679	Atrichoblast	0.0134786	0.874	0.471144	1	> 0.05	Meri-5-Trichoblast	Trichoblast	Meristem	0.49687	T4	non_branch	Trichoblast	Trichoblast	Trichoblast	> 0.01	<= 0.01	>= 0.6
ACACTGAGTGTTCGAT_1	sc_12	57589	7147	50132	6799	7457	2126	0.105923	0.046884	19505	4755	16932	4370	2872	1421	hair cells	Maturation	0.637006	0.548386	hair cells	Maturation	0.555421	0.505046	Hair Cell	Mat-10	0.633127	0.479001	Cortex	Mat-10	0.553459	0.57317	Trichoblast	0.050306	0.371	0.913731	1	> 0.05	Mat-10-Trichoblast	Trichoblast	Maturation	0.833174	T8	B2	Trichoblast	Trichoblast	Unknown	> 0.01	<= 0.01	< 0.6
ACACTGATCAACACCA_1	sc_12	136616	9509	114809	9083	21807	3607	0.0849095	0.0592903	18885	4978	16410	4536	2618	1215	hair cells	Elongation	0.687481	0.559485	hair cells	Elongation	0.650849	0.548119	Hair Cell	Meri-5	0.688209	0.564535	Hair Cell	Meri-5	0.772216	0.544769	Atrichoblast	0.0127618	0.899	0.408195	1	> 0.05	Meri-5-Trichoblast	Trichoblast	Meristem	0.31462	T2	non_branch	Trichoblast	Trichoblast	Trichoblast	> 0.01	<= 0.01	>= 0.6
ACACTGATCGGAACTT_1	sc_12	10787	3066	9333	2864	1454	723	1.02902	0.296653	18708	3078	16205	2881	2193	724	phloem pole pericycle	Elongation	0.515317	0.380875	phloem pole pericycle	Elongation	0.543101	0.426155	Phloem Pole Pericycle	Mat-11	0.59382	0.473575	Phloem Pole Pericycle	Mat-11	0.700224	0.547571	Phloem_Pole_Pericycle	0.199664	0.002	0.969103	0.104609	> 0.05	Mat-11-Xylem Pole Pericycle	Xylem Pole Pericycle	Maturation	0.520643	T4	B1	Xylem Pole Pericycle	Xylem Pole Pericycle	Unknown	> 0.01	<= 0.01	< 0.6
ACACTGATCGTCAGAT_1	sc_12	126502	9695	110753	9288	15749	3245	0.105927	0.0648211	19363	4910	16765	4371	2641	1235	phloem & companion cells	Elongation	0.721329	0.342821	phloem & companion cells	Elongation	0.710954	0.325061	Phloem [S32]	Elong-7	0.64303	0.397999	Phloem [S32]	Elong-8	0.590549	0.500363	Phloem_Pole_Pericycle	0.388039	0	0.451146	0	<= 0.05	Unknown	Metaphloem & Companion Cell	Elongation	0.538987	T4	B1	Metaphloem & Companion Cell	Metaphloem & Companion Cell	Unknown	<= 0.01	<= 0.01	>= 0.6
ACAGAAAAGAAGCGGG_1	sc_12	49273	7065	41189	6712	8084	2112	0.215128	0.0994459	19824	4910	17667	4883	2914	1347	phloem pole pericycle	Meristem	0.452872	0.583915	phloem pole pericycle	Meristem	0.446677	0.578427	Xylem Pole Pericycle	Meri-5	0.513728	0.507198	Xylem Pole Pericycle	Meri-3	0.522798	0.663495	Phloem_Pole_Pericycle	0.0518605	0.526	0.835497	1	> 0.05	Unknown	Xylem Pole Pericycle	Meristem	0.0907272	T0	non_branch	Xylem Pole Pericycle	Xylem Pole Pericycle	Pericycle	> 0.01	<= 0.01	< 0.6
ACAGAAAAGCATTTCG_1	sc_12	23269	5937	19702	5584	3567	1490	0.554386	0.31802	20370	5937	17782	5584	2883	1479	developing cortex	Meristem	0.518198	0.683772	QC cells	Meristem	0.477858	0.67306	QC	Meri-2	0.51404	0.595826	QC	Meri-2	0.591555	0.641855	Quiescent_Center	0.0329114	0.734	0.704816	1	> 0.05	Unknown	Quiescent Center	Meristem	0.188818	T0	non_branch	Quiescent Center	Quiescent Center	Columella	> 0.01	<= 0.01	< 0.6
ACAGAAAAGCGTTGTT_1	sc_12	16180	4091	13862	3853	2318	1018	0.642769	0.38937	18591	4090	16092	3852	2371	1018	phloem pole pericycle	Elongation	0.467669	0.47652	phloem pole pericycle	Elongation	0.484923	0.512708	Phloem Pole Pericycle	Mat-11	0.546291	0.527396	Phloem Pole Pericycle	Mat-11	0.607295	0.573657	Phloem_Pole_Pericycle	0.297183	0	0.936487	0	<= 0.05	Unknown	Atrichoblast	Elongation	0.756537	T7	non_branch	Xylem Pole Pericycle	Xylem Pole Pericycle	Pericycle	<= 0.01	<= 0.01	< 0.6
ACAGAAAAGTATGAGT_1	sc_12	8197	2441	7306	2247	891	526	0.87837	0.0365988	18099	2929	15768	2678	2104	656	hair cells	Elongation	0.500517	0.332535	hair cells	Maturation	0.427552	0.330122	Hair Cell	Mat-11	0.524474	0.390921	Cortex	Mat-11	0.35483	0.447503	Maturing_Xylem	0.0425042	0.248	0.688365	1	> 0.05	Unknown	Columella	Distal Columella	0.705677	T7	non_branch	Root Cap	Columella	Unknown	> 0.01	<= 0.01	< 0.6
ACAGAAACAACAGATA_1	sc_12	37841	5073	33284	4795	4557	1365	0.187627	0.0264264	19770	4188	17270	3868	2838	1281	hair cells	Maturation	0.640159	0.551253	hair cells	Maturation	0.589468	0.513766	Hair Cell	Mat-10	0.658931	0.442362	Cortex	Mat-10	0.666464	0.537311	Atrichoblast	0.0485981	0.019	0.257787	0.584888	> 0.05	Mat-10-Atrichoblast	Atrichoblast	Maturation	0.839261	T9	B2	NA	Atrichoblast	Atrichoblast	> 0.01	<= 0.01	< 0.6
ACAGAAACATTAAAGG_1	sc_12	16708	4524	14451	4216	2257	1127	0.424946	0.107733	18552	4524	16098	4216	2336	1127	columella	Meristem	0.579167	0.477571	columella	Meristem	0.584732	0.470475	Non-Hair Cell	Meri-1	0.554892	0.459244	Columella	Meri-3	0.576243	0.461576	Columella	0.0252932	0.539	0.403162	1	> 0.05	Unknown	Lateral Root Cap	Proximal Lateral Root Cap	0.269541	T1	non_branch	Root Cap	Columella	Unknown	> 0.01	<= 0.01	< 0.6
ACAGAAAGTTCAGCGC_1	sc_12	33366	6248	29252	5884	4114	1659	0.461548	0.119883	20401	5822	17882	5407	2959	1603	phloem pole pericycle	Maturation	0.694049	0.281214	phloem pole pericycle	Maturation	0.669132	0.332084	Phloem Pole Pericycle	Mat-11	0.69375	0.330466	Phloem Pole Pericycle	Elong-8	0.737332	0.482731	Phloem_Pole_Pericycle	0.414766	0	0.957873	0	<= 0.05	Elong-8-Phloem Pole Pericycle	Phloem Pole Pericycle	Maturation	0.384291	T2	B2	Phloem Pole Pericycle	Phloem Pole Pericycle	Unknown	<= 0.01	<= 0.01	>= 0.6
ACAGAAAGTTGGATCT_1	sc_12	21502	5244	18920	4909	2582	1248	0.818529	0.0744117	20067	5244	17563	4909	2565	1248	phloem pole pericycle	Elongation	0.563374	0.303465	phloem pole pericycle	Maturation	0.556755	0.354954	Phloem Pole Pericycle	Mat-11	0.60986	0.405632	Phloem Pole Pericycle	Elong-8	0.625443	0.458439	Phloem_Pole_Pericycle	0.057826	0.411	0.953119	1	> 0.05	Elong-8-Procambium	Procambium	Maturation	0.368439	T2	B2	Procambium	Procambium	Unknown	> 0.01	<= 0.01	< 0.6
ACAGAAATCGGTAAGG_1	sc_12	19108	3970	16612	3754	2496	1030	1.07285	0.0575675	19158	3969	16670	3753	2496	1030	hair cells	Maturation	0.654106	0.526508	hair cells	Maturation	0.591731	0.52496	Hair Cell	Mat-10	0.632983	0.490596	Hair Cell	Mat-10	0.59592	0.549715	Trichoblast	0.169101	0.008	0.899546	0.334043	> 0.05	Mat-10-Trichoblast	Trichoblast	Maturation	0.874943	T9	B1	Trichoblast	Trichoblast	Unknown	> 0.01	<= 0.01	< 0.6
ACAGAAATCTGTCTCG_1	sc_12	11014	3654	9695	3417	1319	817	0.435809	0.199746	18452	3656	15991	3420	2121	825	endodermis & QC cells	Elongation	0.524569	0.483164	endodermis & QC cells	Elongation	0.568162	0.510786	Endodermis	Elong-7	0.618927	0.427154	Endodermis	Elong-7	0.622746	0.505263	Developing_Cortex	0.0225686	0.467	0.607862	1	> 0.05	Elong-7-Endodermis	Endodermis	Elongation	0.475915	T3	non_branch	Endodermis	Endodermis	Endodermis	> 0.01	<= 0.01	< 0.6
ACAGCCGAGACGGTTG_1	sc_12	18733	5437	16068	5115	2665	1349	1.105	0.112102	18938	5437	16374	5115	2620	1349	non-hair cells	Meristem	0.680367	0.619545	non-hair cells	Meristem	0.628345	0.595776	Non-Hair Cell	Meri-5	0.698853	0.566868	Cortex	Meri-5	0.631136	0.559118	Mature_Cortex	0.0891296	0.236	0.557706	1	> 0.05	Unknown	Lateral Root Cap	Proximal Lateral Root Cap	0.296527	T1	non_branch	Root Cap	Root Cap	Unknown	> 0.01	<= 0.01	>= 0.6
ACAGCCGAGTAACCGG_1	sc_12	2562	1455	2136	1325	426	316	0.58548	0	17492	3818	14777	3408	1887	589	matured cortex	Elongation	0.592299	0.563571	matured cortex	Elongation	0.531829	0.52454	Cortex	Elong-7	0.650142	0.525705	Cortex	Meri-5	0.60607	0.524508	Maturing_Xylem	0.0169274	0.803	0.439526	1	> 0.05	Meri-5-Trichoblast	Trichoblast	Meristem	0.510031	T4	non_branch	Ground Tissue	Trichoblast	Unknown	> 0.01	<= 0.01	< 0.6
ACAGCCGAGTATGACA_1	sc_12	48231	6195	42750	5850	5481	1820	0.178309	0.0704941	19303	4285	16827	3953	2981	1578	endodermis & QC cells	Elongation	0.61811	0.381115	endodermis & QC cells	Elongation	0.629055	0.420323	Endodermis	Elong-7	0.590169	0.396189	Endodermis	Elong-7	0.67117	0.535798	Endodermis	0.0658191	0.245	0.513516	1	> 0.05	Elong-7-Endodermis	Endodermis	Elongation	0.387127	T2	B2	Endodermis	Endodermis	Unknown	> 0.01	<= 0.01	>= 0.6
ACAGCCGAGTCATTGC_1	sc_12	41444	7665	36145	7268	5299	2058	0.528424	0.202683	20303	6396	17747	5997	3036	1830	phloem pole pericycle	Elongation	0.65687	0.333527	phloem pole pericycle	Elongation	0.637008	0.388923	Phloem Pole Pericycle	Mat-11	0.673245	0.433893	Phloem Pole Pericycle	Elong-8	0.729515	0.521526	Phloem_Pole_Pericycle	0.437975	0	0.918775	0	<= 0.05	Elong-8-Xylem Pole Pericycle	Xylem Pole Pericycle	Maturation	0.226409	T1	B2	Xylem Pole Pericycle	Xylem Pole Pericycle	Unknown	<= 0.01	<= 0.01	>= 0.6
ACAGCCGCACCAGGTC_1	sc_12	60006	7748	50006	7361	10000	2455	0.226644	0.108323	19194	4971	16749	4618	2643	1173	LRC & non-hair cells	Meristem	0.585858	0.627822	non-hair cells	Meristem	0.563586	0.622949	Non-Hair Cell	Meri-5	0.6462	0.58455	Non-Hair Cell	Meri-3	0.745316	0.691271	Atrichoblast	0.0667373	0.237	0.891094	1	> 0.05	Unknown	Atrichoblast	Meristem	0.165884	T0	non_branch	Atrichoblast	Trichoblast	Atrichoblast	> 0.01	<= 0.01	< 0.6
ACAGCCGCACGAGGTA_1	sc_12	7069	1919	6199	1804	870	457	0.466827	0.0141463	18579	2700	16069	2513	2139	582	hair cells	Elongation	0.67679	0.562985	hair cells	Elongation	0.649116	0.560036	Hair Cell	Elong-7	0.70669	0.494513	Hair Cell	Elong-7	0.719666	0.550559	Atrichoblast	0.0377199	0.015	0.447672	0.481936	> 0.05	Elong-7-Atrichoblast	Atrichoblast	Elongation	0.811674	T8	B1	Atrichoblast	Atrichoblast	Procambium	> 0.01	<= 0.01	>= 0.6
ACAGCCGCACGTTGGC_1	sc_12	121957	9372	103846	9009	18111	3307	0.0992153	0.0655969	19075	5076	16550	4669	2642	1292	developing cortex	Meristem	0.537225	0.503098	developing cortex	Elongation	0.477991	0.486352	Cortex	Meri-5	0.477136	0.553033	Cortex	Meri-5	0.479737	0.523104	Developing_Cortex	0.268853	0	0.865974	0	<= 0.05	Unknown	Endodermis	Meristem	0.35352	T2	non_branch	Ground Tissue	Ground Tissue	Unknown	<= 0.01	<= 0.01	< 0.6
ACAGCCGCAGTAGAAT_1	sc_12	8209	2359	7222	2191	987	546	1.21818	0.341089	18341	2828	15933	2611	2158	624	endodermis & QC cells	Elongation	0.619068	0.433027	endodermis & QC cells	Elongation	0.657358	0.483394	Endodermis	Mat-10	0.678791	0.443662	Endodermis	Elong-8	0.764466	0.605802	Endodermis	0.557752	0	0.980653	0	<= 0.05	Elong-8-Endodermis	Endodermis	Elongation	0.842306	T9	B1	Endodermis	Endodermis	Endodermis	<= 0.01	<= 0.01	>= 0.6
ACAGCCGGTAACCAGG_1	sc_12	44947	6954	39283	6607	5664	2073	0.180212	0.0956682	19743	5366	17302	5032	3037	1802	endodermis & QC cells	Elongation	0.546588	0.489806	endodermis & QC cells	Elongation	0.558728	0.491382	Endodermis	Meri-6	0.518444	0.464183	Endodermis	Elong-7	0.549548	0.465399	Developing_Cortex	0.0323407	0.599	0.765141	1	> 0.05	Unknown	Endodermis	Elongation	0.398491	T2	non_branch	Endodermis	Endodermis	Pericycle	> 0.01	<= 0.01	< 0.6
ACAGCCGGTGCAATAA_1	sc_12	10659	2908	9372	2734	1287	647	0.253307	0.037527	18719	2920	16212	2745	2190	664	hair cells	Maturation	0.593493	0.43454	hair cells	Maturation	0.561705	0.429653	Hair Cell	Mat-10	0.598185	0.429734	Cortex	Mat-10	0.603572	0.483226	Maturing_Xylem	0.0295305	0.441	0.338756	1	> 0.05	Mat-10-Atrichoblast	Atrichoblast	Maturation	0.758677	T7	B2	Atrichoblast	Atrichoblast	Unknown	> 0.01	<= 0.01	< 0.6
ACAGCCGTCAGGACAG_1	sc_12	5816	2455	5028	2246	788	539	0.636176	0	17542	3500	15214	3233	2004	717	matured cortex	Elongation	0.719101	0.543977	matured cortex	Elongation	0.692027	0.545715	Cortex	Elong-7	0.751424	0.490379	Cortex	Elong-7	0.777191	0.497134	Mature_Cortex	0.0937132	0.006	0.635793	0.224453	> 0.05	Elong-7-Cortex	Cortex	Elongation	0.787751	T8	non_branch	Cortex	Cortex	Cortex	> 0.01	<= 0.01	>= 0.6
ACAGCCGTCGCTATTT_1	sc_12	30113	5929	26656	5587	3457	1499	0.620994	0.122871	20141	5788	17651	5370	2839	1498	phloem pole pericycle	Elongation	0.639172	0.366315	phloem pole pericycle	Elongation	0.641495	0.396085	Phloem Pole Pericycle	Elong-7	0.607958	0.413787	Phloem Pole Pericycle	Elong-8	0.644962	0.559343	Phloem_Pole_Pericycle	0.0862268	0.276	0.743976	1	> 0.05	Elong-8-Procambium	Procambium	Maturation	0.346243	T2	B2	Phloem Pole Pericycle	Procambium	Unknown	> 0.01	<= 0.01	>= 0.6
ACAGGGAAGACTGTTC_1	sc_12	16251	4011	14403	3770	1848	930	0.473817	0.0615347	18611	4011	16208	3770	2212	930	phloem pole pericycle	Maturation	0.602241	0.427369	phloem pole pericycle	Maturation	0.596537	0.407926	Phloem Pole Pericycle	Elong-7	0.589443	0.463049	Phloem Pole Pericycle	Elong-8	0.608499	0.588002	Phloem_Pole_Pericycle	0.2598	0	0.973572	0	<= 0.05	Elong-8-Phloem Pole Pericycle	Phloem Pole Pericycle	Elongation	0.528665	T4	B1	Procambium	Phloem Pole Pericycle	Unknown	<= 0.01	<= 0.01	< 0.6
ACAGGGAAGCGCCATC_1	sc_12	7096	1958	6448	1816	648	386	0.930101	0.0281849	17485	2913	15283	2643	1936	631	hair cells	Elongation	0.503349	0.41184	hair cells	Elongation	0.460432	0.344009	Hair Cell	Mat-11	0.482183	0.403837	Cortex	Mat-11	0.350492	0.40313	Developing_Cortex	0.0092422	0.518	0.752288	1	> 0.05	Unknown	Lateral Root Cap	Distal Lateral Root Cap	0.781263	T8	non_branch	Root Cap	Root Cap	Unknown	> 0.01	<= 0.01	< 0.6
ACAGGGACACGCTTAA_1	sc_12	15982	4478	13923	4194	2059	1100	0.475535	0.0688274	18451	4478	15989	4194	2259	1100	LRC & non-hair cells	Meristem	0.599397	0.445592	LRC & non-hair cells	Meristem	0.600123	0.383756	Non-Hair Cell	Meri-5	0.582729	0.440018	LRC	Meri-5	0.641305	0.44791	Atrichoblast	0.053152	0.238	0.67064	1	> 0.05	Unknown	Lateral Root Cap	Proximal Lateral Root Cap	0.409805	T3	non_branch	Root Cap	Root Cap	Lateral Root Cap	> 0.01	<= 0.01	>= 0.6
ACAGGGAGTGTCCGTG_1	sc_12	8115	2576	7318	2398	797	520	0.702403	0.0492914	17969	3101	15674	2824	2009	689	hair cells	Maturation	0.478393	0.343739	columella	Maturation	0.487624	0.331333	Columella	Mat-11	0.506465	0.398027	Columella	Mat-11	0.543119	0.433013	Columella	0.010862	0.582	0.603191	1	> 0.05	Unknown	Columella	Distal Columella	0.437368	T3	non_branch	Columella	Columella	Unknown	> 0.01	<= 0.01	< 0.6
ACAGGGATCATACGAC_1	sc_12	39278	6931	34010	6539	5268	1952	0.702683	0.356434	20242	5922	17688	5506	3037	1735	phloem pole pericycle	Elongation	0.677878	0.286343	phloem pole pericycle	Elongation	0.665993	0.324421	Phloem Pole Pericycle	Mat-11	0.695472	0.440315	Phloem Pole Pericycle	Elong-8	0.764866	0.529034	Phloem_Pole_Pericycle	0.527472	0	0.951528	0	<= 0.05	Elong-8-Xylem Pole Pericycle	Xylem Pole Pericycle	Maturation	0.223598	T1	B2	Xylem Pole Pericycle	Xylem Pole Pericycle	Unknown	<= 0.01	<= 0.01	>= 0.6
ACAGGGATCCGAACGC_1	sc_12	22513	5311	19855	4974	2658	1301	0.848399	0.102163	20194	5311	17662	4973	2616	1301	phloem pole pericycle	Elongation	0.557559	0.349318	phloem pole pericycle	Elongation	0.56322	0.363059	Phloem Pole Pericycle	Mat-11	0.567016	0.371649	Phloem Pole Pericycle	Elong-8	0.598603	0.48265	Maturing_Xylem	0.209313	0.011	0.665979	0.372999	> 0.05	Elong-8-Procambium	Procambium	Maturation	0.332483	T2	B2	Phloem Pole Pericycle	Phloem Pole Pericycle	Unknown	> 0.01	<= 0.01	< 0.6
ACATCCCAGAGAGTGA_1	sc_12	74960	7761	65033	7369	9927	2532	0.102721	0.0653682	19204	4826	16647	4375	2612	1283	hair cells	Elongation	0.686856	0.458121	hair cells	Elongation	0.622202	0.45167	Hair Cell	Mat-10	0.718991	0.463838	Hair Cell	Mat-10	0.695053	0.501743	Trichoblast	0.141693	0.035	0.991337	1	> 0.05	Mat-10-Trichoblast	Trichoblast	Elongation	0.698776	T7	B2	Trichoblast	Trichoblast	Trichoblast	> 0.01	<= 0.01	>= 0.6
ACATCCCAGCCTTTCC_1	sc_12	12746	3876	11182	3590	1564	931	1.75741	0.101993	18307	3875	15912	3589	2096	930	columella	Meristem	0.548761	0.366412	columella	Elongation	0.544675	0.32046	Columella	Meri-1	0.544773	0.354	Columella	Mat-11	0.583917	0.376507	Maturing_Xylem	0.0538675	0.241	0.588759	1	> 0.05	Unknown	Columella	Proximal Columella	0.359493	T2	non_branch	Root Cap	Columella	Pericycle	> 0.01	<= 0.01	< 0.6
ACATCCCCACACTTAG_1	sc_12	14106	3180	12627	2964	1479	737	0.857791	0.0354459	18421	3180	15978	2964	2120	737	LRC & non-hair cells	Maturation	0.437606	0.314462	hair cells	Maturation	0.431273	0.308511	Hair Cell	Mat-10	0.419006	0.251868	LRC	Mat-11	0.357695	0.405617	Maturing_Xylem	0.0753619	0.06	0.671957	1	> 0.05	Unknown	Lateral Root Cap	Distal Lateral Root Cap	0.703409	T7	non_branch	Root Cap	Root Cap	Unknown	> 0.01	<= 0.01	< 0.6
ACATCCCCACGCTGAC_1	sc_12	7449	2406	6669	2227	780	484	0.792053	0.107397	18097	3069	15757	2824	2039	649	hair cells	Elongation	0.511208	0.420228	columella	Elongation	0.43771	0.371861	Hair Cell	Mat-11	0.52054	0.420113	Columella	Mat-11	0.414812	0.481025	Developing_Cortex	0.0132534	0.493	0.875408	1	> 0.05	Unknown	Columella	Distal Columella	0.435885	T3	non_branch	Root Cap	Columella	Unknown	> 0.01	<= 0.01	< 0.6
ACATCCCGTAACACGG_1	sc_12	51663	6101	45182	5796	6481	1786	0.166463	0.0212918	19678	4117	17221	3851	2980	1362	hair cells	Maturation	0.59433	0.607519	hair cells	Maturation	0.53331	0.544818	Cortex	Mat-10	0.579603	0.489118	Cortex	Mat-10	0.553479	0.559204	Atrichoblast	0.0247637	0.482	1	1	> 0.05	Mat-10-Atrichoblast	Atrichoblast	Maturation	0.85966	T9	B2	NA	NA	Atrichoblast	> 0.01	<= 0.01	< 0.6
ACATCCCGTACTGGGA_1	sc_12	27177	5452	23582	5109	3595	1492	0.607131	0.0956691	20309	5450	17808	5107	2845	1486	LRC & non-hair cells	Meristem	0.603518	0.547262	columella	Meristem	0.597952	0.533113	Non-Hair Cell	Meri-2	0.648361	0.502178	LRC	Meri-3	0.692956	0.547709	Atrichoblast	0.0942243	0.115	0.929567	1	> 0.05	Unknown	Lateral Root Cap	Proximal Lateral Root Cap	0.222752	T1	non_branch	Root Cap	Root Cap	Lateral Root Cap	> 0.01	<= 0.01	< 0.6
ACATCCCGTGACAACG_1	sc_12	4586	2078	4016	1926	570	402	3.33624	0.501526	17695	3532	15226	3200	1929	661	matured cortex	Elongation	0.716285	0.598428	matured cortex	Elongation	0.681418	0.58002	Cortex	Elong-7	0.748684	0.5299	Cortex	Elong-7	0.75854	0.514898	Mature_Cortex	0.0930397	0.008	0.473095	0.285942	> 0.05	Elong-7-Cortex	Cortex	Elongation	0.657149	T6	non_branch	Cortex	Cortex	Unknown	> 0.01	<= 0.01	>= 0.6
ACATCCCGTGATTGGG_1	sc_12	7416	2339	6512	2177	904	527	2.40022	0.202265	18271	2915	15843	2722	2140	629	hair cells	Elongation	0.563298	0.461339	hair cells	Elongation	0.544105	0.450049	Hair Cell	Mat-9	0.576617	0.51349	Cortex	Mat-10	0.616205	0.522835	Trichoblast	0.414513	0	0.959981	0	<= 0.05	Mat-10-Trichoblast	Trichoblast	Maturation	0.883086	T9	B1	Trichoblast	Trichoblast	Trichoblast	<= 0.01	<= 0.01	< 0.6
ACATCCCGTTACCCTC_1	sc_12	10640	3080	9489	2882	1151	661	1.57895	0.093985	18307	3102	15869	2894	2104	705	columella	Maturation	0.51986	0.302276	columella	Maturation	0.519859	0.291424	Columella	Mat-11	0.51172	0.305069	Columella	Mat-11	0.527513	0.390488	Endodermis	0.0273892	0.441	0.804401	1	> 0.05	Unknown	Columella	Distal Columella	0.582328	T5	non_branch	Root Cap	Columella	Unknown	> 0.01	<= 0.01	< 0.6
ACATCCCGTTCTATCT_1	sc_12	72181	8569	62902	8187	9279	2713	0.502902	0.214738	19463	5313	16882	4754	2762	1516	phloem pole pericycle	Elongation	0.668887	0.401852	phloem pole pericycle	Elongation	0.612589	0.416839	Phloem Pole Pericycle	Elong-8	0.5534	0.482706	Endodermis	Elong-8	0.61409	0.572274	Endodermis	2.64758	0	0.973633	0	<= 0.05	Unknown	Xylem Pole Pericycle	Elongation	0.260848	T1	B1	Xylem Pole Pericycle	Xylem Pole Pericycle	Endodermis	<= 0.01	<= 0.01	>= 0.6
ACATCCCGTTGGGTTT_1	sc_12	11085	3420	9903	3201	1182	737	1.27199	0.045106	18376	3425	15900	3203	2144	764	columella	Elongation	0.555433	0.279863	columella	Elongation	0.566261	0.279522	Columella	Meri-1	0.585595	0.39822	Columella	Mat-11	0.602199	0.360822	Columella	0.055342	0.035	0.489821	0.954018	> 0.05	Unknown	Columella	Distal Columella	0.502196	T4	non_branch	Root Cap	Columella	Unknown	> 0.01	<= 0.01	< 0.6
ACATCCCTCAGCGCGT_1	sc_12	15556	4473	13614	4174	1942	1029	0.803548	0.0642839	18452	4473	16013	4174	2224	1029	columella	Meristem	0.655031	0.48075	columella	Meristem	0.639069	0.45659	Non-Hair Cell	Meri-1	0.620889	0.475373	Columella	Meri-1	0.62878	0.45326	Columella	0.018031	0.674	0.616023	1	> 0.05	Unknown	Lateral Root Cap	Proximal Lateral Root Cap	0.367831	T2	non_branch	Root Cap	Root Cap	Unknown	> 0.01	<= 0.01	>= 0.6
ACATCCCTCTAACGGT_1	sc_12	15934	4181	14027	3927	1907	1002	0.853521	0.13807	18546	4181	16075	3927	2228	1002	LRC & non-hair cells	Elongation	0.644552	0.34384	LRC & non-hair cells	Elongation	0.606631	0.346716	Non-Hair Cell	Meri-5	0.641176	0.334518	LRC	Mat-11	0.60805	0.392637	Atrichoblast	0.0114629	0.705	0.441428	1	> 0.05	Unknown	Lateral Root Cap	Proximal Lateral Root Cap	0.498699	T4	non_branch	Root Cap	Root Cap	Unknown	> 0.01	<= 0.01	>= 0.6
ACATCCCTCTGACCCT_1	sc_12	83450	8238	67675	7844	15775	2610	0.359497	0.166567	20201	4494	17770	4141	2845	905	QC cells	Meristem	0.444798	0.731095	columella	Meristem	0.447788	0.72965	QC	Meri-2	0.449501	0.683565	QC	Meri-2	0.522663	0.828394	Quiescent_Center	0.0120496	0.833	0.48709	1	> 0.05	Unknown	Cortex	Meristem	0.315105	T2	non_branch	Atrichoblast	Cortex	Unknown	> 0.01	<= 0.01	< 0.6
ACATCCCTCTGGACTA_1	sc_12	44650	5663	39319	5348	5331	1606	0.288914	0.0358343	19720	4149	17174	3823	2965	1406	hair cells	Maturation	0.658327	0.598124	hair cells	Maturation	0.600485	0.551389	Hair Cell	Mat-10	0.66358	0.463011	Cortex	Mat-10	0.639791	0.556429	Atrichoblast	0.0551121	0.007	0.316665	0.254773	> 0.05	Mat-10-Atrichoblast	Atrichoblast	Maturation	0.826283	T8	B2	NA	NA	Unknown	> 0.01	<= 0.01	>= 0.6
ACATCGAAGGAGAGTA_1	sc_12	11068	3000	9887	2792	1181	628	1.13842	0.0361402	18174	3005	15753	2796	2127	671	LRC & non-hair cells	Maturation	0.515895	0.319468	LRC & non-hair cells	Maturation	0.464585	0.302893	Non-Hair Cell	Mat-10	0.511368	0.276955	Columella	Mat-11	0.399251	0.423602	Mature_Cortex	0.00763017	0.742	0.388611	1	> 0.05	Unknown	Lateral Root Cap	Distal Lateral Root Cap	0.662026	T6	non_branch	Root Cap	Columella	Unknown	> 0.01	<= 0.01	< 0.6
ACATCGAAGGATGAGA_1	sc_12	33923	6741	29808	6369	4115	1763	0.350794	0.100227	20518	6325	18004	5891	2930	1707	phloem pole pericycle	Elongation	0.483709	0.313959	phloem pole pericycle	Elongation	0.469582	0.336574	Phloem Pole Pericycle	Mat-11	0.483863	0.34978	Xylem Pole Pericycle	Elong-8	0.568327	0.445356	Meristematic_Xylem	0.0645945	0.435	0.725784	1	> 0.05	Elong-8-Procambium	Procambium	Maturation	0.524117	T4	B2	Phloem Pole Pericycle	Procambium	Unknown	> 0.01	<= 0.01	< 0.6
ACATCGAAGTAGCATA_1	sc_12	36206	5083	31629	4777	4577	1405	0.411534	0.0359057	20055	4413	17505	4099	2869	1298	hair cells	Maturation	0.567489	0.594329	hair cells	Maturation	0.531735	0.540328	Cortex	Mat-10	0.572825	0.488438	Cortex	Mat-10	0.557177	0.539411	Atrichoblast	0.0119048	0.762	0.437448	1	> 0.05	Mat-10-Atrichoblast	Atrichoblast	Maturation	0.901273	T9	B2	NA	NA	Atrichoblast	> 0.01	<= 0.01	< 0.6
ACATCGAGTCACCCTT_1	sc_12	60474	7280	52925	6903	7549	2165	0.234812	0.122367	19290	4598	16661	4126	2859	1394	matured cortex	Maturation	0.69922	0.448645	matured cortex	Elongation	0.614059	0.421329	Cortex	Mat-10	0.724893	0.411193	Cortex	Mat-10	0.70767	0.498414	Mature_Cortex	0.223489	0	0.760807	0	<= 0.05	Mat-10-Cortex	Cortex	Maturation	0.695918	T7	B2	Cortex	Cortex	Unknown	<= 0.01	<= 0.01	>= 0.6
ACATCGAGTCGTCAGC_1	sc_12	6497	2013	5885	1865	612	382	1.69309	0.0307834	17812	3012	15529	2735	1918	621	hair cells	Elongation	0.512158	0.461538	hair cells	Elongation	0.457615	0.392458	Hair Cell	Mat-10	0.541555	0.44873	Hair Cell	Mat-11	0.388551	0.470928	Mature_Cortex	0.0194874	0.441	0.83763	1	> 0.05	Unknown	Lateral Root Cap	Distal Lateral Root Cap	0.730968	T7	non_branch	Columella	Columella	Atrichoblast	> 0.01	<= 0.01	< 0.6
ACATCGAGTTTCGTAG_1	sc_12	92076	8952	74051	8482	18025	2871	0.221556	0.202007	19925	4733	17533	4390	2861	952	columella	Meristem	0.459601	0.768493	columella	Meristem	0.449592	0.752803	LRC	Meri-2	0.47912	0.70136	Non-Hair Cell	Meri-2	0.633976	0.849941	Atrichoblast	0.0172961	0.742	0.944452	1	> 0.05	Unknown	Atrichoblast	Meristem	0.121166	T0	non_branch	Atrichoblast	Cortex	Atrichoblast	> 0.01	<= 0.01	< 0.6
ACATCGATCAAATAGG_1	sc_12	37803	6130	33627	5762	4176	1638	0.367696	0.113748	20118	5236	17515	4735	2914	1579	phloem pole pericycle	Elongation	0.544876	0.350814	phloem pole pericycle	Elongation	0.552371	0.355307	Xylem Pole Pericycle	Elong-7	0.513429	0.415032	Xylem Pole Pericycle	Elong-8	0.491334	0.533827	Phloem_Pole_Pericycle	0.0391159	0.565	0.467521	1	> 0.05	Elong-8-Procambium	Procambium	Elongation	0.525841	T4	B2	Procambium	Procambium	Unknown	> 0.01	<= 0.01	< 0.6
ACATCGATCACCATCC_1	sc_12	25146	5338	22246	5040	2900	1326	0.576632	0.202816	20220	5338	17700	5040	2714	1326	phloem pole pericycle	Elongation	0.804649	0.372726	phloem pole pericycle	Elongation	0.767361	0.398111	Phloem Pole Pericycle	Elong-7	0.685573	0.425342	Phloem Pole Pericycle	Elong-8	0.642684	0.576793	Phloem_Pole_Pericycle	0.176857	0.001	0.652015	0.0461708	<= 0.05	Elong-8-Phloem Pole Pericycle	Phloem Pole Pericycle	Elongation	0.463246	T3	B1	Phloem Pole Pericycle	Phloem Pole Pericycle	Unknown	> 0.01	<= 0.01	>= 0.6
ACATCGATCACTGCTC_1	sc_12	38515	7098	33416	6696	5099	2015	0.578995	0.308971	20351	6231	17789	5836	3048	1843	phloem pole pericycle	Elongation	0.588779	0.228873	phloem pole pericycle	Elongation	0.599894	0.301096	Xylem Pole Pericycle	Elong-8	0.560005	0.371901	Xylem Pole Pericycle	Elong-8	0.613508	0.494255	Maturing_Xylem	0.517709	0.001	0.546621	0.0570619	> 0.05	Unknown	Xylem Pole Pericycle	Maturation	0.40176	T3	B2	Xylem Pole Pericycle	Xylem Pole Pericycle	Pericycle	> 0.01	<= 0.01	< 0.6
ACATGCAAGCGTCAAG_1	sc_12	7856	2727	6806	2522	1050	616	0.623727	0.165479	18165	3276	15779	3057	2179	682	matured endodermis	Maturation	0.657856	0.418465	matured endodermis	Maturation	0.673408	0.419652	Endodermis	Mat-10	0.594583	0.474309	Endodermis	Mat-10	0.622959	0.541352	Endodermis	1.81083	0	0.998139	0	<= 0.05	Mat-10-Endodermis	Endodermis	Maturation	0.769808	T8	B2	Endodermis	Endodermis	Unknown	<= 0.01	<= 0.01	>= 0.6
ACATGCAAGGTAGTAT_1	sc_12	5847	1901	5249	1778	598	368	1.36822	0.0513084	17408	3130	15097	2871	1935	623	hair cells	Elongation	0.517519	0.463498	hair cells	Elongation	0.460117	0.377262	Cortex	Mat-11	0.55382	0.477792	Cortex	Mat-11	0.42821	0.446956	Maturing_Xylem	0.0516186	0.193	0.622954	1	> 0.05	Unknown	Lateral Root Cap	Distal Lateral Root Cap	0.766026	T7	non_branch	Root Cap	Root Cap	Procambium	> 0.01	<= 0.01	< 0.6
ACATGCACAATCGCGC_1	sc_12	9710	3412	8417	3147	1293	790	1.04016	0.0823893	18478	3532	15992	3241	2092	807	non-hair cells	Elongation	0.573882	0.408593	columella	Elongation	0.544734	0.389871	Non-Hair Cell	Meri-1	0.639579	0.399424	Non-Hair Cell	Mat-11	0.54624	0.401625	Columella	0.02664	0.56	0.690984	1	> 0.05	Unknown	Lateral Root Cap	Proximal Lateral Root Cap	0.376763	T2	non_branch	Root Cap	Columella	Unknown	> 0.01	<= 0.01	< 0.6
ACATGCAGTCCATCTC_1	sc_12	22009	5695	18937	5357	3072	1423	0.617929	0.199918	20166	5695	17599	5357	2769	1423	LRC & non-hair cells	Meristem	0.665275	0.634454	LRC & non-hair cells	Meristem	0.639499	0.625048	Non-Hair Cell	Meri-2	0.672203	0.549296	Non-Hair Cell	Meri-3	0.705718	0.590339	Columella	0.025212	0.738	0.556904	1	> 0.05	Meri-3-LRC_3	Lateral Root Cap	Proximal Lateral Root Cap	0.311028	T1	non_branch	Root Cap	Root Cap	Lateral Root Cap	> 0.01	<= 0.01	>= 0.6
ACATGCAGTCTAATCG_1	sc_12	23597	3768	20464	3545	3133	1073	0.203416	0.09747	19961	3767	17454	3544	2704	1073	hair cells	Maturation	0.671287	0.51356	hair cells	Maturation	0.591052	0.488462	Hair Cell	Mat-10	0.660334	0.49208	Hair Cell	Mat-10	0.628582	0.554019	Trichoblast	0.552126	0	0.996077	0	<= 0.05	Mat-10-Trichoblast	Trichoblast	Maturation	0.788933	T8	B1	Trichoblast	Trichoblast	Trichoblast	<= 0.01	<= 0.01	< 0.6
ACATGCAGTGAGGAAA_1	sc_12	13263	3952	11693	3660	1570	912	0.716278	0.0301591	18429	3952	16010	3660	2127	912	columella	Meristem	0.622066	0.381081	columella	Meristem	0.584281	0.344588	Columella	Meri-1	0.630204	0.428465	LRC	Mat-11	0.583476	0.387002	Columella	0.0360621	0.413	0.918578	1	> 0.05	Unknown	Lateral Root Cap	Proximal Lateral Root Cap	0.47625	T3	non_branch	Root Cap	Columella	Unknown	> 0.01	<= 0.01	< 0.6
ACATGCATCCCATTTA_1	sc_12	31356	5447	26907	5116	4449	1475	0.0829187	0.0637836	20001	5208	17526	4894	2870	1390	hair cells	Maturation	0.556073	0.473398	hair cells	Maturation	0.50171	0.467592	Cortex	Mat-10	0.583994	0.458953	Cortex	Mat-10	0.58578	0.551777	Trichoblast	0.0399769	0.569	0.463523	1	> 0.05	Mat-10-Trichoblast	Trichoblast	Maturation	0.807163	T8	B2	Trichoblast	Trichoblast	Trichoblast	> 0.01	<= 0.01	< 0.6
ACATGCATCCTACAAG_1	sc_12	118819	9507	98240	9106	20579	3223	0.146441	0.0765871	19849	4850	17519	4515	2820	1041	columella	Meristem	0.570433	0.754598	columella	Meristem	0.588363	0.748592	Non-Hair Cell	Meri-2	0.564906	0.698881	Non-Hair Cell	Meri-2	0.725723	0.810171	Atrichoblast	0.0478481	0.399	0.908595	1	> 0.05	Unknown	Atrichoblast	Meristem	0.117921	T0	non_branch	Atrichoblast	Cortex	Atrichoblast	> 0.01	<= 0.01	< 0.6
ACATGCATCGAGTCTA_1	sc_12	1162	850	1023	767	139	117	0	0.0860585	16584	4343	13905	3778	1738	650	matured cortex	Elongation	0.535623	0.557085	matured cortex	Elongation	0.495804	0.504911	Cortex	Mat-11	0.636813	0.522972	Cortex	Meri-5	0.592401	0.507758	Endodermis	0.131311	0.066	0.982082	1	> 0.05	Meri-5-Trichoblast	Trichoblast	Meristem	0.328789	T2	non_branch	Quiescent Center	Trichoblast	Phloem	> 0.01	<= 0.01	< 0.6
ACATGCATCGGACCAC_1	sc_12	15710	3528	13885	3315	1825	879	0.910248	0.152769	18621	3528	16169	3315	2215	879	endodermis & QC cells	Elongation	0.584005	0.493062	endodermis & QC cells	Elongation	0.61647	0.527393	Endodermis	Elong-7	0.551118	0.511885	Endodermis	Elong-7	0.668586	0.594999	Endodermis	0.111644	0.13	0.554624	1	> 0.05	Elong-7-Endodermis	Endodermis	Elongation	0.514983	T4	B1	Endodermis	Endodermis	Endodermis	> 0.01	<= 0.01	>= 0.6
ACATGCATCGTCAACA_1	sc_12	12230	3848	10658	3572	1572	890	0.735895	0.0490597	18295	3848	15848	3572	2130	889	LRC & non-hair cells	Meristem	0.580394	0.360665	LRC & non-hair cells	Elongation	0.572622	0.369788	Non-Hair Cell	Meri-5	0.604432	0.371985	LRC	Mat-11	0.581078	0.381878	Atrichoblast	0.01621	0.622	0.65239	1	> 0.05	Unknown	Lateral Root Cap	Proximal Lateral Root Cap	0.480162	T4	non_branch	Root Cap	Root Cap	Lateral Root Cap	> 0.01	<= 0.01	< 0.6
ACATGCATCTGGGATT_1	sc_12	7118	2194	6391	2049	727	458	1.9528	0.0140489	17916	3007	15622	2765	1973	651	hair cells	Elongation	0.530076	0.396656	hair cells	Maturation	0.450079	0.355069	Hair Cell	Mat-11	0.540472	0.454439	Columella	Mat-11	0.391975	0.465898	Columella	0.00666001	0.694	0.900698	1	> 0.05	Unknown	Columella	Distal Columella	0.65965	T6	non_branch	Root Cap	Columella	Lateral Root Cap	> 0.01	<= 0.01	< 0.6
ACATTTCAGACGAGCT_1	sc_12	49005	7000	42255	6622	6750	2104	0.189777	0.0918274	19489	4954	17144	4756	2916	1559	hair cells	Maturation	0.649221	0.501213	hair cells	Maturation	0.581103	0.500199	Hair Cell	Mat-10	0.642154	0.516459	Cortex	Mat-11	0.575257	0.560888	Trichoblast	0.143375	0.009	0.6693	0.315379	> 0.05	Mat-11-Trichoblast	Trichoblast	Maturation	0.828858	T8	B2	Trichoblast	Trichoblast	Trichoblast	> 0.01	<= 0.01	< 0.6
ACATTTCAGCTGCCTG_1	sc_12	14201	3525	12252	3308	1949	890	1.16893	0.408422	18583	3525	16083	3308	2262	890	matured cortex	Maturation	0.569058	0.504702	matured cortex	Maturation	0.502571	0.504988	Cortex	Mat-11	0.64001	0.509978	Cortex	Mat-11	0.613904	0.549091	Mature_Cortex	0.135875	0	0.653857	0	<= 0.05	Mat-11-Cortex	Cortex	Maturation	0.783804	T8	B1	Cortex	Cortex	Unknown	<= 0.01	<= 0.01	< 0.6
ACATTTCAGGAACGAA_1	sc_12	8010	3232	6892	2971	1118	760	1.21099	0.124844	18144	3581	15794	3339	2162	801	non-hair cells	Elongation	0.543794	0.429474	columella	Elongation	0.51909	0.424868	Non-Hair Cell	Meri-5	0.579128	0.408053	Non-Hair Cell	Mat-11	0.48157	0.415191	Developing_Cortex	0.00673318	0.777	0.408818	1	> 0.05	Unknown	Lateral Root Cap	Proximal Lateral Root Cap	0.438506	T3	non_branch	Root Cap	Columella	Unknown	> 0.01	<= 0.01	< 0.6
ACATTTCAGGCGACAT_1	sc_12	25093	4491	21660	4217	3433	1323	0.617702	0.0239111	20001	4491	17528	4217	2792	1323	hair cells	Elongation	0.753638	0.537554	hair cells	Elongation	0.691284	0.540265	Hair Cell	Elong-7	0.761319	0.502329	Hair Cell	Elong-7	0.792255	0.520307	Trichoblast	0.164505	0	0.725591	0	<= 0.05	Elong-7-Trichoblast	Trichoblast	Elongation	0.776271	T8	B1	Trichoblast	Trichoblast	Unknown	<= 0.01	<= 0.01	>= 0.6
ACATTTCGTTAACCTG_1	sc_12	3787	1843	3198	1664	589	409	3.0103	1.13546	17700	3642	15087	3290	1933	626	matured cortex	Elongation	0.526872	0.578152	phloem pole pericycle	Elongation	0.529565	0.561118	Cortex	Elong-7	0.597878	0.529617	Xylem Pole Pericycle	Elong-7	0.626391	0.585583	Maturing_Xylem	0.033474	0.562	0.55031	1	> 0.05	Unknown	Xylem Pole Pericycle	Elongation	0.262208	T1	non_branch	Xylem Pole Pericycle	Xylem Pole Pericycle	Pericycle	> 0.01	<= 0.01	< 0.6
ACATTTCTCACATTGG_1	sc_12	12988	4237	11322	3930	1666	951	0.816138	0.092393	18390	4236	15948	3929	2158	951	LRC & non-hair cells	Meristem	0.591292	0.392971	LRC & non-hair cells	Meristem	0.57065	0.366143	Non-Hair Cell	Meri-1	0.602962	0.426921	Non-Hair Cell	Mat-11	0.591367	0.417669	Atrichoblast	0.00975345	0.786	0.58679	1	> 0.05	Unknown	Lateral Root Cap	Proximal Lateral Root Cap	0.302183	T1	non_branch	Root Cap	Root Cap	Phloem	> 0.01	<= 0.01	< 0.6
ACATTTCTCCTTACCG_1	sc_12	16401	4331	14382	3990	2019	1067	2.29864	0.109749	18435	4331	16028	3989	2221	1067	LRC & non-hair cells	Elongation	0.607252	0.255047	columella	Elongation	0.535902	0.226474	Non-Hair Cell	Meri-1	0.618305	0.298171	LRC	Mat-11	0.564902	0.352674	Maturing_Xylem	0.018434	0.765	0.405191	1	> 0.05	Unknown	Columella	Distal Columella	0.360891	T2	non_branch	Root Cap	Columella	Lateral Root Cap	> 0.01	<= 0.01	< 0.6
ACATTTCTCTTACCAT_1	sc_12	12907	4346	11306	4023	1601	973	0.41063	0.271171	18133	4346	15722	4023	2100	973	phloem pole pericycle	Maturation	0.547272	0.328431	phloem pole pericycle	Maturation	0.533043	0.354316	Phloem Pole Pericycle	Mat-11	0.563015	0.383525	Phloem Pole Pericycle	Mat-11	0.611647	0.432652	Phloem_Pole_Pericycle	0.345326	0	0.981728	0	<= 0.05	Mat-11-Procambium	Procambium	Maturation	0.353211	T2	B2	Xylem Pole Pericycle	Phloem Pole Pericycle	Atrichoblast	<= 0.01	<= 0.01	< 0.6
ACCAAACGTAGGCTGA_1	sc_12	12656	3959	11118	3719	1538	861	3.4292	0.150126	18312	3959	15887	3719	2118	861	matured cortex	Elongation	0.705689	0.560321	matured cortex	Elongation	0.668757	0.574494	Cortex	Meri-6	0.687979	0.46886	Cortex	Elong-7	0.701344	0.444037	Mature_Cortex	0.169048	0	0.674121	0	<= 0.05	Elong-7-Cortex	Cortex	Meristem	0.546657	T4	non_branch	Cortex	Cortex	Unknown	<= 0.01	<= 0.01	>= 0.6
ACCAAACGTATGGAAT_1	sc_12	18340	3765	15823	3522	2517	1016	0.926936	0.087241	18945	3765	16439	3522	2513	1016	hair cells	Maturation	0.669364	0.534174	hair cells	Maturation	0.619862	0.526873	Hair Cell	Mat-10	0.688533	0.51839	Cortex	Mat-10	0.672169	0.545443	Trichoblast	0.174379	0.006	0.948583	0.264943	> 0.05	Mat-10-Trichoblast	Trichoblast	Maturation	0.77359	T8	B1	Trichoblast	Trichoblast	Unknown	> 0.01	<= 0.01	>= 0.6
ACCAAACGTCACGACC_1	sc_12	27293	4455	23718	4213	3575	1269	0.608215	0.0806067	20130	4452	17608	4205	2802	1263	hair cells	Maturation	0.679281	0.487625	hair cells	Maturation	0.601009	0.486479	Hair Cell	Mat-10	0.67233	0.490755	Hair Cell	Mat-10	0.636047	0.565193	Trichoblast	0.797204	0	0.994649	0	<= 0.05	Mat-10-Trichoblast	Trichoblast	Maturation	0.885969	T9	B1	Trichoblast	Trichoblast	Unknown	<= 0.01	<= 0.01	>= 0.6
ACCAAACTCAACCCGG_1	sc_12	25209	5488	22220	5168	2989	1404	0.844936	0.115038	20256	5488	17733	5168	2757	1404	phloem pole pericycle	Elongation	0.524835	0.351342	phloem pole pericycle	Elongation	0.523689	0.372766	Phloem Pole Pericycle	Mat-11	0.559375	0.404146	Phloem Pole Pericycle	Elong-8	0.579783	0.476194	Phloem_Pole_Pericycle	0.0571533	0.425	0.686073	1	> 0.05	Elong-8-Procambium	Procambium	Maturation	0.400152	T3	B2	Procambium	Procambium	Procambium	> 0.01	<= 0.01	< 0.6
ACCAAACTCCACGTCT_1	sc_12	5137	2298	4376	2115	761	512	2.14133	0	17847	3422	15368	3157	2027	648	phloem pole pericycle	Elongation	0.51962	0.518866	phloem pole pericycle	Elongation	0.540032	0.525281	Xylem Pole Pericycle	Elong-7	0.592165	0.553918	Xylem Pole Pericycle	Elong-7	0.56476	0.554367	Developing_Cortex	0.00979869	0.677	0.443463	1	> 0.05	Unknown	Xylem Pole Pericycle	Elongation	0.491682	T4	non_branch	Phloem Pole Pericycle	Xylem Pole Pericycle	Endodermis	> 0.01	<= 0.01	< 0.6
ACCAACAAGAACAAGG_1	sc_12	64698	7824	55245	7483	9453	2524	0.163838	0.0401867	19594	5108	16984	4692	2732	1359	hair cells	Maturation	0.568345	0.497605	hair cells	Maturation	0.517092	0.484901	Hair Cell	Mat-11	0.577293	0.516472	Hair Cell	Mat-11	0.501158	0.568877	Trichoblast	0.0412923	0.557	0.883589	1	> 0.05	Mat-11-Trichoblast	Trichoblast	Maturation	0.736915	T7	B2	Trichoblast	Trichoblast	Unknown	> 0.01	<= 0.01	< 0.6
ACCAACAAGAGATCGC_1	sc_12	11762	3622	10404	3375	1358	804	0.765176	0.0510117	18391	3622	15914	3375	2124	811	LRC & non-hair cells	Elongation	0.670923	0.332389	LRC & non-hair cells	Elongation	0.630186	0.33034	Non-Hair Cell	Meri-5	0.633923	0.312144	Non-Hair Cell	Mat-11	0.61372	0.411263	Columella	0.004202	0.887	0.376486	1	> 0.05	Unknown	Lateral Root Cap	Proximal Lateral Root Cap	0.507785	T4	non_branch	Root Cap	Root Cap	Unknown	> 0.01	<= 0.01	>= 0.6
ACCAACAAGGTAGCAC_1	sc_12	26643	5880	23275	5511	3368	1573	1.70777	0.356566	20323	5879	17791	5510	2862	1573	matured cortex	Elongation	0.757873	0.443254	matured cortex	Elongation	0.737514	0.506332	Cortex	Elong-7	0.738041	0.412863	Cortex	Elong-7	0.791934	0.488118	Mature_Cortex	0.298684	0	0.596817	0	<= 0.05	Elong-7-Cortex	Cortex	Elongation	0.522401	T4	non_branch	Cortex	Cortex	Unknown	<= 0.01	<= 0.01	>= 0.6
ACCAACAAGTGAGGCT_1	sc_12	7430	1704	6689	1578	741	389	1.29206	0.0403769	17113	2636	14917	2402	1963	617	hair cells	Elongation	0.505305	0.391908	hair cells	Elongation	0.438186	0.309702	Hair Cell	Mat-10	0.50955	0.377978	Cortex	Mat-11	0.320652	0.341568	Developing_Cortex	0.00526464	0.603	0.722397	1	> 0.05	Unknown	Lateral Root Cap	Distal Lateral Root Cap	0.76403	T7	non_branch	Root Cap	Root Cap	Lateral Root Cap	> 0.01	<= 0.01	< 0.6
ACCAACACAGGTTCGC_1	sc_12	6569	2563	5690	2359	879	567	1.29396	0.258791	17977	3343	15563	3099	2094	676	phloem pole pericycle	Elongation	0.499587	0.477793	phloem pole pericycle	Elongation	0.554148	0.471932	Phloem [SUC2]	Elong-7	0.482913	0.49301	Xylem Pole Pericycle	Elong-8	0.5812	0.554884	Phloem_Pole_Pericycle	0.0114459	0.686	0.791722	1	> 0.05	Elong-8-Procambium	Procambium	Elongation	0.56238	T5	B1	Procambium	Procambium	Phloem	> 0.01	<= 0.01	< 0.6
ACCAACACAGTTTGGT_1	sc_12	17982	5192	15144	4850	2838	1355	0.550551	0.378156	18693	5192	16132	4850	2687	1355	hair cells	Elongation	0.644341	0.55545	hair cells	Elongation	0.629386	0.557821	Hair Cell	Meri-5	0.70705	0.559376	Hair Cell	Meri-5	0.682767	0.542601	Atrichoblast	0.0406614	0.492	0.753769	1	> 0.05	Meri-5-Trichoblast	Trichoblast	Meristem	0.415732	T3	non_branch	Trichoblast	Trichoblast	Pericycle	> 0.01	<= 0.01	>= 0.6
ACCAACAGTAGATTAG_1	sc_12	18595	3701	16586	3482	2009	843	0.360312	0.0860446	19011	3701	16673	3482	2271	843	hair cells	Maturation	0.703355	0.523674	hair cells	Maturation	0.674937	0.508664	Hair Cell	Mat-10	0.69894	0.428548	Cortex	Mat-10	0.694689	0.465783	Atrichoblast	0.0478651	0.009	0.332997	0.315379	> 0.05	Mat-10-Atrichoblast	Atrichoblast	Elongation	0.86154	T9	B2	Quiescent Center	Atrichoblast	Unknown	> 0.01	<= 0.01	>= 0.6
ACCAACAGTCGCACGT_1	sc_12	11473	3568	10057	3341	1416	826	0.89776	0.2702	18442	3568	15936	3344	2132	834	endodermis & QC cells	Elongation	0.632556	0.446576	endodermis & QC cells	Elongation	0.667941	0.499958	Endodermis	Elong-7	0.599441	0.415931	Endodermis	Elong-8	0.697077	0.538738	Endodermis	0.183597	0.014	0.881667	0.527222	> 0.05	Elong-8-Endodermis	Endodermis	Elongation	0.44171	T3	B1	Endodermis	Endodermis	Endodermis	> 0.01	<= 0.01	>= 0.6
ACCAACAGTTACCTTT_1	sc_12	12031	3453	10719	3246	1312	763	0.748067	0.0415593	18188	3453	15786	3246	2095	783	LRC & non-hair cells	Elongation	0.536714	0.332935	LRC & non-hair cells	Elongation	0.533483	0.328818	Non-Hair Cell	Meri-6	0.495923	0.268889	LRC	Mat-11	0.496763	0.367385	Maturing_Xylem	0.0741528	0.129	0.575427	1	> 0.05	Unknown	Lateral Root Cap	Proximal Lateral Root Cap	0.539912	T4	non_branch	Root Cap	Root Cap	Unknown	> 0.01	<= 0.01	< 0.6
ACCAACATCTTGGGCG_1	sc_12	21490	5386	18815	5006	2675	1378	0.511866	0	20139	5386	17609	5006	2632	1378	phloem pole pericycle	Elongation	0.607146	0.281225	phloem pole pericycle	Maturation	0.595878	0.296301	Phloem Pole Pericycle	Mat-11	0.659935	0.369348	Phloem Pole Pericycle	Elong-8	0.686128	0.445334	Phloem_Pole_Pericycle	0.423632	0	0.812029	0	<= 0.05	Unknown	Phloem Pole Pericycle	Maturation	0.383033	T2	B2	Phloem Pole Pericycle	Xylem Pole Pericycle	Pericycle	<= 0.01	<= 0.01	< 0.6
ACCACAAAGCGACATG_1	sc_12	9646	2276	8726	2123	920	485	1.2233	0.020734	18032	2528	15557	2246	2118	623	hair cells	Elongation	0.536338	0.358983	hair cells	Elongation	0.470588	0.32013	Hair Cell	Mat-10	0.554111	0.342997	Cortex	Mat-11	0.409505	0.415417	Maturing_Xylem	0.0349441	0.224	0.338486	1	> 0.05	Unknown	Lateral Root Cap	Distal Lateral Root Cap	0.750856	T7	non_branch	Root Cap	Root Cap	Lateral Root Cap	> 0.01	<= 0.01	< 0.6
ACCACAAAGGCGAACT_1	sc_12	41456	5903	36100	5597	5356	1699	0.164029	0.0554805	19792	4725	17266	4408	2976	1508	hair cells	Maturation	0.651453	0.488475	hair cells	Maturation	0.583616	0.459965	Hair Cell	Mat-10	0.693601	0.43528	Hair Cell	Mat-10	0.597369	0.503118	Atrichoblast	0.0530048	0.029	0.31673	0.821505	> 0.05	Mat-10-Atrichoblast	Atrichoblast	Elongation	0.762819	T7	B2	Atrichoblast	Atrichoblast	Atrichoblast	> 0.01	<= 0.01	< 0.6
ACCACAAAGTCTTCCC_1	sc_12	10803	2852	9398	2649	1405	732	1.4533	0.277701	18719	2863	16177	2664	2163	738	phloem pole pericycle	Elongation	0.599211	0.434735	phloem pole pericycle	Elongation	0.610887	0.449121	Xylem Pole Pericycle	Elong-7	0.579881	0.4613	Xylem Pole Pericycle	Elong-8	0.645906	0.557314	Phloem_Pole_Pericycle	0.0612842	0.124	0.750361	1	> 0.05	Elong-8-Procambium	Procambium	Elongation	0.683416	T6	B1	Procambium	Procambium	Unknown	> 0.01	<= 0.01	>= 0.6
ACCACAACAAGTAGTA_1	sc_12	30512	5258	26338	4939	4174	1434	0.081935	0.0688254	19979	5082	17496	4766	2840	1373	hair cells	Maturation	0.664525	0.496468	hair cells	Maturation	0.581989	0.478797	Hair Cell	Mat-10	0.669274	0.444167	Cortex	Mat-11	0.570406	0.511812	Trichoblast	0.076843	0.237	0.866109	1	> 0.05	Mat-11-Trichoblast	Trichoblast	Maturation	0.758558	T7	B2	Trichoblast	Trichoblast	Trichoblast	> 0.01	<= 0.01	< 0.6
ACCACAACATGTCAGT_1	sc_12	8828	2569	7964	2376	864	534	0.84957	0.0453104	18252	2934	15892	2644	2077	681	hair cells	Elongation	0.533127	0.352077	columella	Maturation	0.491909	0.327221	Non-Hair Cell	Mat-11	0.555996	0.393367	Columella	Mat-11	0.432588	0.458509	Columella	0.00666001	0.748	0.638083	1	> 0.05	Unknown	Columella	Distal Columella	0.702294	T7	non_branch	Root Cap	Columella	Unknown	> 0.01	<= 0.01	< 0.6
ACCACAAGTAGCTCGC_1	sc_12	24215	5362	21361	5065	2854	1282	1.06546	0.169317	20234	5361	17756	5064	2687	1282	phloem pole pericycle	Elongation	0.597987	0.380073	phloem pole pericycle	Elongation	0.59191	0.37901	Phloem Pole Pericycle	Elong-7	0.622352	0.424483	Phloem Pole Pericycle	Elong-8	0.613307	0.527095	Phloem_Pole_Pericycle	0.176247	0.003	0.616095	0.123505	> 0.05	Elong-8-Procambium	Procambium	Maturation	0.417702	T3	B2	Procambium	Procambium	Unknown	> 0.01	<= 0.01	< 0.6
ACCACAAGTCACCACG_1	sc_12	23732	5299	20636	5012	3096	1424	0.632058	0.164335	20243	5297	17721	5010	2774	1424	columella	Meristem	0.515238	0.463426	columella	Meristem	0.548016	0.448198	Columella	Meri-1	0.576404	0.466208	Columella	Meri-3	0.732591	0.415191	Columella	0.162388	0.001	0.617655	0.0461708	<= 0.05	Unknown	Columella	Proximal Columella	0.140042	T0	non_branch	Columella	Columella	Unknown	> 0.01	<= 0.01	< 0.6
ACCACAAGTCAGTCGC_1	sc_12	44183	6241	38394	5906	5789	1804	0.147115	0.0294231	19391	4704	17001	4405	2923	1497	hair cells	Elongation	0.703113	0.458185	hair cells	Elongation	0.663194	0.463351	Hair Cell	Meri-6	0.703007	0.436191	Hair Cell	Elong-7	0.679786	0.456006	Atrichoblast	0.0695325	0.224	0.839354	1	> 0.05	Elong-7-Atrichoblast	Atrichoblast	Meristem	0.625993	T6	non_branch	Atrichoblast	Atrichoblast	Atrichoblast	> 0.01	<= 0.01	>= 0.6
ACCACAAGTCTCGACG_1	sc_12	10546	3732	9174	3394	1372	806	1.41286	0.606865	18312	3744	15818	3410	2094	814	matured cortex	Maturation	0.531436	0.484894	matured cortex	Maturation	0.5333	0.492195	Cortex	Mat-11	0.604604	0.461839	Cortex	Mat-11	0.598766	0.507285	Mature_Cortex	0.098762	0.006	0.464227	0.224453	> 0.05	Mat-11-Cortex	Cortex	Maturation	0.866725	T9	B2	Cortex	Cortex	Unknown	> 0.01	<= 0.01	< 0.6
ACCACAAGTGACTATC_1	sc_12	6627	1716	5885	1590	742	395	2.38419	0.0754489	18227	2708	15806	2483	2061	569	matured cortex	Elongation	0.619487	0.537179	matured cortex	Elongation	0.559145	0.494474	Cortex	Elong-7	0.677686	0.562778	Cortex	Elong-7	0.705663	0.658223	Atrichoblast	0.0430574	0.003	0.45575	0.123505	> 0.05	Elong-7-Atrichoblast	Atrichoblast	Elongation	0.889703	T9	B1	Atrichoblast	Atrichoblast	Unknown	> 0.01	<= 0.01	< 0.6
ACCACAAGTGGTAATA_1	sc_12	30897	4636	27209	4408	3688	1235	0.19743	0.0323656	19899	4436	17428	4151	2804	1222	hair cells	Maturation	0.684013	0.516696	hair cells	Maturation	0.612072	0.487025	Hair Cell	Mat-10	0.689475	0.42771	Cortex	Mat-10	0.628872	0.52256	Atrichoblast	0.0498369	0.017	0.266558	0.534727	> 0.05	Mat-10-Atrichoblast	Atrichoblast	Elongation	0.818152	T8	B2	Atrichoblast	NA	Pericycle	> 0.01	<= 0.01	>= 0.6
ACCACAAGTGTACAGG_1	sc_12	2578	1534	2227	1406	351	275	3.60745	0.310318	17073	3896	14550	3460	1821	620	matured cortex	Elongation	0.668247	0.589583	matured cortex	Elongation	0.64224	0.571586	Cortex	Elong-7	0.690794	0.513371	Cortex	Meri-5	0.709358	0.489033	Developing_Cortex	0.0265214	0.413	0.808162	1	> 0.05	Unknown	Cortex	Meristem	0.307411	T1	non_branch	Ground Tissue	Ground Tissue	Unknown	> 0.01	<= 0.01	>= 0.6
ACCACAATCATTTCGT_1	sc_12	11892	3126	10595	2919	1297	731	1.88362	0.142953	18444	3126	15986	2919	2133	748	endodermis & QC cells	Elongation	0.58261	0.451332	endodermis & QC cells	Elongation	0.632552	0.488792	Endodermis	Elong-7	0.610284	0.452713	Endodermis	Elong-7	0.691273	0.592574	Mature_Cortex	0.0722149	0.02	0.255366	0.609587	> 0.05	Elong-7-Endodermis	Endodermis	Elongation	0.651969	T6	B1	Endodermis	Endodermis	Endodermis	> 0.01	<= 0.01	>= 0.6
ACCATTTAGCTGAGCA_1	sc_12	43265	6092	37633	5776	5632	1705	0.110944	0.0531608	19829	4672	17296	4354	2964	1461	hair cells	Maturation	0.589299	0.53193	hair cells	Maturation	0.528174	0.504024	Hair Cell	Mat-10	0.568252	0.486037	Cortex	Mat-10	0.539961	0.540616	Trichoblast	0.0989173	0.109	0.90245	1	> 0.05	Mat-10-Trichoblast	Trichoblast	Maturation	0.852644	T9	B2	Trichoblast	Trichoblast	Trichoblast	> 0.01	<= 0.01	< 0.6
ACCATTTAGTAATACG_1	sc_12	56891	7306	50307	6926	6584	2134	0.268935	0.0966761	19288	4729	16724	4248	2951	1622	endodermis & QC cells	Elongation	0.573825	0.426302	endodermis & QC cells	Elongation	0.603035	0.433892	Endodermis	Elong-7	0.605961	0.41363	Endodermis	Elong-8	0.655007	0.521073	Mature_Cortex	0.0811807	0.028	0.422658	0.798063	> 0.05	Elong-8-Endodermis	Endodermis	Elongation	0.53151	T4	B2	Endodermis	Endodermis	Endodermis	> 0.01	<= 0.01	>= 0.6
ACCATTTAGTACCCTA_1	sc_12	6714	2059	5995	1903	719	442	1.71284	0.0297885	17696	3019	15441	2772	1984	646	hair cells	Elongation	0.503204	0.487524	hair cells	Elongation	0.430974	0.409512	Hair Cell	Mat-11	0.524104	0.438212	Cortex	Mat-11	0.431919	0.465806	Developing_Cortex	0.00526464	0.711	0.633692	1	> 0.05	Unknown	Columella	Distal Columella	0.784314	T8	non_branch	Root Cap	Columella	Lateral Root Cap	> 0.01	<= 0.01	< 0.6
ACCATTTCAAATCAAG_1	sc_12	17156	4255	14828	3993	2328	1081	0.472138	0.15155	18675	4254	16220	3992	2374	1081	phloem pole pericycle	Elongation	0.697374	0.363101	phloem pole pericycle	Elongation	0.687608	0.391556	Phloem Pole Pericycle	Elong-8	0.633138	0.426899	Phloem Pole Pericycle	Elong-8	0.627422	0.60696	Phloem_Pole_Pericycle	0.146372	0.001	0.217563	0.0461708	<= 0.05	Elong-8-Metaphloem & Companion Cell	Phloem Pole Pericycle	Elongation	0.603778	T5	B1	Metaphloem & Companion Cell	Metaphloem & Companion Cell	Unknown	> 0.01	<= 0.01	>= 0.6
ACCATTTCAGACGCTC_1	sc_12	14730	4058	12965	3798	1765	915	0.930075	0.190088	18422	4058	15973	3798	2206	915	phloem pole pericycle	Elongation	0.591997	0.360944	phloem pole pericycle	Elongation	0.59259	0.376608	Phloem [S32]	Elong-7	0.508475	0.364049	Phloem Pole Pericycle	Elong-8	0.506878	0.474603	Meristematic_Xylem	0.00127288	0.936	1	1	> 0.05	Elong-8-Procambium	Procambium	Elongation	0.533171	T4	B2	Procambium	Procambium	Unknown	> 0.01	<= 0.01	< 0.6
ACCATTTCATTGCCGG_1	sc_12	97543	9433	80640	8987	16903	3112	0.51772	0.121997	19598	5140	17233	4764	2722	1066	LRC & non-hair cells	Meristem	0.521897	0.764994	columella	Meristem	0.556389	0.742666	Non-Hair Cell	Meri-3	0.615292	0.671329	Non-Hair Cell	Meri-3	0.762042	0.778622	Atrichoblast	0.067616	0.019	0.768813	0.584888	> 0.05	Meri-3-Atrichoblast	Atrichoblast	Meristem	0.0425325	T0	non_branch	Atrichoblast	Trichoblast	Unknown	> 0.01	<= 0.01	< 0.6
ACCATTTCATTGGGAG_1	sc_12	43285	6252	37708	5902	5577	1738	0.17558	0.0415848	19495	4751	17067	4430	2921	1481	hair cells	Maturation	0.649179	0.434822	hair cells	Elongation	0.612795	0.454116	Hair Cell	Mat-10	0.683061	0.402732	Cortex	Mat-10	0.630459	0.498807	Atrichoblast	0.0168883	0.753	0.750022	1	> 0.05	Mat-10-Atrichoblast	Atrichoblast	Elongation	0.784112	T8	B2	Atrichoblast	Atrichoblast	Pericycle	> 0.01	<= 0.01	>= 0.6
ACCATTTGTGTCTTAG_1	sc_12	13531	4556	11745	4220	1786	1048	1.24159	0.206932	18155	4556	15689	4220	2143	1047	columella	Meristem	0.603834	0.563066	columella	Meristem	0.623953	0.537586	Columella	Meri-1	0.595886	0.517751	Columella	Meri-3	0.648874	0.508757	Columella	0.0939567	0.011	0.41383	0.372999	> 0.05	Unknown	Columella	Proximal Columella	0.146928	T0	non_branch	Columella	Columella	Procambium	> 0.01	<= 0.01	>= 0.6
ACCATTTTCAAAGACA_1	sc_12	4916	1485	4481	1377	435	280	1.87144	0.0610252	17048	3198	14755	2847	1816	616	hair cells	Elongation	0.561393	0.494346	hair cells	Elongation	0.510409	0.370806	Hair Cell	Mat-10	0.630296	0.468046	Cortex	Mat-10	0.479877	0.480672	Maturing_Xylem	0.0825585	0.053	0.748913	1	> 0.05	Unknown	Lateral Root Cap	Distal Lateral Root Cap	0.783509	T8	non_branch	Root Cap	Root Cap	Unknown	> 0.01	<= 0.01	< 0.6
ACCATTTTCAGCGCGT_1	sc_12	49375	6593	42922	6249	6453	1954	0.206582	0.0506329	19546	4658	17135	4391	2946	1489	hair cells	Maturation	0.534385	0.527621	hair cells	Maturation	0.482767	0.496666	Hair Cell	Mat-10	0.533527	0.473681	Cortex	Mat-11	0.463118	0.537399	Trichoblast	0.0137279	0.836	0.763781	1	> 0.05	Mat-11-Trichoblast	Trichoblast	Maturation	0.747495	T7	B2	Trichoblast	Trichoblast	Unknown	> 0.01	<= 0.01	< 0.6
ACCATTTTCTCCTGAC_1	sc_12	3295	1590	2860	1459	435	335	0.182094	0.030349	18034	3616	15425	3217	1870	617	matured cortex	Elongation	0.48633	0.490144	phloem pole pericycle	Elongation	0.527491	0.485846	Cortex	Elong-7	0.580547	0.555856	Xylem Pole Pericycle	Elong-8	0.680834	0.593398	Mature_Cortex	0.0096282	0.771	0.408595	1	> 0.05	Elong-8-Procambium	Procambium	Elongation	0.642581	T6	B1	Xylem Pole Pericycle	Procambium	Unknown	> 0.01	<= 0.01	< 0.6
ACCCAAAAGAATTGTG_1	sc_12	10520	3797	9061	3533	1459	866	0.865019	0.180608	18331	3820	15830	3559	2120	868	non-hair cells	Meristem	0.611453	0.506577	columella	Meristem	0.571222	0.498663	Non-Hair Cell	Meri-5	0.65148	0.459709	Non-Hair Cell	Meri-3	0.604974	0.484776	Developing_Cortex	0.00781544	0.812	0.360243	1	> 0.05	Columella_3	Lateral Root Cap	Proximal Lateral Root Cap	0.352338	T2	non_branch	Root Cap	Root Cap	Columella	> 0.01	<= 0.01	< 0.6
ACCCAAAAGTCAGGGT_1	sc_12	16601	5002	14464	4663	2137	1149	0.873441	0.120475	18442	5002	16009	4663	2271	1149	columella	Meristem	0.611864	0.553455	columella	Meristem	0.634958	0.520629	Non-Hair Cell	Meri-2	0.650415	0.484213	Columella	Meri-3	0.64657	0.470918	Columella	0.004202	0.942	0.335914	1	> 0.05	Unknown	Lateral Root Cap	Proximal Lateral Root Cap	0.213768	T1	non_branch	Root Cap	Root Cap	Lateral Root Cap	> 0.01	<= 0.01	>= 0.6
ACCCAAAAGTCATGAA_1	sc_12	26754	4497	23738	4227	3016	1196	0.441056	0.0373776	20578	4497	18094	4219	2757	1194	matured xylem pole	Maturation	0.621945	0.275838	matured xylem pole	Maturation	0.738605	0.245477	Mat.Xylem	Mat-10	0.672756	0.309099	Mat.Xylem	Elong-8	0.825349	0.33541	Maturing_Xylem	3.35195	0	0.969418	0	<= 0.05	Elong-8-Protoxylem	Protoxylem	Maturation	0.93656	T9	B2	Protoxylem	Protoxylem	Unknown	<= 0.01	<= 0.01	>= 0.6
ACCCAAACAGTACTAC_1	sc_12	3583	1772	3056	1627	527	373	0.753558	0	17834	3589	15230	3256	1940	603	matured cortex	Elongation	0.487531	0.477473	phloem pole pericycle	Elongation	0.51528	0.477587	Endodermis	Mat-11	0.544049	0.509045	Xylem Pole Pericycle	Elong-8	0.648324	0.585962	Endodermis	0.169515	0.019	0.543124	0.671141	> 0.05	Unknown	Xylem Pole Pericycle	Elongation	0.639092	T6	B1	Xylem Pole Pericycle	Xylem Pole Pericycle	Atrichoblast	> 0.01	<= 0.01	< 0.6
ACCCAAACATGGGTCC_1	sc_12	7808	2596	6890	2422	918	592	1.08863	0.204918	18311	3062	15944	2871	2120	685	endodermis & QC cells	Elongation	0.572361	0.508943	endodermis & QC cells	Elongation	0.6251	0.534529	Endodermis	Elong-7	0.632043	0.466975	Endodermis	Elong-8	0.702299	0.562337	Endodermis	0.0968706	0.089	0.727126	1	> 0.05	Elong-8-Endodermis	Endodermis	Elongation	0.725432	T7	B1	Endodermis	Endodermis	Unknown	> 0.01	<= 0.01	>= 0.6
ACCCAAAGTAGAAACT_1	sc_12	13033	4272	11241	3996	1792	981	0.851684	0.0690555	18329	4272	15851	3996	2179	981	columella	Meristem	0.657073	0.513201	columella	Meristem	0.672278	0.503883	Columella	Meri-2	0.630828	0.489199	Columella	Meri-3	0.682754	0.480689	Columella	0.0522585	0.386	0.631447	1	> 0.05	Unknown	Lateral Root Cap	Proximal Lateral Root Cap	0.295111	T1	non_branch	Root Cap	Root Cap	Lateral Root Cap	> 0.01	<= 0.01	>= 0.6
ACCCAAATCCACGTAA_1	sc_12	46918	6682	40472	6293	6446	2015	0.277079	0.095912	19454	4844	17086	4586	2981	1568	hair cells	Maturation	0.700479	0.504233	hair cells	Maturation	0.614923	0.497142	Hair Cell	Mat-10	0.695501	0.47982	Cortex	Mat-10	0.612855	0.503968	Trichoblast	0.108341	0.023	0.556863	0.683027	> 0.05	Mat-10-Trichoblast	Trichoblast	Maturation	0.737731	T7	B2	Trichoblast	Trichoblast	Trichoblast	> 0.01	<= 0.01	>= 0.6
ACCCAAATCTCGACGG_1	sc_12	123826	9375	103721	8991	20105	3285	0.105794	0.062184	19133	4845	16709	4455	2660	1155	hair cells	Meristem	0.626186	0.598818	hair cells	Meristem	0.5897	0.59173	Hair Cell	Meri-5	0.671202	0.612426	Hair Cell	Meri-3	0.723641	0.62014	Atrichoblast	0.00752586	0.89	0.909794	1	> 0.05	Meri-3-Trichoblast	Trichoblast	Meristem	0.216158	T1	non_branch	Trichoblast	Trichoblast	Unknown	> 0.01	<= 0.01	< 0.6
ACCCAAATCTTGGATG_1	sc_12	22535	4258	19640	3995	2895	1112	0.310628	0.0754382	20001	4255	17483	3992	2676	1112	hair cells	Maturation	0.571732	0.464005	hair cells	Maturation	0.523186	0.460027	Hair Cell	Mat-9	0.588866	0.475539	Hair Cell	Mat-10	0.551621	0.561763	Trichoblast	0.659027	0	0.986028	0	<= 0.05	Mat-10-Trichoblast	Trichoblast	Maturation	0.838804	T9	B1	Trichoblast	Trichoblast	Trichoblast	<= 0.01	<= 0.01	< 0.6
ACCCTCAAGACGGTTG_1	sc_12	14660	3430	12877	3211	1783	855	1.81446	0.143247	18593	3430	16150	3211	2215	855	matured cortex	Elongation	0.769252	0.484016	matured cortex	Elongation	0.725491	0.524469	Cortex	Elong-7	0.791822	0.458846	Cortex	Elong-7	0.839959	0.541252	Mature_Cortex	0.351112	0	0.888401	0	<= 0.05	Elong-7-Cortex	Cortex	Elongation	0.789335	T8	B1	Cortex	Cortex	Cortex	<= 0.01	<= 0.01	>= 0.6
ACCCTCAAGCCAACCC_1	sc_12	27346	5700	23738	5352	3608	1525	0.354714	0.117019	20225	5699	17746	5350	2858	1518	matured cortex	Maturation	0.690158	0.485665	hair cells	Maturation	0.643553	0.490652	Cortex	Mat-11	0.735838	0.467291	Cortex	Mat-10	0.696078	0.53745	Mature_Cortex	0.206275	0	0.614706	0	<= 0.05	Mat-10-Atrichoblast	Atrichoblast	Maturation	0.655463	T6	B1	Procambium	Atrichoblast	Cortex	<= 0.01	<= 0.01	>= 0.6
ACCCTCAAGTTGAAGT_1	sc_12	2941	1515	2577	1399	364	292	1.32608	0.034002	17661	3768	15129	3332	1808	641	matured cortex	Elongation	0.443333	0.500487	phloem pole pericycle	Elongation	0.487135	0.471501	Cortex	Elong-7	0.520785	0.52453	Xylem Pole Pericycle	Elong-8	0.532347	0.574085	Phloem_Pole_Pericycle	0.0260101	0.51	0.367626	1	> 0.05	Elong-8-Procambium	Procambium	Elongation	0.850867	T9	B1	NA	Procambium	Unknown	> 0.01	<= 0.01	< 0.6
ACCCTCACACGTCATA_1	sc_12	48286	7157	42536	6786	5750	2021	0.494967	0.107692	19508	5042	17074	4700	3029	1705	phloem pole pericycle	Elongation	0.661107	0.369422	phloem pole pericycle	Elongation	0.634639	0.376328	Phloem Pole Pericycle	Elong-7	0.636532	0.405633	Phloem Pole Pericycle	Elong-8	0.599913	0.526235	Phloem_Pole_Pericycle	0.0405416	0.545	0.616399	1	> 0.05	Elong-8-Procambium	Procambium	Elongation	0.433459	T3	B2	Procambium	Procambium	Unknown	> 0.01	<= 0.01	>= 0.6
ACCCTCACAGCGAACA_1	sc_12	13038	4402	11226	4108	1812	1008	1.06611	0.191747	18320	4402	15816	4108	2180	1008	LRC & non-hair cells	Meristem	0.632017	0.531793	columella	Meristem	0.611729	0.518561	Non-Hair Cell	Meri-2	0.619611	0.493575	Non-Hair Cell	Meri-3	0.70423	0.512643	Atrichoblast	0.0140485	0.726	0.561554	1	> 0.05	Unknown	Lateral Root Cap	Proximal Lateral Root Cap	0.342166	T2	non_branch	Root Cap	Root Cap	Unknown	> 0.01	<= 0.01	>= 0.6
ACCCTCACAGCGGTCT_1	sc_12	6727	2003	6137	1862	590	394	3.76096	0.0891928	17666	3013	15471	2738	1898	655	matured cortex	Elongation	0.476465	0.451025	hair cells	Elongation	0.374128	0.348897	Cortex	Mat-11	0.536546	0.40347	Columella	Mat-10	0.396649	0.426554	Maturing_Xylem	0.0265145	0.453	0.522941	1	> 0.05	Unknown	Columella	Distal Columella	0.882488	T9	non_branch	Root Cap	Columella	Unknown	> 0.01	<= 0.01	< 0.6
ACCCTCACATCGATGT_1	sc_12	24444	5661	21367	5288	3077	1452	0.552283	0.143184	20326	5661	17801	5288	2776	1452	phloem pole pericycle	Elongation	0.692874	0.308418	phloem pole pericycle	Elongation	0.665743	0.321263	Phloem Pole Pericycle	Elong-7	0.66108	0.388458	Phloem Pole Pericycle	Elong-8	0.678047	0.503444	Phloem_Pole_Pericycle	0.383811	0	0.731376	0	<= 0.05	Elong-8-Phloem Pole Pericycle	Phloem Pole Pericycle	Elongation	0.333614	T2	B2	Phloem Pole Pericycle	Phloem Pole Pericycle	Unknown	<= 0.01	<= 0.01	>= 0.6
ACCCTCACATGCCATA_1	sc_12	15664	4626	13406	4288	2258	1178	0.861849	0.242594	18345	4625	15897	4287	2324	1178	matured endodermis	Maturation	0.593756	0.482698	matured endodermis	Maturation	0.623809	0.463079	Endodermis	Mat-11	0.569393	0.44973	Endodermis	Mat-10	0.615004	0.516439	Endodermis	0.84302	0	0.977153	0	<= 0.05	Mat-10-Endodermis	Endodermis	Maturation	0.787073	T8	B2	Endodermis	Endodermis	Unknown	<= 0.01	<= 0.01	>= 0.6
ACCCTCAGTGTTCAGT_1	sc_12	32439	6305	28204	5948	4235	1716	0.681279	0.141805	20349	6000	17850	5622	2934	1645	protophloem & metaphloem	Elongation	0.549055	0.341187	phloem & companion cells	Elongation	0.497041	0.355897	Phloem [S32]	Meri-5	0.462149	0.414062	Phloem [S32]	Elong-7	0.355732	0.452041	Phloem_Pole_Pericycle	0.0170051	0.897	0.734708	1	> 0.05	Elong-7-Procambium	Procambium	Meristem	0.498836	T4	non_branch	Procambium	Procambium	Unknown	> 0.01	<= 0.01	< 0.6
ACCCTCATCCTTCAGC_1	sc_12	16268	4979	13884	4649	2384	1264	1.01426	0.147529	18362	4978	15908	4648	2393	1264	columella	Meristem	0.612435	0.567269	columella	Meristem	0.65489	0.556699	Columella	Meri-2	0.625533	0.533884	Columella	Meri-3	0.630651	0.524992	Columella	0.037818	0.577	0.654069	1	> 0.05	Unknown	Lateral Root Cap	Proximal Lateral Root Cap	0.293415	T1	non_branch	Root Cap	Root Cap	Unknown	> 0.01	<= 0.01	>= 0.6
ACCCTCATCGACGTCG_1	sc_12	6326	2446	5610	2277	716	468	2.33955	0.205501	17871	3286	15513	3033	1997	640	matured cortex	Elongation	0.425131	0.52719	phloem pole pericycle	Elongation	0.423003	0.519695	Cortex	Elong-7	0.453718	0.532166	Cortex	Elong-7	0.423555	0.61291	Endodermis	0.00445828	0.857	0.4551	1	> 0.05	Elong-7-Procambium	Procambium	Elongation	0.693269	T6	B1	Procambium	Procambium	Atrichoblast	> 0.01	<= 0.01	< 0.6
ACCCTCATCGCATAGT_1	sc_12	32858	4586	29013	4333	3845	1256	0.240429	0.0426076	20374	4178	17898	3874	2812	1220	hair cells	Maturation	0.589019	0.364749	hair cells	Maturation	0.529932	0.35663	Hair Cell	Mat-9	0.569903	0.392581	Hair Cell	Mat-9	0.563176	0.496379	Trichoblast	1.25875	0	0.990322	0	<= 0.05	Mat-9-Trichoblast	Trichoblast	Maturation	0.799389	T8	B1	Trichoblast	Trichoblast	Unknown	<= 0.01	<= 0.01	< 0.6
ACCCTCATCGGACAAG_1	sc_12	5498	2318	4635	2122	863	520	1.80065	0.454711	17806	3467	15298	3212	2107	640	developing cortex	Elongation	0.452991	0.476679	phloem pole pericycle	Elongation	0.466964	0.479149	Cortex	Mat-11	0.538376	0.439388	Xylem Pole Pericycle	Meri-3	0.661452	0.54048	Maturing_Xylem	0.0321728	0.545	0.460848	1	> 0.05	Unknown	Xylem Pole Pericycle	Meristem	0.393201	T2	non_branch	Quiescent Center	Xylem Pole Pericycle	Phloem	> 0.01	<= 0.01	< 0.6
ACCCTTGAGAATGTTG_1	sc_12	20801	5060	18081	4758	2720	1247	0.721119	0.211528	19881	5059	17369	4757	2638	1247	phloem pole pericycle	Elongation	0.715676	0.361472	phloem pole pericycle	Elongation	0.693165	0.400395	Phloem Pole Pericycle	Elong-8	0.676783	0.424717	Phloem Pole Pericycle	Elong-8	0.637565	0.551719	Phloem_Pole_Pericycle	0.133962	0.071	0.872469	1	> 0.05	Unknown	Procambium	Elongation	0.370007	T2	B1	Xylem Pole Pericycle	Xylem Pole Pericycle	Pericycle	> 0.01	<= 0.01	>= 0.6
ACCCTTGAGCATCCCG_1	sc_12	9307	2832	8320	2610	987	620	1.61169	0.053723	18313	3089	15880	2761	2138	720	hair cells	Elongation	0.512369	0.338278	columella	Maturation	0.469069	0.302967	Hair Cell	Mat-11	0.537034	0.341446	Columella	Mat-11	0.460886	0.428883	Columella	0.0382402	0.083	0.418028	1	> 0.05	Unknown	Columella	Distal Columella	0.707422	T7	non_branch	Root Cap	Columella	Lateral Root Cap	> 0.01	<= 0.01	< 0.6
ACCCTTGAGCTCTGTA_1	sc_12	3430	1765	2938	1607	492	363	0.90379	0.553936	17429	3741	14849	3357	1866	624	matured cortex	Elongation	0.406111	0.538603	matured xylem pole	Elongation	0.399893	0.494274	Cortex	Elong-7	0.478626	0.522522	Endodermis	Elong-8	0.48608	0.556616	Meristematic_Xylem	0.135686	0.015	0.823327	0.554906	> 0.05	Unknown	Protoxylem	Elongation	0.787811	T8	B1	Procambium	Protoxylem	Unknown	> 0.01	<= 0.01	< 0.6
ACCCTTGAGGTCATCT_1	sc_12	26382	5814	23134	5474	3248	1487	0.591312	0.109923	20278	5814	17766	5474	2808	1487	phloem pole pericycle	Elongation	0.702468	0.325236	phloem pole pericycle	Elongation	0.689903	0.368066	Phloem Pole Pericycle	Mat-11	0.637478	0.384563	Phloem Pole Pericycle	Elong-8	0.669385	0.548839	Phloem_Pole_Pericycle	0.176354	0.038	0.943013	1	> 0.05	Elong-8-Procambium	Procambium	Elongation	0.418046	T3	B2	Procambium	Procambium	Procambium	> 0.01	<= 0.01	>= 0.6
ACCCTTGAGTCACGCC_1	sc_12	68193	7328	58717	6986	9476	2410	0.199434	0.089452	19151	4671	16606	4249	2624	1256	hair cells	Elongation	0.718378	0.4887	hair cells	Elongation	0.650791	0.497845	Hair Cell	Elong-7	0.722668	0.472413	Hair Cell	Elong-7	0.708739	0.487412	Trichoblast	0.0366076	0.542	1	1	> 0.05	Elong-7-Trichoblast	Trichoblast	Elongation	0.661757	T6	B2	Trichoblast	Trichoblast	Atrichoblast	> 0.01	<= 0.01	>= 0.6
ACCCTTGCACGCGTCA_1	sc_12	12004	2759	10546	2599	1458	659	1.44952	0.174942	18517	2759	16086	2599	2169	662	matured cortex	Maturation	0.702314	0.54726	matured cortex	Maturation	0.651153	0.53491	Cortex	Mat-10	0.751688	0.52085	Cortex	Mat-10	0.757682	0.585468	Mature_Cortex	0.17132	0	0.865929	0	<= 0.05	Mat-10-Cortex	Cortex	Maturation	0.886483	T9	B1	Cortex	Cortex	Procambium	<= 0.01	<= 0.01	>= 0.6
ACCCTTGCAGAACATA_1	sc_12	16168	3771	14296	3517	1872	945	0.50099	0.129886	18568	3770	16159	3516	2210	944	endodermis & QC cells	Elongation	0.592061	0.493982	endodermis & QC cells	Elongation	0.634908	0.528547	Endodermis	Elong-7	0.639951	0.498137	Endodermis	Elong-7	0.716517	0.596471	Endodermis	0.105386	0.093	0.728717	1	> 0.05	Elong-7-Endodermis	Endodermis	Elongation	0.525021	T4	B1	Endodermis	Endodermis	Unknown	> 0.01	<= 0.01	>= 0.6
ACCCTTGCAGACCAAG_1	sc_12	18966	4897	16329	4609	2637	1256	0.701255	0.147633	19053	4897	16491	4609	2604	1256	LRC & non-hair cells	Meristem	0.60508	0.521004	LRC & non-hair cells	Meristem	0.608412	0.519137	Non-Hair Cell	Meri-2	0.621971	0.48684	Non-Hair Cell	Meri-3	0.710444	0.521987	Atrichoblast	0.047081	0.375	0.721619	1	> 0.05	Unknown	Lateral Root Cap	Proximal Lateral Root Cap	0.290032	T1	non_branch	Root Cap	Root Cap	Lateral Root Cap	> 0.01	<= 0.01	>= 0.6
ACCCTTGCAGTCAACT_1	sc_12	13430	4037	11722	3747	1708	956	1.07967	0.0893522	18411	4037	15944	3747	2158	956	LRC & non-hair cells	Meristem	0.532812	0.415988	columella	Meristem	0.572435	0.403031	Non-Hair Cell	Meri-1	0.553964	0.456541	Columella	Meri-5	0.561299	0.386687	Maturing_Xylem	0.0076803	0.851	0.447236	1	> 0.05	Unknown	Columella	Distal Columella	0.340717	T2	non_branch	Root Cap	Root Cap	Unknown	> 0.01	<= 0.01	< 0.6
ACCCTTGCAGTGACCC_1	sc_12	45163	7493	38986	7101	6177	2255	0.50041	0.214778	20125	5847	17652	5515	3095	1842	columella	Meristem	0.593141	0.466538	columella	Meristem	0.573996	0.421406	Columella	Meri-1	0.629362	0.503867	Columella	Meri-1	0.741088	0.435759	Columella	0.192994	0	0.671956	0	<= 0.05	Columella_6	Columella	Distal Columella	0.151831	T0	non_branch	Columella	Columella	Columella	<= 0.01	<= 0.01	< 0.6
ACCCTTGGTACGCGTC_1	sc_12	32974	5718	29461	5373	3513	1421	0.342694	0.0636865	20393	5281	17851	4830	2846	1418	matured xylem pole	Maturation	0.588363	0.200281	matured xylem pole	Maturation	0.551439	0.226868	Mat.Xylem	Elong-7	0.576058	0.261868	Mat.Xylem	Elong-8	0.572134	0.380161	Maturing_Xylem	0.375218	0	0.741	0	<= 0.05	Elong-8-Protoxylem	Protoxylem	Elongation	0.757185	T7	B2	Protoxylem	Protoxylem	Xylem	<= 0.01	<= 0.01	< 0.6
ACCCTTGGTCAGACTT_1	sc_12	13158	3792	11480	3546	1678	945	0.843593	0.129199	18458	3792	15999	3546	2153	945	endodermis & QC cells	Elongation	0.503297	0.517872	endodermis & QC cells	Elongation	0.552019	0.530213	Endodermis	Meri-6	0.522694	0.487293	Endodermis	Elong-7	0.579887	0.500618	Developing_Cortex	0.0589734	0.136	0.696008	1	> 0.05	Unknown	Endodermis	Elongation	0.33239	T2	non_branch	Endodermis	Ground Tissue	Unknown	> 0.01	<= 0.01	< 0.6
ACCCTTGGTGACTCTA_1	sc_12	49971	7465	43085	7091	6886	2145	0.314182	0.134078	19212	5129	16906	4869	2937	1578	phloem pole pericycle	Elongation	0.671827	0.441718	phloem pole pericycle	Elongation	0.668212	0.475563	Xylem Pole Pericycle	Elong-7	0.658031	0.432831	Xylem Pole Pericycle	Elong-8	0.656457	0.570898	Phloem_Pole_Pericycle	0.176833	0.033	0.917791	1	> 0.05	Unknown	Xylem Pole Pericycle	Elongation	0.12933	T0	B1	Phloem Pole Pericycle	Xylem Pole Pericycle	Atrichoblast	> 0.01	<= 0.01	>= 0.6
ACCCTTGGTGCAATGG_1	sc_12	7795	2197	6961	2052	834	468	1.75754	0.0384862	17910	2842	15593	2624	2060	626	hair cells	Elongation	0.519208	0.414701	hair cells	Elongation	0.460032	0.3589	Non-Hair Cell	Mat-10	0.531527	0.375063	Cortex	Mat-11	0.377795	0.442438	Maturing_Xylem	0.00304325	0.841	0.674511	1	> 0.05	Unknown	Lateral Root Cap	Distal Lateral Root Cap	0.690901	T6	non_branch	Root Cap	Root Cap	Unknown	> 0.01	<= 0.01	< 0.6
ACCCTTGGTTCTAAGC_1	sc_12	8453	2386	7566	2214	887	508	1.06471	0.0473205	18140	2863	15779	2600	2106	650	hair cells	Elongation	0.570815	0.370198	hair cells	Elongation	0.514136	0.353448	Hair Cell	Mat-11	0.588773	0.36415	Hair Cell	Mat-11	0.44455	0.444183	Maturing_Xylem	0.0137668	0.564	0.632063	1	> 0.05	Unknown	Lateral Root Cap	Distal Lateral Root Cap	0.663143	T6	non_branch	Root Cap	Root Cap	Pericycle	> 0.01	<= 0.01	< 0.6
ACCCTTGTCGTAGTCA_1	sc_12	43101	5243	38381	4941	4720	1422	0.245934	0.0255214	19766	3946	17218	3602	2893	1305	hair cells	Maturation	0.647701	0.593584	hair cells	Maturation	0.596944	0.550201	Hair Cell	Mat-10	0.649797	0.46808	Cortex	Mat-10	0.610452	0.544472	Atrichoblast	0.0555412	0.008	0.236391	0.285942	> 0.05	Mat-10-Atrichoblast	Atrichoblast	Maturation	0.848699	T9	B2	Phloem Pole Pericycle	NA	Unknown	> 0.01	<= 0.01	< 0.6
ACCCTTGTCTTTCAGT_1	sc_12	134410	9806	112139	9379	22271	3419	0.120527	0.110111	19272	4853	16969	4570	2713	1075	phloem pole pericycle	Meristem	0.459655	0.616958	phloem pole pericycle	Meristem	0.443209	0.602188	Xylem Pole Pericycle	Meri-5	0.456555	0.556875	Xylem Pole Pericycle	Meri-3	0.504856	0.681627	Maturing_Xylem	0.0248653	0.854	0.458182	1	> 0.05	Meri-3-Xylem Pole Pericycle	Xylem Pole Pericycle	Meristem	0.0716194	T0	non_branch	Xylem Pole Pericycle	Xylem Pole Pericycle	Unknown	> 0.01	<= 0.01	< 0.6
ACCGTTCAGATGGCAC_1	sc_12	24850	5445	21796	5088	3054	1448	0.603622	0.144869	20207	5443	17676	5086	2766	1447	endodermis & QC cells	Elongation	0.48033	0.319922	endodermis & QC cells	Elongation	0.506153	0.348853	Endodermis	Mat-11	0.54345	0.404551	Endodermis	Mat-11	0.542691	0.455594	Endodermis	0.326143	0.003	0.628846	0.123505	> 0.05	Unknown	Lateral Root Cap	Proximal Lateral Root Cap	0.474609	T3	non_branch	Endodermis	Columella	Unknown	> 0.01	<= 0.01	< 0.6
ACCGTTCAGGGCGAGA_1	sc_12	48941	6060	42945	5782	5996	1689	0.400482	0.0245193	19639	4167	17166	3915	2923	1348	hair cells	Maturation	0.622085	0.576739	hair cells	Maturation	0.564048	0.543076	Hair Cell	Mat-10	0.626842	0.461024	Cortex	Mat-10	0.589744	0.521672	Atrichoblast	0.0285024	0.448	0.85627	1	> 0.05	Mat-10-Atrichoblast	Atrichoblast	Maturation	0.870304	T9	B2	NA	NA	Atrichoblast	> 0.01	<= 0.01	< 0.6
ACCGTTCAGTTGCGAG_1	sc_12	15258	3699	13306	3466	1952	911	1.36977	0.373575	18548	3699	16094	3466	2243	909	matured cortex	Maturation	0.728384	0.597886	matured cortex	Maturation	0.680994	0.589366	Cortex	Mat-10	0.762626	0.518792	Cortex	Mat-10	0.783397	0.559528	Mature_Cortex	0.305911	0	0.99123	0	<= 0.05	Mat-10-Cortex	Cortex	Maturation	0.796887	T8	B1	Cortex	Cortex	Cortex	<= 0.01	<= 0.01	>= 0.6
ACCGTTCCACAGAAGC_1	sc_12	9963	3411	8715	3164	1248	755	1.5959	0.401485	18218	3518	15742	3239	2056	796	matured cortex	Elongation	0.707574	0.526683	matured cortex	Elongation	0.680458	0.544136	Cortex	Meri-6	0.67164	0.412166	Cortex	Elong-7	0.691872	0.38797	Mature_Cortex	0.168389	0	0.591266	0	<= 0.05	Elong-7-Cortex	Cortex	Meristem	0.591719	T5	non_branch	Cortex	Cortex	Unknown	<= 0.01	<= 0.01	>= 0.6
ACCGTTCCAGAATGTA_1	sc_12	26765	6007	23172	5633	3593	1597	0.549225	0.156921	20462	6007	17956	5633	2888	1589	matured endodermis	Maturation	0.673398	0.471871	matured endodermis	Maturation	0.666552	0.46897	Endodermis	Mat-11	0.55821	0.419003	Endodermis	Mat-10	0.610206	0.475111	Endodermis	0.749359	0	0.963243	0	<= 0.05	Mat-10-Endodermis	Endodermis	Maturation	0.795362	T8	B2	Endodermis	Endodermis	Unknown	<= 0.01	<= 0.01	>= 0.6
ACCGTTCCATAATGAG_1	sc_12	100385	8390	88026	8058	12359	2775	0.144444	0.0577776	19348	4823	16724	4341	2661	1211	matured cortex	Elongation	0.748605	0.49395	matured cortex	Elongation	0.684665	0.516982	Cortex	Meri-6	0.725732	0.448396	Cortex	Elong-7	0.739903	0.452618	Mature_Cortex	0.19544	0	0.503025	0	<= 0.05	Elong-7-Cortex	Cortex	Meristem	0.602753	T5	non_branch	Cortex	Cortex	Cortex	<= 0.01	<= 0.01	>= 0.6
ACCGTTCGTAAGCGGT_1	sc_12	55227	7746	46143	7345	9084	2211	0.963297	0.197367	19889	4996	17729	4902	2911	1251	LRC & non-hair cells	Meristem	0.61116	0.749812	columella	Meristem	0.587827	0.754951	Non-Hair Cell	Meri-2	0.620929	0.685454	Non-Hair Cell	Meri-3	0.826015	0.786255	Atrichoblast	0.120598	0.068	0.957473	1	> 0.05	Meri-3-Atrichoblast	Atrichoblast	Meristem	0.0430857	T0	non_branch	Atrichoblast	Atrichoblast	Unknown	> 0.01	<= 0.01	< 0.6
ACCGTTCGTAGCTGAG_1	sc_12	41197	6879	35843	6475	5354	1958	0.531592	0.269437	19939	5657	17413	5240	3003	1725	phloem pole pericycle	Elongation	0.678392	0.408036	phloem pole pericycle	Elongation	0.644968	0.43928	Xylem Pole Pericycle	Elong-7	0.641992	0.358159	Xylem Pole Pericycle	Elong-8	0.647712	0.514341	Phloem_Pole_Pericycle	0.203241	0.022	0.950208	0.752591	> 0.05	Unknown	Xylem Pole Pericycle	Maturation	0.317518	T2	B2	Protoxylem	Xylem Pole Pericycle	Atrichoblast	> 0.01	<= 0.01	>= 0.6
ACCGTTCGTATGGTAA_1	sc_12	106209	9609	88373	9231	17836	3133	0.129932	0.0903878	19610	5294	17194	4931	2714	1080	LRC & non-hair cells	Meristem	0.540482	0.743261	LRC & non-hair cells	Meristem	0.538969	0.730084	Non-Hair Cell	Meri-3	0.58074	0.646025	Non-Hair Cell	Meri-3	0.751981	0.77712	Atrichoblast	0.130902	0.066	0.981108	1	> 0.05	Meri-3-Atrichoblast	Atrichoblast	Meristem	0.056956	T0	non_branch	Atrichoblast	Trichoblast	Unknown	> 0.01	<= 0.01	< 0.6
ACCGTTCTCATGAAAG_1	sc_12	49261	7114	42237	6706	7024	2188	0.15428	0.0629301	19350	4995	16995	4764	2921	1554	hair cells	Maturation	0.654055	0.463837	hair cells	Maturation	0.576951	0.463195	Hair Cell	Mat-10	0.65173	0.474319	Hair Cell	Mat-10	0.587258	0.541448	Trichoblast	0.140457	0.059	0.904579	1	> 0.05	Mat-10-Trichoblast	Trichoblast	Maturation	0.741524	T7	B2	Trichoblast	Trichoblast	Trichoblast	> 0.01	<= 0.01	< 0.6
ACCGTTCTCGTTCTAT_1	sc_12	67221	8294	58435	7903	8786	2544	0.33918	0.160664	19133	5179	16576	4672	2789	1505	phloem pole pericycle	Elongation	0.722133	0.359473	phloem pole pericycle	Elongation	0.705874	0.403228	Phloem Pole Pericycle	Elong-7	0.613664	0.433854	Phloem Pole Pericycle	Elong-8	0.645926	0.577825	Phloem_Pole_Pericycle	0.329605	0	0.936833	0	<= 0.05	Elong-8-Phloem Pole Pericycle	Xylem Pole Pericycle	Elongation	0.444896	T3	B1	Phloem Pole Pericycle	Phloem Pole Pericycle	Unknown	<= 0.01	<= 0.01	>= 0.6
ACCGTTCTCTGCGAGC_1	sc_12	105034	8782	90951	8457	14083	2908	0.175181	0.0714054	19448	4994	16919	4563	2589	1169	developing xylem	Elongation	0.522635	0.374331	developing xylem	Elongation	0.443791	0.37219	Meri.Xylem	Meri-6	0.593267	0.408557	Meri.Xylem	Elong-7	0.478383	0.441174	Meristematic_Xylem	0.253231	0.005	0.994141	0.227199	> 0.05	Unknown	Metaxylem	Elongation	0.683894	T6	B1	Metaxylem	Metaxylem	Unknown	> 0.01	<= 0.01	< 0.6
ACCTACCAGAGTATAC_1	sc_12	5222	2206	4584	2044	638	425	4.17465	0.0574493	17334	3465	14962	3156	1920	653	hair cells	Elongation	0.690274	0.615023	hair cells	Elongation	0.688591	0.59	Hair Cell	Meri-6	0.740442	0.509227	Hair Cell	Elong-7	0.70608	0.46732	Atrichoblast	0.0240338	0.432	0.777024	1	> 0.05	Elong-7-Atrichoblast	Atrichoblast	Meristem	0.508645	T4	non_branch	Atrichoblast	Atrichoblast	Unknown	> 0.01	<= 0.01	>= 0.6
ACCTACCAGTAGAATC_1	sc_12	55024	8162	48129	7730	6895	2420	0.228991	0.0636086	19781	5470	17369	5090	3066	1821	phloem pole pericycle	Elongation	0.406611	0.268946	phloem pole pericycle	Maturation	0.412213	0.272135	Phloem Pole Pericycle	Mat-11	0.465154	0.41067	Phloem Pole Pericycle	Mat-11	0.448972	0.428683	Meristematic_Xylem	0.16881	0.023	0.951002	0.781608	> 0.05	Mat-11-Procambium	Procambium	Elongation	0.608833	T5	B2	Metaxylem	Procambium	Xylem	> 0.01	<= 0.01	< 0.6
ACCTACCCACGGATCC_1	sc_12	53575	6848	47508	6523	6067	1961	0.330378	0.0989267	19228	4539	16752	4161	2948	1588	endodermis & QC cells	Elongation	0.62563	0.40385	endodermis & QC cells	Elongation	0.644706	0.44102	Endodermis	Elong-7	0.604752	0.435507	Endodermis	Elong-7	0.689485	0.527676	Mature_Cortex	0.0522596	0.184	0.399246	1	> 0.05	Elong-7-Endodermis	Endodermis	Elongation	0.444897	T3	B2	Endodermis	Endodermis	Unknown	> 0.01	<= 0.01	>= 0.6
ACCTACCCACGGCACT_1	sc_12	18728	5031	16202	4736	2526	1224	0.870355	0.149509	18956	5029	16452	4734	2526	1224	LRC & non-hair cells	Meristem	0.555467	0.561824	columella	Meristem	0.576242	0.543439	Non-Hair Cell	Meri-2	0.581675	0.490023	Non-Hair Cell	Meri-3	0.617651	0.536382	Endodermis	0.0632181	0.366	0.612473	1	> 0.05	Unknown	Lateral Root Cap	Proximal Lateral Root Cap	0.322291	T2	non_branch	Root Cap	Root Cap	Unknown	> 0.01	<= 0.01	< 0.6
ACCTACCCAGGCCCTA_1	sc_12	13280	4121	11591	3831	1689	981	1.22741	0.0903614	18242	4121	15762	3831	2120	981	columella	Meristem	0.628421	0.384681	columella	Meristem	0.645133	0.3593	Columella	Meri-1	0.6576	0.446329	Columella	Meri-1	0.649896	0.387532	Columella	0.0385095	0.191	0.383403	1	> 0.05	Unknown	Lateral Root Cap	Proximal Lateral Root Cap	0.396207	T2	non_branch	Root Cap	Columella	Lateral Root Cap	> 0.01	<= 0.01	>= 0.6
ACCTACCCAGTTGAAA_1	sc_12	22726	5224	19984	4922	2742	1311	0.664437	0.0660037	20157	5224	17663	4922	2660	1311	LRC & non-hair cells	Meristem	0.631689	0.414019	LRC & non-hair cells	Meristem	0.603966	0.377739	Non-Hair Cell	Meri-5	0.647103	0.387227	Non-Hair Cell	Meri-5	0.611747	0.383932	Columella	0.00666001	0.88	0.30535	1	> 0.05	Unknown	Lateral Root Cap	Proximal Lateral Root Cap	0.368036	T2	non_branch	Root Cap	Root Cap	Unknown	> 0.01	<= 0.01	>= 0.6
ACCTACCGTACGGATG_1	sc_12	6754	2171	6093	2003	661	434	1.80634	0.0888362	17871	3036	15573	2770	1952	649	hair cells	Elongation	0.530658	0.450194	hair cells	Elongation	0.467234	0.397956	Hair Cell	Mat-11	0.550613	0.435017	Cortex	Mat-11	0.449867	0.472517	Maturing_Xylem	0.0402622	0.283	0.697249	1	> 0.05	Unknown	Columella	Distal Columella	0.575433	T5	non_branch	Root Cap	Columella	Unknown	> 0.01	<= 0.01	< 0.6
ACCTACCGTCAAAGTA_1	sc_12	44833	6706	38899	6339	5934	1963	0.276582	0.0959115	19587	5017	17118	4706	2919	1591	matured cortex	Elongation	0.386317	0.491591	matured cortex	Elongation	0.402825	0.518771	Phloem [SUC2]	Mat-10	0.488127	0.524223	Cortex	Mat-10	0.522003	0.594338	Trichoblast	0.157139	0.002	0.616857	0.0864545	> 0.05	Mat-10-Trichoblast	Trichoblast	Elongation	0.84199	T9	B1	Trichoblast	Trichoblast	Trichoblast	> 0.01	<= 0.01	< 0.6
ACCTACCGTTTACGAC_1	sc_12	4967	2179	4345	2006	622	449	2.73807	0.221462	17778	3495	15365	3187	1954	652	phloem pole pericycle	Elongation	0.636821	0.448153	phloem pole pericycle	Elongation	0.647906	0.439854	Phloem Pole Pericycle	Elong-7	0.626063	0.510229	Phloem Pole Pericycle	Elong-8	0.655715	0.618574	Phloem_Pole_Pericycle	0.134606	0.002	0.448907	0.0864545	> 0.05	Elong-8-Phloem Pole Pericycle	Phloem Pole Pericycle	Elongation	0.634169	T6	B1	Metaphloem & Companion Cell	Phloem Pole Pericycle	Unknown	> 0.01	<= 0.01	>= 0.6
ACCTACCGTTTGGAGG_1	sc_12	81759	8579	70081	8193	11678	2766	0.138211	0.0525936	19118	5250	16563	4802	2484	1176	non-hair cells	Elongation	0.617434	0.522869	non-hair cells	Elongation	0.550367	0.512006	Non-Hair Cell	Meri-5	0.660363	0.546544	Non-Hair Cell	Meri-5	0.564465	0.536601	Atrichoblast	0.135592	0.05	0.870627	1	> 0.05	Meri-5-Atrichoblast	Atrichoblast	Meristem	0.394664	T2	non_branch	Atrichoblast	Atrichoblast	Unknown	> 0.01	<= 0.01	< 0.6
ACCTACCTCAACACGT_1	sc_12	68543	8278	58809	7890	9734	2869	0.180908	0.0773237	19560	5585	16980	5094	2735	1554	non-hair cells	Elongation	0.677255	0.475876	non-hair cells	Elongation	0.642114	0.467307	Non-Hair Cell	Meri-5	0.673204	0.542052	Non-Hair Cell	Meri-5	0.648463	0.43301	Atrichoblast	0.106411	0.135	0.993147	1	> 0.05	Meri-5-Atrichoblast	Atrichoblast	Meristem	0.378144	T2	non_branch	Atrichoblast	Atrichoblast	Atrichoblast	> 0.01	<= 0.01	>= 0.6
ACCTACCTCAGCACCG_1	sc_12	9563	2939	8167	2717	1396	738	0.303252	0.177768	18794	3048	16243	2815	2175	738	hair cells	Elongation	0.615144	0.493577	hair cells	Elongation	0.534437	0.483534	Hair Cell	Mat-9	0.624369	0.394725	Cortex	Elong-7	0.535048	0.491062	Columella	0.00666001	0.802	0.464466	1	> 0.05	Elong-7-Trichoblast	Trichoblast	Elongation	0.738186	T7	non_branch	Trichoblast	Trichoblast	Unknown	> 0.01	<= 0.01	< 0.6
ACCTACCTCCGCAAAT_1	sc_12	61571	8147	53130	7728	8441	2561	0.298842	0.152669	19220	5317	16607	4809	2808	1556	phloem pole pericycle	Elongation	0.737987	0.426953	phloem pole pericycle	Elongation	0.687936	0.45645	Xylem Pole Pericycle	Elong-7	0.654785	0.46311	Xylem Pole Pericycle	Elong-8	0.606205	0.569627	Phloem_Pole_Pericycle	0.239055	0.009	0.991842	0.367967	> 0.05	Unknown	Xylem Pole Pericycle	Elongation	0.196996	T0	B1	Phloem Pole Pericycle	Xylem Pole Pericycle	Pericycle	> 0.01	<= 0.01	>= 0.6
ACCTACCTCGGAAACG_1	sc_12	21679	4814	19122	4513	2557	1172	0.733429	0.0553531	19991	4814	17491	4513	2548	1172	LRC & non-hair cells	Elongation	0.618671	0.385817	LRC & non-hair cells	Elongation	0.570421	0.37729	Non-Hair Cell	Meri-5	0.615371	0.369833	LRC	Mat-11	0.570244	0.390012	Atrichoblast	0.0632257	0.234	0.773567	1	> 0.05	Unknown	Lateral Root Cap	Proximal Lateral Root Cap	0.484692	T4	non_branch	Root Cap	Root Cap	Unknown	> 0.01	<= 0.01	< 0.6
ACCTGAAAGATGCTAA_1	sc_12	32043	5874	27247	5591	4796	1667	0.405705	0.106107	20160	5587	17699	5339	2961	1556	matured cortex	Meristem	0.551548	0.614864	developing cortex	Meristem	0.520108	0.59801	Cortex	Meri-5	0.529784	0.562494	Cortex	Meri-5	0.567714	0.577581	Developing_Cortex	0.0748505	0.247	0.508712	1	> 0.05	Unknown	Cortex	Meristem	0.250259	T1	non_branch	Ground Tissue	Ground Tissue	Unknown	> 0.01	<= 0.01	< 0.6
ACCTGAAAGCAAGTCG_1	sc_12	3738	1804	3289	1671	449	326	0.34778	0	17694	3593	15163	3220	1883	600	phloem pole pericycle	Elongation	0.527291	0.463142	phloem pole pericycle	Elongation	0.54391	0.448845	Phloem [SUC2]	Mat-11	0.626049	0.519489	Phloem Pole Pericycle	Elong-8	0.666589	0.550132	Phloem_Pole_Pericycle	0.0266087	0.459	0.933418	1	> 0.05	Elong-8-Procambium	Procambium	Maturation	0.601504	T5	B1	Xylem Pole Pericycle	Xylem Pole Pericycle	Unknown	> 0.01	<= 0.01	< 0.6
ACCTGAAAGCAGTAAT_1	sc_12	36232	5790	30150	5475	6082	1670	0.0883197	0.0358799	19941	5158	17589	5019	2859	1293	hair cells	Elongation	0.620942	0.479142	hair cells	Meristem	0.587818	0.488472	Hair Cell	Meri-5	0.685198	0.567453	Hair Cell	Meri-5	0.712502	0.586566	Atrichoblast	0.0125527	0.872	0.632141	1	> 0.05	Unknown	Trichoblast	Meristem	0.213135	T1	non_branch	Trichoblast	Trichoblast	Pericycle	> 0.01	<= 0.01	< 0.6
ACCTGAAAGGGCTTCC_1	sc_12	7866	2422	7094	2232	772	525	2.78413	0.0127129	18013	2983	15731	2719	1976	693	columella	Elongation	0.528576	0.371311	columella	Elongation	0.529812	0.331212	Columella	Mat-11	0.552653	0.372561	Columella	Mat-11	0.604627	0.414257	Columella	0.0744622	0.135	0.951719	1	> 0.05	Unknown	Columella	Distal Columella	0.709848	T7	non_branch	Root Cap	Columella	Unknown	> 0.01	<= 0.01	< 0.6
ACCTGAAAGGGTCTTT_1	sc_12	4352	1912	3769	1772	583	388	0.965074	0	18053	3404	15449	3081	1961	590	phloem pole pericycle	Elongation	0.465442	0.51483	phloem pole pericycle	Elongation	0.521023	0.499714	Cortex	Elong-7	0.532862	0.53395	Xylem Pole Pericycle	Elong-8	0.538921	0.629955	Maturing_Xylem	0.0896661	0.128	0.728768	1	> 0.05	Elong-8-Xylem Pole Pericycle	Xylem Pole Pericycle	Elongation	0.58622	T5	B1	Xylem Pole Pericycle	Xylem Pole Pericycle	Unknown	> 0.01	<= 0.01	< 0.6
ACCTGAACAAATACAG_1	sc_12	9060	3132	7799	2897	1261	738	0.518764	0.298013	18322	3390	15890	3130	2110	763	matured endodermis	Maturation	0.567375	0.456465	matured endodermis	Maturation	0.606624	0.450142	Endodermis	Mat-10	0.545974	0.45285	Endodermis	Mat-10	0.60232	0.523997	Endodermis	1.32191	0	0.989786	0	<= 0.05	Mat-10-Endodermis	Endodermis	Maturation	0.805205	T8	B2	Endodermis	Endodermis	Unknown	<= 0.01	<= 0.01	>= 0.6
ACCTGAACACTCCTGT_1	sc_12	6771	1875	6159	1746	612	375	1.47689	0.0443066	17154	2905	14961	2646	1888	623	matured endodermis	Maturation	0.430479	0.427993	matured endodermis	Maturation	0.427333	0.403491	Endodermis	Mat-10	0.492953	0.47689	Endodermis	Mat-10	0.466169	0.484843	Endodermis	1.1974	0	0.983347	0	<= 0.05	Unknown	Lateral Root Cap	Distal Lateral Root Cap	0.883024	T9	non_branch	Root Cap	Root Cap	Lateral Root Cap	<= 0.01	<= 0.01	< 0.6
ACCTGAACACTGGACC_1	sc_12	22110	5599	19364	5219	2746	1433	0.587969	0.0995025	20267	5598	17717	5218	2671	1433	phloem pole pericycle	Maturation	0.618453	0.329498	phloem pole pericycle	Maturation	0.623646	0.382962	Phloem Pole Pericycle	Mat-11	0.631635	0.43426	Phloem Pole Pericycle	Elong-8	0.670266	0.481698	Phloem_Pole_Pericycle	0.341448	0.001	0.969392	0.0570619	> 0.05	Unknown	Xylem Pole Pericycle	Maturation	0.259822	T1	B2	Xylem Pole Pericycle	Xylem Pole Pericycle	Phloem	> 0.01	<= 0.01	>= 0.6
ACCTGAACACTGGCCA_1	sc_12	9253	2288	8234	2131	1019	537	0.864584	0.0108073	18399	2581	15915	2333	2168	622	hair cells	Maturation	0.704824	0.555613	hair cells	Maturation	0.679542	0.539847	Hair Cell	Mat-10	0.722732	0.530719	Cortex	Mat-10	0.739175	0.546484	Mature_Cortex	0.116808	0	0.539772	0	<= 0.05	Mat-10-Atrichoblast	Atrichoblast	Maturation	0.842556	T9	B1	Atrichoblast	Atrichoblast	Unknown	<= 0.01	<= 0.01	>= 0.6
ACCTGAACATGAGTAA_1	sc_12	7596	2174	6793	2024	803	453	1.94839	0.250132	18266	2815	15894	2596	2069	609	matured cortex	Elongation	0.744435	0.480336	matured cortex	Elongation	0.721429	0.505665	Cortex	Mat-9	0.771264	0.455914	Cortex	Elong-7	0.848426	0.509139	Mature_Cortex	0.351271	0	0.795637	0	<= 0.05	Elong-7-Cortex	Cortex	Elongation	0.71484	T7	B1	Cortex	Cortex	Unknown	<= 0.01	<= 0.01	>= 0.6
ACCTGAAGTTGACGGA_1	sc_12	11614	3724	10174	3478	1440	808	0.921302	0.103324	18418	3724	15922	3478	2145	809	non-hair cells	Meristem	0.582977	0.348212	columella	Meristem	0.559883	0.352333	Non-Hair Cell	Meri-1	0.618181	0.370966	Non-Hair Cell	Mat-11	0.559429	0.402581	Columella	0.031997	0.477	0.693835	1	> 0.05	Unknown	Lateral Root Cap	Proximal Lateral Root Cap	0.446879	T3	non_branch	Root Cap	Columella	Lateral Root Cap	> 0.01	<= 0.01	< 0.6
ACCTGAATCTGAGATC_1	sc_12	15236	4481	13310	4179	1926	1088	0.794172	0.111578	18420	4480	15989	4178	2202	1088	columella	Meristem	0.580971	0.464478	columella	Meristem	0.58954	0.420993	Non-Hair Cell	Meri-1	0.594317	0.462468	Columella	Meri-1	0.595213	0.415677	Columella	0.0279175	0.564	0.856372	1	> 0.05	Unknown	Lateral Root Cap	Proximal Lateral Root Cap	0.431347	T3	non_branch	Root Cap	Columella	Phloem	> 0.01	<= 0.01	< 0.6
ACCTGTCAGAAAGCGA_1	sc_12	58147	7195	49933	6819	8214	2250	0.104907	0.0515934	19436	4834	16886	4436	2818	1404	hair cells	Maturation	0.565972	0.509581	hair cells	Maturation	0.504959	0.486597	Hair Cell	Mat-10	0.535692	0.455605	Cortex	Mat-10	0.520645	0.546005	Trichoblast	0.10503	0.12	0.914219	1	> 0.05	Mat-10-Trichoblast	Trichoblast	Maturation	0.778366	T8	B2	Trichoblast	Trichoblast	Unknown	> 0.01	<= 0.01	< 0.6
ACCTGTCAGATGGTAT_1	sc_12	34762	6567	30023	6226	4739	1838	0.221506	0.120822	20193	6072	17704	5739	2970	1732	endodermis & QC cells	Elongation	0.599695	0.419562	endodermis & QC cells	Elongation	0.532673	0.424035	Endodermis	Meri-5	0.6127	0.38744	Endodermis	Meri-6	0.563537	0.398973	Endodermis	0.987004	0	0.742216	0	<= 0.05	Meri-6-Cortex	Cortex	Meristem	0.64773	T6	non_branch	Ground Tissue	Cortex	Unknown	<= 0.01	<= 0.01	< 0.6
ACCTGTCAGCCAAGTG_1	sc_12	18828	4098	16007	3817	2821	1092	0.0956023	0.0584236	19061	4098	16473	3817	2656	1092	hair cells	Maturation	0.570132	0.472238	hair cells	Maturation	0.497318	0.464445	Hair Cell	Mat-10	0.563716	0.436351	Hair Cell	Mat-11	0.504786	0.542741	Trichoblast	0.053561	0.26	0.870506	1	> 0.05	Mat-11-Trichoblast	Trichoblast	Maturation	0.787164	T8	B2	Trichoblast	Trichoblast	Unknown	> 0.01	<= 0.01	< 0.6
ACCTGTCAGTACCGGA_1	sc_12	21338	4267	18425	4018	2913	1139	0.740463	0.0796701	19875	4267	17341	4018	2670	1138	hair cells	Maturation	0.628705	0.531328	hair cells	Maturation	0.590889	0.533645	Hair Cell	Mat-10	0.637585	0.500785	Cortex	Mat-10	0.6315	0.571065	Trichoblast	0.233453	0.006	0.988758	0.264943	> 0.05	Mat-10-Trichoblast	Trichoblast	Maturation	0.803301	T8	B1	Trichoblast	Trichoblast	Trichoblast	> 0.01	<= 0.01	< 0.6
ACCTGTCAGTAGACAT_1	sc_12	12386	4111	10807	3833	1579	931	0.500565	0.0726627	18119	4111	15718	3833	2102	931	phloem pole pericycle	Elongation	0.568271	0.344018	phloem pole pericycle	Elongation	0.589874	0.375604	Phloem Pole Pericycle	Mat-11	0.608757	0.410267	Phloem Pole Pericycle	Elong-8	0.69987	0.489686	Phloem_Pole_Pericycle	0.128211	0.003	0.720352	0.123505	> 0.05	Unknown	Xylem Pole Pericycle	Maturation	0.238505	T1	B2	Xylem Pole Pericycle	Xylem Pole Pericycle	Procambium	> 0.01	<= 0.01	< 0.6
ACCTGTCCAAGCACAG_1	sc_12	19732	4993	17201	4698	2531	1266	0.552402	0.157105	19611	4993	17100	4698	2530	1266	endodermis & QC cells	Elongation	0.480649	0.55793	endodermis & QC cells	Elongation	0.563564	0.563482	Cortex	Meri-6	0.498093	0.488923	Endodermis	Elong-7	0.560248	0.49764	Developing_Cortex	0.0647889	0.213	0.837162	1	> 0.05	Elong-7-Endodermis	Endodermis	Elongation	0.345807	T2	non_branch	Ground Tissue	Ground Tissue	Endodermis	> 0.01	<= 0.01	< 0.6
ACCTGTCCAGGTGTTT_1	sc_12	20548	4597	18271	4309	2277	1058	0.720265	0.1168	19823	4597	17376	4309	2346	1058	phloem pole pericycle	Elongation	0.665848	0.332483	phloem pole pericycle	Elongation	0.673577	0.369804	Phloem Pole Pericycle	Elong-7	0.599467	0.393924	Phloem Pole Pericycle	Elong-8	0.618465	0.529331	Phloem_Pole_Pericycle	0.114057	0.007	0.482853	0.254773	> 0.05	Elong-8-Procambium	Procambium	Elongation	0.505501	T4	B2	Procambium	Procambium	Procambium	> 0.01	<= 0.01	>= 0.6
ACCTGTCTCCCTCGTA_1	sc_12	111233	8702	97115	8355	14118	3041	0.187894	0.0584359	18977	4831	16353	4330	2568	1225	matured cortex	Elongation	0.714577	0.492979	matured cortex	Elongation	0.66064	0.515675	Cortex	Meri-6	0.691738	0.438894	Cortex	Elong-7	0.697522	0.496445	Mature_Cortex	0.174336	0	0.510796	0	<= 0.05	Elong-7-Cortex	Cortex	Meristem	0.595796	T5	non_branch	Cortex	Cortex	Unknown	<= 0.01	<= 0.01	>= 0.6
ACCTGTCTCGCGCCAA_1	sc_12	6054	1870	5299	1730	755	428	2.56029	0.198216	18290	2978	15838	2745	2073	601	matured cortex	Elongation	0.664477	0.579929	matured cortex	Elongation	0.612287	0.560478	Cortex	Elong-7	0.714472	0.538075	Cortex	Elong-7	0.718021	0.581508	Atrichoblast	0.044546	0.007	0.410842	0.254773	> 0.05	Elong-7-Atrichoblast	Atrichoblast	Elongation	0.807974	T8	B1	Atrichoblast	Atrichoblast	Atrichoblast	> 0.01	<= 0.01	>= 0.6
ACGATCAAGACGAAGA_1	sc_12	7716	2333	7026	2177	690	454	2.47538	0.0259202	17951	2951	15679	2693	1946	649	matured cortex	Elongation	0.561845	0.43802	matured cortex	Elongation	0.55644	0.463546	Cortex	Mat-10	0.593503	0.401514	Cortex	Mat-10	0.611203	0.458009	Mature_Cortex	0.0990301	0	0.537735	0	<= 0.05	Unknown	Columella	Distal Columella	0.654681	T6	non_branch	Root Cap	Columella	Lateral Root Cap	<= 0.01	<= 0.01	< 0.6
ACGATCAAGCGGTAGT_1	sc_12	15065	4449	13116	4161	1949	1059	0.504481	0.106206	18399	4449	15973	4161	2213	1059	LRC & non-hair cells	Meristem	0.54842	0.471349	columella	Meristem	0.568689	0.453364	Non-Hair Cell	Meri-1	0.573433	0.447472	Non-Hair Cell	Meri-3	0.605956	0.45286	Atrichoblast	0.0132171	0.727	0.476533	1	> 0.05	Unknown	Lateral Root Cap	Proximal Lateral Root Cap	0.400544	T3	non_branch	Root Cap	Root Cap	Unknown	> 0.01	<= 0.01	< 0.6
ACGATCAAGCTAATGA_1	sc_12	7522	2975	6523	2731	999	641	2.49934	0.226004	17753	3533	15402	3301	2119	713	phloem pole pericycle	Elongation	0.540799	0.335653	phloem & companion cells	Elongation	0.563385	0.333394	Phloem Pole Pericycle	Elong-8	0.530414	0.437359	Phloem [SUC2]	Elong-8	0.558774	0.559551	Endodermis	1.70798	0	0.989191	0	<= 0.05	Unknown	Metaphloem & Companion Cell	Elongation	0.698438	T7	B1	Metaphloem & Companion Cell	Metaphloem & Companion Cell	Phloem	<= 0.01	<= 0.01	< 0.6
ACGATCAAGGTAAGGA_1	sc_12	8125	2433	7226	2220	899	568	4.23385	0.443077	18265	3006	15917	2724	2091	717	matured cortex	Maturation	0.712777	0.510924	matured cortex	Maturation	0.666678	0.514037	Cortex	Mat-10	0.731394	0.50337	Cortex	Mat-10	0.728094	0.498822	Mature_Cortex	0.133957	0	0.566176	0	<= 0.05	Mat-10-Cortex	Cortex	Maturation	0.825661	T8	B2	Cortex	Cortex	Cortex	<= 0.01	<= 0.01	>= 0.6
ACGATCAAGTTCCAGT_1	sc_12	41759	6735	36581	6374	5178	1791	0.308915	0.0886037	20135	5328	17612	4939	2997	1582	phloem & companion cells	Elongation	0.750118	0.269915	phloem & companion cells	Elongation	0.754807	0.28965	Phloem [S32]	Elong-7	0.696381	0.377063	Phloem [SUC2]	Elong-8	0.649605	0.530034	Phloem_Companion_Cells	0.42859	0	0.402954	0	<= 0.05	Unknown	Metaphloem & Companion Cell	Elongation	0.598022	T5	B1	Metaphloem & Companion Cell	Metaphloem & Companion Cell	Phloem	<= 0.01	<= 0.01	>= 0.6
ACGATCAAGTTGCGAG_1	sc_12	7804	2530	7019	2358	785	478	1.40953	0.205023	18177	3036	15823	2792	2049	628	matured cortex	Elongation	0.593359	0.463247	matured cortex	Elongation	0.542191	0.463522	Cortex	Mat-10	0.633947	0.40896	Cortex	Mat-11	0.61993	0.468317	Mature_Cortex	0.0478359	0.054	0.52017	1	> 0.05	Unknown	Columella	Distal Columella	0.587004	T5	non_branch	Root Cap	Columella	Cortex	> 0.01	<= 0.01	< 0.6
ACGATCAGTTCTCACC_1	sc_12	12915	4288	11066	3966	1849	1045	0.782036	0.178087	18344	4288	15833	3966	2188	1045	columella	Meristem	0.623419	0.498245	columella	Meristem	0.624952	0.495379	Non-Hair Cell	Meri-1	0.652567	0.4688	Non-Hair Cell	Meri-3	0.632659	0.476049	Columella	0.025212	0.607	0.483531	1	> 0.05	Unknown	Lateral Root Cap	Proximal Lateral Root Cap	0.378229	T2	non_branch	Root Cap	Root Cap	Lateral Root Cap	> 0.01	<= 0.01	>= 0.6
ACGATCAGTTTGCAGT_1	sc_12	41041	5860	35363	5505	5678	1718	0.104773	0.070661	19715	4599	17266	4341	2922	1403	hair cells	Maturation	0.543023	0.472013	hair cells	Maturation	0.507547	0.469063	Hair Cell	Mat-10	0.526315	0.428797	Cortex	Mat-10	0.507672	0.522448	Trichoblast	0.0889522	0.149	0.664051	1	> 0.05	Mat-10-Trichoblast	Trichoblast	Maturation	0.778505	T8	B2	Trichoblast	Trichoblast	Unknown	> 0.01	<= 0.01	< 0.6
ACGATCATCCCTTTGG_1	sc_12	19509	5279	16903	4934	2606	1331	0.973909	0.251166	19476	5279	16899	4934	2586	1330	columella	Meristem	0.601139	0.397885	columella	Meristem	0.61369	0.37936	Columella	Meri-1	0.644423	0.459164	Columella	Meri-1	0.707625	0.420981	Quiescent_Center	0.0246488	0.722	0.550684	1	> 0.05	Columella_6	Lateral Root Cap	Proximal Lateral Root Cap	0.375623	T2	non_branch	Root Cap	Columella	Columella	> 0.01	<= 0.01	>= 0.6
ACGATGTCAAATTGCC_1	sc_12	14574	4159	12735	3847	1839	1008	0.946892	0.144092	18258	4158	15829	3846	2163	1006	non-hair cells	Elongation	0.62622	0.35445	non-hair cells	Elongation	0.594181	0.336539	Non-Hair Cell	Mat-11	0.647724	0.310887	Non-Hair Cell	Mat-11	0.599921	0.422018	Maturing_Xylem	0.0294347	0.566	0.457365	1	> 0.05	LRC_4	Lateral Root Cap	Distal Lateral Root Cap	0.54402	T4	non_branch	Root Cap	Root Cap	Lateral Root Cap	> 0.01	<= 0.01	< 0.6
ACGATGTCAATAGGGC_1	sc_12	28387	5966	23806	5610	4581	1676	0.200796	0.130341	20125	5928	17720	5606	2917	1578	hair cells	Elongation	0.683716	0.532058	hair cells	Elongation	0.651483	0.521192	Hair Cell	Meri-5	0.721988	0.532903	Hair Cell	Meri-5	0.771853	0.55032	Columella	0.004202	0.976	0.480566	1	> 0.05	Meri-5-Trichoblast	Trichoblast	Meristem	0.392386	T2	non_branch	Trichoblast	Trichoblast	Atrichoblast	> 0.01	<= 0.01	>= 0.6
ACGATGTCACGTCATA_1	sc_12	12063	3076	10830	2868	1233	674	0.820691	0.0497389	18286	3075	15861	2867	2106	715	LRC & non-hair cells	Elongation	0.55009	0.279186	LRC & non-hair cells	Elongation	0.549906	0.289606	Non-Hair Cell	Meri-6	0.537151	0.21886	LRC	Mat-11	0.495311	0.364978	Atrichoblast	0.00549882	0.716	0.541017	1	> 0.05	LRC_5	Lateral Root Cap	Distal Lateral Root Cap	0.680795	T6	non_branch	Root Cap	Root Cap	Lateral Root Cap	> 0.01	<= 0.01	< 0.6
ACGATGTCATCACAGT_1	sc_12	57344	7620	49904	7252	7440	2252	0.217983	0.146484	19175	4844	16657	4427	2854	1510	phloem pole pericycle	Elongation	0.706292	0.385769	phloem pole pericycle	Elongation	0.686818	0.397413	Phloem Pole Pericycle	Elong-7	0.672038	0.416227	Phloem Pole Pericycle	Elong-8	0.720584	0.581653	Phloem_Pole_Pericycle	0.25938	0.004	0.993742	0.189129	> 0.05	Unknown	Xylem Pole Pericycle	Elongation	0.318642	T2	B2	Xylem Pole Pericycle	Xylem Pole Pericycle	Atrichoblast	> 0.01	<= 0.01	>= 0.6
ACGATGTGTGCATGAG_1	sc_12	97642	8607	81945	8219	15697	2893	0.0501833	0.0419901	19000	4801	16575	4421	2588	1097	hair cells	Elongation	0.738178	0.553827	hair cells	Elongation	0.656307	0.53177	Hair Cell	Meri-6	0.780014	0.559201	Hair Cell	Meri-5	0.813588	0.557888	Atrichoblast	0.00123818	0.986	1	1	> 0.05	Meri-5-Trichoblast	Trichoblast	Meristem	0.453295	T3	non_branch	Trichoblast	Trichoblast	Unknown	> 0.01	<= 0.01	>= 0.6
ACGATGTGTGCCCAGT_1	sc_12	3837	1967	3375	1801	462	368	3.62262	0.677613	17593	3662	15051	3269	1875	623	matured cortex	Elongation	0.504691	0.502776	phloem pole pericycle	Elongation	0.536202	0.509995	Phloem [SUC2]	Elong-7	0.591368	0.492579	Xylem Pole Pericycle	Elong-8	0.626177	0.522886	Phloem_Pole_Pericycle	0.119846	0.023	0.948124	0.781608	> 0.05	Elong-8-Procambium	Procambium	Maturation	0.417301	T3	B1	Xylem Pole Pericycle	Phloem Pole Pericycle	Unknown	> 0.01	<= 0.01	< 0.6
ACGATGTGTTCCATTT_1	sc_12	75694	7972	66490	7600	9204	2583	0.59582	0.0964409	19569	5080	16969	4615	2805	1446	matured cortex	Elongation	0.776032	0.499281	matured cortex	Elongation	0.731049	0.513504	Cortex	Meri-6	0.729288	0.424268	Cortex	Meri-6	0.743783	0.42598	Developing_Cortex	0.154817	0	0.494781	0	<= 0.05	Meri-6-Cortex	Cortex	Meristem	0.579198	T5	non_branch	Cortex	Cortex	Pericycle	<= 0.01	<= 0.01	>= 0.6
ACGATGTTCAAAGACA_1	sc_12	3495	1795	3060	1631	435	353	4.52074	0.486409	17110	3767	14711	3368	1786	673	non-hair cells	Elongation	0.603035	0.484805	non-hair cells	Elongation	0.583897	0.463328	Cortex	Mat-11	0.637004	0.479514	Cortex	Mat-11	0.572136	0.486035	Mature_Cortex	0.073545	0.024	0.655057	0.706059	> 0.05	Unknown	Lateral Root Cap	Proximal Lateral Root Cap	0.434499	T3	non_branch	Columella	Root Cap	Unknown	> 0.01	<= 0.01	< 0.6
ACGATGTTCAAGTGTC_1	sc_12	15445	3226	13831	3008	1614	732	2.23373	0.343153	18500	3226	16116	3008	2127	732	matured cortex	Maturation	0.726702	0.538455	matured cortex	Maturation	0.669336	0.520837	Cortex	Mat-10	0.72718	0.47329	Cortex	Mat-10	0.738098	0.469301	Mature_Cortex	0.206156	0	0.75129	0	<= 0.05	Mat-10-Cortex	Cortex	Maturation	0.853466	T9	B2	Cortex	Cortex	Unknown	<= 0.01	<= 0.01	>= 0.6
ACGCACGAGTAAACAC_1	sc_12	22215	5892	19660	5511	2555	1421	1.10286	0.198064	20253	5892	17731	5511	2552	1420	developing cortex	Elongation	0.468967	0.43771	phloem pole pericycle	Elongation	0.469171	0.457446	Cortex	Elong-7	0.463337	0.410143	Cortex	Elong-7	0.49726	0.46297	Mature_Cortex	0.135413	0.006	0.398429	0.224453	> 0.05	Elong-7-Phloem Pole Pericycle	Procambium	Maturation	0.348085	T2	B2	Phloem Pole Pericycle	Phloem Pole Pericycle	Unknown	> 0.01	<= 0.01	< 0.6
ACGCACGCAATTAGGA_1	sc_12	105515	9386	87967	8961	17548	3173	0.139317	0.0767663	19227	5060	16838	4671	2615	1073	LRC & non-hair cells	Meristem	0.609088	0.700556	LRC & non-hair cells	Meristem	0.571873	0.68213	Non-Hair Cell	Meri-3	0.64504	0.644298	Non-Hair Cell	Meri-3	0.777512	0.751847	Atrichoblast	0.224521	0.002	0.997184	0.104609	> 0.05	Meri-3-Atrichoblast	Atrichoblast	Meristem	0.111035	T0	non_branch	Atrichoblast	Atrichoblast	Atrichoblast	> 0.01	<= 0.01	< 0.6
ACGCACGCACGACGCT_1	sc_12	25501	4500	21885	4210	3616	1239	0.113721	0.0509784	19976	4499	17494	4210	2794	1227	hair cells	Maturation	0.590839	0.472144	hair cells	Maturation	0.514347	0.466958	Hair Cell	Mat-10	0.568499	0.442732	Hair Cell	Mat-10	0.501238	0.54971	Trichoblast	0.0909274	0.027	0.608585	0.776313	> 0.05	Mat-10-Trichoblast	Trichoblast	Maturation	0.812118	T8	B2	Trichoblast	Trichoblast	Trichoblast	> 0.01	<= 0.01	< 0.6
ACGCACGGTGCCCACA_1	sc_12	102412	8732	88566	8375	13846	2994	0.206031	0.0683514	19509	4945	16918	4446	2627	1224	developing xylem	Elongation	0.511062	0.341596	phloem pole pericycle	Elongation	0.460997	0.351351	Meri.Xylem	Elong-7	0.553135	0.360038	Meri.Xylem	Elong-8	0.481178	0.447362	Meristematic_Xylem	0.124905	0.001	0.418233	0.0461708	<= 0.05	Unknown	Metaxylem	Elongation	0.693612	T6	B1	Metaxylem	Metaxylem	Xylem	> 0.01	<= 0.01	< 0.6
ACGCACGTCGCGCCAA_1	sc_12	23561	4142	20269	3902	3292	1166	0.772463	0.0891303	19940	4142	17431	3901	2744	1166	hair cells	Maturation	0.633347	0.514124	hair cells	Maturation	0.570901	0.515902	Hair Cell	Mat-10	0.649686	0.512365	Hair Cell	Mat-10	0.595261	0.561466	Trichoblast	0.0531691	0.296	0.911994	1	> 0.05	Mat-10-Trichoblast	Trichoblast	Maturation	0.866631	T9	B1	Trichoblast	Trichoblast	Trichoblast	> 0.01	<= 0.01	< 0.6
ACGCACGTCGGACTGC_1	sc_12	11212	3211	9969	2977	1243	707	1.50731	0.115947	18379	3213	15955	2979	2111	737	LRC & non-hair cells	Elongation	0.533942	0.287344	columella	Elongation	0.502201	0.316112	Non-Hair Cell	Mat-11	0.544745	0.313876	LRC	Mat-11	0.516504	0.405312	Maturing_Xylem	0.0363151	0.342	0.507099	1	> 0.05	Unknown	Columella	Distal Columella	0.703954	T7	non_branch	Root Cap	Columella	Phloem	> 0.01	<= 0.01	< 0.6
ACGCACGTCGGTCGGT_1	sc_12	14618	4292	12800	4003	1818	971	1.15611	0.0889315	18326	4292	15898	4003	2185	971	columella	Meristem	0.649358	0.48107	columella	Meristem	0.6176	0.459838	Columella	Meri-1	0.650714	0.475765	Non-Hair Cell	Meri-5	0.642206	0.454225	Atrichoblast	0.0124345	0.756	0.540618	1	> 0.05	Unknown	Lateral Root Cap	Proximal Lateral Root Cap	0.316055	T2	non_branch	Root Cap	Root Cap	Procambium	> 0.01	<= 0.01	>= 0.6
ACGCACGTCTAGCCTC_1	sc_12	23665	4382	20419	4147	3246	1241	0.832453	0.122544	19988	4380	17490	4145	2756	1241	hair cells	Elongation	0.71719	0.516369	hair cells	Elongation	0.659594	0.534577	Hair Cell	Elong-7	0.721655	0.469314	Hair Cell	Elong-7	0.722899	0.497973	Trichoblast	0.204984	0.01	0.994225	0.401938	> 0.05	Elong-7-Trichoblast	Trichoblast	Elongation	0.74386	T7	B1	Trichoblast	Trichoblast	Pericycle	> 0.01	<= 0.01	>= 0.6
ACGGAAGAGAACAAGG_1	sc_12	6297	2043	5666	1910	631	383	1.19104	0.127045	17682	3072	15412	2817	1963	625	hair cells	Elongation	0.562811	0.430769	hair cells	Elongation	0.530538	0.392553	Hair Cell	Mat-11	0.561679	0.432806	Hair Cell	Mat-11	0.409339	0.471334	Trichoblast	0.0323695	0.275	0.840895	1	> 0.05	LRC_5	Lateral Root Cap	Distal Lateral Root Cap	0.735958	T7	non_branch	Root Cap	Root Cap	Lateral Root Cap	> 0.01	<= 0.01	< 0.6
ACGGAAGAGGAAAGGT_1	sc_12	3348	1484	2973	1331	375	275	2.98686	0.358423	17646	3622	15119	3198	1845	631	matured cortex	Elongation	0.748785	0.546038	matured cortex	Elongation	0.713102	0.541507	Cortex	Elong-7	0.756897	0.533634	Cortex	Elong-7	0.76596	0.526416	Mature_Cortex	0.172727	0	0.6819	0	<= 0.05	Elong-7-Cortex	Cortex	Elongation	0.660207	T6	non_branch	Cortex	Cortex	Unknown	<= 0.01	<= 0.01	>= 0.6
ACGGAAGCACATAGCT_1	sc_12	5208	2091	4492	1917	716	468	0.460829	0.115207	17723	3296	15283	3020	1998	626	phloem & companion cells	Elongation	0.506537	0.503736	phloem & companion cells	Elongation	0.498481	0.456856	Phloem [SUC2]	Elong-7	0.489776	0.526911	Phloem [SUC2]	Elong-7	0.41727	0.55435	Maturing_Xylem	0.0556699	0.281	0.50853	1	> 0.05	Elong-7-Procambium	Procambium	Elongation	0.492852	T4	B1	Procambium	Procambium	Phloem	> 0.01	<= 0.01	< 0.6
ACGGAAGCACTCTGCT_1	sc_12	10687	3724	9254	3467	1433	825	1.28193	0.149715	18383	3736	15875	3483	2112	830	columella	Meristem	0.638776	0.467989	columella	Meristem	0.644791	0.460855	Non-Hair Cell	Meri-1	0.629466	0.445414	Columella	Meri-3	0.641493	0.450476	Trichoblast	0.00809238	0.845	0.368049	1	> 0.05	Unknown	Lateral Root Cap	Proximal Lateral Root Cap	0.302006	T1	non_branch	Root Cap	Root Cap	Lateral Root Cap	> 0.01	<= 0.01	>= 0.6
ACGGAAGCATTGCTGA_1	sc_12	4599	2057	4041	1931	558	390	0.695803	0.0652316	17933	3396	15377	3076	1921	616	matured cortex	Elongation	0.629357	0.599716	hair cells	Elongation	0.587473	0.558818	Cortex	Elong-7	0.684027	0.534021	Cortex	Elong-7	0.662078	0.540232	Atrichoblast	0.0120976	0.622	0.942778	1	> 0.05	Elong-7-Atrichoblast	Atrichoblast	Elongation	0.664456	T6	non_branch	Metaxylem	Atrichoblast	Atrichoblast	> 0.01	<= 0.01	< 0.6
ACGGAAGGTAACGCGA_1	sc_12	28477	5962	24946	5626	3531	1553	0.421393	0.0877901	20290	5922	17847	5590	2853	1551	phloem pole pericycle	Elongation	0.519168	0.376932	phloem pole pericycle	Elongation	0.517275	0.377395	Xylem Pole Pericycle	Meri-6	0.444142	0.404998	Phloem [SUC2]	Elong-7	0.399214	0.471825	Phloem_Pole_Pericycle	0.0122561	0.931	0.498978	1	> 0.05	Elong-7-Procambium	Procambium	Meristem	0.498924	T4	non_branch	Procambium	Procambium	Unknown	> 0.01	<= 0.01	< 0.6
ACGGAAGGTATTTCGG_1	sc_12	7331	2330	6533	2154	798	477	1.50048	0.0818442	18127	3039	15803	2782	2056	638	hair cells	Elongation	0.503623	0.421374	hair cells	Maturation	0.402313	0.350786	Hair Cell	Mat-11	0.539507	0.44304	Cortex	Mat-11	0.367521	0.475977	Endodermis	0.00304325	0.867	0.475651	1	> 0.05	Unknown	Columella	Distal Columella	0.580113	T5	non_branch	Root Cap	Columella	Pericycle	> 0.01	<= 0.01	< 0.6
ACGGAAGGTCTACAAC_1	sc_12	21204	3932	18990	3687	2214	971	0.721562	0.127334	20006	3931	17595	3686	2308	971	matured xylem pole	Maturation	0.594776	0.316057	matured xylem pole	Maturation	0.707587	0.254181	Mat.Xylem	Mat-10	0.614246	0.305027	Mat.Xylem	Mat-10	0.827918	0.333169	Maturing_Xylem	3.76103	0	0.971052	0	<= 0.05	Mat-10-Protoxylem	Protoxylem	Maturation	0.916423	T9	B2	Protoxylem	Protoxylem	Xylem	<= 0.01	<= 0.01	>= 0.6
ACGGAAGGTGAGTAAT_1	sc_12	6408	2565	5723	2352	685	513	2.09114	0.405743	16899	3567	14722	3250	1880	722	non-hair cells	Elongation	0.633611	0.434363	non-hair cells	Elongation	0.620916	0.392222	Non-Hair Cell	Meri-5	0.625349	0.379476	LRC	Mat-11	0.663475	0.370997	Atrichoblast	0.0219978	0.47	0.599801	1	> 0.05	Unknown	Lateral Root Cap	Proximal Lateral Root Cap	0.486422	T4	non_branch	Root Cap	Root Cap	Pericycle	> 0.01	<= 0.01	>= 0.6
ACGGAAGGTTCCATTT_1	sc_12	66671	7494	57910	7143	8761	2408	0.233985	0.0374976	19927	4911	17307	4493	2882	1418	hair cells	Maturation	0.571359	0.537715	hair cells	Maturation	0.509584	0.498361	Hair Cell	Mat-10	0.541273	0.443031	Cortex	Mat-11	0.524255	0.529902	Mature_Cortex	0.0394916	0.428	0.422098	1	> 0.05	Mat-11-Trichoblast	Trichoblast	Maturation	0.787561	T8	B2	Trichoblast	Trichoblast	Unknown	> 0.01	<= 0.01	< 0.6
ACGGAAGTCGATACAC_1	sc_12	26939	4762	24062	4464	2877	1137	1.28067	0.475148	20272	4762	17752	4455	2694	1137	matured cortex	Elongation	0.791688	0.429076	matured cortex	Elongation	0.747129	0.461541	Cortex	Elong-7	0.762574	0.402623	Cortex	Elong-7	0.804285	0.453423	Mature_Cortex	0.346615	0	0.695044	0	<= 0.05	Elong-7-Cortex	Cortex	Elongation	0.749482	T7	B2	Cortex	Cortex	Unknown	<= 0.01	<= 0.01	>= 0.6
ACGGAAGTCGCAACAT_1	sc_12	6329	2228	5526	2033	803	510	1.84863	0.505609	18169	3109	15791	2869	2071	628	phloem pole pericycle	Elongation	0.516354	0.421626	phloem pole pericycle	Elongation	0.529055	0.383594	Phloem Pole Pericycle	Mat-11	0.539333	0.50005	Phloem Pole Pericycle	Elong-8	0.551029	0.599488	Phloem_Pole_Pericycle	0.0769066	0.074	0.78786	1	> 0.05	Elong-8-Procambium	Procambium	Elongation	0.534794	T4	B1	Procambium	Procambium	Unknown	> 0.01	<= 0.01	< 0.6
ACGGAAGTCGGTAAGG_1	sc_12	41750	5886	36587	5564	5163	1654	0.153293	0.0431138	19533	4565	17025	4213	2925	1473	hair cells	Maturation	0.687041	0.427761	hair cells	Elongation	0.634634	0.462424	Hair Cell	Mat-10	0.692979	0.392836	Hair Cell	Elong-7	0.64751	0.485263	Atrichoblast	0.0537399	0.032	0.41467	0.890138	> 0.05	Elong-7-Atrichoblast	Atrichoblast	Elongation	0.802401	T8	B2	Atrichoblast	Atrichoblast	Unknown	> 0.01	<= 0.01	>= 0.6
ACGGAAGTCGTTATCT_1	sc_12	50156	6687	43883	6348	6273	1924	0.203365	0.0558258	19088	4573	16679	4266	2859	1489	hair cells	Elongation	0.715673	0.485247	hair cells	Elongation	0.646329	0.491662	Hair Cell	Meri-6	0.718195	0.403029	Hair Cell	Mat-10	0.665529	0.440051	Atrichoblast	0.0148606	0.734	0.883708	1	> 0.05	Mat-10-Atrichoblast	Atrichoblast	Meristem	0.564696	T5	non_branch	Atrichoblast	Atrichoblast	Unknown	> 0.01	<= 0.01	>= 0.6
ACGGGTCAGCCTTTCC_1	sc_12	2896	1567	2501	1463	395	300	3.28039	0.138122	17541	3774	14951	3363	1861	626	matured cortex	Elongation	0.52464	0.54642	matured cortex	Elongation	0.405557	0.505999	Cortex	Elong-7	0.589526	0.537506	Cortex	Elong-7	0.434749	0.55219	Meristematic_Xylem	0.122173	0.018	0.954694	0.642985	> 0.05	Unknown	Metaxylem	Elongation	0.713982	T7	B1	Procambium	Metaxylem	Unknown	> 0.01	<= 0.01	< 0.6
ACGGGTCAGTTGCCTA_1	sc_12	96009	8730	83900	8371	12109	2848	0.218729	0.0760345	19368	4892	16796	4420	2543	1220	matured xylem pole	Elongation	0.514366	0.285638	matured xylem pole	Elongation	0.473344	0.306684	Mat.Xylem	Elong-7	0.567065	0.380242	Meri.Xylem	Elong-8	0.437302	0.464006	Meristematic_Xylem	0.116692	0.001	0.454603	0.0461708	<= 0.05	Unknown	Metaxylem	Elongation	0.713163	T7	B1	Protoxylem	Metaxylem	Xylem	> 0.01	<= 0.01	< 0.6
ACGGGTCCATGGTGGA_1	sc_12	4890	2131	4201	1960	689	469	2.26994	0.204499	17791	3404	15360	3112	1986	642	phloem pole pericycle	Elongation	0.457485	0.490432	phloem pole pericycle	Elongation	0.521646	0.487163	Phloem [SUC2]	Mat-11	0.558406	0.492823	Phloem Pole Pericycle	Elong-8	0.607525	0.550656	Endodermis	0.012173	0.736	0.609528	1	> 0.05	Elong-8-Procambium	Procambium	Elongation	0.548148	T4	B1	Metaxylem	Procambium	Unknown	> 0.01	<= 0.01	< 0.6
ACGGGTCGTATCAGCT_1	sc_12	40946	5658	35964	5369	4982	1578	0.263762	0.061056	19683	4499	17151	4176	2907	1425	hair cells	Maturation	0.65482	0.442128	hair cells	Maturation	0.609882	0.439779	Hair Cell	Mat-10	0.673725	0.382322	Cortex	Mat-10	0.645111	0.487496	Atrichoblast	0.0245733	0.565	0.871976	1	> 0.05	Mat-10-Atrichoblast	Atrichoblast	Elongation	0.830688	T8	B2	Atrichoblast	Atrichoblast	Unknown	> 0.01	<= 0.01	>= 0.6
ACGGGTCTCGGCCCAA_1	sc_12	13354	4266	11224	3964	2130	1071	2.91298	0.366931	18345	4266	15799	3964	2280	1071	matured cortex	Meristem	0.447743	0.538232	developing cortex	Meristem	0.453151	0.544628	Cortex	Meri-5	0.476379	0.550303	Endodermis	Meri-5	0.496542	0.580247	Developing_Cortex	0.0604196	0.163	0.911976	1	> 0.05	Unknown	Endodermis	Meristem	0.264345	T1	non_branch	Ground Tissue	Ground Tissue	Unknown	> 0.01	<= 0.01	< 0.6
ACGGGTCTCGTACCTC_1	sc_12	9237	2585	8330	2414	907	548	3.37772	0	18253	2913	15845	2607	2085	687	hair cells	Maturation	0.456076	0.310966	hair cells	Elongation	0.391748	0.308642	Non-Hair Cell	Mat-10	0.452998	0.347044	Columella	Mat-10	0.368674	0.457921	Maturing_Xylem	0.0678663	0.096	0.722735	1	> 0.05	Unknown	Columella	Distal Columella	0.740622	T7	non_branch	Root Cap	Columella	Unknown	> 0.01	<= 0.01	< 0.6
ACGGTCGAGGCGACAT_1	sc_12	15618	4686	13403	4399	2215	1169	0.697913	0.128057	18296	4686	15806	4399	2296	1168	LRC & non-hair cells	Meristem	0.624385	0.553283	columella	Meristem	0.619092	0.527487	Non-Hair Cell	Meri-2	0.631167	0.536058	Non-Hair Cell	Meri-3	0.638363	0.491629	Atrichoblast	0.0349164	0.516	0.56259	1	> 0.05	Unknown	Lateral Root Cap	Proximal Lateral Root Cap	0.214104	T1	non_branch	Root Cap	Root Cap	Lateral Root Cap	> 0.01	<= 0.01	>= 0.6
ACGGTCGCAAGATCCT_1	sc_12	38862	6486	34470	6160	4392	1718	0.527508	0.0926355	20138	5493	17586	5068	2936	1646	phloem pole pericycle	Elongation	0.68872	0.305929	phloem pole pericycle	Elongation	0.672039	0.339336	Phloem Pole Pericycle	Elong-8	0.672365	0.397766	Phloem Pole Pericycle	Elong-8	0.625473	0.555505	Phloem_Pole_Pericycle	0.179063	0.001	0.574754	0.0461708	<= 0.05	Elong-8-Procambium	Procambium	Elongation	0.36307	T2	B2	Procambium	Procambium	Unknown	> 0.01	<= 0.01	>= 0.6
ACGGTCGCACAGCCAC_1	sc_12	3274	1745	2740	1542	534	406	1.55773	0.0305437	17012	3826	14564	3432	1822	680	matured cortex	Elongation	0.716202	0.555778	matured cortex	Elongation	0.692548	0.549649	Cortex	Elong-7	0.733472	0.486052	Cortex	Elong-7	0.739186	0.434244	Developing_Cortex	0.0658719	0.072	0.683839	1	> 0.05	Elong-7-Cortex	Cortex	Meristem	0.405788	T3	non_branch	Cortex	Cortex	Unknown	> 0.01	<= 0.01	>= 0.6
ACGGTCGCAGGAGGTT_1	sc_12	25130	5499	22241	5149	2889	1376	1.83844	0.107441	20240	5498	17711	5148	2723	1375	matured cortex	Elongation	0.794667	0.47372	matured cortex	Elongation	0.758108	0.528346	Cortex	Elong-7	0.795444	0.415036	Cortex	Elong-7	0.811099	0.48835	Mature_Cortex	0.433074	0	0.885074	0	<= 0.05	Elong-7-Cortex	Cortex	Elongation	0.685548	T6	B2	Cortex	Cortex	Cortex	<= 0.01	<= 0.01	>= 0.6
ACGGTCGGTCGATTCA_1	sc_12	24600	5236	21699	4892	2901	1339	0.735772	0.101626	20211	5236	17680	4892	2708	1338	phloem pole pericycle	Elongation	0.579673	0.38862	phloem pole pericycle	Elongation	0.580855	0.407489	Phloem Pole Pericycle	Elong-7	0.532808	0.411204	Phloem Pole Pericycle	Elong-8	0.568219	0.534172	Phloem_Pole_Pericycle	0.0749932	0.274	0.552973	1	> 0.05	Elong-8-Procambium	Procambium	Elongation	0.515951	T4	B2	Metaxylem	Procambium	Procambium	> 0.01	<= 0.01	< 0.6
ACGGTCGTCGCCGTGA_1	sc_12	11517	3677	10095	3423	1422	829	1.9189	0.0781454	18408	3676	15932	3422	2134	836	columella	Meristem	0.590643	0.43995	columella	Meristem	0.591362	0.419766	Columella	Meri-1	0.600205	0.465023	Columella	Meri-1	0.596663	0.417429	Mature_Cortex	0.0142655	0.654	0.622696	1	> 0.05	Unknown	Lateral Root Cap	Proximal Lateral Root Cap	0.453997	T3	non_branch	Root Cap	Columella	Lateral Root Cap	> 0.01	<= 0.01	< 0.6
ACGGTCGTCGCTCCTA_1	sc_12	8409	2773	7480	2594	929	556	2.20002	0.0951362	18259	3126	15888	2891	2142	661	hair cells	Elongation	0.605232	0.408759	hair cells	Elongation	0.551479	0.383298	Hair Cell	Meri-6	0.570127	0.335618	Non-Hair Cell	Mat-11	0.500082	0.406156	Columella	0.00666001	0.774	0.53894	1	> 0.05	Unknown	Lateral Root Cap	Proximal Lateral Root Cap	0.581677	T5	non_branch	Root Cap	Root Cap	Unknown	> 0.01	<= 0.01	< 0.6
ACGGTTAAGAGTCGAC_1	sc_12	43062	5934	37281	5642	5781	1747	0.069667	0.0371557	19531	4560	17102	4296	2936	1459	hair cells	Maturation	0.661845	0.467568	hair cells	Maturation	0.614616	0.451199	Hair Cell	Mat-10	0.66218	0.46162	Cortex	Mat-10	0.61485	0.499664	Trichoblast	0.10195	0.019	0.603575	0.584888	> 0.05	Mat-10-Trichoblast	Trichoblast	Elongation	0.743508	T7	B2	Trichoblast	Trichoblast	Unknown	> 0.01	<= 0.01	>= 0.6
ACGGTTAAGGACAACC_1	sc_12	57438	6864	49321	6506	8117	2122	0.0800864	0.0470072	19187	4461	16718	4103	2778	1310	hair cells	Maturation	0.651405	0.447877	hair cells	Maturation	0.568565	0.43785	Hair Cell	Mat-10	0.664368	0.470689	Hair Cell	Mat-10	0.596663	0.520043	Trichoblast	0.155891	0	0.739513	0	<= 0.05	Mat-10-Trichoblast	Trichoblast	Maturation	0.69762	T7	B2	Trichoblast	Trichoblast	Trichoblast	<= 0.01	<= 0.01	< 0.6
ACGGTTACATCCGTTC_1	sc_12	17860	4134	15071	3887	2789	1065	0.347144	0.19037	18814	4134	16281	3887	2641	1065	phloem pole pericycle	Elongation	0.67593	0.448056	phloem pole pericycle	Elongation	0.65162	0.476811	Xylem Pole Pericycle	Elong-7	0.63413	0.431423	Xylem Pole Pericycle	Elong-8	0.67045	0.551549	Phloem_Pole_Pericycle	0.0892526	0.122	1	1	> 0.05	Elong-8-Xylem Pole Pericycle	Xylem Pole Pericycle	Elongation	0.263835	T1	non_branch	Phloem Pole Pericycle	Xylem Pole Pericycle	Unknown	> 0.01	<= 0.01	>= 0.6
ACGGTTAGTATCCTTT_1	sc_12	10928	3356	9400	3154	1528	812	1.28111	0.356881	18571	3358	16056	3163	2176	812	phloem pole pericycle	Elongation	0.646033	0.409687	phloem pole pericycle	Elongation	0.64604	0.445466	Xylem Pole Pericycle	Elong-7	0.654014	0.446303	Xylem Pole Pericycle	Elong-8	0.704116	0.604279	Phloem_Pole_Pericycle	0.154706	0.019	0.93771	0.671141	> 0.05	Elong-8-Xylem Pole Pericycle	Xylem Pole Pericycle	Elongation	0.220566	T1	B1	Xylem Pole Pericycle	Xylem Pole Pericycle	Unknown	> 0.01	<= 0.01	>= 0.6
ACGGTTAGTATCGGTT_1	sc_12	18061	4893	15560	4577	2501	1181	0.692099	0.0664415	18765	4892	16269	4576	2501	1181	LRC & non-hair cells	Meristem	0.649463	0.580965	columella	Meristem	0.632832	0.568071	Non-Hair Cell	Meri-2	0.649324	0.514414	Non-Hair Cell	Meri-3	0.711914	0.561709	Atrichoblast	0.0218746	0.654	0.751236	1	> 0.05	Unknown	Lateral Root Cap	Proximal Lateral Root Cap	0.271785	T1	non_branch	Root Cap	Root Cap	Unknown	> 0.01	<= 0.01	>= 0.6
ACGGTTATCTCCTGTG_1	sc_12	10959	3313	9111	3098	1848	821	0.437996	0.0912492	18470	3318	15961	3131	2228	821	phloem pole pericycle	Elongation	0.510789	0.44418	phloem pole pericycle	Elongation	0.511863	0.466554	Xylem Pole Pericycle	Meri-5	0.565968	0.492017	Xylem Pole Pericycle	Meri-3	0.624694	0.588654	Phloem_Pole_Pericycle	0.0181116	0.657	0.723156	1	> 0.05	Unknown	Xylem Pole Pericycle	Meristem	0.113259	T0	non_branch	Xylem Pole Pericycle	Xylem Pole Pericycle	Pericycle	> 0.01	<= 0.01	< 0.6
ACGTAACAGCAAACAT_1	sc_12	4241	2145	3680	1961	561	427	4.10281	0.73096	17065	3742	14660	3398	1841	679	matured cortex	Elongation	0.582335	0.459633	non-hair cells	Elongation	0.539127	0.424823	Cortex	Mat-11	0.650336	0.452261	Cortex	Mat-11	0.539368	0.435465	Quiescent_Center	0.00729373	0.828	0.810536	1	> 0.05	Unknown	Columella	Proximal Columella	0.344456	T2	non_branch	Columella	Columella	Procambium	> 0.01	<= 0.01	< 0.6
ACGTAACAGCGATCGA_1	sc_12	24617	4384	21620	4144	2997	1098	0.589024	0.0771824	20078	4384	17606	4144	2702	1098	hair cells	Maturation	0.647844	0.536219	hair cells	Maturation	0.568639	0.509812	Hair Cell	Mat-10	0.627482	0.467097	Hair Cell	Mat-10	0.563619	0.551484	Trichoblast	0.819213	0	0.989067	0	<= 0.05	Mat-10-Trichoblast	Trichoblast	Maturation	0.823571	T8	B1	Trichoblast	Trichoblast	Unknown	<= 0.01	<= 0.01	< 0.6
ACGTAACAGGGAGATA_1	sc_12	71807	8529	61923	8147	9884	2621	0.178256	0.197752	19420	5210	16800	4700	2709	1374	phloem pole pericycle	Elongation	0.62673	0.270465	phloem pole pericycle	Elongation	0.6468	0.332847	Phloem Pole Pericycle	Mat-11	0.665945	0.426849	Phloem Pole Pericycle	Elong-8	0.762252	0.517765	Phloem_Pole_Pericycle	0.492989	0	0.961709	0	<= 0.05	Elong-8-Xylem Pole Pericycle	Xylem Pole Pericycle	Maturation	0.20476	T0	B2	Xylem Pole Pericycle	Xylem Pole Pericycle	Unknown	<= 0.01	<= 0.01	>= 0.6
ACGTAACAGGGCGAAG_1	sc_12	16882	3805	15073	3536	1809	887	1.63488	0.361332	18673	3805	16287	3536	2190	887	matured cortex	Maturation	0.764798	0.463289	matured cortex	Maturation	0.726438	0.468549	Cortex	Mat-9	0.759338	0.363245	Cortex	Elong-7	0.793868	0.427898	Mature_Cortex	0.28101	0	0.886344	0	<= 0.05	Elong-7-Cortex	Cortex	Elongation	0.77764	T8	B2	Cortex	Cortex	Cortex	<= 0.01	<= 0.01	>= 0.6
ACGTAACCAATGGCAG_1	sc_12	15277	3510	13327	3286	1950	916	0.91641	0.091641	18644	3510	16167	3286	2246	916	matured cortex	Elongation	0.797605	0.484904	matured cortex	Elongation	0.74284	0.534986	Cortex	Elong-7	0.794107	0.445053	Cortex	Elong-7	0.838302	0.528719	Mature_Cortex	0.228773	0	0.894568	0	<= 0.05	Elong-7-Cortex	Cortex	Elongation	0.76715	T8	B1	Cortex	Cortex	Unknown	<= 0.01	<= 0.01	>= 0.6
ACGTAACCACGTGAGA_1	sc_12	21579	4962	18828	4647	2751	1251	0.583901	0.13439	20004	4961	17479	4646	2643	1251	phloem pole pericycle	Elongation	0.593882	0.437627	phloem pole pericycle	Elongation	0.602013	0.45337	Xylem Pole Pericycle	Elong-7	0.565042	0.456662	Xylem Pole Pericycle	Elong-8	0.552945	0.532815	Phloem_Pole_Pericycle	0.0753338	0.218	0.890322	1	> 0.05	Elong-8-Phloem Pole Pericycle	Xylem Pole Pericycle	Meristem	0.337563	T2	B1	Phloem Pole Pericycle	Phloem Pole Pericycle	Unknown	> 0.01	<= 0.01	>= 0.6
ACGTAACCATATAGCC_1	sc_12	3981	1889	3377	1764	604	399	0.577744	0	17833	3541	15201	3238	1965	603	matured cortex	Elongation	0.509113	0.572727	phloem pole pericycle	Elongation	0.53004	0.540342	Xylem Pole Pericycle	Elong-7	0.605338	0.53556	Xylem Pole Pericycle	Elong-7	0.615348	0.549724	Maturing_Xylem	0.0269082	0.624	0.516909	1	> 0.05	Unknown	Xylem Pole Pericycle	Elongation	0.414146	T3	non_branch	Xylem Pole Pericycle	Xylem Pole Pericycle	Procambium	> 0.01	<= 0.01	< 0.6
ACGTAACGTACCTAGT_1	sc_12	12042	3685	10266	3433	1776	874	2.79854	0.265737	17963	3685	15476	3433	2173	871	LRC & non-hair cells	Meristem	0.614028	0.598807	LRC & non-hair cells	Meristem	0.603315	0.606665	Non-Hair Cell	Meri-2	0.607574	0.582814	Non-Hair Cell	Meri-2	0.668278	0.594063	Maturing_Xylem	0.0076803	0.855	0.518205	1	> 0.05	Unknown	Lateral Root Cap	Proximal Lateral Root Cap	0.225966	T1	non_branch	Root Cap	Root Cap	Unknown	> 0.01	<= 0.01	>= 0.6
ACGTAACGTAGCTGTT_1	sc_12	35751	6398	31706	6060	4045	1681	0.500685	0.123073	20332	5769	17745	5317	2903	1622	phloem pole pericycle	Maturation	0.66516	0.322404	phloem pole pericycle	Maturation	0.633135	0.360418	Phloem Pole Pericycle	Mat-11	0.623848	0.373113	Phloem Pole Pericycle	Elong-8	0.600329	0.512195	Phloem_Pole_Pericycle	0.154792	0.006	0.457424	0.224453	> 0.05	Elong-8-Procambium	Procambium	Maturation	0.436286	T3	B2	Procambium	Procambium	Unknown	> 0.01	<= 0.01	>= 0.6
ACGTAACGTGACTCTA_1	sc_12	31470	5858	27643	5541	3827	1516	0.432158	0.111217	20116	5628	17603	5242	2862	1495	phloem pole pericycle	Elongation	0.619473	0.288686	phloem pole pericycle	Elongation	0.623682	0.341486	Phloem [S32]	Elong-7	0.530128	0.352644	Xylem Pole Pericycle	Elong-8	0.545199	0.533248	Phloem_Pole_Pericycle	0.111362	0.037	0.445912	0.996788	> 0.05	Elong-8-Procambium	Procambium	Elongation	0.633275	T6	B2	Procambium	Procambium	Unknown	> 0.01	<= 0.01	>= 0.6
ACGTAACGTGGTAACG_1	sc_12	12927	3452	11215	3198	1712	893	0.72716	0.224337	18576	3452	16082	3198	2198	893	phloem pole pericycle	Elongation	0.630471	0.369108	phloem pole pericycle	Elongation	0.634732	0.406718	Phloem Pole Pericycle	Mat-11	0.629718	0.461126	Phloem Pole Pericycle	Elong-8	0.714355	0.542323	Phloem_Pole_Pericycle	0.244909	0	0.636849	0	<= 0.05	Elong-8-Xylem Pole Pericycle	Phloem Pole Pericycle	Elongation	0.451599	T3	B1	Xylem Pole Pericycle	Xylem Pole Pericycle	Unknown	<= 0.01	<= 0.01	>= 0.6
ACGTAACGTTCAGCTA_1	sc_12	7571	2334	6762	2185	809	466	1.55858	0.0396249	17941	3028	15660	2796	2043	649	hair cells	Elongation	0.540941	0.374723	hair cells	Elongation	0.45703	0.343203	Hair Cell	Mat-11	0.521837	0.402377	LRC	Mat-11	0.337272	0.454066	Columella	0.00975674	0.587	0.627147	1	> 0.05	Unknown	Lateral Root Cap	Distal Lateral Root Cap	0.681015	T6	non_branch	Root Cap	Columella	Unknown	> 0.01	<= 0.01	< 0.6
ACGTAACGTTGTACGT_1	sc_12	61880	8433	53557	8041	8323	2451	0.268261	0.208468	19430	5312	16810	4805	2788	1474	phloem pole pericycle	Elongation	0.662472	0.34277	phloem pole pericycle	Elongation	0.658129	0.378267	Phloem Pole Pericycle	Mat-11	0.699429	0.451515	Phloem Pole Pericycle	Elong-8	0.747253	0.528527	Phloem_Pole_Pericycle	0.476762	0	0.983773	0	<= 0.05	Unknown	Xylem Pole Pericycle	Maturation	0.225169	T1	B2	Xylem Pole Pericycle	Xylem Pole Pericycle	Procambium	<= 0.01	<= 0.01	>= 0.6
ACGTAACTCAGCCTCT_1	sc_12	14109	4408	12074	4100	2035	1071	0.907222	0.106315	18324	4408	15810	4100	2248	1071	LRC & non-hair cells	Meristem	0.56851	0.558588	LRC & non-hair cells	Meristem	0.579198	0.555011	Non-Hair Cell	Meri-2	0.590659	0.50259	Non-Hair Cell	Meri-3	0.591724	0.55641	Atrichoblast	0.0163035	0.688	0.586881	1	> 0.05	Unknown	Lateral Root Cap	Proximal Lateral Root Cap	0.340835	T2	non_branch	Root Cap	Root Cap	Unknown	> 0.01	<= 0.01	< 0.6
ACGTAACTCTTAGTTC_1	sc_12	10775	2973	9429	2781	1346	686	1.66125	0.259861	18712	2980	16212	2789	2162	690	phloem pole pericycle	Elongation	0.566497	0.393567	phloem pole pericycle	Elongation	0.592407	0.416032	Xylem Pole Pericycle	Elong-7	0.563717	0.449916	Xylem Pole Pericycle	Elong-8	0.623349	0.596321	Maturing_Xylem	0.0475066	0.276	0.403084	1	> 0.05	Elong-8-Procambium	Procambium	Elongation	0.684524	T6	B1	Phloem Pole Pericycle	Procambium	Unknown	> 0.01	<= 0.01	< 0.6
ACGTACACAGTAGTGG_1	sc_12	77586	7471	67015	7127	10571	2376	0.0850669	0.0412446	19079	4449	16463	4005	2571	1120	hair cells	Maturation	0.639066	0.478547	hair cells	Maturation	0.583696	0.45809	Hair Cell	Mat-10	0.651172	0.50139	Hair Cell	Mat-10	0.606075	0.549308	Trichoblast	0.0803527	0.15	0.950304	1	> 0.05	Mat-10-Trichoblast	Trichoblast	Elongation	0.706042	T7	B2	Trichoblast	Trichoblast	Unknown	> 0.01	<= 0.01	< 0.6
ACGTACACATACAGAA_1	sc_12	35622	5859	31823	5562	3799	1491	0.294762	0.0926394	20267	5190	17688	4762	2874	1468	phloem pole pericycle	Maturation	0.701545	0.324651	phloem pole pericycle	Maturation	0.650851	0.339186	Phloem Pole Pericycle	Elong-7	0.679367	0.355039	Phloem Pole Pericycle	Elong-8	0.644324	0.500576	Phloem_Pole_Pericycle	0.304584	0	0.640422	0	<= 0.05	Unknown	Phloem Pole Pericycle	Maturation	0.453665	T3	B2	Phloem Pole Pericycle	Phloem Pole Pericycle	Phloem	<= 0.01	<= 0.01	>= 0.6
ACGTACAGTAGACAAT_1	sc_12	6125	2713	5429	2548	696	493	2.98776	0.342857	17491	3571	15139	3314	1953	688	matured cortex	Elongation	0.744628	0.568944	matured cortex	Elongation	0.708902	0.56641	Cortex	Meri-6	0.730117	0.474034	Cortex	Elong-7	0.733579	0.424043	Developing_Cortex	0.116932	0.001	0.520324	0.0461708	<= 0.05	Elong-7-Cortex	Cortex	Meristem	0.388894	T2	non_branch	Cortex	Cortex	Pericycle	> 0.01	<= 0.01	>= 0.6
ACGTACAGTGCCTGAC_1	sc_12	56254	7654	48365	7287	7889	2311	0.307534	0.129769	19434	5070	16974	4751	2892	1533	phloem pole pericycle	Meristem	0.681908	0.38319	phloem pole pericycle	Elongation	0.653106	0.421871	Xylem Pole Pericycle	Elong-7	0.619306	0.397306	Xylem Pole Pericycle	Elong-8	0.617896	0.5197	Phloem_Pole_Pericycle	0.210476	0.013	0.977791	0.496984	> 0.05	Elong-8-Xylem Pole Pericycle	Xylem Pole Pericycle	Elongation	0.162166	T0	non_branch	Xylem Pole Pericycle	Xylem Pole Pericycle	Unknown	> 0.01	<= 0.01	>= 0.6
ACGTACAGTTGCCAAT_1	sc_12	9194	2568	7985	2402	1209	622	1.53361	0.239286	18629	2790	16113	2580	2167	643	matured cortex	Maturation	0.568391	0.486483	matured cortex	Maturation	0.551534	0.501596	Cortex	Mat-11	0.629361	0.518562	Cortex	Mat-11	0.656712	0.581065	Mature_Cortex	0.189435	0	0.65684	0	<= 0.05	Mat-11-Cortex	Cortex	Maturation	0.782125	T8	B1	Cortex	Cortex	Unknown	<= 0.01	<= 0.01	< 0.6
ACGTACATCTGGTCAA_1	sc_12	93714	8614	82235	8259	11479	2779	0.155793	0.0875003	19260	5042	16596	4494	2547	1181	matured cortex	Elongation	0.709844	0.491606	matured cortex	Elongation	0.655736	0.511113	Cortex	Meri-6	0.688829	0.415321	Cortex	Elong-7	0.725506	0.439243	Mature_Cortex	0.158536	0.001	0.401439	0.0461708	<= 0.05	Elong-7-Cortex	Cortex	Meristem	0.601849	T5	non_branch	Cortex	Cortex	Unknown	> 0.01	<= 0.01	>= 0.6
ACGTAGTAGATAGCAT_1	sc_12	53385	6438	47578	6104	5807	1854	0.20605	0.0955325	19334	4267	16847	3860	2971	1573	endodermis & QC cells	Maturation	0.6182	0.420468	endodermis & QC cells	Maturation	0.639362	0.404114	Endodermis	Elong-7	0.647899	0.382234	Endodermis	Elong-8	0.703244	0.505677	Endodermis	0.112851	0.07	0.69298	1	> 0.05	Elong-8-Endodermis	Endodermis	Elongation	0.629872	T6	B2	Endodermis	Endodermis	Endodermis	> 0.01	<= 0.01	>= 0.6
ACGTAGTAGCAATAAC_1	sc_12	81513	8389	70775	8011	10738	2686	0.15335	0.0699275	19430	5305	16868	4845	2615	1306	non-hair cells	Elongation	0.626842	0.479663	non-hair cells	Elongation	0.604764	0.465257	Non-Hair Cell	Meri-5	0.656402	0.573466	LRC	Meri-5	0.631106	0.499943	Atrichoblast	0.141289	0.042	0.991047	1	> 0.05	Meri-5-Atrichoblast	Atrichoblast	Meristem	0.41835	T3	non_branch	Atrichoblast	Atrichoblast	Unknown	> 0.01	<= 0.01	>= 0.6
[truncated: 64,626 more rows]
[truncated: 5 more columns]

## Sheet: B) Legend for column name
Supplementary Dataset 3. Legend for column names metadata for cells within the atlas.
[truncated: 54 more rows]
