# Supplementary material for: A single cell Arabidopsis root atlas reveals developmental trajectories in wild type and cell identity mutants
Source: Dev Cell. Author manuscript; Available in PMC 2022 Apr 18. (PMC9014886; doi:10.1016/j.devcel.2022.01.008)
Supplement: 3 — Data S4. Datasets and metadata used for Index of Cell Identity annotation. Related to Figs. 1–2, Fig. S3, and STAR Methods. A) RNA-seq counts used to build the Index of Cell Identity specificity score (spec) table. B-D) Metadata for the ICI-based approach used to infer cell identity for atlas cells. B) ici_metadata is information for bulk RNA-seq data used to create ICI specificity score tables. C) included_cell_types is cell types included in the ICI. D) marker_metadata is metadata for published cell type-specific markers. [file NIHMS1780093-supplement-3.xlsx]

## Sheet: Info
Supplementary Dataset 4
Tab A	RNA-seq counts used to build Index of Cell Identity specificity score (spec) table.
Tabs B-D	Metadata for the ICI-based approach used to infer cell identity for atlas cells.
ici_metadata	information for bulk RNA-seq data used to create ICI specificity score tables
included_cell_types	cell types included in the ICI
marker_metadata	metadata for published celltype-specific markers

## Sheet: A) RNAseq_counts
Locus	SRR3664372_counts.txt	SRR3664373_counts.txt	SRR3664374_counts.txt	SRR3664375_counts.txt	SRR3664376_counts.txt	SRR3664377_counts.txt	SRR3664378_counts.txt	SRR3664379_counts.txt	SRR3664380_counts.txt	SRR3664381_counts.txt	SRR3664382_counts.txt	SRR3664383_counts.txt	SRR3664384_counts.txt	SRR3664385_counts.txt	SRR3664386_counts.txt	SRR3664387_counts.txt	SRR3664388_counts.txt	SRR3664389_counts.txt	SRR3664390_counts.txt	SRR3664391_counts.txt	SRR3664392_counts.txt	SRR3664393_counts.txt	SRR3664394_counts.txt	SRR3664395_counts.txt	SRR3664396_counts.txt	SRR3664397_counts.txt	SRR3664398_counts.txt	SRR3664399_counts.txt	SRR3664400_counts.txt	SRR3664401_counts.txt	SRR3664402_counts.txt	SRR3664403_counts.txt	SRR3664404_counts.txt	SRR3664405_counts.txt	SRR3664406_counts.txt	SRR3664407_counts.txt	SRR3664408_counts.txt	SRR3664409_counts.txt	SRR3664410_counts.txt	SRR3664411_counts.txt	SRR3664412_counts.txt	SRR3664413_counts.txt	SRR3664414_counts.txt	SRR3664417_counts.txt	SRR3664419_counts.txt	SRR3664420_counts.txt	SRR3664421_counts.txt	SRR3664422_counts.txt	SRR3664423_counts.txt
AT1G01010	1410	108	226	295	1510	1673	1911	110	78	129	35	47	1053	30	1128	809	745	79	52	141	252	266	104	154	38	84	14	219	109	223	398	125	205	33	166	31	29	234	62	69	4	11	66	800	710	881	710	2257	1330
AT1G01020	72	15	32	32	115	129	92	69	86	61	95	148	221	91	78	15	66	65	26	28	252	57	77	97	181	193	80	127	58	116	53	151	87	96	66	61	90	113	349	343	74	58	199	185	340	365	540	363	153
AT1G03987	0	0	1	0	0	0	0	0	0	0	0	0	0	0	0	0	0	0	0	0	0	0	0	0	0	0	0	0	0	0	0	0	0	0	0	0	0	0	0	0	0	0	0	0	0	0	0	0	0
AT1G01030	4	7	15	22	79	129	113	9	5	13	17	40	10	5	1	1	1	3	3	0	6	0	3	36	4	1	1	18	13	16	97	80	62	5	22	6	15	9	25	18	4	2	28	85	4	12	17	11	3
AT1G01040	1134	261	147	133	921	810	956	277	177	225	645	835	1569	296	1121	1080	1219	1313	825	444	591	299	454	201	466	427	201	355	175	318	515	600	680	241	146	223	265	530	597	630	118	101	653	700	1119	1210	1524	1483	1150
AT1G03993	0	0	0	0	0	0	0	0	0	0	0	0	0	0	0	0	0	0	0	0	0	0	0	0	0	0	0	0	0	0	0	0	0	0	0	0	0	0	0	0	0	0	0	0	0	0	0	0	0
AT1G01046	1	0	0	0	1	0	1	0	0	0	0	1	0	2	0	1	0	0	2	1	0	1	2	0	0	0	1	1	0	0	0	0	3	0	0	1	0	0	0	0	0	0	0	3	0	0	0	0	0
AT1G01050	501	183	295	196	358	259	262	695	548	536	734	1232	907	673	423	399	413	673	339	480	696	305	420	362	542	702	315	526	171	476	241	505	397	565	245	492	550	447	1266	1361	153	101	495	823	2399	2333	3512	1538	824
AT1G03997	1	0	0	0	0	0	0	0	0	0	0	0	0	0	0	0	0	0	0	0	0	0	0	0	0	0	0	0	0	1	0	0	0	0	0	0	0	0	0	0	0	0	0	0	0	0	1	0	0
AT1G01060	102	222	104	492	875	1385	1590	102	92	795	106	897	1073	194	775	1476	1558	447	344	180	421	156	219	718	694	477	360	242	176	371	1269	1497	667	142	426	280	608	963	403	402	496	298	3130	1655	644	603	404	994	544
AT1G01070	56	23	2	0	28	9	8	1	0	1	1	5	56	2	830	192	798	365	320	357	24	13	37	4	40	82	11	31	9	38	3	3	1	5	2	0	2	32	4	7	0	7	3	28	74	110	162	739	543
AT1G04003	0	0	0	0	0	0	0	0	0	0	0	0	0	0	0	0	0	0	0	0	0	0	0	0	0	0	0	0	0	0	0	0	0	0	0	0	0	0	0	0	0	0	0	0	0	0	0	0	0
AT1G01080	13	4	9	14	28	15	7	11	5	24	96	110	25	33	66	64	60	10	18	2	75	9	46	17	77	72	23	43	10	37	18	52	27	23	8	24	24	46	84	90	45	27	122	86	124	134	226	181	132
AT1G01090	705	323	901	577	1435	630	697	2450	1663	2015	941	1293	1641	1940	753	815	783	516	365	498	1815	616	1183	1807	1601	1524	1143	1907	755	1724	1431	2431	2287	1675	1246	1801	1785	1493	3146	3135	533	285	2115	5213	9467	6851	10001	8921	7283
AT1G01100	1388	392	545	369	668	362	327	5852	3767	4562	2057	3613	2527	7155	1135	461	850	417	384	235	8248	2449	4222	3089	7897	7441	5728	6084	2081	4506	2106	5434	3730	5295	2512	5572	5782	5096	10604	11039	1700	1100	5965	7559	10559	10274	15919	2214	1813
AT1G01110	90	21	60	88	49	34	26	94	45	145	98	145	150	151	58	28	52	38	30	7	628	146	327	210	446	391	330	262	110	207	325	372	391	94	161	109	170	369	314	351	260	190	880	470	289	208	323	20	17
AT1G01120	50	6	57	55	4188	5168	5727	84	57	84	9	12	92	24	100	37	105	15	16	12	14	4	10	9	6	27	4	106	128	232	795	584	1168	35	7	15	47	179	31	32	5	8	30	38	627	1290	888	8231	7361
AT1G01130	14	3	22	29	51	43	35	40	41	36	8	9	39	20	35	38	39	2	5	4	23	10	17	32	21	10	6	39	10	30	56	75	64	24	8	15	24	32	44	30	10	0	34	58	198	257	260	126	107
AT1G01140	87	36	177	263	525	631	978	249	224	230	28	16	53	41	174	98	136	30	15	30	42	29	16	92	14	71	11	102	67	152	228	270	169	115	17	64	50	160	85	92	4	4	16	184	3075	5442	4610	2070	1458
AT1G01150	0	1	0	0	0	2	0	0	0	0	0	0	0	0	2	0	0	0	0	0	5	1	2	0	0	4	0	0	0	0	1	0	5	1	0	0	0	2	2	5	0	0	3	0	0	0	1	6	1
AT1G01160	213	80	55	54	227	232	300	359	238	337	329	428	362	445	297	221	224	65	64	40	916	272	463	221	599	547	383	435	146	402	289	521	454	405	187	392	431	479	630	704	174	136	687	596	562	478	749	583	372
AT1G04007	2	0	2	0	3	4	10	0	2	0	3	6	0	0	4	1	6	4	0	0	7	3	5	3	1	5	1	3	0	1	1	1	1	1	1	0	2	1	2	3	3	3	4	5	1	5	6	3	0
AT1G01170	4	7	1	1	1	3	4	5	5	4	11	18	4	2	11	4	10	1	0	0	0	0	5	0	2	2	3	2	1	2	3	5	6	4	1	2	5	1	4	2	3	0	2	3	8	10	12	34	15
AT1G04013	0	0	0	0	0	0	0	0	0	0	1	0	0	0	0	1	0	0	0	0	0	0	0	0	0	0	0	0	0	0	0	2	0	0	0	0	0	0	1	0	0	0	0	0	0	0	1	1	0
AT1G01180	6	10	10	18	21	28	39	15	10	45	176	452	16	20	7	2	7	153	135	155	9	3	5	3	8	1	9	13	10	22	7	19	11	17	2	21	25	28	31	24	6	1	25	3	104	139	233	1714	1134
AT1G01183	0	0	0	0	0	1	0	0	0	0	0	0	0	0	0	0	0	0	0	0	0	0	0	0	0	0	0	0	0	0	0	1	1	0	0	0	0	1	0	0	0	0	2	0	0	1	0	1	0
AT1G01190	6	96	0	0	5	3	1	0	0	0	0	0	173	1	2	0	13	3	2	0	0	0	0	0	0	0	0	4	1	1	4	2	9	0	1	0	0	1	0	0	0	0	1	4	2	1	16	3	3
AT1G01200	34	17	24	15	31	28	22	64	51	25	5	5	54	48	67	91	80	6	4	4	27	12	17	9	1	3	2	45	18	41	40	48	47	33	20	27	37	27	83	84	2	2	10	62	177	179	163	208	90
AT1G01210	68	21	13	7	63	41	36	220	163	171	101	130	99	245	94	34	69	9	11	28	342	81	146	126	392	293	285	296	137	244	85	190	175	162	89	179	167	221	299	294	86	90	297	218	300	320	421	171	97
AT1G04017	0	0	0	0	0	0	0	0	0	0	0	0	0	0	0	0	0	0	0	0	0	0	0	0	0	0	0	0	0	0	0	0	0	0	0	0	0	0	0	0	0	0	0	0	0	0	0	0	0
AT1G01220	89	54	176	95	150	60	62	420	286	323	253	303	257	327	191	236	162	129	77	41	300	122	178	165	229	211	179	268	86	224	147	283	198	349	91	291	250	186	697	704	53	32	257	516	1691	1300	2123	832	596
AT1G04023	0	0	0	0	0	0	0	0	0	0	0	0	0	0	0	0	0	0	0	0	0	0	0	0	0	0	0	0	0	0	0	0	0	0	0	0	0	0	0	0	0	0	0	0	0	0	0	0	0
AT1G01225	61	42	10	4	67	55	40	85	46	47	27	38	188	61	89	66	94	20	13	0	398	100	149	48	129	85	69	80	21	62	39	64	57	55	46	46	52	61	146	172	29	11	81	136	140	172	160	211	217
AT1G01230	427	116	386	322	638	668	708	553	466	278	456	649	584	385	338	238	284	769	279	503	389	237	315	214	377	427	203	426	170	362	275	343	285	397	139	292	269	365	831	896	68	93	223	481	2558	3237	4460	2137	1630
AT1G01240	95	66	29	37	333	217	304	72	51	86	173	260	195	54	124	114	120	669	470	675	464	153	248	28	97	151	36	77	35	68	34	45	64	68	14	61	70	141	104	99	38	14	93	114	188	331	776	752	511
AT1G01250	0	0	0	0	0	0	0	0	0	0	0	0	0	0	0	0	0	0	0	0	0	0	0	0	0	0	0	0	0	0	1	0	0	3	0	0	0	0	0	0	0	0	0	1	0	1	0	0	0
AT1G01260	155	29	104	87	652	658	844	292	194	233	615	720	323	254	182	91	122	139	139	108	567	128	201	143	418	342	156	226	90	222	164	277	193	267	116	248	242	203	673	714	81	42	241	470	713	680	730	657	594
AT1G01270	0	0	0	0	0	0	0	0	0	0	2	1	0	0	0	0	0	0	0	0	0	0	0	0	0	2	0	0	0	0	0	1	0	0	0	0	0	1	0	0	0	0	0	0	0	0	0	0	0
AT1G01280	0	0	0	0	4	0	0	0	0	4	1	2	4	0	0	0	1	0	0	0	1	0	0	0	0	0	0	0	0	0	0	0	0	0	0	0	1	0	1	0	0	0	0	0	0	0	1	0	0
AT1G01290	31	6	18	8	39	37	32	68	48	66	75	140	64	80	49	34	34	9	10	0	87	23	67	48	94	103	51	84	32	69	22	68	54	43	41	41	74	64	146	154	38	21	120	126	189	250	404	185	119
AT1G01300	643	287	202	151	195	136	123	901	591	545	1235	2140	1066	753	234	318	399	172	63	94	715	464	750	148	553	383	319	618	240	622	306	646	352	637	93	551	870	465	802	885	136	121	521	444	1180	918	1454	407	218
AT1G01305	0	1	0	0	1	0	0	5	0	1	3	29	3	1	0	0	0	0	0	0	1	2	1	1	0	0	0	0	0	1	0	1	1	0	0	1	1	2	4	2	0	0	2	0	0	0	0	0	0
AT1G01310	0	2	0	0	0	0	0	3	3	2	18	43	9	2	2	2	7	3	0	4	3	0	6	0	3	2	4	3	0	4	0	0	3	1	1	2	3	1	4	4	2	2	5	7	2	3	8	6	1
AT1G01320	56	75	34	23	69	48	55	101	61	113	270	420	228	168	155	74	134	28	12	3	595	165	321	128	411	350	249	158	66	161	89	283	225	128	89	138	163	247	345	394	138	80	526	373	143	129	201	330	157
AT1G01335	0	0	0	0	0	0	3	0	0	0	0	0	0	0	0	0	0	0	0	0	0	0	0	0	0	0	0	0	0	0	0	0	0	0	0	0	0	0	0	0	0	0	0	0	0	0	0	0	0
AT1G01340	244	50	55	86	1803	2168	2596	25	15	12	14	15	504	6	193	117	118	108	42	67	51	50	28	38	10	37	3	57	38	70	264	167	224	13	48	6	4	35	11	20	5	0	15	166	128	209	173	1541	1263
AT1G01350	201	73	91	66	662	719	876	226	179	226	392	391	357	269	247	227	207	123	39	111	432	140	239	109	344	294	239	310	131	267	215	358	390	247	73	196	234	287	449	411	47	47	329	292	978	928	1529	1220	917
AT1G01355	2	0	0	0	3	6	6	1	1	0	0	0	3	0	1	2	1	0	0	0	0	1	0	0	1	0	1	1	0	0	1	0	1	6	0	0	2	3	0	0	0	0	0	0	0	0	1	0	0
AT1G01360	552	168	144	207	720	487	638	155	120	106	240	255	731	59	523	643	510	186	118	175	291	139	126	111	54	94	17	173	117	168	414	285	329	124	91	83	62	232	162	184	60	50	183	335	1042	1060	979	1247	887
AT1G01370	29	31	23	22	54	34	28	101	82	76	26	57	132	128	55	69	88	45	11	19	459	122	171	81	296	193	135	154	47	100	73	163	133	95	63	87	98	153	226	261	66	36	164	292	190	175	238	56	32
AT1G01380	72	8	4	6	30	30	23	88	83	40	1	11	115	27	176	28	102	59	14	58	27	19	17	10	17	26	11	70	19	48	3	10	3	20	19	10	21	50	110	106	2	3	1	65	56	73	41	35	37
AT1G01390	3	1	1	1	3	0	0	0	1	0	0	0	5	0	2	2	5	1	1	0	0	0	3	0	1	6	0	2	0	0	0	3	0	0	0	0	0	6	3	2	0	0	0	2	1	4	3	0	3
AT1G01400	0	3	0	0	0	0	2	3	2	2	0	0	22	1	0	3	17	2	0	0	0	0	1	0	0	0	0	1	0	0	2	0	0	1	2	0	0	6	0	1	0	0	0	1	0	1	0	0	0
AT1G01410	4	1	0	3	0	1	1	0	1	0	0	0	0	0	0	0	0	0	0	0	0	0	0	0	0	0	0	0	0	0	0	0	0	0	0	0	0	0	0	1	0	0	0	1	0	0	0	2	0
AT1G01420	0	0	4	3	2	4	2	0	3	1	2	0	4	0	6	2	0	0	0	0	0	0	2	0	0	0	0	3	0	1	0	0	0	1	1	0	0	0	0	0	0	0	0	7	1	4	1	351	234
AT1G01430	360	116	674	546	223	119	86	433	315	187	40	53	671	241	296	371	300	280	55	112	196	237	220	311	114	164	71	311	157	351	362	495	435	206	190	176	193	470	397	465	21	16	155	1186	1213	1239	1397	1461	934
AT1G01440	331	135	202	144	383	320	414	194	154	234	326	438	486	176	210	345	313	111	66	65	290	125	180	114	221	185	98	245	88	173	164	260	151	192	53	143	181	247	296	301	57	25	221	363	793	1080	1265	1519	1142
AT1G01448	66	45	22	22	73	32	30	40	30	59	53	84	117	80	102	95	112	13	1	7	65	41	107	47	74	49	65	93	32	57	37	59	66	42	28	31	71	80	94	88	28	31	111	113	122	117	283	238	101
AT1G01450	0	0	0	0	0	0	0	0	0	0	0	0	0	0	0	0	0	0	0	0	0	0	0	0	0	0	0	0	0	0	0	0	0	0	0	0	0	0	0	0	0	0	0	0	0	0	0	0	0
AT1G01453	21	7	4	2	11	7	3	6	10	0	15	11	16	18	8	4	1	10	9	3	7	5	3	0	2	5	3	36	14	24	1	14	8	29	0	17	15	28	45	33	0	2	1	4	75	143	156	419	259
AT1G01460	14	7	1	0	5	3	3	0	0	2	3	8	57	2	5	5	8	1	0	0	0	0	2	0	1	6	0	0	1	1	3	0	1	1	2	1	0	1	0	2	0	0	0	4	10	0	0	4	3
AT1G01470	5084	1073	41	95	898	842	1110	185	173	51	2528	3018	5165	181	1252	649	480	263	90	488	393	526	289	73	122	709	90	529	277	536	80	161	172	330	110	195	184	276	262	297	10	12	76	441	502	416	714	8844	3740
AT1G01480	49	0	8	10	2219	1751	2915	9	10	7	29	60	32	4	121	35	42	7	4	33	11	17	3	10	12	119	3	55	39	80	443	323	398	19	11	9	0	26	13	11	2	0	17	63	180	272	113	396	319
AT1G01490	65	19	245	110	370	209	300	856	622	785	275	717	120	706	157	44	131	62	22	5	34	14	48	193	48	75	39	507	231	490	191	769	449	657	126	607	678	32	1221	1237	25	21	120	485	2181	2448	3640	4525	3044
AT1G01500	61	34	28	10	407	265	336	77	56	55	358	363	76	52	112	41	52	22	12	10	27	17	20	41	21	61	9	91	40	94	63	77	122	83	31	81	61	29	100	103	20	3	65	114	323	262	307	727	545
AT1G01510	337	139	239	162	286	153	140	734	496	729	765	977	794	800	376	452	345	248	138	167	1363	447	789	408	1273	1236	682	726	234	571	357	692	644	670	292	689	683	846	1493	1770	278	169	1012	1181	2818	2159	4349	952	657
AT1G01520	11	3	9	4	6	6	6	29	29	19	46	74	18	17	15	14	15	18	4	9	17	3	20	8	23	12	10	24	10	23	15	34	17	16	2	20	17	13	38	42	7	9	32	17	11	7	16	3	2
AT1G01530	1	4	0	1	1	2	1	3	4	0	7	20	4	5	3	2	3	1	0	0	0	0	2	0	0	3	0	0	0	5	0	8	0	7	0	4	6	1	6	8	0	0	1	2	0	0	0	0	0
AT1G01540	601	237	573	540	563	385	459	1104	732	728	738	1042	1344	513	604	993	1022	276	130	114	693	304	536	305	362	358	188	601	212	548	776	836	771	668	181	481	580	463	1086	1197	122	89	463	1057	3097	3511	4993	1854	1628
AT1G01550	1314	314	1029	813	6301	6778	7931	1363	1170	1085	2913	3965	1830	760	1981	1131	1528	2489	1814	2103	939	596	549	575	744	1039	364	1380	682	1360	1418	1852	2092	917	360	624	822	1239	1543	1597	266	195	1091	1751	3980	5120	5402	13391	9070
AT1G01560	17	26	19	18	78	24	57	39	44	70	123	211	52	45	23	82	55	110	85	38	11	16	10	10	9	18	10	20	10	25	21	51	43	43	9	37	24	74	89	105	6	1	18	44	10	31	5	206	245
AT1G01570	36	5	2	0	312	165	168	36	41	15	1117	1408	48	34	46	21	31	13	24	5	12	7	7	5	25	31	1	81	33	75	219	148	156	48	3	58	88	13	66	88	25	16	156	16	100	131	118	495	399
AT1G01580	16	11	3	3	34	15	30	77	71	119	1880	2933	25	165	3	0	4	20	8	3	7	5	4	2	31	18	0	175	98	229	11	168	21	306	3	265	351	4	287	328	13	6	156	2	5	6	2	1058	640
AT1G01590	0	2	0	1	2	3	2	0	0	1	0	3	10	0	0	4	15	0	0	1	1	0	0	1	0	4	0	0	0	0	0	0	1	0	1	0	0	2	0	0	0	0	0	4	0	0	0	1	0
AT1G01600	4	9	0	2	20	6	9	5	4	3	0	3	12	1	1	5	11	2	2	0	4	3	4	0	3	0	0	1	4	5	0	1	1	3	1	4	2	7	4	1	0	0	3	8	3	9	11	867	770
AT1G01610	23	24	7	13	1210	410	456	8	9	10	9	32	55	14	30	89	145	30	9	6	8	5	29	12	7	19	3	10	12	21	71	46	72	9	3	7	10	25	18	12	8	3	11	19	86	83	69	12196	10323
AT1G01620	10334	4350	10129	10571	3536	2131	2324	4630	2818	3521	3028	3233	12279	2450	12706	18661	14824	2803	1226	1611	6611	5129	5671	3365	4182	4654	2551	4439	2061	4593	14753	6865	9774	3668	1401	2192	2772	7271	4576	4758	821	528	2610	7252	21501	31152	60704	10289	4850
AT1G01630	354	139	2096	1638	865	471	635	1877	1470	1019	2616	3752	365	1248	1168	1097	819	297	76	122	235	148	202	368	178	240	106	1396	615	1481	703	1540	1238	1424	197	1169	1201	295	1796	1964	12	17	132	1311	4182	5317	7445	6025	4383
AT1G01640	138	65	18	35	93	69	66	51	53	28	359	435	281	21	132	84	129	82	29	43	68	63	82	27	30	54	10	39	27	54	30	43	19	38	9	14	16	76	77	76	18	8	61	75	41	59	56	264	196
AT1G01650	1272	257	546	871	3501	3018	3620	1418	1185	774	3578	3674	1679	750	1443	1047	949	891	450	815	703	505	672	488	654	934	546	1136	569	1186	1013	1074	1088	935	237	690	618	1304	1692	1843	223	167	849	1518	3329	3903	5767	5527	3562
AT1G04027	17	0	2	9	79	40	57	7	2	2	41	35	36	8	12	4	7	13	1	2	6	2	2	9	1	7	2	2	7	1	3	4	2	3	5	1	1	10	22	17	1	2	7	24	10	26	38	44	16
AT1G01660	4	1	10	4	24	15	28	15	19	8	33	47	7	18	5	3	1	18	4	2	7	3	6	8	1	16	0	25	13	24	2	42	31	42	6	14	16	48	20	29	11	5	29	29	84	117	161	590	416
AT1G01670	1	1	31	13	27	10	19	20	9	12	60	89	4	17	3	2	2	33	11	9	8	1	4	17	3	10	5	8	3	9	20	19	38	14	11	11	12	5	40	35	20	13	63	47	55	74	160	76	51
AT1G01680	0	0	5	5	154	156	224	6	5	1	1	9	2	4	10	0	5	36	22	15	3	0	0	1	7	16	0	4	13	12	61	41	80	2	1	2	0	2	0	2	3	3	6	8	4	3	0	1	6
AT1G01690	40	7	45	18	140	149	130	98	111	92	112	206	184	121	35	21	50	52	31	9	696	178	379	84	504	325	243	183	69	134	85	154	175	75	80	67	86	200	279	335	97	46	335	329	302	184	313	62	47
AT1G01695	2	0	0	0	31	10	12	2	5	2	14	13	5	3	3	2	0	6	8	1	4	1	5	0	1	4	6	2	1	3	9	8	9	2	2	1	1	2	6	8	1	1	2	2	7	3	0	3	1
AT1G04033	1	0	0	0	1	1	0	0	0	0	0	0	0	1	0	0	1	2	0	0	3	0	1	0	5	2	0	0	0	0	0	0	1	0	0	1	0	2	1	3	1	0	0	0	1	0	0	2	0
AT1G04037	14	2	2	4	5	5	5	3	5	2	3	6	18	0	10	6	11	1	0	5	5	5	12	0	4	5	0	5	1	4	8	7	5	2	0	6	2	6	9	3	0	0	6	7	15	18	13	0	8
AT1G01700	11	1	1	2	30	32	16	3	0	0	8	5	15	6	11	3	4	11	7	6	168	45	53	2	29	14	18	11	5	4	4	2	6	3	0	3	2	16	16	12	3	2	10	2	19	13	20	5	6
AT1G01710	130	57	90	81	568	554	498	132	111	159	257	260	275	106	409	280	360	225	174	128	177	72	101	87	134	151	61	181	73	154	192	186	186	95	67	71	95	120	222	226	64	44	255	307	504	570	662	1383	831
AT1G01715	30	8	8	8	73	73	55	31	29	28	32	47	47	45	43	21	32	38	33	10	57	13	23	23	56	61	23	45	5	31	29	50	44	26	22	21	23	41	113	116	17	16	88	94	104	75	148	57	43
AT1G04043	0	0	0	0	0	0	0	0	0	0	0	0	0	0	0	0	0	0	0	0	0	0	0	0	0	0	0	0	0	0	0	0	0	0	0	0	0	0	0	0	0	0	0	0	0	0	0	0	0
AT1G01720	9087	2009	2656	3463	7080	4992	6647	7243	6130	7168	11274	14480	6819	2742	8693	8376	8640	3140	2348	7109	1663	2614	1900	1375	978	1886	632	5673	3201	5717	4415	6894	5783	5347	841	4553	4458	5802	3028	3254	531	388	2321	4273	5653	4917	6572	6741	4107
AT1G01725	123	72	68	112	59	23	34	126	128	261	200	253	147	106	120	598	370	58	40	103	13	26	83	18	44	17	17	98	73	110	49	236	187	165	9	102	104	245	79	83	3	7	30	69	31	36	42	81	36
AT1G04047	19	21	18	35	12	8	15	21	43	71	45	92	66	37	27	161	72	22	9	33	3	10	19	4	10	6	5	22	13	28	7	79	55	41	3	15	30	81	67	49	0	1	8	12	3	9	4	4	9
AT1G01730	195	216	232	289	363	196	211	401	357	802	587	860	1175	448	254	1593	931	606	403	402	379	155	446	190	397	351	161	334	164	339	178	686	481	480	92	410	445	797	695	726	83	59	240	516	452	396	687	682	335
AT1G01740	125	213	178	372	406	212	227	268	279	884	585	861	1411	346	168	1797	903	713	287	275	155	54	360	180	159	182	36	249	102	318	93	505	364	353	57	275	349	998	802	851	40	45	165	521	56	56	96	57	33
AT1G01750	80	33	9	38	18	19	21	78	40	91	89	138	86	180	46	116	96	34	13	43	12	22	37	13	11	17	5	121	99	125	16	163	45	265	7	106	65	192	97	87	7	4	12	27	575	955	975	552	286
AT1G04053	0	0	0	0	0	0	0	0	0	0	0	0	0	0	0	0	0	0	0	0	0	0	0	0	0	0	0	0	0	0	0	0	0	0	0	0	0	0	0	0	0	0	0	0	0	0	0	0	0
AT1G01760	58	68	32	49	46	40	33	89	60	303	148	297	313	104	78	212	216	200	47	39	145	64	195	43	157	104	63	87	36	73	42	115	83	95	35	54	125	305	179	206	24	19	99	233	189	165	308	44	14
AT1G04057	0	1	0	0	0	0	0	0	0	0	0	0	0	0	0	0	0	0	0	1	0	0	1	0	0	0	0	0	0	0	0	0	0	0	0	0	0	0	0	0	0	0	0	0	0	0	0	0	0
AT1G01770	178	98	35	38	59	46	26	35	29	266	250	336	557	40	186	229	269	231	75	61	146	71	164	24	128	128	40	71	51	66	24	56	67	53	29	50	48	207	102	100	42	10	100	146	175	230	753	676	370
AT1G01780	540	191	13	28	34	35	8	55	22	61	74	178	1083	63	162	194	223	811	328	435	214	257	311	12	189	254	115	93	36	82	48	78	48	74	21	42	62	283	78	115	29	8	49	86	357	559	1029	1042	506
AT1G01790	259	192	88	93	187	152	146	100	85	323	154	233	794	109	311	614	464	853	418	315	305	137	257	98	195	197	103	139	70	117	87	147	127	131	61	94	112	372	262	299	71	36	160	415	556	497	674	481	349
AT1G04063	1	2	0	1	5	1	4	2	0	22	0	10	30	0	0	14	14	66	1	5	1	0	8	1	0	0	0	3	0	5	0	6	2	1	0	0	1	23	6	7	2	0	0	5	0	0	0	0	0
AT1G01800	1589	494	861	964	420	295	284	1562	981	885	1658	2257	2355	879	1245	947	1213	220	123	114	970	459	547	761	658	692	300	904	428	852	743	850	759	1045	429	855	911	735	1694	1648	449	310	1317	1722	4311	4734	6338	5100	3308
AT1G01810	12	11	22	10	10	15	5	31	21	25	29	77	81	21	16	23	31	13	7	5	28	9	22	17	15	16	3	18	5	25	14	21	37	32	8	13	13	28	49	43	8	6	28	25	2	5	6	2	2
AT1G01820	235	102	239	209	441	460	554	607	412	467	533	454	378	472	255	198	222	82	48	38	462	161	238	191	456	458	324	483	212	346	210	491	370	556	130	386	383	357	780	882	154	80	447	517	1311	1816	2936	3558	2199
AT1G01830	54	17	291	203	319	225	290	254	163	147	120	119	91	119	131	76	103	36	18	4	100	45	66	116	72	84	67	141	48	141	262	291	377	142	41	73	77	104	240	228	56	41	114	295	1077	855	1398	306	155
AT1G04067	0	0	0	0	0	0	0	0	0	0	0	0	0	0	0	0	0	0	0	0	0	0	0	0	0	0	0	0	0	0	0	0	0	0	0	0	0	0	0	0	0	0	0	0	0	0	0	0	0
AT1G01840	2	2	0	3	0	0	0	2	0	4	0	1	0	3	2	0	2	0	0	0	0	3	0	0	0	1	0	0	0	1	2	2	7	1	0	1	3	5	0	0	0	0	0	0	0	0	0	0	0
AT1G01860	13	6	7	2	35	15	11	15	9	25	7	15	51	29	20	17	32	1	3	0	55	12	17	21	52	32	42	34	9	17	15	25	12	20	18	23	22	43	59	73	6	4	53	61	49	57	64	34	32
AT1G04073	1	0	0	0	0	0	0	0	0	1	0	0	0	0	0	0	0	0	0	0	0	0	0	0	0	0	0	1	0	0	0	0	0	0	0	0	0	0	0	0	0	0	0	0	0	0	0	0	0
AT1G01870	0	0	0	0	0	0	0	0	0	1	0	0	0	0	0	0	0	0	0	0	0	0	1	0	0	0	0	0	0	0	0	0	0	0	0	0	0	0	0	0	0	0	0	0	0	0	0	0	0
AT1G01880	22	5	0	0	11	7	3	5	5	18	13	18	33	20	7	7	4	3	4	4	141	36	29	15	89	58	53	14	3	12	5	19	6	9	10	8	6	27	36	41	12	3	56	44	11	8	9	8	11
AT1G01890	0	0	0	0	0	0	0	0	0	0	0	0	0	0	0	0	0	0	0	0	0	0	0	0	0	0	0	0	0	0	0	0	0	0	0	0	0	0	0	0	0	0	0	0	0	0	0	0	0
AT1G01900	9	5	6	2	14	6	2	7	3	5	7	32	3	4	8	18	9	755	394	966	3	19	36	2	70	79	88	22	8	15	3	4	4	4	4	3	1	139	6	7	3	0	2	8	24	25	15	33	16
AT1G04077	0	0	0	0	0	0	0	0	0	0	0	0	0	0	0	0	0	0	0	0	0	0	0	0	0	0	0	0	0	0	0	0	0	0	0	0	0	0	0	0	0	0	0	0	0	0	0	0	0
AT1G01910	371	98	256	187	433	267	277	626	487	379	425	516	708	519	310	258	234	375	172	241	1036	380	532	315	824	731	416	532	201	513	303	548	391	585	220	464	379	494	1081	1152	100	41	409	895	2188	2217	3322	1136	955
AT1G04083	1	1	1	3	1	2	4	0	0	2	3	3	0	1	2	0	2	0	0	0	0	0	3	1	0	0	1	1	0	0	1	2	0	1	0	0	1	1	1	1	0	0	0	1	3	1	5	0	0
AT1G01920	172	38	36	36	105	82	58	359	262	345	375	444	244	429	140	118	143	119	45	28	514	130	294	181	513	507	305	314	168	322	93	363	288	338	129	338	337	344	833	863	163	112	476	471	790	675	1208	458	336
AT1G01930	127	60	64	88	462	467	495	204	146	185	383	391	294	207	260	203	208	188	92	61	390	106	212	111	365	299	149	316	130	274	185	401	339	226	90	233	184	223	414	383	51	45	289	369	608	642	1051	676	551
AT1G01940	275	61	54	60	160	211	235	262	222	217	256	357	251	351	208	179	140	87	47	75	551	223	359	149	448	336	369	316	145	309	165	359	255	270	123	267	289	353	439	408	63	55	265	362	424	352	549	224	199
AT1G01950	376	136	248	277	952	679	937	497	356	425	680	791	705	406	563	561	536	303	147	118	784	254	431	339	700	667	318	444	232	456	547	612	669	500	190	400	378	495	971	990	169	91	691	944	1796	1863	2099	1763	1220
AT1G01960	1166	517	1793	1137	1037	444	466	3100	2102	2432	3165	3531	2984	2632	1147	1745	1453	1371	566	446	3576	1200	2163	1287	3634	2996	1889	2113	747	1957	1344	2283	1952	2438	825	2315	1994	2010	5614	5893	611	304	2195	3652	7519	5892	9761	2789	1854
AT1G01970	23	6	13	12	17	15	13	17	17	43	15	43	50	28	31	36	31	11	8	0	77	21	27	41	51	48	37	26	17	31	16	38	31	26	34	33	27	45	48	65	26	22	58	64	136	85	214	154	89
AT1G01980	2	4	0	0	5	2	3	0	2	5	10	18	2	1	1	11	3	0	4	2	0	1	19	0	0	0	0	1	0	1	2	6	4	4	0	1	2	5	3	4	0	0	0	3	0	5	7	4	0
AT1G01990	192	31	42	66	283	406	419	106	78	88	279	444	215	149	183	86	115	87	49	66	182	86	121	96	199	151	131	151	51	136	112	179	158	116	59	93	103	143	188	230	57	28	243	231	356	289	483	371	278
AT1G02000	1801	158	389	637	2730	4445	3658	388	362	280	2108	3135	1380	320	646	703	391	1907	896	1452	561	393	258	189	206	312	115	537	323	522	692	845	731	382	99	272	330	412	391	439	62	81	437	773	955	809	930	1262	785
AT1G02010	67	32	35	33	187	155	148	81	75	84	110	287	242	88	108	99	95	245	129	87	109	46	73	48	76	111	64	59	16	64	52	86	84	76	24	63	91	74	222	242	24	19	109	168	299	263	348	189	121
AT1G02020	101	37	40	50	370	273	353	82	76	98	231	385	266	103	113	115	126	152	49	58	210	104	221	45	133	110	49	135	73	113	111	254	228	102	27	71	119	190	108	105	22	17	122	115	152	121	174	267	208
AT1G02030	17	4	10	4	229	166	213	13	12	23	60	138	65	12	16	12	16	61	21	31	57	42	41	4	4	6	3	25	17	24	41	48	79	19	2	16	25	6	29	35	2	2	8	8	53	98	103	337	204
AT1G02040	1	0	0	0	0	1	0	0	0	1	0	3	5	3	0	0	1	1	0	0	1	0	0	0	0	0	2	0	0	2	0	2	2	3	0	2	3	1	0	0	1	0	1	1	1	8	4	0	0
AT1G02050	18	6	6	4	20	12	9	91	61	132	74	76	54	125	44	18	24	13	7	5	151	51	133	60	183	152	119	128	41	79	45	111	101	89	43	81	98	87	196	204	48	12	133	225	87	78	146	52	68
AT1G02060	11	14	10	3	38	13	10	120	60	130	101	90	68	174	60	19	41	12	15	1	340	75	107	104	296	212	162	123	35	108	45	112	115	117	88	132	110	114	340	370	51	32	210	289	98	92	226	55	49
AT1G02065	1	0	0	0	0	3	0	0	0	0	0	1	0	0	0	1	0	0	0	0	0	0	0	1	0	2	0	1	0	0	0	0	0	0	0	0	0	0	0	0	0	0	0	0	0	1	0	0	0
AT1G02067	0	0	0	0	0	0	0	0	0	0	0	0	0	0	0	0	0	0	0	0	0	0	0	0	0	0	0	0	0	0	0	0	0	0	0	0	0	0	0	0	0	0	0	0	0	0	0	0	0
AT1G02070	0	0	0	0	0	0	0	3	1	3	13	33	3	8	1	0	0	0	1	1	0	0	0	0	0	0	0	4	2	10	0	5	0	4	0	6	17	0	12	9	0	0	0	1	1	0	0	1	0
AT1G02080	2563	1053	1952	1426	6023	5691	5918	3696	3029	3329	6336	8355	7172	4044	2917	3143	3538	4600	2626	1822	7355	2590	5178	2380	6330	4850	3114	4158	1514	3750	2209	3855	3371	3267	1690	2828	3079	4253	9232	9805	1535	1026	5965	6679	9433	8275	10883	9086	5761
AT1G02090	632	177	206	197	803	886	922	511	381	454	681	952	873	435	634	430	494	400	227	312	948	415	536	285	546	505	428	571	284	549	394	761	582	419	205	360	397	578	784	760	148	110	530	843	1209	1095	1492	1111	735
AT1G02100	495	153	211	203	848	907	1068	570	402	575	803	1055	897	646	599	521	554	644	476	477	732	207	416	372	853	699	409	689	304	584	377	727	594	563	213	525	523	588	1233	1275	174	103	808	1109	1452	1577	2513	2062	1557
AT1G02110	443	152	139	120	599	640	697	532	365	587	636	996	664	736	419	400	444	503	362	297	965	476	1172	285	843	665	710	870	256	792	467	980	1046	615	212	524	590	897	808	798	283	161	1118	927	518	381	835	256	163
AT1G02120	408	156	253	236	863	928	1094	552	409	568	1048	1184	687	445	631	622	624	596	431	391	313	179	284	146	340	361	205	581	296	521	276	962	645	499	86	404	455	566	685	731	119	51	437	479	2027	2021	3005	4377	3065
AT1G02130	365	143	346	222	375	234	274	503	414	395	597	767	916	475	308	367	312	534	258	237	1135	333	573	437	992	887	481	475	159	417	439	418	329	416	299	305	357	526	1230	1344	193	145	672	1041	1542	1717	2791	1102	761
AT1G04087	5	2	0	3	4	3	0	5	2	6	25	16	3	2	3	9	13	23	6	0	0	2	4	2	0	0	0	1	2	0	1	7	3	5	1	2	4	1	5	8	1	0	1	3	0	0	0	0	0
AT1G02140	1390	489	670	474	1849	1670	1893	2346	1824	1578	1631	3021	3005	2895	1253	1020	1280	1267	666	760	4433	1388	3554	1172	4919	3272	2227	3204	1282	2772	1436	3479	2837	1981	882	1645	2123	2673	3731	4003	594	343	2614	3980	4705	4708	6875	4017	3476
AT1G02145	99	62	89	37	75	61	51	279	180	212	172	337	262	256	131	100	165	167	72	46	346	91	211	127	305	281	201	191	99	174	106	246	189	189	83	157	192	227	542	527	91	65	248	364	661	582	948	457	301
AT1G02150	59	19	26	19	86	78	66	202	125	196	176	271	170	235	97	74	127	43	50	9	407	129	260	135	424	298	278	227	91	215	99	229	187	198	111	201	215	279	383	415	68	24	269	421	291	252	463	278	130
AT1G02160	141	31	61	43	65	63	58	287	181	217	308	365	159	285	147	111	125	124	38	49	293	140	195	104	265	230	257	247	121	216	131	270	275	196	61	213	257	303	338	339	59	38	234	229	730	749	1400	617	396
AT1G02170	625	240	222	225	576	604	639	480	264	379	434	743	620	424	315	277	289	280	115	234	251	209	400	108	229	206	168	435	216	362	304	579	598	417	65	283	378	384	423	454	38	23	148	343	1250	1232	1877	2739	1806
AT1G02180	39	18	13	13	60	39	32	75	50	50	70	74	92	59	51	54	34	46	26	11	88	38	85	32	48	36	18	40	12	55	27	73	55	54	23	42	52	66	78	99	13	5	46	50	51	46	85	53	48
AT1G02190	28	24	8	18	16	24	11	32	41	48	41	55	49	25	10	40	27	44	17	9	2	3	20	8	7	7	0	20	12	27	9	76	40	41	1	15	29	36	66	43	6	1	8	26	0	4	1	12	2
AT1G02205	11	27	10	3	44	46	62	14	13	28	22	9	37	6	14	33	9	157	41	53	8	9	19	2	4	6	1	47	26	46	267	159	712	19	3	8	3	22	27	19	4	0	7	10	460	483	563	41	18
AT1G04093	0	0	0	0	0	0	0	0	0	0	0	0	0	0	0	0	0	0	0	0	1	0	0	0	0	0	0	0	0	0	0	0	0	0	0	0	0	0	1	0	0	0	0	0	0	0	0	0	0
AT1G02210	0	0	0	0	0	0	0	0	0	0	0	0	0	0	0	0	0	0	0	0	0	0	0	0	0	0	0	0	0	0	0	0	0	0	0	0	0	0	0	0	0	0	0	0	0	0	0	0	0
AT1G02220	28	39	29	58	43	72	72	7	4	38	0	7	100	3	102	57	160	46	37	27	50	8	6	29	4	15	0	12	7	18	12	13	10	1	35	1	0	20	1	2	1	0	0	13	650	342	476	2555	1762
AT1G02230	127	53	171	515	240	211	316	601	351	211	414	355	63	52	198	335	210	72	49	165	64	46	56	145	12	75	10	277	120	246	147	199	82	181	20	43	90	275	120	125	17	7	47	188	363	235	297	410	308
AT1G02250	3	8	9	20	17	5	13	31	18	20	13	21	7	9	2	5	3	5	0	4	3	1	1	7	1	9	0	15	2	10	12	14	8	11	7	11	9	12	20	25	3	1	4	23	2	13	13	17	10
AT1G02260	18	9	136	126	80	54	49	270	203	236	101	96	45	193	18	20	18	19	4	6	21	1	15	71	4	12	4	154	52	122	40	147	86	229	38	163	139	49	362	416	15	4	81	168	519	667	1090	981	625
AT1G02270	201	40	213	212	1303	1498	1364	198	158	143	256	394	467	106	231	159	182	132	66	95	257	95	140	163	131	210	40	185	79	183	397	341	335	124	116	59	89	196	188	208	81	59	453	600	883	1151	1202	1320	759
AT1G02280	67	30	16	6	76	46	37	89	72	105	58	80	218	97	136	87	114	13	6	8	371	94	176	95	337	263	149	124	43	99	39	106	77	65	90	62	53	135	271	285	68	47	210	300	195	213	340	250	171
AT1G02290	145	80	22	24	15	21	18	65	57	69	45	36	392	60	116	126	139	17	12	3	320	105	167	41	171	145	69	70	19	60	23	64	58	42	33	32	47	107	123	146	39	28	131	144	293	274	362	144	135
AT1G02300	0	0	7	4	18	2	2	1	0	12	1	3	5	2	1	3	10	40	16	3	1	0	0	2	11	4	1	10	1	0	1	2	0	0	1	2	1	9	2	1	0	0	0	1	1	5	10	83	54
AT1G02305	408	166	172	166	913	807	831	525	360	606	1243	1765	509	318	603	558	417	1123	756	827	148	89	112	74	168	223	53	431	221	512	712	528	548	489	55	358	450	394	719	778	79	65	330	260	1785	2703	4199	9779	5928
AT1G04097	0	1	0	0	2	1	3	0	1	0	0	2	0	0	1	0	2	0	0	0	0	0	0	0	0	2	0	0	0	0	1	1	2	0	0	0	0	1	1	0	0	0	0	0	4	3	0	7	2
AT1G02310	24	5	105	116	1127	1188	1488	89	82	58	19	20	10	18	26	15	18	112	39	75	31	21	1	38	4	46	4	35	29	66	226	144	136	40	44	10	25	126	38	39	9	5	13	144	87	114	54	1177	703
AT1G04103	0	0	2	2	36	32	32	4	2	1	0	0	0	0	1	0	0	0	0	0	0	0	0	0	0	2	0	3	1	0	5	5	7	1	0	0	0	1	1	4	0	0	1	6	6	16	6	96	69
AT1G02320	0	0	0	0	0	0	0	0	0	0	0	0	0	0	0	0	0	0	0	0	0	0	0	0	0	0	0	0	0	0	0	0	0	0	0	0	0	0	0	0	0	0	0	0	0	0	0	0	0
AT1G02330	141	50	101	73	369	390	504	459	284	395	352	462	407	470	275	190	184	469	544	140	850	204	373	232	730	579	438	637	237	521	204	789	553	418	170	408	328	470	710	724	144	83	694	801	1823	1510	2314	1385	1043
AT1G02335	5	1	0	1	18	5	0	0	1	0	81	232	11	4	3	2	1	9647	6850	5937	3	9	24	2	31	19	48	46	6	52	0	3	0	2	3	0	0	63	4	3	0	1	2	15	31	35	64	359	285
AT1G02340	5	0	34	20	54	9	15	5	21	43	2	4	3	16	8	6	3	2	0	5	1	4	1	30	0	3	0	10	6	18	7	9	16	15	2	3	9	34	24	26	0	0	2	49	102	160	183	803	407
AT1G02350	4	2	2	0	19	4	2	13	7	19	2	8	14	22	5	0	4	0	0	1	30	5	7	16	12	16	3	11	3	15	4	11	7	10	10	11	12	15	24	31	2	4	13	35	35	37	52	18	7
AT1G02360	12	6	1	9	180	389	585	549	313	520	176	159	14	73	6	2	3	11	7	10	8	6	8	3	4	24	4	130	50	123	12	59	28	207	5	66	139	147	191	229	5	5	20	9	648	1362	625	15905	10227
AT1G02370	60	8	16	9	111	50	53	384	297	353	96	154	148	481	63	10	52	36	22	4	830	150	373	259	798	670	370	553	240	431	136	499	342	354	185	430	306	453	943	976	99	69	617	682	402	319	438	466	317
AT1G02380	26	16	2	1	34	13	18	10	10	4	8	12	36	19	22	20	12	11	0	4	78	26	28	7	41	37	27	44	8	7	16	16	21	28	6	7	17	60	49	47	14	10	56	30	186	221	157	371	307
AT1G02390	21	9	7	8	119	87	91	560	523	339	608	1051	93	370	15	0	11	24	21	40	20	7	13	2	14	18	1	529	173	573	28	342	65	613	1	436	378	2	716	765	2	4	66	14	172	247	201	28	61
AT1G02400	224	69	162	123	3786	4565	6362	262	162	478	55	55	465	43	787	451	526	370	211	518	179	80	58	160	42	129	22	239	148	267	555	263	514	112	292	56	174	813	108	139	25	19	104	1061	1845	2651	1456	18627	12246
AT1G02405	0	0	1	1	4	1	13	3	4	1	2	0	1	2	2	2	3	0	0	1	0	0	2	1	1	3	3	2	3	3	0	10	3	3	0	2	3	7	4	6	0	0	0	0	4	1	4	2	9
AT1G02410	180	59	118	131	728	614	920	343	220	249	333	415	196	269	196	131	147	82	23	81	388	133	194	196	353	293	193	267	121	279	188	289	261	242	109	215	242	249	583	594	87	49	296	379	920	862	1355	1942	1540
AT1G02420	3	2	0	1	18	11	13	2	2	5	2	6	1	7	5	3	1	1	0	2	8	1	3	2	6	4	2	6	1	3	2	5	5	5	0	6	3	5	10	8	4	0	4	4	5	4	2	6	8
AT1G04117	0	0	0	0	0	0	1	0	2	1	0	3	0	0	2	0	1	1	0	0	0	0	0	0	0	1	2	1	0	1	0	2	2	0	0	0	0	0	0	0	0	0	2	0	0	0	0	0	0
AT1G02430	0	1	2	3	7	4	7	12	14	9	2	10	1	5	1	2	1	0	0	1	1	2	2	1	3	0	4	6	5	4	2	7	3	6	0	8	15	1	8	6	1	1	3	0	15	19	10	15	5
AT1G04123	0	0	0	0	0	0	0	0	0	0	0	0	0	0	0	0	0	0	0	0	0	0	0	0	0	0	0	0	0	0	0	0	0	0	0	0	0	0	0	0	0	0	0	0	0	0	0	0	0
AT1G02440	5	0	4	3	42	18	34	29	21	32	15	14	7	9	6	8	16	5	1	1	1	2	9	3	8	6	5	8	2	12	20	17	18	18	1	8	14	8	17	17	1	0	4	12	40	58	64	48	25
AT1G02450	1	2	5	1	8	1	2	14	4	3	0	1	4	1	11	27	15	31	13	36	5	3	0	0	6	0	0	3	3	4	1	2	2	3	2	0	1	17	2	4	0	0	0	12	23	11	3	2	2
AT1G02460	27	15	2	0	21	10	4	0	0	1	3	3	21	1	371	448	483	2	8	0	4	4	5	1	0	1	0	51	20	70	2	0	4	1	0	1	0	55	4	3	2	0	2	5	321	178	320	299	104
AT1G02470	0	0	0	0	0	1	0	0	0	0	1	2	2	0	2	0	0	0	0	0	0	0	0	1	1	0	0	0	0	1	0	0	0	0	0	0	0	1	0	0	0	0	5	1	1	10	1	22	13
AT1G02475	0	2	5	0	2	0	3	9	7	4	35	70	8	9	9	4	9	2	0	1	6	3	8	4	10	19	5	8	6	8	2	8	7	7	2	4	6	3	12	13	18	3	32	9	87	63	69	232	113
AT1G02480	0	0	0	0	0	0	0	0	0	0	0	0	0	0	0	0	0	0	0	0	0	0	0	0	0	0	0	0	0	0	0	0	0	0	0	0	0	0	0	0	0	0	0	0	0	0	0	0	0
AT1G02490	0	0	0	0	0	0	0	0	0	4	0	0	0	3	0	0	0	0	0	0	0	1	0	1	0	1	3	3	0	0	0	5	2	1	1	3	1	0	2	1	0	0	0	1	0	0	0	0	0
AT1G02500	5581	2039	5427	3343	88888	71498	88329	6004	3936	4193	4968	7388	15598	4902	24655	24306	20467	8583	6092	5409	6907	3979	5782	3942	7255	7804	3011	7086	2481	7332	8497	6642	11777	4677	3870	3301	4057	6452	9308	10036	1576	1078	7915	20245	30182	30271	41307	60081	46877
AT1G02510	2	3	1	3	6	15	4	1	2	3	7	22	20	1	6	19	7	7	0	3	1	4	1	0	0	2	0	1	1	2	1	5	11	8	3	0	0	13	8	6	0	0	1	12	0	0	0	0	1
AT1G02520	266	70	94	156	673	717	779	1299	1118	1528	4218	4606	229	705	134	240	191	642	306	353	120	67	166	194	1036	629	426	872	387	936	238	639	323	1500	251	872	895	515	1409	1464	156	101	675	390	6228	8927	13365	9875	8693
AT1G02530	7	5	6	2	20	8	2	41	37	76	313	457	7	32	3	34	6	20	14	8	61	13	33	6	205	99	80	34	11	49	12	35	10	63	3	35	31	74	80	64	36	16	158	12	22	13	13	15	6
AT1G02540	0	0	0	1	5	4	2	6	3	8	7	15	0	1	0	0	0	4	0	0	0	0	0	0	2	0	1	0	0	5	0	2	1	5	1	4	4	7	7	7	0	0	1	0	0	0	1	0	0
AT1G02550	0	0	0	0	0	0	0	1	0	1	0	0	0	0	0	0	0	0	0	1	0	0	0	0	0	0	0	0	1	0	0	1	0	1	0	0	0	4	0	1	0	0	0	0	0	5	2	3	0
AT1G02560	220	84	174	76	189	143	78	400	261	352	324	576	510	435	244	157	182	119	40	60	697	241	440	326	701	550	383	421	151	398	210	429	348	272	258	279	309	369	927	956	169	103	647	850	1439	1465	2078	1452	746
AT1G02570	3	2	0	0	0	1	0	5	3	1	6	10	5	10	6	0	1	0	1	0	3	3	1	0	0	3	3	9	3	2	0	2	4	9	0	0	12	28	21	16	2	0	0	1	79	98	109	271	216
AT1G02575	3	0	1	1	3	0	0	19	8	11	7	7	3	9	0	0	1	2	0	0	0	3	0	0	0	1	0	1	0	5	0	1	6	14	0	4	8	4	14	11	0	0	1	0	30	92	161	50	40
AT1G02580	0	1	6	3	6	2	0	21	23	19	8	6	2	8	0	0	0	8	19	4	1	0	0	2	1	0	0	6	0	4	0	7	2	5	2	3	5	13	5	9	0	0	0	0	98	184	210	140	95
AT1G04127	0	0	0	0	0	0	0	0	0	0	0	1	0	0	0	0	0	16	2	4	0	0	0	0	0	0	1	0	0	0	0	0	0	0	0	0	0	0	0	0	0	0	0	0	0	0	1	0	0
AT1G02590	0	0	0	0	0	2	0	0	3	7	0	0	4	0	0	0	0	1	0	0	0	0	0	0	0	0	1	0	0	0	0	1	0	0	0	1	0	0	0	1	0	0	0	0	0	0	0	0	0
AT1G02600	0	0	0	0	0	0	0	0	0	1	0	0	0	0	0	0	0	0	0	0	0	0	1	0	0	0	0	0	0	0	0	0	0	0	0	0	0	0	0	0	0	0	0	0	0	0	0	0	0
AT1G02610	155	40	72	66	157	199	217	100	85	86	18	14	217	41	51	21	36	48	30	21	34	24	21	21	19	29	4	63	27	64	46	67	90	44	6	10	29	81	75	87	2	2	12	38	324	584	700	1264	701
AT1G02620	0	0	2	0	0	0	0	0	0	0	0	0	2	0	0	0	1	3	0	0	0	0	1	0	0	0	0	0	0	0	0	0	1	0	0	0	0	0	0	0	0	0	0	0	0	0	0	0	0
AT1G04133	0	0	0	0	0	0	0	0	0	0	0	0	0	0	0	0	0	0	0	0	0	0	0	0	0	0	0	0	0	0	0	0	0	0	0	0	0	0	0	0	0	0	0	0	0	0	0	0	0
AT1G04137	0	0	0	0	0	0	0	0	0	0	0	0	0	0	0	0	0	0	0	0	1	0	0	0	0	0	0	0	0	0	0	0	0	0	0	0	0	0	0	0	0	0	0	0	0	0	0	0	0
AT1G02630	0	0	0	0	0	0	1	0	0	0	0	0	0	0	0	0	0	0	0	0	1	0	0	0	0	0	0	0	0	0	0	0	0	0	0	0	0	0	0	0	0	0	0	0	0	0	0	0	0
AT1G02640	281	325	6	10	77	39	34	12	4	10	196	460	658	21	76	65	63	21962	12094	13497	728	473	704	15	993	1226	667	161	59	213	97	32	121	9	32	19	5	1200	52	44	5	7	35	161	392	418	648	709	526
AT1G02650	2	9	2	6	4	2	5	21	13	25	19	43	12	36	11	4	7	211	118	107	9	5	15	1	108	77	43	30	6	17	13	37	5	24	1	21	25	62	67	58	0	0	1	10	14	11	54	2	4
AT1G02660	280	90	47	57	1295	892	1293	169	151	181	703	928	436	125	448	471	376	288	170	233	163	148	109	65	97	198	50	208	127	205	272	245	217	217	63	124	154	269	221	222	43	26	165	370	697	1172	1201	3540	2400
AT1G02670	5	0	1	4	10	2	7	9	16	14	160	212	17	20	4	4	14	6	6	0	48	6	13	13	17	14	11	29	15	18	7	23	13	21	8	13	21	9	52	61	42	32	229	34	5	9	16	13	6
AT1G02680	87	27	41	18	171	149	172	129	96	111	155	285	256	194	111	78	76	53	25	19	376	80	174	105	324	249	93	196	50	163	68	162	135	122	100	106	149	105	330	356	71	43	318	344	399	397	807	536	355
AT1G04143	0	0	2	0	2	4	0	0	0	1	1	2	5	0	0	1	1	2	0	0	0	0	0	1	0	0	0	0	0	0	0	0	0	0	0	0	0	2	0	0	0	0	1	1	0	0	0	0	0
AT1G02690	128	58	18	19	237	134	140	511	366	564	174	237	331	632	117	95	128	60	43	10	1390	277	582	331	1076	780	705	530	203	514	191	545	318	549	304	524	488	454	1271	1381	178	94	850	1108	486	363	417	222	223
AT1G02700	165	54	2	3	9	4	3	2	0	1	1	3	328	0	155	101	138	175	54	59	19	19	10	3	4	7	1	13	6	6	0	5	3	2	2	1	0	13	0	2	0	1	3	11	3	6	9	11	5
AT1G02705	389	96	0	0	0	1	0	0	0	0	0	4	213	1	23	39	29	9	4	2	31	32	21	0	0	0	0	6	6	10	0	0	1	0	0	0	0	1	0	0	0	0	0	0	2	2	2	4	1
AT1G02710	0	0	0	0	0	0	0	0	0	0	0	0	0	0	0	0	0	0	0	0	0	0	0	0	0	0	0	0	0	0	0	0	0	0	0	0	0	0	0	0	0	0	0	0	0	0	0	0	0
AT1G02720	1355	450	302	478	342	162	178	565	452	427	573	768	2361	438	1033	1690	1558	2911	1447	1438	551	309	415	223	248	230	145	584	267	503	510	825	619	495	144	333	437	586	737	808	98	63	422	826	1609	1660	1672	760	530
AT1G02730	126	69	35	30	114	42	34	597	354	388	115	104	594	443	85	132	213	128	96	31	1880	401	708	239	167	112	131	465	157	460	162	482	254	446	181	496	455	297	852	905	180	150	809	715	177	132	146	166	205
AT1G02740	24	6	3	7	27	19	28	27	19	38	165	250	40	23	30	18	42	4	10	3	83	25	32	23	39	41	19	50	14	45	14	34	24	26	21	35	29	29	113	131	45	21	174	79	56	59	52	144	155
AT1G02750	81	35	24	16	209	264	286	23	20	19	49	59	125	18	126	43	105	88	37	33	68	38	33	33	26	25	14	32	33	32	62	46	78	32	25	17	11	40	62	55	15	13	58	49	345	388	533	1056	671
AT1G02760	0	0	0	0	0	0	0	0	0	0	0	0	3	0	0	0	0	0	0	0	1	0	0	0	0	0	0	0	0	0	0	1	0	0	0	0	0	0	0	0	0	0	0	0	0	0	2	4	1
AT1G02770	3	2	0	0	5	1	2	0	0	1	42	56	3	0	3	3	0	0	0	1	0	0	1	0	1	0	0	2	0	4	1	1	2	0	0	3	2	1	1	0	4	0	0	1	0	3	2	11	0
AT1G02780	5970	1499	2097	1127	3918	2003	2086	23571	15190	17866	7634	11820	11157	24747	5635	2670	3824	2123	1328	1044	26586	7938	14136	10173	27021	23345	19530	22750	8012	17594	6721	22517	13933	20109	8366	20314	18883	17406	35612	37826	4353	2579	18386	28653	46355	40887	61519	9476	6577
AT1G02790	4	2	1	1	0	0	2	0	1	0	0	0	1	2	0	0	0	3	1	1	1	0	58	0	0	0	1	0	0	0	4	0	4	8	0	0	0	1	2	1	0	0	12	0	9	14	23	24	11
AT1G02800	0	1	0	1	0	2	2	2	6	2	2	4	2	2	0	1	1	3	0	0	65	19	23	2	1	3	0	0	3	0	1	0	0	5	0	0	1	2	5	7	1	2	18	1	0	1	1	0	2
AT1G02810	208	36	332	288	287	152	183	3318	2439	2486	3243	4918	298	1248	256	40	154	111	37	43	226	172	75	263	109	100	41	1380	655	1693	129	1287	280	1982	270	1603	1921	972	2595	2669	134	110	897	1014	2452	4850	3470	6251	4524
AT1G02813	0	0	0	0	30	20	32	1	3	2	1	2	0	2	1	0	0	0	1	0	0	6	0	0	4	1	0	1	0	1	1	2	0	1	0	1	4	3	2	4	1	0	2	0	2	4	1	12	13
AT1G02816	44	21	166	113	115	79	79	179	154	152	53	124	74	146	46	40	54	38	13	24	60	23	42	143	41	79	25	114	53	83	91	115	92	132	80	84	111	49	306	322	25	16	93	353	1060	1430	2070	785	426
AT1G02820	1	2	3	0	7	0	1	6	4	7	45	54	1	4	0	2	2	42	11	5	3	3	1	1	1	12	4	6	1	12	3	4	4	6	0	6	4	2	16	13	0	0	0	9	2	0	0	5	0
AT1G02830	0	0	0	0	0	0	2	0	0	0	0	0	0	0	0	0	0	2	0	0	0	0	0	0	1	5	0	0	1	3	0	0	0	0	0	1	2	0	0	0	0	0	0	0	0	0	0	0	0
AT1G02840	696	269	501	305	1371	1108	1313	1974	1316	1940	2249	2458	1615	2344	1075	691	910	604	476	476	3817	1077	2088	1223	3441	3145	1934	1983	802	1707	1094	1891	1770	2132	979	2184	1991	2094	4423	4834	853	486	2949	3589	2948	2628	4999	2200	1978
AT1G02850	14	13	54	16	30	29	43	16	25	37	25	64	32	10	19	11	40	15	26	9	23	10	12	190	28	17	14	22	12	26	11	49	26	15	168	14	17	15	40	49	24	17	170	262	1888	2046	2514	5118	3181
AT1G02860	21	8	14	22	76	44	47	78	48	82	348	504	29	75	61	22	52	706	488	959	31	17	15	31	43	88	40	126	84	179	6	56	26	142	15	137	152	56	134	124	4	1	39	94	85	123	223	805	412
AT1G04147	0	0	0	1	0	1	0	0	0	0	3	3	0	0	0	0	3	2	0	5	0	0	0	2	1	2	0	2	1	0	0	2	0	0	0	1	0	0	1	0	0	0	0	0	1	0	1	1	0
AT1G02870	106	28	19	12	119	81	77	315	232	323	151	254	196	556	84	41	65	58	33	8	1097	256	523	470	1221	1073	678	543	182	529	169	419	402	394	411	327	397	542	1115	1277	223	171	749	998	531	498	720	328	218
AT1G04153	0	0	0	0	1	0	1	0	0	0	1	2	0	0	0	0	0	0	0	0	4	0	1	0	0	0	0	0	0	0	0	0	0	0	0	0	0	0	0	0	0	0	0	0	0	4	0	0	1
AT1G02880	83	31	231	238	1009	1241	1384	402	273	289	832	1215	190	204	169	44	174	84	61	78	68	20	43	126	95	88	51	229	89	254	168	216	203	237	75	121	210	159	612	635	54	34	239	329	1815	2164	2084	4205	2760
AT1G02890	1059	472	432	448	3397	3329	4010	814	627	1039	2399	2943	1882	649	1810	2047	2051	1159	703	883	1005	436	749	344	1182	1071	535	964	428	948	926	1184	1104	679	273	637	642	1177	1278	1390	314	227	1242	1075	3047	2974	3403	7462	5326
AT1G02900	127	20	788	453	1030	712	1134	248	223	165	20	30	80	54	529	168	414	160	209	225	42	28	23	46	20	42	13	368	301	450	1330	1149	2403	64	47	61	159	345	67	86	14	17	50	132	3600	5686	4200	34400	20597
AT1G02910	56	29	24	42	172	127	174	65	25	59	94	107	108	48	96	84	98	33	38	43	83	42	45	36	74	69	35	55	33	50	72	76	96	38	32	52	40	62	78	100	35	18	79	121	236	274	349	1052	750
AT1G02920	1	0	3	3	37	46	86	19	9	11	29	21	1	4	1	0	9	0	4	2	1	0	0	1	30	4	0	3	3	10	1	1	7	6	38	2	9	1	9	14	1	0	4	2	72	198	21	10154	10255
AT1G02930	36	1	78	56	464	466	571	110	50	95	75	44	13	13	22	2	12	3	3	19	5	10	6	26	20	24	1	41	12	43	8	4	19	29	93	9	17	39	33	23	3	2	1	80	144	454	47	12862	13021
AT1G02940	0	0	0	0	0	0	0	0	0	0	0	0	0	0	0	0	0	0	0	0	0	3	0	0	0	0	0	0	0	0	0	0	0	0	0	0	0	0	0	0	0	0	0	0	0	1	0	33	22
AT1G02950	334	180	2	0	1	2	0	0	0	0	2	3	229	1	2	0	1	0	2	0	322	210	199	0	1	0	1	4	2	3	1	2	1	1	1	0	0	0	4	2	0	0	2	0	3	10	9	63	47
AT1G02952	0	0	0	0	0	0	0	0	0	0	0	0	0	0	0	0	0	0	0	0	0	1	0	0	0	0	0	0	0	0	0	0	0	0	0	0	0	0	0	0	0	0	0	0	0	0	0	0	0
AT1G02960	85	35	27	20	84	73	96	119	78	100	156	194	250	132	100	76	81	157	90	64	275	57	115	98	224	246	116	103	35	69	60	105	85	88	53	81	91	130	368	338	75	42	226	234	382	403	644	300	200
AT1G02965	0	0	0	0	0	0	0	0	0	0	0	0	0	0	0	0	0	0	0	0	0	0	2	0	0	0	0	0	0	0	0	1	0	1	0	0	1	0	2	1	0	0	0	0	3	0	0	2	0
AT1G02970	30	12	23	8	14	5	23	119	71	97	31	43	76	91	30	43	60	9	3	6	252	34	54	118	137	106	52	106	31	91	51	144	73	72	65	56	58	93	242	270	66	39	247	238	445	242	311	55	57
AT1G02980	57	22	7	18	227	279	331	12	17	9	14	21	66	2	150	112	73	60	23	50	46	8	11	25	4	22	1	26	11	27	41	40	28	8	17	7	5	41	11	16	3	8	6	107	3	3	6	36	44
AT1G02990	201	86	295	245	1331	1005	1328	531	358	420	1111	1388	734	508	320	367	358	628	248	146	1060	256	517	247	900	674	336	536	235	490	402	727	690	383	146	319	499	536	1283	1268	213	154	832	907	2020	2115	3023	2398	1633
AT1G03000	103	85	83	83	287	195	245	203	111	158	445	489	308	156	236	199	248	328	145	119	318	103	161	121	338	262	123	222	83	192	107	178	212	147	80	149	188	271	427	423	109	60	332	470	482	496	712	756	577
AT1G03010	11	17	0	0	10	6	5	2	0	1	5	6	30	4	32	58	29	363	146	184	20	16	18	1	97	88	25	21	13	28	4	0	2	0	7	0	0	270	12	14	0	0	0	66	58	122	187	28	30
AT1G03020	0	0	0	0	1	0	0	0	0	0	0	0	0	0	0	0	0	0	0	0	0	0	0	0	0	0	0	0	0	0	0	0	0	0	0	0	0	1	0	2	0	0	0	0	0	0	0	0	0
AT1G03030	141	82	100	95	246	225	236	221	179	189	286	411	303	192	168	135	156	89	39	35	232	50	129	127	221	170	82	187	81	167	146	216	173	141	73	183	157	140	451	468	47	31	214	305	427	596	918	908	722
AT1G03040	350	128	91	65	1590	1660	1847	16	16	29	168	282	659	38	412	318	454	63	66	29	146	48	101	112	138	160	57	114	32	125	306	176	291	25	92	25	36	119	60	73	151	90	514	410	900	1000	1145	1033	606
AT1G03050	1	5	7	6	6	4	3	10	11	23	8	22	20	16	8	10	17	67	33	8	0	1	22	4	2	3	1	2	6	7	2	19	14	25	0	13	10	27	37	29	4	3	23	10	1	3	4	4	3
AT1G03055	1	1	0	0	3	0	0	6	2	8	5	3	9	5	0	2	1	12	19	3	1	0	3	1	2	2	0	8	1	3	0	2	1	5	0	0	1	11	18	11	10	4	34	5	0	1	0	0	1
AT1G03060	1468	575	1532	1121	3857	3338	3918	3346	2308	2693	3641	3479	3001	2720	1813	1896	1548	2849	1776	1173	3666	1157	2137	1255	3373	2993	1772	2738	990	2378	1595	2578	1907	3026	735	2622	2012	2713	6345	6814	766	553	2872	3519	7426	6601	8559	7547	6078
AT1G03070	210	56	13	22	93	209	160	184	145	296	185	371	579	210	65	87	35	1699	1086	1193	317	136	127	19	44	59	17	249	178	295	33	250	56	283	17	327	377	72	435	506	3	5	86	115	9	17	19	31	18
AT1G03080	2554	997	2183	2297	10952	10022	11987	2922	1856	2547	2276	2537	4382	1658	4128	5771	3975	9087	7487	4618	1000	751	795	801	1378	1409	527	2270	908	2092	3369	3516	3359	1808	455	1606	1628	2275	3467	3485	146	54	657	3003	9845	10370	14232	18032	13775
AT1G03090	158	130	174	90	350	153	182	165	174	203	464	474	228	188	652	708	622	1350	984	947	219	101	214	135	290	277	180	310	118	246	200	266	272	199	112	201	190	241	361	404	102	78	340	425	709	836	2986	3351	1339
AT1G04157	0	0	0	0	0	0	0	0	0	1	0	0	1	1	0	2	0	0	0	0	0	0	0	0	0	0	1	0	0	0	1	1	0	0	0	0	0	0	0	0	0	0	0	0	0	2	0	1	0
AT1G03100	8	12	20	12	27	10	5	36	26	42	39	34	34	42	26	41	75	342	308	115	67	19	42	27	70	47	38	50	33	50	24	63	33	48	16	32	31	85	54	57	16	6	67	74	47	24	49	56	20
AT1G04163	0	0	0	0	0	0	0	0	0	0	0	0	0	0	0	0	0	0	0	0	0	0	0	0	0	0	0	0	0	0	0	0	0	0	0	0	0	0	0	0	0	0	0	0	0	0	0	0	0
AT1G03103	1	2	2	3	1	0	1	0	1	3	1	6	4	0	1	5	3	44	28	28	0	0	2	2	1	3	0	0	0	0	0	0	0	0	0	2	0	0	0	1	0	0	1	1	0	0	1	1	0
AT1G03106	1	3	1	1	2	2	2	0	1	3	0	1	2	0	0	4	1	4	2	1	5	1	0	0	2	0	0	1	0	0	0	0	0	0	0	0	2	1	4	3	0	0	0	2	12	22	23	4	13
AT1G03110	253	52	77	56	255	127	119	1005	863	790	296	504	475	1095	266	102	212	148	67	63	2082	474	1149	732	2117	1711	1210	1066	469	1009	409	1032	623	916	600	816	876	1108	2181	2370	380	327	1581	1851	1135	783	959	175	161
AT1G03120	4	2	1	1	0	0	1	8	5	10	8	15	17	12	5	7	5	15	8	14	18	7	12	3	16	11	24	7	3	4	4	14	7	4	2	1	11	13	9	12	4	2	12	5	6	4	3	4	0
AT1G03130	10	13	3	6	57	28	31	15	14	16	21	28	46	11	11	14	28	15	32	12	16	3	13	5	18	21	5	18	3	9	13	20	12	7	4	5	10	11	25	28	2	4	13	22	12	24	67	51	27
AT1G03140	402	142	231	173	1294	1127	1293	703	489	623	1073	1278	878	915	649	490	514	496	260	169	1592	390	823	515	1498	1433	787	979	307	702	550	825	755	741	387	726	708	828	1603	1691	362	224	1363	1493	3077	2638	5029	3670	2871
AT1G03150	79	30	59	44	73	52	97	132	128	142	88	142	212	163	71	63	78	75	42	43	274	86	140	117	264	183	155	182	87	152	80	192	160	137	71	96	121	147	408	400	52	26	178	200	607	643	887	479	313
AT1G04167	0	0	0	0	0	0	0	0	1	0	0	0	0	0	0	0	0	0	0	0	0	0	0	0	0	0	0	0	0	0	0	0	0	0	0	0	0	0	0	0	0	0	0	0	0	0	0	0	0
AT1G03160	126	21	30	15	218	297	285	83	69	96	245	193	129	105	141	114	152	28	18	29	195	75	107	90	161	142	77	128	41	86	38	67	67	85	67	77	79	104	183	230	74	40	167	223	315	209	379	232	145
AT1G03165	2	0	1	0	8	6	4	0	1	0	3	4	1	1	1	5	2	3	0	0	1	0	0	0	0	3	0	0	0	0	1	1	1	0	0	0	1	3	2	2	0	0	0	0	2	2	1	1	1
AT1G04173	0	0	0	0	4	4	3	0	0	0	3	0	2	2	1	0	0	1	0	0	1	0	0	0	0	4	1	1	0	0	0	2	0	1	0	0	0	2	0	4	0	0	0	0	2	0	3	2	0
AT1G03170	16	4	0	4	6	5	3	0	4	1	6	16	27	1	4	0	6	0	0	0	23	11	14	1	1	5	0	0	3	1	2	0	4	0	3	1	1	2	1	5	2	1	2	10	13	16	17	4	3
AT1G03180	44	23	32	57	71	91	78	157	101	93	93	94	106	102	117	64	74	68	36	48	232	65	101	95	202	154	118	138	64	92	63	132	80	105	72	87	117	142	263	292	44	21	171	261	339	246	259	155	89
AT1G03190	51	31	58	20	195	217	257	116	81	100	147	198	169	145	119	115	103	34	37	10	232	83	129	110	199	190	122	140	54	114	73	156	124	172	91	113	116	143	348	340	73	40	252	318	367	308	466	285	194
AT1G04177	0	0	0	0	1	1	0	0	0	0	1	1	1	1	0	1	2	1	0	0	0	0	1	1	0	0	0	0	0	0	1	1	0	1	0	0	0	1	0	1	1	0	1	0	0	0	0	0	0
AT1G03200	44	16	1	1	30	56	44	5	3	8	42	54	44	9	19	6	24	9	2	20	10	7	6	5	4	4	5	5	5	6	7	6	9	9	0	10	7	26	8	11	0	0	11	5	10	17	26	39	15
AT1G03210	111	37	204	130	363	438	468	344	232	280	212	244	180	217	46	38	54	16	13	17	32	22	44	165	25	38	33	210	68	125	109	242	157	210	101	183	211	51	412	362	56	45	210	482	444	529	862	1743	988
AT1G03220	425	95	629	604	4638	5514	6707	1911	1356	2797	5094	7394	775	970	483	275	376	268	131	271	1369	375	741	741	366	727	263	1467	585	1662	494	903	699	1277	579	1076	1554	1491	1783	1835	276	202	1143	1747	1813	1774	2045	36639	25964
AT1G03230	361	107	614	596	540	475	542	3641	2415	2333	4130	5528	752	2234	225	58	156	130	93	108	1814	534	966	895	566	562	251	2146	643	1741	394	1430	762	2241	801	2208	2459	526	4037	4665	284	241	1353	2211	2348	1978	3604	450	317
AT1G03240	2	2	1	0	8	2	3	0	2	5	4	13	11	9	1	0	4	7	4	1	11	2	12	0	6	1	3	3	1	2	1	7	2	4	2	2	5	4	18	18	1	0	3	16	1	1	3	2	0
AT1G03250	180	39	71	48	229	240	243	165	108	99	199	267	251	156	150	117	106	124	93	96	311	77	124	90	246	222	130	162	83	148	107	154	175	118	68	117	119	182	290	366	65	49	196	253	461	538	705	697	494
AT1G03260	103	61	78	58	156	155	185	189	146	125	190	332	209	133	87	73	108	132	62	85	178	100	141	69	154	177	108	169	59	146	94	136	89	144	56	105	143	117	278	287	50	25	184	238	650	551	818	271	207
AT1G03270	12	8	9	3	16	12	18	68	50	99	396	595	39	96	28	13	29	5	5	2	117	30	63	66	93	60	39	83	44	73	32	130	60	82	42	81	120	66	210	218	72	38	312	201	54	57	78	51	44
AT1G03280	305	127	186	150	750	617	803	526	358	462	994	1179	623	501	477	476	405	320	176	122	1115	234	474	255	893	725	421	644	247	491	342	695	578	523	211	472	447	511	985	1051	235	131	852	747	1725	1971	3407	2543	1866
AT1G03290	195	89	163	126	995	900	1211	292	219	298	1118	1499	507	235	422	326	367	161	68	48	250	98	108	158	205	266	80	280	123	205	228	312	276	243	91	214	237	173	650	640	152	67	509	490	1223	1578	2431	3527	2179
AT1G03300	0	0	0	0	0	0	0	0	0	0	0	0	0	0	0	0	0	0	0	0	0	0	0	0	0	0	0	0	0	0	0	0	0	0	0	0	0	0	0	0	0	0	0	0	0	0	0	0	0
AT1G03310	72	26	108	30	56	27	26	104	62	94	967	1211	255	94	92	149	118	53	29	12	296	112	172	70	181	104	59	102	41	114	43	105	103	127	47	81	84	78	220	238	64	29	221	225	464	411	735	119	114
AT1G03320	0	2	0	0	1	1	0	2	0	3	6	10	1	1	0	5	2	3	1	2	0	1	5	0	1	2	0	2	0	0	1	2	1	0	0	0	2	5	0	1	1	0	2	0	0	3	0	1	0
AT1G03325	0	0	0	0	0	0	0	0	0	0	0	0	0	0	0	0	0	0	0	0	0	0	0	0	0	0	0	0	0	0	0	0	0	0	0	0	0	0	0	0	0	0	0	0	0	0	0	0	0
AT1G03330	485	111	159	109	268	231	320	623	416	410	424	751	627	751	338	195	263	166	64	80	1489	359	605	462	1222	1108	615	756	254	674	297	684	549	575	373	467	552	671	1246	1267	278	191	771	957	1511	1501	2233	1842	1089
AT1G03340	0	1	0	4	37	27	39	3	0	1	7	5	3	0	0	4	1	0	0	0	0	0	1	4	8	13	0	0	0	1	0	2	4	0	0	1	0	1	2	0	2	0	0	11	4	3	0	145	66
AT1G03350	341	125	382	255	806	600	875	539	394	345	394	589	921	466	383	339	369	677	241	293	834	286	462	235	759	596	339	406	120	418	369	443	405	415	152	353	317	418	840	932	92	58	342	671	2877	2818	3799	2210	1529
AT1G03360	56	11	11	15	66	36	23	331	245	272	157	230	120	467	69	19	54	54	23	12	914	208	385	328	676	630	390	431	149	405	143	431	250	364	282	391	323	413	920	1032	168	127	650	814	571	309	460	85	51
AT1G03365	223	96	85	85	312	314	344	213	187	268	388	529	454	230	316	264	274	117	84	26	475	136	255	138	404	324	263	323	147	309	174	533	302	258	77	266	209	287	400	390	77	67	426	441	1063	792	1371	922	608
AT1G03370	333	61	347	457	2711	3072	3622	1078	747	843	1092	1140	436	559	542	406	367	217	129	182	355	124	186	215	327	437	154	756	279	580	514	801	598	824	139	548	520	537	1193	1258	104	65	549	805	3372	4205	4305	7903	6945
AT1G03380	381	240	303	246	1331	1317	1653	281	194	360	587	654	743	264	621	592	562	264	124	61	348	122	210	133	379	373	142	264	92	253	349	288	336	237	119	161	237	340	550	571	154	81	425	581	964	1092	1980	6095	4054
AT1G03390	3	3	2	1	3	2	4	1	7	3	1	6	11	3	5	4	7	3	1	2	0	3	0	1	1	2	0	1	0	2	2	6	7	2	0	2	2	2	3	5	1	0	2	2	0	0	0	2	0
AT1G03395	0	0	0	0	0	0	0	0	0	0	0	0	0	0	0	0	0	0	0	0	0	0	0	0	0	0	0	0	0	0	0	0	0	0	0	0	0	0	0	0	0	0	0	0	0	0	0	0	0
AT1G03400	23	19	23	15	36	9	28	15	17	41	38	41	52	19	31	37	40	15	7	6	13	2	17	10	9	11	3	8	3	12	8	34	22	33	4	11	17	15	31	39	4	2	15	21	4	6	3	15	25
AT1G03410	95	64	38	41	23	15	4	211	124	213	28	36	181	93	40	18	27	18	2	4	27	11	11	7	1	8	6	55	49	93	23	182	38	143	4	85	127	14	149	183	6	0	22	34	24	4	26	3	6
AT1G04183	1	0	0	0	0	0	0	0	0	0	0	0	1	0	0	0	0	0	0	0	0	0	0	0	0	0	0	0	0	0	0	4	0	0	0	0	1	0	5	0	0	0	0	0	0	0	0	0	2
AT1G03430	124	17	60	37	132	100	136	62	50	56	123	141	188	95	95	35	73	40	9	3	185	38	59	61	178	137	77	70	44	38	87	88	108	52	43	34	62	73	229	217	42	36	156	163	299	313	579	441	307
AT1G03440	406	116	15	9	58	23	20	12	13	32	22	39	763	35	24	40	30	35	13	8	1129	452	971	20	91	44	52	58	11	53	149	153	342	17	19	14	17	40	39	44	17	19	114	76	418	245	496	488	324
AT1G03445	12	14	0	0	1	1	1	0	0	2	1	4	13	1	5	3	3	88	90	76	6	4	5	2	2	6	1	4	0	6	1	3	5	0	2	1	3	8	4	3	0	0	3	10	4	8	1	8	20
AT1G03457	120	89	329	337	298	188	188	349	243	323	108	134	205	141	75	79	90	34	12	6	187	65	82	137	28	34	24	148	86	164	222	269	227	150	66	98	193	150	297	283	59	49	283	364	429	744	723	1727	1040
AT1G03470	30	7	24	30	74	28	46	61	79	49	211	246	54	64	40	27	45	4	9	9	143	30	50	60	111	80	50	80	31	64	22	106	66	101	19	61	88	46	137	144	35	14	169	125	69	142	143	377	203
AT1G03475	245	97	149	106	317	302	289	382	237	283	371	476	274	375	316	190	267	45	17	21	513	154	209	190	380	373	271	282	106	315	168	273	315	293	143	264	262	292	628	706	92	69	418	570	911	862	1467	1060	796
AT1G03490	1	0	0	0	3	0	0	0	0	0	2	4	1	0	1	0	0	23	23	3	0	1	2	0	0	1	0	0	0	0	0	0	0	0	0	0	0	1	0	0	0	0	2	0	0	0	0	0	0
AT1G03495	15	1	3	1	6	13	8	9	14	18	65	115	20	18	24	5	11	2	2	5	16	13	24	4	45	23	36	19	11	22	6	35	25	13	5	20	29	16	37	33	6	5	36	10	21	28	29	144	137
AT1G04187	0	0	1	0	0	1	3	0	0	0	1	0	1	0	0	0	0	0	5	0	0	0	0	0	7	1	2	0	0	0	0	0	0	0	0	0	0	0	0	3	0	1	2	0	1	2	1	1	4
AT1G04193	0	1	0	0	0	0	0	0	0	0	0	0	0	0	0	1	0	0	0	0	0	0	0	0	0	0	0	0	0	0	0	0	0	0	0	0	0	0	0	0	0	0	0	0	0	0	0	0	0
AT1G03502	0	0	0	0	0	0	0	0	0	0	0	1	0	0	0	0	0	0	0	0	0	0	0	0	0	2	0	0	0	0	0	0	0	0	0	0	0	0	0	0	0	0	0	0	0	0	0	1	0
AT1G03506	0	0	0	0	0	0	0	0	0	0	0	0	0	0	1	0	0	0	0	0	0	0	0	0	0	0	0	0	0	0	0	1	1	0	0	0	0	0	0	0	0	0	0	0	0	0	0	1	1
AT1G04197	0	0	0	0	0	2	0	0	0	0	0	1	1	0	0	0	0	0	0	0	0	0	0	0	0	0	0	0	0	0	0	0	0	0	0	0	0	1	0	0	0	0	0	0	0	0	1	0	0
AT1G03510	5	6	4	5	7	8	6	23	18	23	22	18	18	27	5	6	14	6	6	4	45	11	27	18	67	39	24	49	5	29	18	21	27	26	7	35	17	38	55	49	9	7	28	51	28	61	56	125	48
AT1G03515	1	2	0	1	0	0	0	1	2	0	1	0	0	1	1	0	3	0	0	0	0	0	0	0	0	0	0	0	0	0	0	1	0	0	0	0	0	0	0	0	0	0	0	1	0	0	0	0	0
AT1G03520	188	68	111	178	320	290	289	235	192	171	182	234	410	139	274	246	342	367	175	196	238	99	142	88	151	181	57	142	59	166	130	160	144	163	48	129	156	200	438	442	40	31	118	329	988	1037	1252	660	411
AT1G03530	258	65	39	51	301	134	92	872	598	895	428	648	511	1386	204	117	213	166	112	47	2648	684	1559	680	2391	1619	1775	1385	535	1201	466	1389	917	1110	560	1039	1042	1850	2422	2542	346	213	1750	2136	775	507	575	218	180
AT1G03540	80	26	23	16	41	42	28	76	40	88	134	171	144	119	44	44	57	55	17	29	109	52	76	33	100	77	95	106	48	106	18	158	74	124	14	85	96	105	174	189	14	12	89	123	112	98	98	78	44
AT1G03550	34	9	7	7	42	44	43	24	13	14	68	121	57	32	31	23	38	23	10	14	18	19	20	0	30	17	10	49	21	39	3	58	18	57	4	31	24	21	43	38	2	2	19	16	94	148	230	89	61
AT1G03545	2	1	0	1	6	4	4	0	1	2	4	11	4	1	4	1	4	2	0	1	0	1	1	0	2	0	2	0	1	2	0	5	0	0	0	0	0	3	0	0	0	0	0	2	0	3	3	5	1
AT1G03560	73	29	68	34	143	72	85	168	152	151	154	152	220	154	101	97	108	55	25	19	379	107	164	87	274	173	132	221	93	167	91	265	233	181	61	140	161	183	351	363	40	33	253	377	714	706	1027	485	360
AT1G03570	0	0	0	0	0	0	0	0	0	0	0	0	0	0	0	0	0	0	0	0	0	0	0	0	0	0	0	0	0	0	0	0	0	0	0	0	0	0	0	0	0	0	0	0	0	0	0	0	0
AT1G03590	323	107	591	561	582	650	697	1007	719	786	756	925	517	566	533	411	498	200	80	97	374	129	205	397	146	178	43	710	265	627	544	841	542	865	168	651	590	412	1200	1232	105	74	437	1080	3934	4146	5790	2433	1902
AT1G03600	2	2	4	8	10	4	2	24	9	19	2	11	2	16	34	3	11	8	4	7	10	4	7	3	10	15	10	17	12	13	2	3	5	22	7	13	23	7	48	42	4	6	14	9	22	26	83	70	27
AT1G03610	323	292	87	85	370	350	448	302	193	293	458	637	577	252	214	103	116	373	378	328	119	58	60	87	61	119	43	250	78	206	111	224	115	304	66	292	329	114	560	652	97	48	190	254	692	505	1125	1253	716
AT1G03620	0	5	0	0	3	1	0	1	0	5	7	3	25	2	3	6	15	0	0	0	0	0	1	0	9	12	1	0	1	3	0	1	4	0	0	0	1	0	10	8	1	0	1	0	6	5	8	2	7
AT1G03630	0	2	0	0	0	0	0	0	0	0	0	0	1	0	2	0	10	1	0	0	0	0	1	0	5	1	2	0	0	1	0	0	4	0	1	0	0	0	0	0	1	0	1	3	0	1	1	11	6
AT1G03640	0	0	0	0	0	0	0	0	0	0	0	0	0	0	0	0	0	0	0	0	0	0	0	0	0	0	0	0	0	0	0	0	0	0	0	0	0	0	0	0	0	0	0	1	0	0	0	0	0
AT1G03650	15	5	1	1	10	9	5	57	45	43	15	28	19	84	20	1	7	3	4	0	121	25	44	39	87	109	80	53	24	50	22	39	57	62	48	42	52	74	140	108	24	16	71	99	81	151	216	195	135
AT1G03660	2	0	0	0	0	0	2	6	4	16	2	5	0	3	0	0	5	2	0	0	0	0	0	0	0	0	1	4	3	1	0	1	0	3	1	4	1	2	0	2	0	1	0	0	127	240	380	838	503
AT1G04203	0	0	0	0	0	0	0	0	0	0	0	0	0	0	0	0	0	0	0	0	0	0	0	0	0	0	0	0	0	0	0	0	0	0	0	0	0	0	0	0	0	0	0	0	0	0	0	0	0
AT1G03670	0	2	0	0	1	0	0	0	0	0	2	6	0	0	1	0	0	0	0	0	2	0	0	0	0	0	0	0	0	0	1	1	0	0	0	0	0	0	0	0	0	0	0	0	0	0	0	0	3
AT1G03680	58	28	21	25	40	36	28	55	38	51	205	297	174	91	113	62	92	27	7	7	271	86	202	43	215	147	98	130	60	109	51	134	110	54	48	45	99	107	194	197	58	59	292	192	192	153	341	507	263
AT1G03687	61	4	27	23	81	46	42	173	115	158	99	133	158	185	63	43	43	49	17	13	366	87	197	126	317	271	178	188	77	172	63	141	146	181	120	147	174	146	455	444	64	36	255	429	390	390	580	122	129
AT1G03700	1	0	0	1	123	29	34	1	1	0	0	2	1	0	1	1	6	0	3	0	0	0	0	1	0	1	0	2	6	1	4	6	13	0	0	1	0	0	2	5	0	0	0	0	8	2	1	1782	1479
AT1G03710	0	0	1	0	0	1	1	6	0	3	13	17	3	3	0	1	2	0	0	0	37	4	7	0	0	4	1	7	0	6	1	1	0	1	0	0	2	7	5	3	6	3	7	1	3	2	2	0	5
AT1G03720	0	0	0	2	2	0	0	0	0	0	0	0	0	0	0	0	2	0	0	0	0	0	0	0	0	0	0	0	0	0	0	0	0	0	0	0	0	0	0	0	0	0	0	0	0	0	0	0	0
AT1G04207	0	0	0	0	0	0	0	0	0	0	0	0	0	0	0	0	0	0	0	0	0	0	0	0	0	0	0	0	0	0	0	0	0	0	0	0	0	0	0	0	0	0	0	0	0	0	0	0	0
AT1G03730	255	34	75	43	512	529	621	93	75	57	118	235	332	60	207	108	150	112	125	90	173	112	60	54	103	114	43	88	58	75	212	111	159	72	40	53	67	80	205	193	32	34	142	252	543	1050	1224	1474	1099
AT1G03740	384	85	426	466	6301	7472	9495	607	420	944	1727	1776	521	284	708	410	401	281	141	241	276	132	164	178	189	280	86	586	241	697	923	680	767	473	158	267	411	524	620	646	71	61	246	861	1845	2947	3062	16537	13390
AT1G04213	0	0	0	0	0	0	0	0	0	0	0	0	0	0	0	0	0	0	0	0	0	0	0	0	0	0	0	0	0	0	0	0	0	0	0	0	0	0	0	0	0	0	0	0	0	0	0	0	0
AT1G03743	0	0	0	0	0	0	0	0	0	0	0	1	0	2	1	0	0	0	0	0	2	0	1	0	2	0	0	0	0	0	0	1	0	0	0	0	0	1	0	0	0	0	1	2	0	4	1	4	1
AT1G03746	0	0	0	0	0	1	2	0	0	0	0	0	0	0	0	0	0	0	0	0	0	2	0	0	0	0	0	0	0	0	0	0	0	0	0	0	0	0	2	0	0	0	0	0	0	1	2	1	0
AT1G03750	64	26	17	13	229	184	254	76	45	70	171	169	147	85	132	146	98	56	21	27	149	50	96	60	142	133	75	78	20	70	53	105	101	81	36	84	64	102	153	174	44	35	109	109	304	267	526	529	348
AT1G03760	98	19	21	16	166	182	168	176	133	230	224	252	155	210	147	126	138	44	28	13	463	95	208	141	411	316	234	289	89	216	85	264	235	192	81	181	190	227	422	456	114	66	432	363	494	418	694	653	613
AT1G03770	74	29	9	15	94	93	128	145	87	181	205	244	130	171	363	232	209	30	37	18	281	49	115	77	396	310	192	205	104	229	60	170	138	171	126	153	170	173	381	345	73	23	293	423	371	286	538	295	185
AT1G03780	81	31	14	15	114	57	56	347	212	351	78	99	452	594	110	22	82	59	61	17	2726	690	1619	312	2516	1336	1672	733	222	615	294	730	660	375	192	337	449	835	1061	1092	306	153	1134	955	189	152	238	169	193
AT1G03790	22	13	0	5	36	31	68	2	1	2	1	9	13	3	10	1	9	13	0	4	24	9	11	0	24	3	1	14	4	9	15	17	13	3	1	3	7	0	7	3	0	0	3	1	8	10	36	2	1
AT1G03800	1	0	3	1	34	37	82	0	0	0	12	21	5	0	4	2	12	9	3	10	7	0	4	6	15	7	3	6	5	16	53	29	39	0	5	0	0	4	0	0	3	3	22	8	20	16	64	0	5
AT1G03810	0	1	0	0	0	0	0	1	0	0	1	0	0	0	0	0	0	0	0	0	0	0	0	0	0	0	0	0	0	0	0	0	0	0	0	0	0	1	0	0	0	0	0	0	0	0	0	0	0
AT1G03820	2	2	0	2	10	0	6	1	2	0	8	32	2	1	38	13	37	357	176	214	7	4	13	1	140	78	52	22	5	10	1	0	0	0	4	0	0	131	5	5	1	2	8	27	12	17	10	217	236
AT1G03830	118	39	16	20	77	49	36	256	167	241	224	241	196	364	174	249	144	48	7	12	820	141	356	208	640	463	408	368	147	359	152	349	309	285	161	320	244	364	690	714	140	73	551	645	578	373	621	287	218
AT1G03840	57	28	111	64	20	23	13	3	1	0	8	10	119	30	357	237	358	13	6	2	163	51	93	462	29	41	10	118	48	105	73	92	136	4	362	2	4	128	48	49	236	157	1159	1395	450	227	336	309	212
AT1G03850	8	3	66	45	472	290	439	33	48	129	22	41	6	23	17	3	2	107	36	166	3	3	2	14	5	34	1	31	10	31	19	56	63	15	5	12	30	120	47	40	0	3	3	39	152	96	223	3018	1813
AT1G03860	516	137	127	78	556	399	400	1172	802	1011	469	617	1024	1301	398	236	384	237	108	60	1871	413	889	888	2040	1832	1143	1428	458	1314	375	1165	832	1131	789	1035	956	936	2629	2843	256	199	1269	2513	2976	3542	5306	3140	2290
AT1G03870	1926	523	7736	6312	478	223	118	3723	2831	1768	282	365	1967	2000	928	1146	964	476	341	426	503	648	497	1574	86	222	110	1728	746	1683	2488	2950	3514	2090	524	1117	1453	1724	2764	2800	140	116	921	2959	19368	29798	33389	2736	1704
AT1G03880	0	0	0	1	1	0	0	3	3	0	0	0	0	0	1	0	0	0	0	0	1	0	0	0	23	0	1	4	1	0	0	0	1	2	0	2	0	0	1	3	0	0	0	0	0	1	3	0	0
AT1G03890	0	0	0	0	0	0	0	0	0	0	0	0	0	0	0	0	0	0	0	0	0	0	0	0	1	0	0	0	0	0	0	0	0	0	0	0	0	0	0	0	0	0	0	0	0	0	0	0	0
AT1G03900	742	320	715	577	575	353	402	1651	1025	957	1727	2503	1290	1139	717	708	528	1711	456	1100	1289	522	761	447	1210	1221	589	1039	458	970	622	1078	703	1437	319	1224	1029	1015	1796	1858	139	96	565	1363	3914	4374	7294	2731	2472
AT1G03905	54	25	76	82	325	393	455	99	74	77	108	104	86	38	181	129	222	65	61	69	31	19	20	30	35	49	13	87	44	56	121	92	84	70	32	49	43	96	128	122	10	10	67	142	620	641	712	1270	808
AT1G03910	485	172	330	247	1132	873	1097	985	690	1048	1393	1349	1157	1079	799	844	871	464	253	245	1978	552	1046	487	1866	1345	1014	1495	555	1237	604	1536	1184	1097	399	1138	881	1189	2014	2121	321	158	1486	1589	3012	2679	4647	2426	1768
AT1G03920	64	22	49	15	17235	17439	20049	76	80	166	89	172	205	66	151	155	180	2911	2758	1162	61	22	53	21	128	76	39	269	226	299	1800	1337	3207	83	14	47	71	223	222	237	46	23	99	86	659	1104	1405	3609	2601
AT1G03930	359	234	172	129	396	302	336	183	128	181	417	485	1002	176	338	343	381	542	387	277	742	288	474	102	230	199	130	170	83	167	261	241	290	170	75	131	142	262	336	381	89	44	266	355	976	1182	1534	1961	1430
AT1G04217	7	0	1	1	2	1	3	2	0	3	1	6	4	0	1	0	8	0	0	2	0	3	4	0	0	0	3	0	2	0	5	1	1	1	0	0	1	5	3	0	0	0	2	0	6	2	2	4	1
AT1G03935	1	0	0	0	3	0	0	0	1	1	5	4	2	1	1	0	4	0	0	0	1	0	0	0	1	4	0	0	1	1	0	5	0	0	0	1	0	1	3	1	0	0	1	3	1	1	0	7	2
AT1G04223	4	1	0	0	0	2	4	0	0	1	3	8	3	0	2	0	0	3	0	2	0	1	0	1	0	0	2	0	0	1	1	2	2	1	0	0	1	0	2	2	0	1	1	0	0	2	3	13	4
AT1G03940	44	15	14	15	42	36	26	47	34	43	136	239	59	53	42	19	43	61	27	17	56	30	49	18	91	76	69	51	17	43	35	85	80	63	14	39	35	66	60	52	16	1	41	48	52	27	65	157	83
AT1G04227	0	0	0	0	0	0	0	0	0	0	0	0	0	0	0	0	0	0	0	0	0	0	0	0	0	0	0	0	0	0	0	0	0	0	0	0	0	0	0	0	0	0	0	0	0	0	0	0	0
AT1G03950	115	34	40	31	182	158	159	31	16	54	105	157	184	19	107	73	104	61	35	14	38	46	38	15	8	18	5	55	17	47	46	51	39	37	11	13	20	62	49	43	12	5	26	30	168	233	300	1317	1021
AT1G03960	170	52	19	22	177	126	148	87	68	79	286	305	312	116	175	159	217	69	39	21	314	72	185	71	190	180	90	153	46	91	51	134	135	83	48	63	65	144	250	262	70	44	254	249	230	146	309	275	164
AT1G03970	608	119	113	112	295	306	444	164	201	131	642	844	584	167	676	324	526	148	123	224	156	184	132	59	131	143	76	317	190	326	216	427	350	216	37	196	114	164	210	172	50	48	241	249	1361	1331	2309	2387	1727
AT1G04233	0	0	0	0	0	0	0	0	0	0	0	0	0	0	0	0	0	0	0	0	0	0	0	0	0	0	0	0	0	0	0	0	0	0	0	0	0	0	0	0	0	0	0	0	0	0	0	0	0
AT1G03980	44	17	22	47	104	71	92	89	76	96	148	189	207	76	60	64	83	122	54	54	246	56	119	53	172	124	42	97	48	96	47	103	102	77	22	57	85	115	230	244	30	29	164	148	103	192	184	191	167
AT1G03982	6	4	5	13	17	12	15	7	6	14	25	15	42	4	4	10	24	20	14	8	5	2	4	11	2	15	0	1	2	4	3	6	5	7	3	2	1	11	25	9	0	1	1	16	0	0	0	0	0
AT1G03990	440	231	163	235	768	429	547	184	222	247	564	629	1279	124	340	323	627	494	233	345	399	170	404	104	81	283	22	115	84	133	172	286	289	186	54	100	123	329	227	263	20	15	141	423	57	68	76	224	165
AT1G04000	491	180	195	236	673	408	599	246	210	166	459	758	770	185	465	238	454	526	278	514	345	264	387	125	181	323	92	197	141	208	296	351	332	249	65	111	155	330	254	267	72	66	278	344	204	202	268	315	260
AT1G04010	67	42	68	78	111	89	107	222	158	151	301	413	228	219	107	128	70	47	16	27	207	59	115	97	203	192	112	143	45	147	56	156	80	181	77	132	166	159	503	518	85	55	279	275	532	396	469	255	225
AT1G04020	69	23	64	29	84	48	15	252	234	318	196	255	300	307	69	31	56	60	25	3	1008	204	335	220	506	424	313	298	105	238	138	297	204	232	150	230	241	344	696	741	66	68	596	696	597	453	589	9	21
AT1G04030	63	39	40	60	81	49	69	121	90	128	565	463	233	177	115	112	125	20	5	9	838	195	414	51	685	349	268	148	43	106	73	182	170	92	30	61	69	240	274	314	53	51	256	170	128	212	225	584	531
AT1G04040	333	82	493	685	379	116	93	2056	1361	922	200	244	267	1135	192	46	61	180	60	156	95	145	71	73	26	214	55	873	338	985	708	1546	759	1779	19	613	532	226	1341	1384	26	20	237	234	5869	8088	11608	636	275
AT1G04237	0	0	2	1	0	0	0	1	1	0	0	2	0	4	0	1	0	0	0	0	0	0	0	0	0	0	0	0	1	0	0	3	1	1	0	0	1	1	1	0	0	0	0	0	9	7	10	0	0
AT1G04050	39	4	12	8	48	38	24	58	49	73	110	151	61	79	72	75	66	11	7	7	180	42	99	97	106	90	87	99	40	74	51	118	95	66	48	69	70	82	163	206	134	69	609	244	101	63	156	94	54
AT1G04070	77	20	27	16	133	110	159	108	79	80	88	129	139	204	71	25	43	20	7	22	353	100	144	96	270	226	163	149	50	139	72	120	85	128	94	85	131	137	285	325	60	36	203	231	199	211	277	144	102
AT1G04080	571	219	195	178	906	1053	1152	820	671	843	1215	1401	1131	993	748	580	624	255	132	127	2140	601	1114	708	1834	1516	1115	1052	359	993	610	1018	882	903	528	921	888	1093	2171	2350	480	319	1806	1779	1751	1670	2366	1183	913
AT1G04090	55	40	10	17	67	45	56	32	35	66	117	139	148	48	69	122	100	87	39	26	58	27	57	12	44	54	31	26	14	29	32	64	39	57	10	44	23	53	89	99	20	5	62	61	88	125	182	116	67
AT1G04100	44	38	12	10	228	269	404	18	10	26	225	318	107	13	61	66	61	354	291	229	129	46	57	7	17	43	9	34	9	31	23	35	35	18	9	16	6	53	30	46	8	6	52	41	123	112	96	394	331
AT1G04105	1	0	0	0	0	0	0	0	0	0	0	0	0	0	1	0	1	0	0	0	0	0	0	1	0	0	0	1	0	0	0	1	0	0	0	0	0	0	1	0	0	0	3	0	0	0	0	1	2
AT1G04110	30	25	13	7	69	37	60	17	24	33	111	185	86	15	50	65	66	275	246	152	14	26	44	3	7	18	5	18	7	26	4	28	35	34	8	16	13	58	34	31	2	7	18	20	1	4	1	9	9
AT1G04120	1785	635	539	459	6410	5190	6163	1501	991	1035	1511	1759	3973	1712	3789	3596	3987	943	655	368	1476	610	960	588	1225	1329	581	1567	609	1562	1744	2031	1828	1765	435	1534	1151	913	4105	4236	302	196	1427	2175	9409	8527	12235	4353	2854
AT1G04243	2	0	0	0	0	0	3	0	1	0	0	0	1	0	0	0	2	1	0	0	0	0	2	0	0	0	0	0	0	0	0	0	2	0	0	0	0	1	1	0	0	0	0	0	0	0	1	0	2
AT1G04130	149	62	58	43	295	317	278	315	228	344	287	316	429	284	302	167	279	153	93	22	688	128	307	203	550	505	283	428	144	404	213	486	309	321	165	331	289	321	682	687	87	76	505	798	457	470	572	250	249
AT1G04140	818	418	925	685	1702	1265	1466	1252	797	1028	1548	2018	2328	1139	974	1237	1077	1662	832	894	1840	742	1358	606	1890	1674	1102	1116	407	950	960	1198	1119	1127	462	819	867	1415	2266	2469	368	213	1269	1774	3533	3922	5156	3788	2501
AT1G04150	5	0	1	1	13	0	0	1	0	0	1	0	6	48	1	0	3	0	1	0	518	113	238	4	145	137	170	32	3	15	22	21	22	0	9	3	0	110	77	63	98	29	272	18	0	0	1	0	0
AT1G04160	379	106	101	125	608	603	656	483	383	304	966	1292	684	421	259	245	200	504	185	294	915	356	386	136	338	312	162	606	270	458	189	542	200	594	135	393	362	476	1045	1068	141	92	589	542	1282	1437	1488	1343	1017
AT1G04170	1121	328	505	332	1132	722	717	2587	2004	1849	1192	1925	2342	2527	933	886	971	687	387	404	4394	1338	2404	1633	4683	3672	2519	2734	998	2641	1058	2603	1576	2241	1282	2004	1958	2395	5474	5542	601	378	2767	4464	5431	5442	7275	2349	1670
AT1G04180	1019	292	37	51	84	57	33	920	753	451	3287	5099	1737	511	304	303	279	10	29	9	164	200	102	24	85	108	8	634	352	833	65	430	110	943	40	781	745	101	721	744	8	18	297	133	315	303	223	42	49
AT1G04190	339	111	98	61	254	140	140	682	442	547	330	490	956	736	336	320	330	103	84	32	1705	389	727	534	1536	1368	763	738	262	759	301	728	442	626	436	527	582	653	1659	1732	276	213	972	1407	1300	983	1505	446	382
AT1G04200	576	147	308	303	824	615	776	714	622	494	975	1205	1055	602	481	435	416	713	414	386	740	372	456	325	652	624	272	603	260	558	396	577	391	658	222	550	499	516	1607	1740	161	95	674	1018	2892	2993	3864	3656	2526
AT1G04210	619	228	286	214	1351	1215	1414	862	602	766	1168	1396	1641	863	691	549	649	501	336	239	2022	618	973	621	1720	1385	766	977	364	932	628	1140	875	769	409	795	692	962	2045	2194	307	195	1512	1942	2837	2484	3363	2425	1413
AT1G04220	3	1	1	0	122	43	68	2	5	8	4	13	3	5	7	4	16	2	0	0	0	3	1	0	1	0	1	5	3	4	12	20	11	1	0	1	0	5	1	1	0	0	2	1	17	8	5	2651	1600
AT1G04247	1	1	2	1	72	32	30	0	0	3	0	5	3	1	1	0	5	6	0	0	1	0	0	0	1	1	0	2	0	1	0	0	0	0	0	0	0	2	8	7	2	0	1	2	2	1	5	426	549
AT1G04230	77	46	31	12	156	211	227	99	66	77	184	208	124	99	108	103	82	85	86	36	203	57	91	65	162	99	86	72	30	68	76	144	107	73	33	87	51	91	179	155	44	12	191	195	424	410	575	554	444
AT1G04240	35	13	8	7	13	9	19	4	5	8	49	72	87	8	78	90	58	61	27	19	47	53	30	12	29	33	6	16	11	18	4	8	2	1	25	2	5	48	11	14	4	1	19	128	59	59	61	103	93
AT1G04253	0	0	0	0	0	0	0	0	0	0	0	0	0	0	0	0	0	0	0	0	0	0	0	0	0	0	0	0	0	0	0	0	0	0	0	0	0	0	0	0	0	0	0	1	0	0	0	0	0
AT1G04250	787	302	1689	2180	552	352	287	2027	1468	1298	10264	16236	1094	883	2098	1864	1528	131	147	172	414	385	175	355	219	260	36	1481	812	1445	907	1311	1160	1435	203	1059	1413	1283	1704	1814	74	76	706	1119	15733	21746	20411	9648	7402
AT1G04260	69	25	50	33	84	49	86	135	92	98	212	407	152	148	65	57	96	54	18	29	179	40	143	78	182	133	106	115	51	100	63	114	86	117	38	103	135	129	231	235	47	29	173	183	355	304	537	340	182
AT1G04270	1348	344	522	341	922	368	297	5225	3852	4099	1585	2600	2751	6027	1086	563	781	517	319	243	7495	2163	4229	3171	8066	7083	5217	5278	2068	4399	1829	5066	3453	4675	2734	4134	4418	4819	9840	10129	1350	936	4943	7931	10222	10469	14524	2079	1553
AT1G04280	78	14	154	80	142	53	107	126	91	64	164	180	32	98	77	31	54	33	12	44	40	23	10	23	6	43	8	186	108	122	35	86	91	322	25	105	72	93	213	227	5	4	23	73	1562	2130	3384	3954	3195
AT1G04290	10	2	4	7	1	1	0	15	24	13	21	60	5	9	15	9	9	4	1	9	4	4	5	0	7	6	7	13	5	14	2	17	6	15	1	3	5	12	14	14	0	3	2	10	41	67	75	40	33
AT1G04295	0	0	0	0	0	0	0	0	0	0	0	0	0	0	0	0	0	0	0	0	0	0	0	0	0	0	0	0	0	0	0	0	0	0	0	0	0	0	0	0	0	0	0	0	0	0	0	0	0
AT1G04300	1385	591	588	579	3593	3070	3466	1189	856	1229	2392	2662	3008	1309	1615	2266	1856	1332	714	577	1957	684	1461	708	2085	1658	1043	1573	604	1328	1081	1771	1835	1192	485	1026	1120	1427	2589	2739	439	258	1638	2409	4351	4143	6317	6861	5036
AT1G04310	155	51	40	17	43	26	36	78	47	51	170	267	291	67	131	207	171	14	4	0	228	127	176	32	90	57	59	104	37	60	45	72	129	85	28	80	49	67	136	156	70	48	169	120	377	298	573	118	53
AT1G04320	0	0	0	0	0	0	0	0	0	0	0	0	1	0	0	0	0	0	0	0	0	0	0	0	0	0	0	0	0	0	0	0	0	0	0	0	0	0	0	0	0	0	0	0	0	0	0	0	0
AT1G04330	398	236	1	0	1	19	0	1	2	1	0	0	890	1	41	10	34	0	0	1	137	67	79	3	1	0	0	0	3	4	1	1	0	0	1	2	3	1	3	0	0	6	14	3	1	2	3	21	32
AT1G04340	201	58	166	119	198	151	161	423	365	261	106	213	535	452	140	115	164	339	152	162	965	206	422	299	735	723	312	417	152	290	183	356	245	307	226	256	310	319	913	1017	120	89	388	809	1098	1234	1759	378	266
AT1G04350	4	0	1	2	23	9	11	10	9	10	6	9	5	7	6	3	7	0	0	1	7	2	6	4	3	2	1	9	1	2	4	5	3	10	1	1	5	1	9	7	0	1	2	8	9	12	25	50	32
AT1G04360	12	1	61	39	15	5	3	131	67	112	23	19	17	64	8	7	10	2	10	1	7	1	3	61	4	1	0	66	15	49	24	86	25	72	37	45	71	18	130	116	7	4	31	173	175	103	186	522	412
AT1G04370	31	0	0	0	4	1	1	1	0	0	0	2	51	0	4	0	0	0	0	0	0	0	0	0	0	0	0	0	0	0	0	0	3	0	0	0	0	0	0	0	0	0	0	0	0	0	0	0	8
AT1G04380	0	7	3	5	6	2	6	3	0	6	11	25	1	0	1	6	6	9	8	4	5	1	9	2	0	0	2	0	0	1	0	7	0	6	0	1	1	3	7	2	2	0	4	4	0	0	0	7	0
AT1G04257	0	0	1	0	2	2	1	0	1	4	2	3	0	0	0	3	3	3	0	3	0	0	1	1	1	1	0	0	0	0	1	1	0	2	0	0	0	1	6	4	1	2	3	0	1	0	2	0	0
AT1G04390	78	28	54	41	381	271	327	113	65	113	275	310	160	118	134	167	158	36	32	29	200	47	108	73	172	167	65	112	36	91	85	126	106	110	51	72	111	148	251	311	64	37	220	281	363	265	399	342	309
AT1G04400	145	93	540	440	990	686	904	356	276	319	1132	1009	311	212	482	498	447	181	77	71	152	71	151	232	285	314	111	257	88	215	302	220	347	263	116	192	213	183	498	583	66	39	173	622	2911	3067	5395	6439	4113
AT1G04410	7286	2105	5034	4134	5101	3796	4037	12128	8781	6913	6520	8594	9564	7702	6351	4896	4849	4349	2789	3668	6630	2608	3447	4231	7376	7836	4063	7328	2596	6341	4579	6127	4639	8336	3122	7346	6324	4710	16495	17185	1392	825	5029	11589	36031	39787	56858	40073	27072
AT1G04420	21	2	7	7	20	2	3	50	38	42	33	40	33	55	32	23	37	12	2	2	55	11	25	29	69	88	52	39	21	41	20	51	50	40	17	53	39	36	100	104	33	5	79	109	131	128	265	118	56
AT1G04425	11	0	5	2	16	11	2	65	27	63	8	7	33	100	9	1	7	11	3	0	244	73	114	41	464	311	503	54	27	68	17	53	78	62	29	36	56	136	171	179	34	16	116	98	9	8	28	0	0
AT1G04430	2219	882	2285	1533	1026	310	245	5088	4488	3245	1187	1176	6073	2709	1268	2208	1972	1069	630	662	1472	911	1350	1302	2448	2397	1118	2588	879	2525	1655	2872	2045	3002	754	2803	2729	1824	6194	6379	286	215	1561	4886	13483	12591	17869	2912	2215
AT1G04440	2478	806	1045	1031	2719	2265	2726	1435	1087	1376	2204	2479	3574	783	1775	1969	1878	1152	581	704	1103	555	811	583	712	733	339	1067	493	1057	1224	1134	1143	1018	371	776	1005	1174	1836	1901	213	154	768	1887	6102	6201	8247	17197	12252
AT1G04445	88	41	18	48	57	33	40	34	34	55	22	52	140	8	37	63	42	25	14	56	14	13	23	8	2	11	1	22	8	21	18	26	25	19	7	8	15	67	40	35	2	1	4	30	22	19	23	126	54
AT1G04450	1	0	1	0	10	5	0	0	0	1	0	1	6	0	1	1	1	0	0	0	0	2	0	1	0	1	0	3	0	2	0	3	0	1	1	0	0	3	2	1	0	0	0	2	0	0	0	2	1
AT1G04455	1	7	0	9	12	1	2	0	6	4	0	1	4	1	2	0	4	4	0	1	4	0	1	1	0	1	0	1	0	1	0	0	1	1	0	1	0	3	3	4	0	0	0	0	0	0	0	0	0
AT1G04470	26	9	10	20	54	16	32	6	6	14	8	11	100	5	18	18	15	5	2	8	5	7	30	12	1	16	0	0	9	7	17	11	23	17	1	7	3	7	13	7	0	0	3	14	0	3	1	9	5
AT1G04263	25	5	6	7	10	4	1	14	18	8	1	6	13	11	11	9	11	6	1	17	8	15	10	1	5	3	5	11	11	10	4	11	11	9	1	8	2	6	10	24	4	0	1	9	4	6	2	3	3
AT1G04480	819	166	171	128	257	152	118	2295	1551	1934	662	1128	1194	2452	536	206	389	215	107	128	2872	939	1494	1231	2555	2458	2139	2296	949	2014	736	2199	1374	2048	1027	2358	1882	1852	3689	3759	615	480	1716	2030	3967	3366	4933	1007	569
AT1G04267	1	1	1	0	0	0	0	0	1	0	1	0	2	1	3	0	1	0	0	0	0	1	0	0	2	0	3	1	0	1	0	0	1	0	0	0	0	4	1	0	0	0	2	0	2	0	5	1	1
AT1G04273	2	0	0	0	0	0	0	1	0	0	0	1	2	1	1	0	0	0	0	0	0	3	0	0	0	3	1	0	1	0	0	1	0	0	0	1	0	0	28	14	0	0	0	2	53	66	47	19	14
AT1G04277	5	1	0	0	0	0	0	2	0	2	0	0	0	0	1	1	1	0	0	0	0	1	0	0	0	0	0	1	1	1	1	0	0	0	0	0	1	0	1	1	0	0	2	1	8	2	3	0	1
AT1G04490	26	10	139	142	111	197	238	33	20	31	11	13	54	9	172	5	59	82	104	29	11	9	7	78	21	43	14	31	11	46	41	42	40	13	29	9	10	34	23	20	10	12	45	186	613	740	561	1454	880
AT1G04500	1	1	0	1	24	4	20	0	1	0	0	3	4	1	0	0	0	5	3	5	0	0	0	0	0	0	3	1	0	0	1	0	0	0	3	0	0	0	1	0	0	0	0	0	1	7	0	0	2
AT1G04510	639	160	323	149	1307	921	809	1485	1090	1323	1224	1561	2089	1901	697	633	663	360	186	51	4217	929	2919	1254	4311	2779	1884	2573	798	2365	889	2097	1837	1408	1161	1185	1391	1845	4432	4773	690	526	3637	4160	3276	3215	4904	2518	1626
AT1G04520	52	28	125	58	45	9	11	27	26	32	11	28	258	60	44	55	87	41	23	10	876	231	361	232	155	107	79	91	42	86	89	136	126	32	169	33	28	126	166	183	113	80	679	688	814	679	1019	35	20
AT1G04530	159	86	331	266	631	390	501	402	271	308	552	696	447	376	462	350	344	160	73	44	780	189	273	255	440	353	158	396	157	377	267	429	426	347	152	301	346	277	975	958	155	101	555	730	2282	2437	3966	3246	2829
AT1G04540	21	8	19	39	10	2	0	29	23	21	15	7	60	46	15	17	15	63	42	22	9	6	26	17	90	74	56	17	13	27	18	30	16	33	24	27	20	47	72	63	1	2	12	74	183	208	347	67	39
AT1G04550	121	56	10	6	193	127	126	11	1	19	45	59	329	196	465	472	351	267	269	205	847	226	407	69	1827	1369	1079	178	102	135	74	70	110	21	85	12	32	1001	374	375	209	121	784	629	807	596	735	754	567
AT1G04555	46	25	31	17	60	44	41	50	52	29	80	165	93	53	30	31	45	179	125	193	67	29	57	17	54	52	18	47	24	37	41	71	61	50	12	33	41	34	71	116	15	2	25	58	356	393	581	559	380
AT1G04560	34	5	1	1	12	1	11	6	2	5	2	1	70	7	33	12	8	27	12	36	20	18	10	26	43	89	137	12	7	8	10	13	3	5	12	6	8	6	10	8	26	13	10	42	0	0	1	0	0
AT1G04570	44	11	1	0	77	85	92	5	2	8	88	105	126	13	69	38	51	119	101	52	125	28	27	8	17	23	2	28	23	15	19	13	11	11	6	12	15	16	18	22	2	5	44	25	7	12	2	21	20
AT1G04580	20	2	0	6	4	2	1	6	30	22	44	48	14	12	19	13	16	4	0	0	21	6	12	3	21	20	5	9	5	8	4	29	5	21	2	16	13	5	26	25	9	3	34	18	6	4	4	0	0
AT1G04590	60	19	18	21	35	31	33	239	185	240	248	286	122	352	82	27	44	21	31	7	552	127	223	200	444	407	276	326	138	320	82	356	243	230	149	243	238	300	655	712	108	65	439	463	462	340	603	87	90
AT1G04600	19	4	7	0	24	28	34	39	34	36	1073	1189	38	81	11	21	19	60	25	17	224	48	67	26	120	97	79	122	27	84	18	62	36	69	20	73	59	60	193	193	95	83	438	100	37	33	34	16	10
AT1G04610	44	29	39	60	73	28	41	500	321	483	9481	13348	108	330	60	7	34	32	35	8	370	89	132	130	113	65	17	515	259	476	123	442	287	538	130	283	497	361	636	669	1081	936	5007	278	202	304	271	4	12
AT1G04620	2	0	17	5	8	4	2	55	23	12	63	24	14	28	2	6	0	3	0	0	49	14	25	4	20	9	23	27	12	8	5	27	12	23	5	16	10	25	90	93	7	6	32	17	13	45	137	29	9
AT1G04625	0	0	0	0	0	0	0	0	1	1	1	3	1	2	0	2	1	0	0	0	0	0	2	0	0	0	0	0	0	0	0	0	0	0	0	0	1	0	0	1	0	0	0	0	0	0	0	0	0
AT1G04630	401	129	220	149	243	207	229	643	377	382	252	479	553	609	292	219	163	230	114	195	606	245	324	263	535	547	363	516	183	420	280	500	331	503	228	457	514	442	792	881	126	70	333	707	1788	2129	2715	1216	822
AT1G04635	9	2	0	3	10	2	2	29	17	24	14	19	21	29	9	3	0	4	4	0	95	19	44	31	49	58	49	33	8	18	6	45	8	24	20	32	24	41	88	95	10	14	37	56	47	44	41	16	10
AT1G04640	15	1	3	6	6	3	3	31	24	40	11	21	39	56	22	3	6	14	0	0	46	17	24	24	74	40	39	41	9	24	7	35	27	38	18	34	26	26	109	128	10	10	46	70	39	58	131	85	48
AT1G04645	0	0	0	0	0	0	0	1	0	0	0	0	0	1	0	0	0	0	0	0	0	0	0	0	0	1	0	0	0	0	0	0	0	0	0	0	0	0	1	1	0	0	0	0	0	0	0	0	0
AT1G04650	11	2	11	4	86	58	85	61	38	53	44	55	60	77	23	15	31	11	2	0	250	31	82	57	151	105	51	72	19	57	28	54	61	56	36	45	46	90	154	191	31	19	169	167	178	122	131	61	38
AT1G04283	0	0	0	0	0	0	0	0	0	0	0	0	0	0	0	0	0	0	0	0	0	0	0	0	0	0	0	0	0	0	1	0	0	0	0	0	0	0	0	0	0	0	0	0	0	1	0	1	0
AT1G04660	4	1	0	2	327	242	293	0	0	0	42	73	1	0	0	0	0	0	0	1	0	0	1	0	0	0	0	6	2	4	42	27	63	2	0	0	0	0	0	0	0	0	7	0	35	32	40	448	249
AT1G04670	2	0	0	1	1	0	0	0	0	1	6	26	0	0	0	0	0	9	0	3	0	0	2	1	6	3	0	0	0	0	0	0	0	0	0	1	2	1	0	2	0	0	0	0	0	1	6	0	0
AT1G04680	1403	524	934	510	361	179	103	2351	1675	1553	1187	2196	4321	1745	451	673	925	1227	431	312	2823	1306	2482	452	3392	2618	1229	1379	503	1177	363	1323	576	1648	246	1464	1761	1693	3240	3465	121	65	532	1325	6367	5265	7275	760	373
AT1G04690	1153	444	1618	1071	774	346	331	3300	2240	1883	1640	1670	3191	2549	1007	1051	1092	1228	620	817	4740	1366	2425	1461	4206	3610	1848	2548	875	2071	1317	2440	1649	2386	1028	2419	1954	2224	5113	5417	400	247	1660	4607	9742	7944	12566	2274	1384
AT1G04700	90	21	23	22	133	54	63	82	57	46	2667	2690	80	118	52	41	28	91	84	69	98	55	66	25	120	123	45	186	67	147	27	97	44	176	14	53	76	143	234	256	51	21	277	57	651	809	1072	1013	730
AT1G04710	88	17	13	10	38	32	33	117	81	106	84	131	152	96	128	56	90	41	11	9	109	49	74	55	159	118	110	151	55	128	39	130	88	80	49	124	90	93	192	228	21	14	124	179	244	265	311	242	116
AT1G04720	0	0	0	0	0	0	0	0	0	1	1	0	0	0	0	0	0	0	0	0	0	0	1	0	0	0	0	1	0	0	0	0	0	0	0	0	0	0	0	0	0	0	0	0	0	0	0	0	0
AT1G04730	69	14	53	31	109	44	48	162	154	178	190	319	233	163	92	110	97	197	146	87	515	104	241	117	377	306	173	183	64	165	72	224	118	156	69	138	174	253	441	443	98	54	391	345	400	237	316	47	63
AT1G04750	1223	437	702	610	666	635	672	1599	1158	931	1623	2515	1735	1210	1010	957	1028	2018	1008	1911	2421	869	1114	680	1628	1626	887	1311	582	1100	868	1324	1018	1222	371	1042	964	1271	1803	1835	367	237	1213	1373	6206	6917	10607	3534	2556
AT1G04287	0	1	0	1	0	0	0	1	1	1	0	0	0	0	1	0	2	7	3	2	0	0	0	0	0	0	0	0	0	0	0	2	0	0	0	0	2	1	4	2	0	0	0	0	0	0	0	1	0
AT1G04760	8	2	3	6	12	20	13	20	21	50	23	87	47	26	12	30	34	482	313	291	155	35	77	19	82	81	46	29	24	43	11	64	17	28	13	17	29	83	69	68	17	7	40	56	21	20	35	41	25
AT1G04770	73	36	86	156	787	460	599	511	306	794	346	514	233	170	193	242	308	191	99	61	133	43	40	80	31	68	30	312	135	229	118	309	136	274	41	244	304	493	296	314	43	28	251	353	583	845	633	748	744
AT1G04778	2	2	1	2	1	4	2	3	2	2	0	1	9	1	15	8	6	2	4	1	3	2	5	2	1	2	0	1	4	4	0	0	0	2	1	0	0	17	2	2	0	0	1	20	14	12	33	31	17
AT1G04780	1939	1164	612	484	1669	1273	1677	1049	658	924	1389	1458	3959	876	621	756	650	500	300	204	4611	1339	1992	442	1390	1049	595	882	337	807	583	898	842	803	282	756	801	702	1835	1991	167	74	672	1624	4284	4027	6331	4883	4206
AT1G04790	131	51	104	97	312	255	271	294	174	235	408	421	419	314	183	174	214	212	146	116	689	130	319	157	588	453	228	284	83	304	172	251	288	260	129	264	239	283	738	782	112	64	388	500	725	746	1303	674	549
AT1G04800	0	2	0	3	3	0	3	0	2	5	0	3	3	0	1	3	2	8	5	0	0	2	2	0	1	0	0	2	0	3	1	3	6	1	1	2	0	1	5	6	1	0	1	1	0	0	0	1	0
AT1G04810	678	326	403	323	1002	787	804	1143	744	818	798	955	1544	908	621	791	672	576	334	309	2453	1016	1382	460	1029	985	694	940	331	760	503	759	662	915	424	915	697	801	1984	2107	179	144	819	1446	3413	3415	4755	4286	3131
AT1G04820	5044	2125	11213	8798	3469	1742	1096	12571	8275	7997	5958	9697	20751	10140	2818	4542	4885	24066	11321	11361	27781	7692	14310	8025	23499	19702	9753	9263	3361	8807	8307	9933	8646	9026	5247	6743	8144	12392	23549	24983	2921	2039	12751	23301	43196	45096	57180	3742	2264
AT1G04830	177	72	184	248	429	489	463	228	158	200	454	609	361	227	177	177	197	230	127	109	301	126	227	123	233	226	122	253	91	226	182	236	262	197	107	105	182	234	370	464	88	55	317	341	638	622	989	819	517
AT1G04840	34	18	10	15	41	20	19	49	37	49	87	87	107	43	47	55	68	45	47	24	84	29	42	29	77	57	42	42	14	47	24	66	42	56	10	45	42	42	114	127	25	13	61	65	34	50	29	26	45
AT1G04850	1197	463	1041	762	1101	747	751	2260	1548	1599	1615	2172	1869	1822	1726	1484	1324	1018	643	755	2025	802	1178	876	1402	1371	895	1883	765	1758	1057	2055	1743	1861	630	1713	1523	1298	2893	2884	295	164	1208	2552	7802	7376	10963	8773	6441
AT1G04860	404	155	227	207	812	734	853	645	477	577	576	702	875	807	443	541	519	284	169	95	1271	357	603	484	1495	1113	625	741	262	613	403	698	577	732	336	659	668	727	1883	2014	162	136	622	1322	2313	1922	3204	1623	1483
AT1G04870	251	63	71	44	299	106	91	1263	784	1086	307	423	638	1417	273	75	197	134	88	28	2926	604	1157	1095	2603	2532	1485	1478	621	1211	455	1342	880	1233	915	1224	1133	1356	2781	2953	536	329	2376	2981	1569	1200	1651	400	309
AT1G04880	54	36	0	0	0	3	1	3	0	3	0	0	106	5	0	1	3	3	3	0	247	111	154	1	4	7	10	1	1	2	0	2	3	5	2	3	0	7	16	10	0	3	2	9	4	3	8	10	6
AT1G04890	0	0	0	1	1	0	0	4	1	5	3	9	4	1	2	5	4	16	9	4	0	0	1	0	0	1	0	1	3	3	1	6	1	3	2	2	3	3	4	4	0	0	0	0	0	0	1	0	0
AT1G04293	0	0	1	0	0	0	0	0	0	1	0	0	2	1	0	0	0	0	0	0	0	0	0	0	0	1	0	0	0	0	0	0	0	2	0	0	0	1	0	0	0	0	0	0	0	0	0	0	0
AT1G04895	0	0	0	0	0	0	0	0	0	0	0	1	0	0	0	0	0	0	0	0	0	0	0	0	0	0	0	0	0	0	0	0	0	0	0	0	1	3	0	0	0	0	0	0	0	0	0	0	0
AT1G04900	65	14	28	19	68	27	14	245	165	212	130	178	171	268	59	32	24	104	46	8	359	84	186	189	421	369	243	289	94	269	65	249	196	236	99	208	244	232	594	650	66	41	299	527	440	447	730	296	180
AT1G04297	0	0	0	1	0	0	0	0	0	0	2	0	0	0	0	0	1	0	0	0	0	0	0	0	0	0	0	0	1	1	1	1	0	0	1	0	0	0	2	3	2	0	1	0	0	1	2	0	0
AT1G04910	232	98	317	216	209	107	111	504	354	279	327	492	557	357	235	248	218	503	195	251	327	170	288	157	378	413	205	306	108	260	201	348	271	353	86	289	227	315	747	773	39	19	224	513	1921	1789	2816	578	355
AT1G04303	0	0	0	0	0	3	0	2	0	0	0	0	0	0	0	0	0	0	0	1	0	0	0	0	2	0	1	2	0	0	0	1	1	0	0	0	0	1	0	0	0	0	0	0	1	1	0	0	0
AT1G04920	8	10	2	6	17	7	12	17	9	19	14	37	27	20	21	33	17	75	21	25	2	5	13	5	7	13	0	8	4	7	9	17	11	15	2	11	8	22	30	39	2	0	14	5	4	16	7	3	5
AT1G04930	34	21	11	25	38	21	48	67	33	49	48	72	88	58	19	56	49	95	68	44	172	55	93	39	100	108	84	75	27	50	23	62	56	25	30	25	34	70	133	152	22	18	77	103	117	139	129	55	40
AT1G04945	55	11	7	6	68	100	81	118	125	91	119	170	93	192	41	34	52	77	35	22	368	65	211	90	296	262	220	194	65	202	57	207	147	120	89	145	126	257	383	382	70	41	247	232	202	176	193	270	142
AT1G04940	4	2	5	2	1	0	0	8	7	4	6	17	3	13	11	10	5	2	4	1	8	10	12	2	11	15	23	18	4	7	4	14	12	4	4	5	6	21	9	8	0	2	7	10	18	18	34	13	9
AT1G04950	272	108	130	135	300	170	160	380	311	413	595	853	978	476	277	332	394	627	328	182	995	263	538	338	1053	781	387	473	151	483	248	483	473	359	243	283	376	445	1068	1145	210	158	927	1114	1010	864	1869	663	404
AT1G04960	337	107	192	185	629	717	730	259	219	253	406	588	598	179	395	353	395	307	226	145	453	151	209	129	241	247	104	259	102	259	267	314	293	157	75	116	159	239	416	412	67	53	318	390	1076	1546	1986	3127	2230
AT1G04970	127	57	67	50	406	461	547	119	118	165	213	346	343	130	179	160	167	462	371	218	262	71	147	80	156	183	85	120	50	159	92	107	91	137	81	117	154	126	390	369	58	33	197	261	536	553	1102	2251	1444
AT1G04980	354	216	242	207	901	624	926	1496	1281	1195	825	1100	929	996	414	572	798	1442	996	958	647	210	385	242	539	507	281	849	440	824	674	1436	839	966	131	1108	860	379	1598	1757	72	57	419	707	6873	8874	8383	2228	1698
AT1G04985	333	153	104	149	459	515	590	388	263	377	491	792	496	381	324	266	214	245	161	188	567	198	280	114	353	336	219	413	194	379	234	517	416	340	91	334	342	269	490	493	83	52	247	283	844	983	1598	1210	913
AT1G04990	453	110	410	322	521	431	495	413	348	306	891	1182	736	206	226	400	251	3202	1754	1780	333	226	344	167	502	481	240	266	119	296	230	229	315	274	69	168	155	512	444	475	35	27	241	405	2926	3310	3979	1917	1332
AT1G05000	89	42	34	15	62	27	36	20	12	35	7	12	184	8	143	320	363	2	15	4	40	43	80	3	13	22	0	20	9	25	8	9	3	5	4	1	6	40	7	9	0	3	1	34	277	363	257	1172	915
AT1G05005	3	1	0	0	4	0	0	0	0	1	0	5	2	0	5	12	17	0	2	0	0	0	1	0	0	0	0	0	0	1	0	0	0	1	0	0	0	2	0	0	0	0	0	4	0	0	0	1	1
AT1G04307	0	0	0	0	0	0	0	0	0	3	0	2	0	0	2	1	1	0	0	0	0	0	1	0	0	0	0	0	0	0	0	0	0	0	0	0	0	0	0	0	0	0	0	0	0	0	0	0	0
AT1G05010	41	11	14	12	27	27	21	114	56	64	6873	10246	41	109	70	15	43	156	100	79	45	3	22	11	150	115	35	444	236	628	8	178	33	317	11	224	385	163	197	203	12	13	372	36	63	103	92	471	269
AT1G05020	7	0	4	0	13	8	7	6	10	4	65	66	6	21	4	8	2	8	0	0	5	7	2	1	2	2	3	20	4	19	3	14	7	27	0	8	7	15	29	29	1	0	5	7	29	75	90	143	103
AT1G05030	68	18	15	29	84	96	113	42	39	32	85	113	128	56	61	41	44	15	3	11	73	33	57	41	44	44	26	45	16	47	34	44	49	27	14	29	20	52	102	102	17	17	91	92	176	177	291	288	219
AT1G04313	0	0	0	0	0	0	0	0	0	0	0	0	0	0	0	0	1	0	0	0	0	0	0	0	0	0	0	0	0	0	0	0	0	0	0	0	0	0	0	0	0	0	0	0	0	1	0	0	0
AT1G05035	0	0	2	0	0	0	0	0	0	0	0	0	0	0	0	0	0	0	0	0	0	0	0	0	0	0	0	0	0	0	0	0	0	1	0	0	0	0	0	1	0	0	0	0	0	0	1	0	0
AT1G04323	0	0	1	0	0	2	0	0	1	1	3	5	2	1	0	1	2	1	0	0	0	0	1	0	0	0	1	0	0	0	0	0	0	0	0	0	1	1	0	6	0	0	0	1	0	0	0	0	0
AT1G05040	4	0	0	0	2	0	4	0	3	1	5	4	8	2	1	3	2	0	1	2	1	1	1	3	3	3	0	4	2	5	3	1	1	1	0	2	2	0	12	6	5	2	1	8	5	1	0	0	0
AT1G05055	139	64	60	36	136	65	96	296	286	230	159	299	285	297	152	109	187	64	51	27	693	139	295	185	539	492	318	260	126	295	111	267	200	272	168	273	227	317	710	731	89	55	457	555	590	546	787	375	278
AT1G05060	18	13	6	5	122	94	127	12	1	5	68	69	37	16	31	16	30	10	14	9	54	18	19	11	58	34	12	28	11	11	19	20	14	9	63	8	14	25	42	51	6	4	33	33	55	68	231	758	542
AT1G05065	1	0	3	2	7	6	9	1	2	3	12	15	0	1	5	2	1	2	0	0	0	0	0	0	0	0	1	3	0	7	1	5	1	3	0	0	1	3	0	1	4	0	1	0	6	8	3	69	52
AT1G05070	60	28	85	44	42	16	9	174	152	171	180	296	168	151	55	34	51	43	13	10	187	85	179	116	259	210	109	160	55	157	66	126	138	128	78	128	116	134	264	305	65	40	257	317	945	677	1195	159	99
AT1G05080	0	0	0	0	0	0	0	0	0	0	0	0	1	0	0	3	0	0	0	0	0	0	0	0	1	0	0	0	0	0	0	0	0	0	0	0	0	0	0	0	0	0	0	2	0	0	0	0	0
AT1G05085	0	0	0	0	0	0	0	0	0	0	0	0	0	0	0	0	0	0	0	0	0	0	0	0	0	0	0	1	0	0	0	0	1	0	0	0	0	0	0	0	0	0	0	0	0	0	0	0	0
AT1G04327	0	0	0	0	0	0	0	0	0	0	0	0	0	0	0	0	0	0	0	0	0	0	0	0	0	0	0	0	0	0	0	0	0	0	0	0	0	0	0	0	0	0	0	0	0	0	0	0	0
AT1G04333	0	0	0	0	0	0	0	0	0	0	0	0	1	0	0	0	0	0	0	0	0	0	0	0	0	0	0	0	0	0	0	0	0	0	0	0	0	0	0	0	0	0	0	0	0	0	0	0	0
AT1G05087	5	4	10	13	12	9	11	16	4	11	11	15	13	11	11	7	3	5	2	2	8	5	6	7	5	6	18	3	3	8	1	11	10	13	4	13	5	8	24	16	2	3	7	15	35	30	31	8	7
AT1G05090	9	6	9	5	22	36	24	12	8	11	15	18	34	9	7	7	8	39	16	3	45	2	8	17	9	21	4	17	3	6	8	6	7	17	8	5	17	13	44	59	12	4	30	44	81	68	140	39	30
AT1G05100	1424	220	629	803	1718	1724	2284	998	774	721	523	952	1478	229	1616	717	982	1590	1022	1951	287	361	173	194	139	345	99	739	377	761	972	962	594	422	201	445	452	688	324	329	43	41	214	1337	169	208	303	145	149
AT1G05120	309	116	215	181	1168	1218	1406	373	270	322	1575	1482	701	392	616	469	394	415	214	203	831	249	447	217	687	620	373	544	222	488	393	616	555	375	147	346	351	413	857	849	357	173	1236	757	1128	1112	1688	2267	1815
AT1G05136	0	0	0	0	0	0	0	0	0	0	0	0	0	0	0	0	0	0	0	0	0	0	0	0	0	0	0	0	0	0	0	0	0	0	0	0	0	0	0	0	0	0	0	0	0	0	0	0	0
AT1G05140	28	22	19	17	85	63	34	13	15	37	38	48	44	26	46	64	81	119	59	37	34	15	31	10	33	17	9	16	12	9	21	25	17	23	10	15	26	30	43	43	7	6	42	58	126	126	195	290	208
AT1G05150	731	348	426	321	396	201	199	463	284	423	780	1229	1759	456	729	1677	1092	1252	932	609	1411	512	775	300	1394	1095	595	516	214	491	783	655	851	412	215	376	395	786	1036	1096	201	105	527	972	3158	2960	5124	1331	1150
AT1G05160	187	81	136	164	99	56	49	303	218	240	275	325	392	197	146	162	188	713	543	345	237	86	118	174	186	162	88	178	61	158	91	240	154	169	95	145	161	200	343	354	73	46	226	408	234	207	295	54	32
AT1G05170	139	73	648	719	648	626	533	1110	756	791	897	990	303	598	157	144	185	1988	1727	1029	672	233	315	654	334	435	254	573	242	497	337	804	401	753	328	558	600	389	1315	1358	115	61	556	1647	1950	1717	1667	415	369
AT1G04337	0	0	0	1	1	0	0	0	0	3	0	0	0	0	1	0	2	0	0	0	0	0	0	0	0	0	0	0	0	0	0	0	0	0	0	0	0	0	3	1	0	0	1	0	0	0	0	0	0
AT1G05180	406	135	163	109	477	381	441	543	486	519	534	737	654	619	515	453	446	114	75	44	1156	352	673	331	843	726	512	619	235	619	274	561	443	532	263	514	445	535	1151	1208	188	115	766	816	1789	1819	2604	2834	1997
AT1G05190	22	8	11	6	31	18	14	66	43	68	36	52	43	93	43	14	33	9	8	8	162	45	72	59	132	130	72	84	35	57	24	94	105	61	47	52	66	78	195	163	33	15	108	181	117	98	222	155	104
AT1G05200	537	75	96	101	439	523	488	168	154	120	1645	1288	942	101	229	77	125	1050	665	1949	3024	2325	1566	37	81	142	77	311	126	309	49	91	56	174	42	133	135	181	226	232	14	14	80	329	18	22	20	605	552
AT1G04343	0	0	0	0	0	0	0	0	0	0	0	0	0	0	0	0	0	0	0	0	0	0	0	0	0	0	0	0	0	0	0	0	0	0	0	0	0	0	0	0	0	0	0	0	0	0	0	0	0
AT1G05205	147	32	55	53	9	14	11	222	155	154	85	209	102	249	82	79	89	30	23	48	88	57	87	50	100	109	181	161	91	184	86	192	162	177	34	154	174	124	177	117	20	17	60	106	466	532	768	609	255
AT1G04347	2	0	0	0	0	1	4	2	1	0	3	6	3	3	3	0	4	3	2	5	2	3	2	0	8	0	3	0	0	2	2	7	5	0	0	4	2	2	1	3	0	0	0	3	8	10	5	2	1
AT1G05210	40	9	52	50	13	15	11	150	126	92	16	38	57	121	13	5	10	31	12	18	100	31	39	69	82	69	57	115	36	60	25	78	61	76	40	71	70	63	217	196	15	20	61	131	349	366	514	62	59
AT1G05220	9	2	15	11	11	5	1	38	32	42	59	74	19	56	3	0	2	9	17	8	13	9	8	21	9	1	2	48	17	19	14	38	16	42	21	32	39	11	76	106	10	14	10	49	51	96	142	46	41
AT1G04353	0	0	0	0	0	0	0	0	0	0	0	0	0	1	0	0	0	0	0	0	0	0	0	0	0	0	0	0	0	0	0	0	0	0	0	0	0	0	0	0	0	0	0	0	0	0	0	0	0
AT1G05230	7	0	5	1	8	1	0	5	8	6	15	24	7	7	0	0	2	6	5	17	1	2	4	2	2	0	1	7	0	11	2	10	1	13	2	5	4	8	11	27	2	0	4	4	11	14	14	41	24
AT1G05240	5	2	0	0	0	0	0	0	2	0	2	0	0	1	1	1	1	0	0	1	0	0	0	0	0	0	3	11	0	3	2	0	4	5	0	0	7	7	2	4	0	0	1	1	38	61	60	136	100
AT1G04357	0	0	0	0	0	0	0	0	0	0	0	0	0	0	0	0	0	0	0	0	1	0	0	0	0	1	2	0	0	0	0	0	0	0	0	0	0	0	2	0	0	0	0	0	2	3	3	2	1
AT1G04363	0	0	0	0	0	0	0	0	0	0	0	0	0	0	0	0	0	0	0	0	0	0	0	0	0	0	0	0	0	0	0	0	0	0	0	0	0	0	0	0	0	0	0	0	0	0	0	0	0
AT1G04367	0	1	1	0	0	1	0	4	1	0	0	2	0	0	0	1	0	0	0	0	0	0	1	0	0	0	1	1	0	0	0	0	1	1	0	0	0	1	1	1	0	0	0	0	1	4	4	2	1
AT1G05250	3	1	1	0	1	0	0	1	0	0	1	1	0	2	1	0	0	0	0	0	0	0	0	0	0	1	0	3	4	1	0	3	1	11	0	0	2	5	0	1	0	0	0	0	36	49	64	159	76
AT1G05260	247	108	27	103	5955	3850	5474	40	34	18	96	123	585	33	272	372	214	164	139	74	268	91	84	12	12	33	31	1464	803	1252	14619	7082	14267	28	18	12	7	127	48	56	193	134	1044	80	20831	21613	26233	5768	2795
AT1G05270	199	92	141	121	374	267	402	329	227	252	364	475	430	318	155	215	166	642	448	381	598	228	284	119	256	288	144	241	99	246	128	223	208	268	91	234	253	198	571	625	44	29	158	354	1025	1047	1766	1446	1141
AT1G05280	51	22	19	35	77	34	18	736	562	554	653	1312	121	405	29	5	16	40	26	8	160	85	98	35	20	16	3	358	98	358	22	339	41	532	15	441	610	4	840	938	4	8	112	80	365	335	277	17	1
AT1G04373	0	0	0	0	0	0	0	0	0	0	0	0	0	0	0	0	0	0	0	0	0	0	0	0	0	1	0	0	0	0	0	0	0	0	0	0	0	0	0	0	0	0	0	0	0	0	0	0	0
AT1G05290	0	0	0	0	0	0	0	3	1	2	0	0	0	0	0	0	0	0	0	0	1	2	0	0	0	0	0	0	0	0	0	0	0	1	0	0	0	0	2	1	0	0	0	0	0	0	0	0	0
AT1G05291	0	0	0	0	0	0	0	0	1	1	0	0	0	0	0	0	0	0	0	0	0	0	0	0	0	0	0	0	0	0	0	0	0	0	0	0	2	0	0	0	0	0	0	0	0	0	0	0	0
AT1G04377	0	0	0	0	0	0	0	0	0	0	0	0	0	0	0	0	0	0	0	0	0	0	0	0	0	0	0	0	0	0	0	0	0	0	0	0	0	0	0	1	0	0	0	0	0	0	0	0	0
AT1G04383	0	0	0	0	0	0	0	0	0	0	0	0	0	0	0	0	0	0	0	0	0	0	0	0	0	0	0	0	0	0	0	0	0	0	0	0	0	0	0	0	0	0	0	0	0	0	0	0	0
AT1G04387	0	0	0	0	0	0	0	0	0	0	0	0	0	0	0	0	0	0	0	0	0	0	0	0	0	0	0	0	0	0	0	1	0	0	0	0	0	0	0	0	0	0	0	0	0	0	0	0	0
AT1G05300	15	4	34	13	9	12	4	165	112	210	148	284	22	53	32	12	38	6	1	1	16	3	10	3	2	4	2	29	20	48	5	38	16	68	7	41	76	14	108	113	2	0	5	18	240	393	335	2996	2636
AT1G05310	0	1	0	0	2	3	0	0	0	0	5	14	2	0	0	0	0	369	281	319	0	1	1	0	0	0	0	0	0	2	0	0	0	0	0	0	0	1	0	0	0	0	0	2	5	1	5	50	42
AT1G05320	126	28	19	47	216	48	45	225	208	246	277	237	249	401	305	146	257	601	292	194	42	23	20	13	40	158	20	354	138	255	25	465	82	505	11	285	213	164	978	963	2	5	32	95	3614	4621	6109	7296	5951
AT1G05330	165	143	6	14	20	41	25	29	16	70	1	9	1048	6	34	125	84	209	152	250	34	20	32	17	9	13	0	7	5	11	8	18	10	16	14	5	12	79	14	12	0	0	2	72	7	3	3	14	23
AT1G05340	3820	869	184	215	2069	2641	3131	348	226	169	37	69	4197	40	844	513	422	1653	991	2903	478	657	291	140	91	437	49	252	136	266	398	157	302	101	117	42	57	490	72	110	15	14	51	491	176	254	248	8672	4549
AT1G05350	635	223	276	193	528	384	481	959	693	559	604	662	1340	638	435	443	395	1180	903	920	2170	759	1008	289	635	817	331	696	277	594	363	718	407	685	174	659	532	446	1410	1509	122	69	515	965	3089	3010	4566	1202	899
AT1G05360	268	110	122	124	214	183	231	382	329	314	281	373	600	343	211	154	216	503	310	393	614	186	346	192	534	466	226	423	136	367	173	411	204	340	130	255	297	341	908	989	97	89	454	543	870	1029	1236	479	347
AT1G05370	5	3	0	1	0	1	1	12	6	5	4	7	31	11	7	0	5	2	1	0	345	115	173	2	46	52	38	11	9	8	4	10	8	7	1	3	3	43	13	12	26	20	106	1	4	2	10	8	1
AT1G05380	475	224	415	327	1434	1154	1347	990	710	981	2033	1865	1238	1037	763	982	779	828	433	255	1449	473	891	448	1573	1160	729	1086	507	924	619	1492	1238	972	275	867	812	976	1953	2062	249	125	1266	1713	4140	2886	5109	2274	1801
AT1G05385	13	13	2	10	26	34	36	9	18	27	49	65	44	18	26	22	36	20	5	7	36	11	15	20	38	58	12	28	12	13	16	38	28	24	11	19	28	19	28	28	24	2	39	55	24	26	46	73	44
AT1G05390	0	0	0	0	0	0	0	0	0	0	0	0	0	0	0	0	0	0	0	0	0	0	0	0	0	0	0	0	0	0	0	0	0	0	0	0	0	0	0	0	0	0	0	0	0	0	0	0	0
AT1G05400	20	9	6	11	26	22	17	9	8	9	36	51	61	11	26	14	24	28	5	11	32	21	26	8	31	39	8	7	4	17	4	17	10	7	3	8	7	15	12	20	10	2	13	17	12	12	16	25	11
AT1G05410	54	20	31	7	114	81	71	153	112	144	148	184	168	195	93	67	51	39	11	12	322	94	162	186	284	271	184	199	69	196	88	179	144	174	136	160	132	176	417	449	96	78	358	511	420	369	657	231	201
AT1G05420	5	0	72	66	1	2	1	17	11	6	2	3	2	5	1	2	1	1	4	2	3	0	2	20	1	1	2	5	4	14	19	25	40	12	5	2	7	3	9	10	1	1	12	35	114	104	148	5	2
AT1G05430	178	79	108	89	241	226	323	273	217	233	192	301	287	277	246	207	191	115	50	61	429	151	244	177	329	287	322	271	132	288	171	254	272	254	125	204	213	255	496	526	116	76	363	455	930	984	1423	1119	764
AT1G05440	6	1	2	1	12	6	4	79	67	46	5	8	40	97	10	1	8	4	0	0	334	63	97	59	191	157	144	85	30	79	27	94	74	72	52	65	76	94	186	198	43	31	136	151	28	29	39	8	23
AT1G05450	0	1	0	0	21	2	5	3	0	6	1	2	5	3	1	4	5	6	6	9	1	0	2	0	8	0	7	0	0	4	3	4	3	1	0	2	5	9	0	3	0	1	0	0	4	3	4	739	543
AT1G05460	79	55	14	13	73	13	16	191	108	228	407	407	223	319	104	114	149	30	29	5	919	213	520	122	1174	762	591	306	106	238	93	243	246	171	101	203	168	400	662	655	167	69	484	381	356	329	637	221	166
AT1G05470	98	58	0	0	36	24	11	7	6	5	8	13	204	74	247	200	372	12	9	0	3830	972	1461	31	607	414	329	65	32	74	26	27	14	17	43	11	19	304	182	188	104	52	291	258	83	105	128	276	194
AT1G05490	51	17	1	0	80	55	51	19	7	25	3	9	52	10	16	18	4	38	13	8	1286	316	500	1	56	21	5	36	16	35	104	53	189	9	0	10	4	32	29	22	1	2	5	15	170	216	216	100	42
AT1G05500	788	250	427	315	1003	855	1003	953	694	687	817	1156	1109	575	804	819	681	727	378	484	836	310	484	322	746	656	297	613	304	654	622	735	699	704	203	631	504	549	1345	1352	151	109	562	808	3300	3912	4633	4709	3204
AT1G05510	17	8	12	6	20	9	25	29	25	26	38	55	35	28	12	20	18	21	23	13	6	4	15	6	7	6	2	13	15	19	9	27	16	28	0	22	16	11	43	54	2	0	14	15	2	3	5	3	1
AT1G05520	707	291	1243	700	1701	1087	1335	2069	1603	1343	1525	2164	2038	1806	683	995	997	936	434	402	1831	745	1324	648	1766	1392	809	1624	671	1460	963	1849	1630	1530	420	1396	1387	1216	3377	3587	217	138	1113	2379	6024	5061	7029	2459	1766
AT1G05530	53	14	19	31	106	22	7	1564	1168	551	66	77	71	677	43	2	18	33	10	16	14	25	26	3	3	44	16	485	134	381	24	315	106	759	0	527	578	20	1051	1089	0	8	13	19	2832	2209	2909	87	9
AT1G05540	3	4	0	0	2	1	1	34	16	17	0	0	8	20	0	1	3	2	2	0	4	0	0	0	0	1	0	9	1	7	3	17	0	35	1	14	14	0	26	30	0	0	0	0	37	28	65	4	0
AT1G05550	0	0	1	1	3	0	0	0	1	6	0	0	0	0	0	0	0	0	0	0	0	0	0	1	0	0	0	0	0	0	0	0	0	1	0	0	0	1	1	1	0	0	0	0	0	1	1	1	0
AT1G05560	0	0	0	0	0	0	0	0	0	0	0	0	0	0	0	0	0	0	0	0	0	0	0	0	0	0	0	0	0	0	0	0	0	0	0	0	0	0	0	0	0	0	0	0	0	0	0	0	0
AT1G05562	0	0	0	0	0	0	0	0	0	0	0	0	0	0	0	0	0	0	0	0	0	0	0	0	0	0	0	0	0	0	0	0	0	0	0	0	0	0	0	0	0	0	0	0	0	0	0	0	0
AT1G05570	354	121	1464	705	4915	3357	4593	503	423	1218	56	85	733	289	180	122	191	230	315	92	788	280	328	987	420	348	248	334	163	409	455	575	528	257	453	183	205	532	634	678	68	58	281	2376	1714	1232	3057	46310	32303
AT1G04393	0	0	1	0	0	0	0	0	0	0	0	0	0	1	0	0	0	0	0	2	0	0	1	0	0	0	0	2	0	0	0	0	0	0	0	0	2	1	0	0	1	0	0	0	0	1	2	24	8
AT1G04397	0	0	0	1	1	0	1	1	1	0	0	1	0	0	1	0	0	0	0	0	0	0	0	1	0	0	0	0	0	1	0	0	3	0	0	0	0	1	1	0	1	0	0	0	0	1	1	6	7
AT1G05575	8	4	172	114	314	385	503	142	94	68	58	95	17	36	28	2	23	1	1	11	14	3	10	109	20	23	6	61	33	56	79	84	78	47	56	35	24	23	53	69	4	1	26	177	60	110	133	2299	1040
AT1G05577	1	0	2	0	0	3	3	0	3	4	2	1	4	18	22	0	17	0	3	0	758	137	235	4	129	89	99	13	8	11	2	4	7	1	2	0	0	47	34	43	51	19	213	2	0	0	2	17	3
AT1G05580	2	5	0	0	0	0	1	0	0	0	0	0	0	0	0	0	0	0	5	0	0	0	8	0	0	0	0	0	0	0	3	0	0	8	0	0	0	0	0	0	0	0	1	0	0	4	4	4	2
AT1G05590	135	41	323	177	75	33	27	552	438	374	215	293	406	452	59	57	85	62	34	19	426	182	363	91	331	234	166	407	181	364	141	484	338	376	67	322	342	205	755	789	35	45	179	405	935	996	1487	125	94
AT1G05600	33	16	20	10	19	6	2	57	42	45	32	59	60	44	21	15	11	8	0	0	113	26	52	46	69	71	51	37	26	37	31	42	42	50	18	41	45	53	106	142	29	12	80	104	97	102	218	121	75
AT1G05610	222	172	2	0	3	12	0	1	5	1	5	3	447	1	5	3	3	2	0	0	1236	429	672	0	1	1	0	3	5	7	0	1	2	2	0	1	2	0	4	3	0	0	2	1	9	4	3	4	11
AT1G05615	0	1	0	0	0	0	0	1	0	2	0	0	0	0	0	0	0	0	0	0	2	0	2	0	0	0	0	0	1	0	0	0	0	0	0	0	0	0	0	0	0	0	0	0	0	0	0	3	0
AT1G05620	281	100	832	671	714	810	733	1757	1254	882	379	660	615	929	339	197	219	196	77	127	280	135	131	658	197	292	93	773	249	743	701	880	602	1043	396	842	761	212	2172	2262	69	65	465	2098	3942	4512	6686	1542	1085
AT1G05630	153	63	178	201	212	132	161	249	200	204	161	170	370	239	192	229	197	157	100	69	477	157	318	162	349	283	137	220	63	213	258	351	279	334	76	178	142	303	517	577	161	105	703	467	989	936	1191	486	330
AT1G05640	83	47	104	71	103	57	50	256	170	207	338	391	205	184	130	126	135	77	44	24	192	90	170	107	148	131	75	150	58	167	90	212	121	193	54	147	195	214	358	398	73	30	269	294	330	215	313	87	86
AT1G05650	142	56	29	34	138	38	51	2418	1287	1982	194	112	169	522	56	29	37	75	38	55	54	64	33	1	1	105	15	578	327	1007	32	524	69	1142	4	374	967	2420	860	876	9	9	54	18	3912	6326	5276	1050	903
AT1G04403	0	0	0	0	0	0	0	1	0	2	0	0	0	0	0	0	0	0	0	0	0	0	0	0	0	0	0	0	0	0	0	2	0	0	0	0	1	0	0	0	0	0	0	0	2	2	2	0	0
AT1G05660	212	106	117	154	278	117	57	5795	3007	1614	200	177	183	1381	125	16	35	114	92	42	142	94	34	56	21	211	13	1250	480	1336	87	1155	196	2144	9	1040	504	312	2478	2500	21	11	97	64	3823	4924	5464	128	19
AT1G05670	40	7	16	21	105	43	59	95	59	103	150	164	106	113	41	39	53	10	7	5	185	29	83	79	163	156	73	84	31	67	39	123	91	67	57	84	102	78	284	317	61	34	170	275	265	227	314	206	170
AT1G05675	0	1	3	8	2	9	9	10	0	12	4	4	0	1	0	1	4	0	0	4	0	0	0	6	3	6	0	2	3	1	3	5	0	5	2	0	2	2	1	1	0	0	0	3	248	540	227	1437	1121
AT1G05680	33	3	389	507	42	48	38	234	219	345	22	47	5	51	6	0	8	12	10	10	7	2	19	432	3	9	11	111	41	127	34	23	39	132	509	62	16	7	90	77	20	16	132	763	13083	14003	26510	8149	4439
AT1G05690	3	2	11	27	20	18	17	16	11	2	4	4	4	0	10	6	3	0	0	7	0	1	0	10	2	14	0	8	1	9	11	5	10	8	4	3	0	2	10	6	0	0	10	15	50	58	78	96	38
AT1G05700	6	0	2	21	4	0	5	5	10	10	1	0	6	0	10	5	10	7	4	8	0	3	0	6	2	9	0	0	0	1	0	1	14	2	1	4	0	0	1	2	0	0	0	7	85	177	173	357	366
AT1G04407	0	0	3	0	3	0	0	0	0	1	0	0	0	1	1	0	0	0	0	0	0	0	0	0	0	1	0	0	0	0	0	1	0	0	0	0	0	0	1	1	0	0	0	0	0	1	0	0	0
AT1G05710	51	27	129	102	1261	1457	1609	31	17	38	10	15	124	20	128	43	153	21	20	11	232	52	116	67	50	34	14	40	34	80	157	161	264	11	73	5	19	52	32	44	52	57	298	188	382	415	336	3146	2117
AT1G05720	88	18	52	41	14	13	12	171	96	124	177	264	55	154	61	41	51	9	11	27	56	44	60	29	77	78	76	133	51	115	49	177	122	130	11	131	117	99	160	173	12	10	60	77	579	663	1025	532	324
AT1G04413	0	0	0	0	1	7	3	0	1	0	0	2	2	0	2	0	3	0	0	0	0	0	0	0	0	0	0	0	0	0	0	0	1	0	0	0	0	0	0	0	0	0	0	0	0	1	2	10	2
AT1G05730	11	1	1	6	7	6	16	29	11	18	9	21	9	24	3	0	6	7	0	3	58	14	53	14	35	34	38	24	16	29	11	26	16	31	12	23	26	26	57	64	6	9	33	24	56	41	74	63	50
AT1G04417	0	0	2	0	2	0	1	0	0	0	0	0	0	0	0	0	0	0	0	0	0	0	0	0	1	1	1	0	0	0	0	0	1	0	1	0	0	0	0	0	0	0	0	0	0	0	0	1	0
AT1G05740	8	0	0	0	7	3	7	1	4	1	4	6	3	0	4	1	1	0	1	0	7	3	6	2	1	3	2	1	0	0	2	4	5	2	0	1	2	0	1	2	0	0	5	4	1	5	2	8	6
AT1G05750	23	16	4	2	20	14	13	14	11	24	21	13	32	20	17	6	6	10	2	4	74	12	41	19	53	59	44	26	12	27	10	14	25	30	13	17	33	26	48	57	9	12	40	31	48	22	64	35	42
AT1G05760	0	0	0	0	0	0	0	0	0	0	0	0	0	0	0	0	0	0	0	0	0	0	0	0	0	0	0	0	0	0	0	0	0	0	0	0	0	0	0	0	0	0	0	0	0	0	0	0	0
AT1G05770	303	244	0	1	1	5	4	1	0	2	6	10	401	0	4	1	1	4	0	5	425	101	135	0	2	0	0	0	2	3	3	3	0	0	0	0	0	0	4	7	0	0	4	0	2	5	4	6	15
AT1G05780	85	46	49	37	45	33	22	83	79	43	78	140	197	74	29	23	34	160	56	73	288	140	206	35	79	74	33	83	26	73	21	65	38	50	26	41	57	57	177	203	6	10	53	103	257	306	632	230	135
AT1G04423	0	1	1	0	0	0	0	0	0	0	0	0	1	0	0	0	0	0	0	0	0	0	0	0	2	1	0	0	0	0	0	0	0	0	0	0	0	0	3	0	0	0	0	0	2	0	2	0	0
AT1G05783	6	4	0	1	13	10	16	0	2	2	8	4	5	0	2	3	4	0	0	0	5	2	2	0	0	4	0	1	0	2	2	0	2	1	1	2	1	1	0	4	0	0	0	0	0	0	0	3	4
AT1G04427	0	0	0	0	0	0	3	0	0	0	0	0	1	0	0	0	2	0	0	0	0	0	0	0	0	0	0	1	0	0	0	0	0	0	0	0	0	0	0	0	0	0	0	0	0	0	0	1	0
AT1G05785	220	52	117	89	212	221	220	214	180	134	166	247	176	195	208	61	163	249	108	170	136	89	130	71	152	157	83	186	85	146	132	177	165	155	44	141	127	167	273	307	56	44	194	236	698	783	1054	902	586
AT1G05790	236	100	255	259	377	327	335	176	131	160	451	514	498	157	207	260	231	311	125	148	227	98	171	132	176	163	71	236	75	190	165	205	212	172	55	115	121	219	323	345	71	40	280	448	876	1061	1778	1608	1079
AT1G05800	6	0	1	3	13	6	20	3	0	0	23	17	13	4	6	0	1	0	0	5	4	5	1	3	5	5	0	1	4	4	7	6	9	0	3	1	0	1	3	6	4	0	6	3	0	0	0	0	0
AT1G05805	140	56	437	259	205	84	94	1026	826	628	1662	1766	320	813	191	162	193	377	174	201	82	36	107	152	247	221	66	712	257	611	191	636	321	854	106	584	798	274	1396	1546	36	29	163	646	1655	1686	2658	1132	884
AT1G05810	433	110	24	31	118	52	24	323	248	178	212	182	561	208	647	615	664	228	122	182	175	173	275	5	49	129	39	433	183	418	32	317	51	514	10	236	202	262	359	396	6	10	21	70	1163	1876	2638	2086	1477
AT1G05820	70	49	23	25	22	22	16	84	97	96	252	286	186	80	101	126	155	227	110	56	102	45	75	13	58	39	13	58	23	54	11	60	13	62	12	43	85	71	201	219	11	4	39	56	66	55	101	60	33
AT1G05830	448	190	272	136	582	518	531	555	423	618	966	1232	1152	655	516	579	657	515	276	127	1069	346	712	308	982	792	481	724	300	568	287	723	571	611	146	539	526	716	1456	1527	245	162	1032	1046	1961	1806	2642	1664	1097
AT1G05835	6	0	0	1	1	2	6	1	5	1	6	7	6	3	3	1	0	1	1	3	2	1	5	2	6	1	0	2	0	2	2	1	1	1	2	1	0	3	8	2	0	0	1	1	2	4	5	7	0
AT1G04433	0	0	0	0	0	0	0	0	0	0	0	0	0	0	0	0	0	0	0	0	0	0	0	0	0	0	0	0	0	0	0	0	0	0	0	0	0	0	0	0	0	0	0	0	0	0	0	0	0
AT1G05840	145	54	75	34	327	257	239	117	72	138	274	273	300	108	143	146	170	147	85	79	154	57	96	109	203	210	91	116	34	84	110	110	133	94	64	76	98	134	274	306	48	27	234	272	462	433	913	1095	625
AT1G04437	0	0	0	0	1	1	1	0	0	2	0	1	2	0	1	0	1	0	0	1	0	0	2	0	1	0	1	0	0	3	0	0	0	0	0	1	0	0	0	2	0	0	0	0	2	1	4	5	1
AT1G05850	4070	1330	3893	3586	2293	1477	1446	4026	2651	2982	1852	2389	6702	1715	3072	3931	2952	9682	6997	7536	2898	2092	2292	833	1153	1286	675	2097	858	2425	2217	2053	1990	2384	447	1460	2089	2650	3373	3608	199	106	965	2777	17965	25427	29113	40152	27033
AT1G05860	79	26	28	28	105	125	123	51	35	56	90	102	188	45	74	69	72	21	27	18	211	54	71	58	157	128	63	66	17	70	44	57	85	42	50	40	57	84	150	168	48	27	161	175	278	209	312	266	136
AT1G05870	177	97	671	515	126	86	77	375	261	274	150	252	597	330	231	206	270	212	143	108	419	180	309	354	583	480	236	296	154	306	310	408	506	289	190	217	249	369	677	698	91	56	374	1126	2273	2055	2516	433	276
AT1G05880	0	2	0	0	0	0	0	2	2	5	0	3	5	1	0	2	4	4	0	0	0	0	2	0	0	0	0	0	0	0	0	4	1	0	0	0	0	0	3	5	1	0	0	0	3	3	1	16	10
AT1G05890	776	375	288	235	1230	1202	1388	528	394	607	1608	1750	1340	677	1021	1052	1029	428	273	151	1518	458	806	426	1173	1134	531	840	305	708	449	748	861	534	340	460	507	646	1407	1496	459	175	1390	1361	2199	1956	3632	3853	2893
AT1G05894	56	27	10	11	51	38	54	19	28	26	51	88	124	24	51	67	73	39	21	14	43	20	41	11	21	28	7	19	8	35	8	43	32	29	1	18	26	30	50	55	8	5	34	27	12	19	27	52	29
AT1G05900	70	30	46	36	125	132	121	58	47	61	68	128	181	55	68	72	132	53	45	34	81	37	84	33	64	52	36	67	32	81	50	107	128	50	22	27	40	71	109	106	28	21	113	98	203	196	294	385	213
AT1G05910	207	65	106	36	316	231	250	547	333	539	670	899	536	661	271	309	300	190	111	47	1256	375	693	294	1123	849	813	600	225	551	268	600	411	538	268	477	582	756	1280	1359	210	154	1027	969	1020	878	1040	528	412
AT1G05920	10	8	6	3	5	2	6	2	7	19	33	29	22	16	10	17	15	16	10	4	5	2	11	2	5	0	4	1	3	6	2	9	10	9	0	7	10	10	22	10	3	7	17	12	0	0	1	1	0
AT1G05930	3	0	2	7	4	2	2	4	3	7	6	17	12	2	3	12	8	7	1	1	1	1	4	5	1	1	0	4	1	3	3	5	5	9	2	5	6	2	14	19	1	4	0	8	1	16	4	0	0
AT1G05940	111	69	101	80	262	267	317	174	131	200	227	322	287	167	193	194	185	73	67	41	235	83	132	129	219	216	135	206	50	150	96	139	157	166	95	139	170	155	467	489	75	56	280	362	684	727	1123	1580	1016
AT1G05950	14	9	13	3	31	20	7	66	62	111	104	155	54	81	37	27	34	23	4	2	304	65	120	64	195	178	87	120	32	80	64	125	89	66	36	57	93	143	211	206	102	72	383	168	74	50	68	52	51
AT1G05960	642	248	599	481	1457	1581	1512	643	547	464	603	861	1370	388	665	774	814	767	406	587	1030	394	639	331	546	590	268	498	216	445	408	542	543	472	179	273	328	558	983	966	119	68	421	985	3705	4356	5330	4037	2735
AT1G05970	51	15	11	11	39	50	52	27	19	33	65	68	56	67	61	33	50	12	2	5	206	58	80	30	125	113	52	61	26	48	36	68	53	44	34	47	46	73	132	87	79	31	154	88	119	144	248	152	87
AT1G05980	0	0	0	0	0	0	0	0	0	0	0	0	0	0	0	0	0	0	0	0	0	0	0	0	0	0	0	0	0	0	0	0	0	0	0	0	0	0	0	0	0	0	0	0	0	0	0	0	0
AT1G05990	1	0	1	4	7	0	2	3	1	0	3	4	4	4	0	3	1	1	0	1	3	15	2	1	0	0	0	3	3	5	2	2	2	8	0	1	7	7	21	12	0	1	0	0	41	36	51	113	72
AT1G06002	0	0	1	1	0	0	0	0	0	1	0	2	0	0	0	0	1	0	0	0	0	0	0	1	0	0	0	1	0	0	0	0	0	1	0	0	0	1	0	0	0	0	0	0	0	1	0	0	0
AT1G06000	0	0	1	0	0	0	0	0	0	0	0	0	0	0	0	0	0	0	0	0	0	0	0	0	0	0	0	0	1	0	0	0	0	0	0	0	0	0	0	0	0	0	0	0	0	0	0	0	1
AT1G06010	95	13	58	32	54	45	50	155	78	102	73	128	136	162	61	42	44	42	11	24	183	56	87	121	227	242	120	134	49	101	60	119	84	129	113	96	105	96	328	331	93	40	252	377	468	554	856	349	204
AT1G06020	6	1	4	14	57	32	30	11	10	4	25	22	18	3	9	5	10	25	12	16	1	0	1	5	2	4	0	4	3	8	5	14	8	7	4	4	1	12	11	15	3	0	7	16	8	6	10	21	11
AT1G06030	22	17	13	17	15	18	6	16	16	30	50	129	128	27	12	58	62	10	10	2	3	14	7	7	7	19	0	7	6	15	10	30	16	15	2	10	22	19	45	49	3	3	34	34	2	2	5	11	17
AT1G06040	505	260	288	284	375	294	302	338	283	353	811	2397	1908	450	900	679	807	200	141	80	347	165	180	440	196	248	73	311	162	329	264	445	298	317	274	370	452	284	1046	1039	246	161	1022	1398	2615	2862	3154	2177	1502
AT1G06045	0	0	0	0	0	0	0	0	0	0	0	0	0	0	0	0	0	0	0	0	0	0	0	0	0	0	0	0	0	0	0	0	0	0	0	0	0	0	0	0	0	0	0	0	0	0	0	0	0
AT1G06050	69	20	19	27	116	114	181	64	49	68	108	157	146	61	91	61	81	77	62	39	70	25	32	22	46	49	18	50	27	65	59	58	43	76	17	58	81	58	115	94	15	9	50	45	225	409	401	786	563
AT1G06060	158	59	84	85	174	205	240	131	126	149	196	292	400	161	193	161	193	214	104	115	244	115	161	85	193	172	149	195	80	125	117	174	181	139	57	102	120	158	309	367	50	43	173	215	718	827	1369	806	474
AT1G06070	170	100	149	151	508	561	557	353	235	290	462	665	645	347	221	239	187	351	246	101	1025	227	559	259	701	551	300	441	146	384	263	408	356	301	143	199	324	417	681	681	179	106	658	753	1263	1195	1684	908	679
AT1G04443	0	0	0	0	0	0	0	0	0	0	0	0	0	0	0	0	1	0	0	0	0	0	0	0	0	0	0	0	0	0	0	0	0	0	0	0	0	0	0	0	0	0	0	0	0	0	0	0	0
AT1G06080	49	7	4	3	52	16	22	418	286	335	823	1457	39	543	13	0	8	10	23	12	23	1	4	2	20	0	0	461	228	489	27	263	62	677	2	899	978	4	915	1082	5	4	40	7	23	73	28	2	0
AT1G06090	188	35	29	32	285	102	102	2407	1698	1974	221	641	211	2455	37	7	24	9348	5350	7859	113	54	50	5	46	56	150	3358	1600	3974	132	1934	341	3952	3	3666	6532	151	4341	4512	15	28	136	41	197	288	307	185	117
AT1G06100	1	1	3	2	2	4	0	2	1	2	2	2	6	1	5	0	2	10	2	4	0	0	2	0	2	1	0	0	0	2	1	4	1	1	0	1	2	2	5	11	4	0	5	2	1	2	6	9	5
AT1G06110	204	100	145	103	72	56	54	359	220	378	333	521	348	245	242	99	140	40	21	16	236	102	157	86	201	157	156	212	89	220	93	216	190	190	72	191	266	275	410	405	93	58	305	273	840	1228	1610	1896	1018
AT1G06120	79	35	38	29	52	24	19	1690	1015	1395	41	34	43	368	49	12	14	17	17	9	49	32	6	6	0	10	5	431	161	524	22	328	42	608	3	251	900	1118	685	737	2	2	33	12	2347	3703	3255	1766	1296
AT1G06130	112	44	67	56	85	105	118	182	133	153	364	455	255	176	125	66	94	71	44	29	269	55	153	114	202	168	62	174	78	138	90	145	107	148	89	114	122	120	443	424	93	58	299	285	347	376	567	715	557
AT1G06135	3	0	7	12	31	36	81	55	47	7	51	104	2	29	4	0	0	2	4	15	3	4	0	3	2	2	1	23	19	48	12	31	15	94	6	41	9	3	40	45	0	2	3	11	8	45	10	190	182
AT1G06137	0	0	4	0	0	0	0	1	0	0	0	0	0	1	0	0	0	2	0	0	0	0	0	0	0	0	0	0	0	0	0	0	0	0	0	0	0	0	0	2	0	0	0	0	3	2	3	14	14
AT1G06140	7	1	8	7	30	40	32	31	27	34	62	43	26	24	20	23	10	6	1	0	67	14	23	15	74	55	20	47	18	32	8	40	17	34	12	15	29	22	97	104	8	8	42	40	49	53	64	70	80
AT1G06143	3	6	5	4	8	4	1	17	11	17	25	20	11	20	2	15	13	3	2	0	48	5	17	4	35	25	25	20	8	24	6	23	25	23	10	16	17	19	40	35	8	6	47	33	23	24	36	20	26
AT1G06150	56	53	70	40	108	47	37	231	155	241	324	381	269	275	139	112	128	24	26	5	626	119	330	142	580	341	308	267	86	240	109	267	178	189	131	204	224	302	669	725	107	69	532	640	406	293	518	296	214
AT1G06148	0	0	0	1	2	0	0	0	0	0	0	2	1	0	0	0	0	0	0	0	0	1	0	0	0	0	0	3	0	0	0	0	0	3	0	0	0	1	0	0	0	0	0	0	0	0	0	2	0
AT1G06160	0	0	0	0	0	0	0	0	0	0	0	0	1	0	4	0	0	0	0	0	0	0	0	1	1	0	0	0	0	1	0	0	0	0	0	0	0	0	0	0	0	0	1	0	1	1	3	11	6
AT1G06170	0	3	0	0	1	0	0	0	0	0	0	1	3	0	0	0	0	171	95	145	12	11	7	0	2	0	5	0	0	0	0	1	0	0	0	0	0	8	0	0	0	0	2	0	0	0	0	5	7
AT1G04447	0	0	0	0	0	0	0	0	0	0	0	0	0	0	0	0	0	0	0	0	0	0	0	0	0	0	0	0	0	0	0	0	0	0	0	0	0	0	0	0	0	0	0	0	0	0	0	0	0
AT1G06180	12	7	37	31	10	5	4	13	12	29	15	8	30	20	16	46	54	19	6	3	54	9	27	126	64	50	43	48	5	42	45	73	80	13	61	12	7	63	76	55	22	13	97	243	780	429	706	48	35
AT1G06190	69	29	22	18	65	46	30	188	116	181	129	147	158	218	96	88	93	44	15	17	394	94	223	122	277	266	294	289	104	263	74	312	246	180	100	205	144	235	363	408	64	24	250	301	282	239	439	268	211
AT1G06200	381	81	123	109	269	219	246	485	400	361	416	480	343	404	333	160	205	57	31	52	486	119	218	211	443	406	257	382	174	366	182	382	257	412	154	369	314	253	663	704	90	76	352	506	1138	1384	1834	1955	1175
AT1G06210	667	239	385	296	1324	1114	1422	1170	874	713	859	1053	1414	744	930	571	584	812	626	602	1838	459	830	521	1302	1253	713	1048	398	895	554	881	636	899	335	787	596	782	1829	1880	314	226	1282	1399	2375	2603	3355	1881	1506
AT1G06220	640	240	282	188	698	291	344	2034	1520	1645	1792	2046	1757	2260	802	649	697	299	217	89	4717	1079	2303	1385	4689	3491	2471	2279	801	1915	830	1972	1423	1967	1238	1843	1700	2233	5545	5874	878	516	3237	3833	4136	3027	4300	1333	1133
AT1G06225	0	2	0	1	0	2	0	0	0	1	0	0	4	0	3	0	4	0	0	0	0	0	0	1	0	0	1	1	1	0	0	0	1	1	0	0	0	1	2	1	1	0	1	0	0	0	1	1	0
AT1G06230	535	218	308	256	1637	1573	2063	682	461	807	1374	1491	1120	940	706	801	657	684	319	258	2267	651	1239	438	1889	1215	1177	941	425	839	668	1107	1075	698	325	669	807	1182	1919	1819	501	272	1531	1381	2225	2350	3882	3191	2372
AT1G06240	154	56	64	40	150	130	134	197	157	230	330	452	241	288	122	164	188	109	46	51	363	148	366	117	328	280	222	240	70	204	129	209	261	226	79	208	207	255	365	344	88	32	265	316	382	278	643	106	60
AT1G06250	63	20	26	14	60	55	55	26	38	36	111	107	76	39	44	70	45	82	37	26	42	24	47	24	56	47	22	26	10	38	28	46	26	43	10	32	35	41	87	83	20	14	69	54	22	29	49	8	4
AT1G06265	2	5	2	3	20	14	12	11	8	28	32	33	42	26	18	17	16	17	4	1	31	5	12	13	25	15	19	12	1	11	7	18	19	15	3	9	19	13	55	62	15	7	53	27	41	23	46	14	5
AT1G06260	0	0	0	0	0	0	0	0	0	0	0	0	0	0	0	0	0	0	0	0	0	0	0	0	0	0	0	0	0	0	0	0	0	0	0	0	0	0	0	0	0	0	0	0	0	0	0	0	0
AT1G06270	51	38	18	7	35	23	14	132	63	105	80	134	100	146	40	40	45	41	13	4	242	46	149	84	246	196	182	168	38	105	44	153	117	112	67	74	128	166	322	312	57	41	164	260	253	170	260	72	25
AT1G06280	0	0	0	0	1	0	0	0	0	1	0	1	0	0	0	0	0	1	0	0	0	0	0	0	0	0	0	0	0	1	0	0	0	0	0	0	0	0	1	0	0	0	0	0	0	0	0	0	0
AT1G06290	761	273	952	744	1908	1182	1579	2128	1617	1470	1957	2304	1494	1308	1053	1024	745	1302	670	583	671	308	420	521	745	810	261	1412	600	1365	707	1218	875	1791	389	1342	1189	596	2938	3165	195	102	693	1573	7623	8975	12158	10377	7568
AT1G06310	21	4	1	0	31	17	16	152	71	201	19	34	54	179	11	0	17	17	5	0	212	37	95	115	48	36	44	154	58	179	32	196	94	177	88	191	197	57	399	444	69	37	255	362	32	15	41	9	1
AT1G06320	4	0	2	1	8	1	1	60	43	26	8	22	10	60	3	0	0	6	6	0	25	4	17	9	3	2	1	47	18	52	4	56	25	56	4	52	59	11	74	64	3	4	28	24	50	41	63	0	1
AT1G06330	4	4	1	2	25	2	12	168	140	62	52	79	14	198	1	0	6	2	2	3	15	1	4	3	1	3	0	131	76	206	3	118	20	266	1	186	229	1	281	275	0	0	9	0	84	154	170	11	6
AT1G06340	1	0	0	0	0	1	0	0	1	1	1	0	0	1	0	1	0	3	0	0	0	0	0	0	0	0	0	0	0	1	0	0	0	3	0	0	0	0	0	0	0	0	1	0	0	0	0	0	0
AT1G06350	0	0	0	0	1	0	0	14	3	3	8	19	0	4	0	0	0	0	1	0	3	0	0	0	1	0	0	2	0	7	3	2	0	26	0	19	14	0	22	24	1	0	0	0	0	0	0	0	0
AT1G06360	0	0	0	0	0	0	0	0	0	1	0	0	0	0	0	0	0	0	0	0	0	0	0	0	0	0	0	0	0	0	0	0	0	0	0	0	0	0	0	0	0	0	0	0	0	1	0	0	0
AT1G06380	40	8	3	5	20	34	17	82	73	95	30	79	48	157	35	14	30	8	8	1	230	66	125	73	193	161	230	147	59	123	45	147	92	126	47	105	138	155	245	241	41	19	147	167	236	134	176	129	95
AT1G06390	361	144	267	193	273	124	146	646	497	509	827	1207	923	579	495	442	535	1659	1167	1091	1028	349	645	362	1184	828	487	604	176	529	354	489	455	561	252	427	507	533	1315	1450	264	127	858	915	2440	2388	3904	1114	766
AT1G06400	1214	313	527	492	980	772	935	501	335	389	767	961	1138	372	1306	1027	1048	250	142	153	488	233	220	361	215	366	90	572	289	503	570	520	604	413	234	327	347	269	688	752	130	81	384	760	3025	4465	6005	6351	4447
AT1G04453	0	2	0	2	0	0	0	0	3	0	0	3	1	1	0	0	0	2	0	0	0	0	1	0	1	0	0	0	1	0	0	1	2	0	0	0	0	2	1	3	1	0	0	0	0	1	0	0	0
AT1G06410	1723	583	1588	1404	4254	3292	4439	2276	1554	1403	3033	3005	3144	1625	2633	3120	2494	1759	726	792	2439	992	1342	955	2343	2108	1058	1879	867	1715	1847	2035	2180	1992	551	1548	1362	1681	3449	3488	337	198	1512	3135	10003	11888	16430	9748	7923
AT1G06420	69	26	35	43	67	18	29	72	70	81	353	481	171	109	106	123	150	40	17	13	174	67	84	42	53	41	25	86	55	86	46	204	152	94	31	71	94	97	153	130	69	30	231	124	37	39	72	6	17
AT1G06430	134	80	230	198	295	221	243	160	122	201	242	516	422	140	251	388	380	245	95	98	162	92	138	92	115	137	27	119	58	126	108	182	253	168	51	114	88	189	288	320	43	54	246	261	1081	1303	1187	2734	2244
AT1G06440	62	12	9	22	25	6	18	80	31	61	41	48	71	65	37	69	55	53	9	11	119	33	86	38	88	104	57	93	38	63	19	71	53	70	29	52	49	95	158	204	10	7	40	109	93	136	166	101	58
AT1G06450	16	1	1	2	2	3	2	2	8	1	16	25	3	7	5	3	4	0	2	2	6	5	5	0	10	1	7	9	4	5	1	1	4	3	2	1	7	9	0	0	0	0	4	2	2	0	1	7	2
AT1G04463	0	0	0	0	0	0	0	0	0	0	0	0	0	0	0	0	0	0	0	0	0	0	0	0	0	0	0	0	0	0	0	0	0	0	0	0	0	0	0	0	0	0	0	0	0	0	0	0	0
AT1G06460	32	11	3	0	27	10	13	9	12	10	160	93	68	11	19	11	24	14	4	3	41	17	46	8	28	17	19	14	3	27	3	11	9	26	10	16	14	26	29	27	9	7	20	20	20	24	30	28	21
AT1G04467	3	1	0	0	2	0	0	0	4	1	4	11	10	0	1	0	4	0	0	0	1	0	4	0	0	0	0	1	0	1	0	1	0	2	0	0	0	1	5	4	0	0	3	0	2	0	1	1	1
AT1G06470	189	75	220	130	196	135	177	330	273	175	381	492	520	299	217	274	243	2215	1597	1065	411	120	203	156	367	313	137	278	86	218	149	260	195	268	103	201	194	306	738	744	69	42	266	578	1391	1350	1624	862	717
AT1G06475	0	0	0	0	0	0	0	0	0	0	0	0	0	0	0	0	0	0	0	0	0	0	0	0	0	0	0	0	0	0	0	0	0	0	0	0	0	0	0	0	0	0	0	0	0	0	0	0	0
AT1G06480	0	0	0	0	0	0	0	0	0	0	0	0	0	0	0	0	0	0	0	0	0	0	0	0	0	0	0	0	0	0	0	0	0	0	0	0	0	0	0	0	0	0	0	0	0	0	0	0	0
AT1G06490	1497	1029	2	6	21	88	10	26	19	35	27	31	5107	32	74	110	105	42	38	3	10993	4125	5490	21	141	83	73	79	63	111	17	51	36	51	14	19	28	85	111	111	65	39	261	93	91	128	167	155	155
AT1G06500	49	26	15	6	14	6	5	40	26	50	54	86	85	68	59	41	47	6	0	3	107	73	109	27	71	55	74	62	30	63	26	71	64	47	16	54	69	65	56	49	29	14	92	51	89	95	136	89	41
AT1G04473	1	2	0	0	0	0	3	0	2	2	0	0	11	5	3	0	2	0	0	1	5	0	2	2	1	0	0	0	0	2	1	1	4	0	0	0	0	1	6	6	0	0	5	0	2	5	3	3	1
AT1G06515	84	38	83	75	52	35	46	226	138	138	57	112	128	263	69	53	54	39	21	42	122	81	180	84	146	88	167	205	66	171	123	267	222	166	31	157	150	159	211	197	20	14	72	190	558	555	856	235	116
AT1G04477	0	0	2	1	1	3	1	0	2	2	1	2	7	2	1	2	3	0	1	0	4	1	5	3	0	3	1	0	0	1	1	0	1	1	1	1	0	4	2	6	0	0	3	2	11	10	16	7	6
AT1G06510	9	4	2	1	22	14	14	28	11	10	14	19	33	21	12	5	24	7	2	0	62	12	31	19	27	28	14	26	10	33	11	40	28	24	8	29	26	19	63	80	22	12	46	62	127	100	257	169	85
AT1G06520	10	5	0	1	25	7	9	1	0	0	5	14	34	0	15	15	20	4	0	3	14	20	23	7	0	7	0	0	4	2	21	3	5	0	3	0	0	16	3	4	2	1	2	11	5	4	5	235	202
AT1G06530	0	0	0	0	0	1	0	0	0	0	0	1	1	0	0	1	0	0	0	1	0	0	1	1	0	0	0	0	0	0	0	0	0	0	0	0	0	0	0	0	0	0	0	0	0	0	0	0	0
AT1G06540	13	19	20	21	40	33	41	17	11	9	21	19	71	10	62	126	74	52	22	14	12	9	10	15	6	3	5	17	9	9	16	16	48	18	15	2	8	62	19	19	4	4	31	51	37	35	22	49	25
AT1G06550	404	172	543	650	5601	4790	6186	272	322	257	193	465	716	188	2907	2573	2072	429	382	318	426	163	191	488	320	453	202	628	336	665	1102	697	1052	199	361	194	142	1099	502	590	112	118	727	2120	5058	4248	3245	6776	5030
AT1G06560	77	40	9	16	144	85	94	157	142	167	128	179	204	185	110	89	130	24	19	14	366	107	202	94	342	374	203	236	96	216	91	219	171	205	93	192	176	200	404	432	78	61	305	408	224	154	368	137	82
AT1G04483	1	0	0	0	0	1	3	0	0	1	0	0	0	0	0	0	0	1	0	0	0	0	0	0	0	0	0	0	0	0	0	1	1	0	0	0	0	0	0	0	0	1	2	0	1	1	0	0	1
AT1G06570	165	56	64	67	1400	1420	1546	54	38	86	115	224	236	49	391	216	343	47	27	57	73	61	71	96	87	157	54	95	67	95	218	203	277	60	95	34	49	107	109	92	44	27	173	360	370	387	679	1688	821
AT1G06580	16	4	5	1	12	21	30	15	10	22	41	40	40	13	18	16	21	6	11	2	60	7	11	20	50	33	21	8	9	12	18	24	16	10	6	14	16	22	66	80	10	7	39	50	86	149	234	87	49
AT1G06590	111	40	30	28	173	104	116	189	140	167	169	182	275	193	188	139	159	36	25	35	628	174	365	188	439	361	263	209	80	155	74	169	145	156	116	154	184	298	567	565	118	58	460	396	356	292	448	155	116
AT1G06610	0	0	0	0	0	0	0	0	0	0	0	0	0	2	0	0	0	0	0	0	0	0	0	0	0	0	0	0	0	0	0	0	0	0	0	0	0	0	0	0	0	0	0	0	0	0	0	0	0
AT1G06620	232	36	529	674	462	489	422	1218	943	869	974	1575	252	542	239	24	58	76	48	57	91	75	48	284	42	137	14	534	237	441	278	521	195	669	158	524	615	371	1155	1251	83	64	403	800	974	1201	1814	1679	1331
AT1G06630	146	48	196	198	315	342	343	348	306	339	493	751	309	213	212	88	134	93	67	31	300	88	170	238	273	286	148	210	86	233	126	228	172	204	137	167	183	375	591	625	125	93	357	508	400	396	668	541	373
AT1G06640	451	348	2078	1575	5408	4622	5469	253	229	249	529	613	993	146	1539	152	810	69	80	68	125	81	46	810	192	539	164	574	354	612	742	532	806	174	590	115	162	329	298	281	150	109	668	2827	2367	2837	2627	13014	8828
AT1G06645	116	24	265	295	650	309	411	104	88	104	89	140	338	47	152	34	86	18	12	11	24	14	7	133	22	105	14	52	28	47	83	96	139	59	38	27	21	139	111	115	5	15	52	245	12	20	17	20	9
AT1G04487	0	0	0	0	0	0	0	0	0	0	0	0	0	0	0	0	0	0	0	0	0	0	0	0	0	0	0	0	0	0	0	0	0	0	0	0	0	0	0	0	0	0	0	0	0	0	0	0	0
AT1G06650	5	2	21	22	22	8	21	21	8	26	19	37	17	5	12	6	12	5	1	2	1	7	3	11	11	15	4	9	5	12	10	10	10	18	5	10	4	26	12	18	2	2	6	28	16	39	60	268	195
AT1G06660	10	12	21	11	43	25	13	97	66	115	16	50	75	95	14	2	15	8	3	6	203	29	80	75	126	82	86	101	30	71	46	106	90	86	56	64	80	79	121	168	34	31	146	201	52	42	72	20	33
AT1G06670	561	208	258	188	796	471	454	1917	1486	1786	1352	1802	1722	2329	674	621	734	492	246	150	4117	1019	2172	1503	4207	3161	2451	2570	1117	2730	866	2773	1782	1958	1094	2150	1668	2371	4777	4921	724	515	3577	4470	2439	2088	2664	1013	806
AT1G06680	27	24	77	34	38	26	36	34	23	43	73	108	65	31	331	93	151	52	41	19	33	19	48	41	37	50	31	36	35	61	20	58	41	27	26	30	36	44	71	71	28	14	88	71	169	279	445	1123	511
AT1G06690	45	22	123	90	121	80	89	74	53	95	96	457	170	62	164	198	195	55	52	26	120	38	65	110	101	107	30	83	30	106	64	106	106	74	50	58	36	71	149	162	57	41	252	234	307	245	250	426	185
AT1G06700	679	298	1259	1131	1906	1607	1856	566	355	461	1767	2312	1417	460	854	1004	838	1555	951	956	1347	586	778	563	777	894	377	733	252	632	888	713	912	561	258	455	466	652	1116	1220	114	115	645	1548	3439	4453	5630	2496	1948
AT1G06710	18	1	1	3	5	14	13	25	32	39	25	56	42	67	26	13	24	6	3	0	109	18	40	29	123	91	48	48	10	43	17	51	28	25	30	38	37	57	142	150	33	24	108	132	50	60	72	43	41
AT1G04493	0	0	0	0	0	0	0	0	0	0	0	0	0	0	0	0	0	0	0	0	0	0	0	0	0	0	0	0	0	0	0	0	0	0	0	0	0	0	0	0	0	0	0	0	0	0	0	0	0
AT1G04497	0	0	0	0	0	0	0	0	0	0	0	0	0	0	0	0	0	0	0	0	0	0	0	0	0	0	0	0	0	0	0	0	0	0	0	0	0	0	0	0	0	0	0	0	0	0	0	0	0
AT1G06720	314	63	89	37	482	228	207	1448	1124	1329	893	998	792	2005	411	177	318	153	188	19	3298	645	1667	1081	3341	2366	1706	2363	836	2003	575	2136	1508	1623	873	1529	1418	1832	4767	4930	525	341	2429	3481	2602	1850	2709	1140	1021
AT1G06730	62	36	42	25	166	137	150	130	95	87	159	188	180	120	97	82	75	53	48	15	283	55	127	90	207	183	106	146	69	111	85	163	145	108	52	116	105	104	290	304	47	28	234	262	573	515	809	237	201
AT1G06740	39	6	4	22	116	81	91	28	21	54	146	128	65	45	42	30	26	6	10	4	81	43	40	32	59	59	43	53	17	51	34	52	55	59	22	39	52	44	93	103	34	20	174	63	50	35	51	57	33
AT1G06750	41	7	5	10	98	53	42	10	19	24	222	139	51	29	47	60	44	19	7	7	15	14	27	12	27	34	4	30	18	29	15	70	76	43	5	25	37	34	65	63	15	8	49	31	7	11	3	12	4
AT1G06760	568	332	540	317	1782	1129	1466	1848	1304	1232	652	1287	2156	1797	661	564	638	1487	1005	558	5009	1406	2604	883	2737	2008	1161	1771	567	1527	1111	1494	1011	1723	738	1464	1821	1326	2788	3137	566	333	2039	2357	2884	3150	5533	3577	2754
AT1G04503	0	0	0	0	0	0	0	0	0	0	0	0	0	0	0	0	0	0	0	0	0	0	0	0	0	0	0	0	0	0	0	0	0	0	0	0	0	0	0	0	0	0	0	0	0	0	0	0	0
AT1G06770	19	8	7	3	39	26	48	108	74	90	119	192	79	125	36	16	23	25	21	16	146	33	93	52	171	146	138	129	49	95	37	109	74	99	43	72	84	85	254	260	46	31	184	163	226	198	330	198	157
AT1G06780	782	307	660	684	2540	2084	2423	2348	1981	1677	1429	2014	1961	1195	1076	998	1299	1312	702	591	829	370	633	364	440	472	179	1528	614	1398	840	1860	1275	1352	173	1075	1089	819	2428	2536	154	93	826	1361	4259	4561	4683	4308	2916
AT1G06790	110	31	39	38	77	55	48	234	176	206	158	279	199	254	93	95	152	70	42	48	270	101	209	127	295	231	247	205	89	226	102	300	167	217	104	221	219	226	394	455	49	56	246	363	184	204	331	64	68
AT1G04507	0	0	0	0	0	0	0	0	0	0	0	0	0	0	0	0	0	0	0	0	0	0	0	0	0	0	0	0	0	0	0	0	0	0	0	0	0	0	0	0	0	0	0	0	0	0	0	0	0
AT1G06800	17	9	20	26	116	105	121	74	57	74	181	294	49	51	19	25	29	53	43	48	24	8	20	20	27	25	9	52	26	62	31	77	41	60	7	55	57	61	67	68	14	1	58	56	23	30	21	36	64
AT1G04513	0	0	0	0	0	0	0	0	0	0	0	0	0	0	0	0	0	0	0	0	0	0	0	0	0	0	0	0	0	0	0	0	0	0	0	0	0	0	0	0	0	0	0	0	0	0	0	0	0
AT1G06810	2	5	5	0	4	0	2	7	2	10	4	11	12	7	7	15	14	6	9	5	3	0	4	1	2	4	1	3	1	2	3	8	5	6	0	7	4	18	13	12	0	2	1	5	1	2	1	1	1
AT1G06820	125	34	86	55	283	176	300	229	153	178	190	254	282	259	230	259	233	100	103	60	373	95	159	165	277	280	182	232	89	228	171	203	245	201	118	216	157	211	535	587	68	40	229	494	687	647	877	684	479
AT1G06830	7	0	0	1	1	0	0	0	0	4	4	3	9	1	0	2	0	3	0	0	2	0	2	1	0	0	1	0	1	4	2	1	1	2	0	0	2	7	6	1	0	0	0	0	2	6	3	8	5
AT1G06840	373	224	84	111	1030	878	944	247	210	464	318	373	861	209	776	1173	985	370	248	168	177	105	140	146	117	101	41	392	167	401	490	498	520	313	123	177	232	573	401	434	72	54	294	642	1259	1723	2103	3639	2565
AT1G06850	171	55	317	237	186	130	134	331	256	213	282	607	308	272	120	108	158	69	14	25	139	110	184	86	121	107	65	304	107	286	196	432	410	290	44	145	220	177	392	381	30	20	122	271	903	936	1364	630	439
AT1G04517	0	0	0	2	4	0	4	4	2	0	2	3	1	1	1	1	0	0	0	0	0	0	1	1	0	0	0	1	1	2	0	4	1	2	1	1	2	1	3	3	0	0	2	1	0	6	5	15	8
AT1G06860	1	0	0	0	0	4	0	0	0	0	1	0	0	0	0	0	0	0	0	0	0	0	0	0	0	0	0	0	0	2	0	1	0	0	0	1	2	0	2	0	0	0	1	0	1	3	0	0	1
AT1G04523	0	0	0	0	0	0	0	0	0	0	0	1	0	1	0	0	0	2	0	0	0	0	0	0	0	0	0	0	0	0	0	1	0	0	0	0	0	0	0	2	0	0	0	0	1	2	1	1	0
AT1G06870	761	138	433	440	4904	4823	5375	1048	866	912	1156	1459	1097	597	879	535	721	624	499	443	779	303	359	370	613	565	250	792	394	772	910	1186	1000	748	255	603	613	541	1368	1393	119	93	679	1177	4326	4215	4476	4408	3100
AT1G04527	0	0	0	0	0	0	0	0	0	0	0	1	0	0	0	0	0	0	0	0	0	0	1	0	0	0	0	0	0	0	0	0	0	0	0	0	0	0	0	0	0	0	0	0	0	0	0	0	0
AT1G06880	0	0	0	0	0	0	0	0	0	0	0	0	0	0	0	1	0	0	0	0	0	0	0	0	0	0	0	0	0	0	0	0	1	0	0	0	0	0	0	0	0	0	0	0	0	0	0	0	0
AT1G06890	943	316	1462	825	1390	877	990	1959	1617	1392	2009	2496	2978	1471	775	1002	920	3262	1592	1720	1834	657	1383	785	2132	1907	708	1548	500	1625	1115	1486	1220	1435	565	1173	1168	1014	3381	3597	246	168	1114	2942	7239	7607	11374	3176	2196
AT1G06900	580	156	236	200	445	369	339	1184	722	922	601	708	1193	1211	396	454	355	196	124	70	1452	384	858	634	1649	1389	1002	1020	459	864	402	953	802	979	488	989	927	915	2819	2977	267	154	1214	1747	2787	2441	3897	1063	649
AT1G06910	35	21	18	15	56	25	25	82	79	76	98	167	132	110	64	33	55	25	13	5	307	66	122	88	189	141	132	126	43	73	67	100	109	70	54	59	112	141	211	210	55	35	236	218	222	164	405	144	106
AT1G06920	0	0	1	3	1	0	0	0	0	0	0	0	4	0	0	0	0	0	0	0	0	0	0	0	0	0	0	0	0	0	1	0	0	0	0	0	0	0	4	2	0	0	0	0	0	0	0	12	0
AT1G06923	16	5	1	3	14	8	2	4	2	1	5	3	6	21	4	0	1	5	0	2	8	4	0	0	0	3	5	31	19	33	4	18	1	34	0	8	14	56	36	34	1	1	1	0	368	668	498	1342	1059
AT1G04533	0	0	0	0	0	0	0	0	0	0	0	0	0	0	0	1	0	0	0	0	0	0	0	0	0	0	0	0	0	0	0	1	0	1	0	0	0	0	0	0	0	0	0	0	0	0	0	0	0
AT1G06925	0	0	0	0	0	0	0	0	0	0	0	0	0	1	0	1	0	0	0	0	0	0	0	0	0	0	0	0	0	0	0	1	0	0	0	0	0	0	0	0	0	0	0	0	0	1	0	0	0
AT1G06930	34	8	288	198	35	11	13	613	467	509	54	90	68	464	25	5	12	37	6	3	9	12	47	67	115	106	99	417	115	353	75	549	156	430	27	292	421	66	423	389	5	8	47	234	491	760	1223	33	6
AT1G06950	409	215	145	97	593	385	468	1128	739	928	1287	1656	969	1325	733	727	767	167	89	23	2704	616	1246	848	2680	1997	1412	1349	532	1333	614	1328	952	1160	725	1204	1015	1202	2840	3068	503	275	2001	2634	2369	2026	3110	2165	1718
AT1G06960	38	14	32	15	17	19	17	75	43	63	71	137	120	111	21	22	44	35	19	11	229	33	121	47	164	164	84	120	32	59	27	107	79	77	53	50	65	122	209	241	48	37	191	229	250	226	431	100	74
AT1G06970	10	5	3	14	1	0	0	21	10	23	220	280	19	10	4	14	1	8	0	2	7	6	15	10	14	7	3	12	5	15	6	21	10	15	0	12	13	14	27	20	4	2	30	8	6	6	20	1	2
AT1G06980	8	0	1	5	7	1	0	9	11	2	219	454	8	8	0	1	3	1	0	2	14	11	7	5	1	0	0	10	1	7	2	6	12	5	1	10	22	4	15	15	7	15	51	3	52	44	85	10	15
AT1G06990	2	1	0	0	2	0	0	0	0	2	184	374	7	3	0	0	1	0	2	0	0	0	2	0	1	2	0	12	6	8	3	2	4	5	2	0	19	1	1	1	15	35	147	0	0	0	0	13	9
AT1G07000	53	31	106	119	1358	1544	2106	247	144	142	366	459	69	136	69	16	34	43	19	22	50	24	30	51	40	94	17	136	106	144	403	397	405	188	47	106	85	166	270	322	22	15	94	128	941	1442	1350	5546	3868
AT1G07010	2	5	6	11	23	35	16	6	6	23	37	84	24	3	22	6	16	11	8	2	10	3	9	19	8	14	2	3	4	15	7	20	20	5	8	6	9	12	12	18	5	3	38	31	15	29	23	67	71
AT1G04537	0	0	0	0	0	0	0	0	0	0	0	0	0	0	0	0	0	0	0	0	0	0	0	0	0	0	0	0	0	0	0	0	0	0	0	0	0	0	0	0	0	0	0	0	0	0	0	0	0
AT1G07020	24	10	27	15	36	37	49	78	38	37	33	79	56	70	41	17	24	22	7	20	63	30	40	22	52	46	23	58	13	45	33	42	44	30	19	52	32	44	57	63	8	5	37	64	136	184	217	87	61
AT1G04547	0	0	0	3	6	0	1	0	0	1	0	2	1	2	1	1	3	0	0	1	0	0	0	0	0	0	0	0	0	0	0	2	0	0	0	0	0	1	3	0	1	0	0	1	2	0	0	0	0
AT1G07025	1	4	5	5	69	38	41	7	15	29	21	10	10	4	12	14	9	5	3	3	6	2	10	7	12	7	5	4	0	3	3	21	14	13	6	10	11	7	18	13	1	0	14	7	2	10	5	3	9
AT1G07030	238	91	183	239	1171	1157	1304	643	538	638	347	526	495	604	242	237	268	123	89	114	595	173	349	327	544	483	423	531	199	510	343	612	520	465	209	450	551	450	1061	1153	123	78	606	881	2472	2488	2795	2167	1509
AT1G07040	156	142	79	52	97	77	79	132	106	168	276	395	357	129	86	67	140	62	19	13	222	108	185	111	56	82	40	103	49	100	64	94	122	118	46	88	131	63	201	231	39	31	196	233	992	884	2026	2490	1178
AT1G07050	0	0	0	0	0	0	0	0	1	0	0	0	0	0	0	0	0	0	0	0	0	0	0	0	0	0	0	0	0	0	0	0	0	0	0	0	0	1	0	0	0	0	0	0	0	0	4	0	3
AT1G07051	0	0	0	0	0	0	0	0	0	0	0	0	0	0	0	0	0	0	0	0	0	0	0	0	0	0	0	0	0	0	0	0	0	0	0	0	0	0	0	0	0	0	0	0	0	0	0	0	0
AT1G07060	0	3	0	0	1	0	0	0	1	0	0	0	1	1	0	0	0	0	0	0	8	4	1	0	0	1	3	2	0	2	0	1	1	3	1	0	0	0	5	6	0	0	2	1	5	5	1	0	2
AT1G04557	0	0	0	0	0	0	0	0	0	0	0	0	0	0	0	0	0	0	0	0	0	0	0	0	0	0	0	0	0	0	0	0	0	0	0	0	0	0	0	0	0	0	0	0	0	0	0	0	0
AT1G07070	47	7	21	26	17	11	3	189	143	120	26	71	68	279	34	8	20	40	39	18	237	100	149	128	267	208	217	221	87	176	83	180	141	196	90	170	166	215	327	355	50	39	168	260	418	316	489	37	19
AT1G07080	394	199	355	232	637	440	597	732	537	586	768	1259	834	699	514	344	468	431	219	200	610	259	587	310	857	722	468	798	282	748	345	658	565	523	327	447	576	588	1413	1470	238	189	872	1084	1253	1365	1851	3996	2439
AT1G07090	9	0	31	10	0	2	0	0	1	1	0	2	13	2	24	7	30	2	1	2	4	0	0	0	2	23	1	2	1	1	2	0	0	0	1	0	0	10	2	1	2	5	14	4	82	140	127	672	356
AT1G07100	0	0	0	0	0	0	0	0	0	0	0	0	0	0	0	0	0	0	0	0	0	0	0	0	0	0	0	0	0	0	0	0	0	0	0	0	0	0	0	0	0	0	0	0	0	0	0	0	0
AT1G07110	377	186	216	143	770	549	526	509	387	458	1011	1026	1185	515	577	633	605	320	192	143	801	211	478	335	817	774	347	608	226	567	299	505	444	465	285	424	401	466	1322	1389	171	95	654	1276	1638	1672	2802	2423	1742
AT1G07119	1	1	0	0	4	0	0	2	2	4	5	6	8	5	5	0	9	8	1	0	10	6	2	4	5	2	6	3	3	3	0	11	4	2	0	1	7	4	1	3	0	0	5	3	3	3	1	4	0
AT1G07120	0	0	0	0	1	0	3	1	2	1	3	6	3	1	1	0	2	2	3	2	1	0	0	1	0	2	0	2	1	0	0	0	0	0	0	0	0	2	4	4	0	0	1	1	7	6	4	3	0
AT1G04563	1	0	0	1	0	1	0	3	0	0	1	0	3	1	1	0	0	2	0	0	2	0	1	0	3	1	3	5	3	0	0	3	5	0	1	1	4	4	2	3	1	0	6	0	0	1	4	1	0
AT1G07128	0	0	0	0	2	0	0	0	2	0	2	0	5	1	1	4	3	1	1	0	0	0	0	1	0	0	0	1	0	1	2	0	1	0	2	0	0	0	4	2	0	0	0	0	3	2	7	12	4
AT1G07130	0	0	0	0	0	0	0	0	0	0	0	0	0	0	0	0	0	0	0	0	0	0	0	0	0	0	0	0	0	0	0	0	0	0	0	0	0	0	0	0	0	0	0	0	0	0	0	0	0
AT1G07135	2135	249	327	557	2123	2282	4025	539	551	287	3350	4730	2044	229	2788	915	1427	175	234	489	439	703	236	239	107	233	43	763	508	1153	1617	1820	1663	480	200	298	147	615	310	332	55	61	543	1291	1112	2923	2233	15213	12409
AT1G07140	1660	758	1682	1310	2225	2095	2340	3400	2445	2881	1805	2704	2910	3246	1838	2059	1802	1472	871	1325	3574	1436	2338	1424	4031	3376	2704	4170	1536	3401	1958	4889	3538	3270	1084	2936	2605	2949	4884	5126	402	240	1989	4881	13172	14319	19752	9931	7025
AT1G07150	61	67	65	114	168	249	302	35	49	49	261	440	146	37	203	296	385	11	6	14	21	21	46	35	18	60	11	96	33	84	95	90	85	37	12	25	39	79	55	42	8	1	31	90	1078	1385	1553	777	453
AT1G07160	5	2	7	4	52	75	202	114	62	98	463	648	17	39	4	0	0	6	0	6	1	5	3	0	16	12	0	55	37	90	9	31	22	103	1	39	55	99	75	85	5	13	24	5	1072	957	839	4525	2451
AT1G07170	125	38	56	47	121	147	144	345	257	315	255	312	291	460	127	81	113	87	40	24	584	127	356	199	741	502	365	391	185	337	162	391	342	275	142	249	341	308	671	704	106	61	379	505	800	909	1847	561	330
AT1G07175	8	0	1	1	10	3	4	132	67	114	119	176	8	81	1	1	5	7	0	1	1	3	0	0	0	1	1	77	46	101	3	93	18	191	0	94	207	9	153	142	1	1	6	1	186	225	230	30	12
AT1G07180	7	6	0	0	9	2	9	39	20	42	14	14	21	28	7	17	11	1	0	1	3	3	5	7	0	1	1	49	22	62	0	23	5	77	8	66	26	0	57	60	6	2	44	11	16	27	86	48	40
AT1G07190	1	7	0	0	0	4	7	1	1	2	0	1	16	0	3	13	6	0	0	0	1	1	1	0	1	0	0	0	3	1	0	0	1	0	1	0	0	0	0	0	0	0	0	3	0	2	0	0	0
AT1G07200	1224	391	88	86	900	808	934	92	61	106	145	180	1771	77	1439	1952	1788	69	36	68	188	289	189	58	115	179	56	157	78	177	180	154	203	63	52	76	57	157	93	108	49	24	197	302	1131	1034	1372	2871	1856
AT1G07210	283	59	99	68	214	109	86	748	559	574	384	520	570	841	221	130	156	83	50	21	1026	205	451	410	1176	949	631	767	280	680	233	783	502	718	329	741	615	557	1713	1734	191	108	679	1305	2623	2543	3680	1087	773
AT1G07220	214	60	11	6	48	35	56	39	36	58	152	270	334	70	228	183	184	20	36	8	192	98	106	48	119	96	60	92	32	78	34	63	55	77	46	68	79	84	162	132	54	31	201	220	165	164	237	168	147
AT1G04567	3	0	0	0	3	1	1	1	0	4	5	8	9	0	8	1	4	0	0	0	3	2	5	0	0	0	1	0	0	0	0	4	1	3	0	0	0	0	2	0	0	0	3	0	3	3	6	5	3
AT1G07230	154	69	63	50	162	161	159	144	99	129	706	1093	371	166	128	144	169	58	22	25	164	92	147	56	242	183	81	140	73	151	62	147	108	160	44	116	152	96	258	292	71	31	233	165	600	533	960	1409	894
AT1G07240	225	105	9	25	288	395	460	7	5	10	23	28	385	6	303	323	390	12	6	10	57	104	62	15	26	44	5	34	28	50	56	49	53	10	23	3	9	40	14	18	7	7	18	74	278	256	332	1830	1260
AT1G07250	154	76	206	137	258	232	320	269	175	213	277	438	281	228	352	221	343	78	68	85	219	131	234	84	216	234	165	209	125	208	255	323	432	228	53	248	210	215	288	294	41	11	165	318	1680	1344	2334	2315	1420
AT1G07260	44	31	4	2	159	78	113	16	12	15	19	54	72	22	120	99	107	2	4	4	56	39	43	6	31	37	28	47	34	30	156	90	142	16	10	23	17	76	28	24	2	5	25	83	324	433	770	608	294
AT1G07270	6	7	2	3	9	5	7	15	24	22	10	8	22	16	12	7	5	4	5	1	109	19	30	21	20	29	11	12	3	27	8	35	22	7	7	11	22	33	61	61	9	9	42	36	57	60	69	6	13
AT1G07280	7	6	15	8	19	5	10	159	143	60	2574	3700	34	104	18	1	8	18	24	0	12	8	12	23	45	22	0	134	77	148	47	105	75	174	14	138	221	3	251	264	14	11	157	64	337	251	500	5	5
AT1G04573	0	0	0	0	0	0	0	0	0	1	4	16	1	0	1	0	0	0	0	0	0	0	0	0	0	0	0	1	1	0	0	1	1	2	0	1	1	0	4	2	0	0	1	0	0	0	0	0	0
AT1G07290	30	20	22	26	50	36	43	255	210	142	1357	2149	77	199	23	11	20	25	17	7	63	20	32	31	32	49	10	206	105	185	25	160	47	243	10	286	256	25	496	530	19	20	199	73	179	176	234	25	31
AT1G07300	48	23	17	20	75	36	47	42	42	31	104	185	141	25	54	68	62	44	15	11	31	8	31	20	31	38	13	32	17	44	23	51	30	49	15	23	35	44	60	65	10	5	39	60	63	83	100	215	120
AT1G07310	884	430	871	651	3151	3156	3604	981	675	764	1923	2670	2024	822	764	994	1042	1573	899	698	1045	567	1335	317	1051	793	470	1350	535	1281	1201	1640	1761	885	219	541	918	954	1022	1096	229	195	1059	1213	3655	3561	6162	8838	5315
AT1G07320	79	22	15	6	29	16	7	179	113	167	170	133	96	205	110	52	76	21	9	0	285	74	134	123	214	216	176	233	72	171	73	224	164	138	90	154	178	175	285	318	81	31	289	402	450	298	773	262	168
AT1G07330	0	1	0	0	3	2	5	0	2	0	4	5	11	0	4	1	5	9	7	0	5	1	1	2	1	6	0	0	0	1	1	3	1	1	2	0	0	5	0	3	1	0	7	8	1	3	1	1	1
AT1G07340	1	2	0	0	0	2	6	0	2	3	1	8	9	2	3	5	8	6	5	2	0	1	2	3	0	0	0	3	0	0	0	0	2	3	0	0	2	3	1	4	0	1	0	0	0	0	0	1	0
AT1G07350	923	271	329	336	1359	2218	1555	310	239	398	906	1201	1698	197	816	540	953	1125	1124	878	729	358	450	228	251	362	169	341	189	348	397	486	290	168	210	171	128	452	434	440	138	145	780	1056	1369	1576	1324	1677	1149
AT1G07360	641	200	371	306	1969	1869	2379	982	694	694	1454	1641	1200	1033	601	592	476	754	460	466	1632	565	1170	508	1651	1102	881	1314	529	1242	679	1233	1055	979	431	746	817	1058	1764	1864	255	206	1182	1535	2387	2059	2639	2178	1301
AT1G07370	214	89	207	84	218	60	88	1190	905	904	268	404	618	1455	232	165	269	351	224	62	3720	1042	1807	571	2348	1496	1424	1828	716	1800	810	2012	1104	1121	432	1205	1035	2110	1978	2185	287	216	1330	1526	1159	878	1029	155	113
AT1G07380	136	81	42	30	208	149	118	126	71	137	750	1023	258	159	145	138	123	3289	2327	2222	631	235	397	42	770	843	381	199	80	183	43	88	96	134	64	124	171	730	363	343	50	26	175	229	591	606	838	1494	1063
AT1G07390	11	0	6	5	4	7	3	10	14	22	12	12	41	25	20	7	12	6	9	0	83	11	34	21	69	64	22	29	10	20	17	28	10	23	7	13	14	27	70	78	15	8	44	33	36	36	43	27	20
AT1G07400	2237	409	278	431	365	1293	685	329	183	258	1401	2316	2741	83	1117	1266	1174	1154	893	2147	790	542	504	240	215	402	76	469	305	354	189	249	151	44	205	123	155	301	108	112	63	125	695	1892	56	45	32	37	84
AT1G07410	484	135	189	211	136	170	113	240	205	122	307	620	2255	158	353	442	677	1643	1020	823	545	157	281	152	310	421	56	190	72	140	91	145	94	138	193	114	81	256	388	413	53	79	325	1359	857	975	1078	171	104
AT1G07420	951	341	834	815	253	241	165	567	420	390	927	1071	2710	509	976	1072	1293	1808	1054	903	946	371	588	552	693	794	270	603	250	472	776	694	885	448	366	330	380	755	972	1055	109	116	585	1994	2518	2761	3684	1144	813
AT1G07430	26	15	15	28	15	22	4	8	17	16	54	82	225	14	150	51	86	755	324	480	32	25	56	11	53	113	14	20	23	28	11	26	27	5	9	4	1	52	26	26	5	2	24	123	1	0	1	0	0
AT1G07440	2	2	2	2	1	0	2	2	0	1	0	1	3	1	5	4	10	18	3	0	2	2	5	1	0	3	1	2	0	0	2	0	6	2	1	2	0	0	7	4	0	0	0	1	11	4	6	8	5
AT1G07450	0	0	0	0	0	0	0	0	0	1	1	0	16	0	0	0	1	1	0	0	0	0	0	0	0	0	0	0	0	0	0	0	0	1	0	0	0	2	1	0	0	0	0	1	0	0	0	0	0
AT1G07460	1	0	2	0	3	0	1	4	2	0	1	0	2	1	0	3	4	3	3	2	0	0	0	0	0	0	0	0	3	1	0	2	0	1	0	3	0	0	3	2	0	0	0	0	9	3	0	4	0
AT1G07470	321	126	142	150	939	849	1012	272	211	203	356	441	637	293	345	213	243	345	179	202	671	198	298	194	500	497	245	292	135	232	199	302	297	222	131	188	222	350	707	715	103	87	403	628	953	933	1546	1285	852
AT1G04577	3	1	5	1	10	8	3	4	3	1	6	18	6	2	4	2	9	1	1	3	3	1	1	2	3	3	1	5	0	5	0	7	1	2	0	0	0	0	7	6	1	1	11	7	8	16	6	14	3
AT1G07473	3	1	2	2	1	4	7	0	5	1	1	9	8	0	2	3	4	1	0	4	0	1	1	0	1	0	0	0	1	2	1	0	2	0	0	0	0	2	1	0	1	0	0	0	1	0	0	1	0
AT1G04583	0	0	0	0	0	0	0	0	0	0	0	0	0	0	0	0	0	0	0	0	0	0	0	0	0	0	0	0	0	0	0	0	0	0	0	0	0	0	0	0	0	0	0	0	0	0	0	0	0
AT1G07476	19	5	9	7	23	23	23	7	12	3	7	20	23	1	12	6	9	12	10	16	3	9	4	2	0	6	1	4	4	8	15	6	8	6	1	6	2	7	2	5	0	0	1	2	1	1	0	6	2
AT1G07480	517	111	244	208	1362	1197	1475	440	321	292	351	455	827	255	514	281	384	485	254	296	494	182	272	248	401	458	177	321	147	314	279	444	344	268	132	190	226	324	509	512	104	50	280	584	576	552	920	851	617
AT1G04587	7	0	1	3	2	3	12	4	2	4	5	11	11	1	5	6	2	0	2	3	1	2	0	0	0	0	3	6	5	7	1	4	3	5	1	4	1	3	2	2	1	0	1	5	2	3	2	4	3
AT1G07485	0	0	0	1	0	0	0	0	0	0	0	1	0	0	0	0	0	0	0	0	0	0	0	0	0	0	0	0	0	0	0	1	0	0	0	0	0	0	2	0	0	0	0	0	1	0	0	0	0
AT1G07490	0	0	0	0	0	0	0	0	0	0	0	0	0	0	0	0	0	0	0	0	0	0	0	0	0	0	0	0	0	0	0	0	0	0	0	0	0	0	0	0	0	0	3	0	0	0	0	0	0
AT1G07510	692	220	294	339	1833	1660	2205	750	524	563	1107	1475	1245	620	1100	810	780	842	563	454	1154	386	594	401	1007	1100	588	710	318	655	753	922	761	663	297	605	551	660	1244	1202	246	185	1075	1307	2206	2110	2746	3507	2728
AT1G07500	0	0	0	0	0	0	0	0	0	0	0	0	0	0	0	0	0	0	0	0	0	0	0	0	0	0	0	0	0	0	0	0	0	0	0	0	0	0	0	0	0	0	0	0	0	0	0	0	0
AT1G07520	0	0	0	0	0	0	0	0	0	0	0	0	0	0	0	0	0	0	0	0	0	0	0	0	0	0	0	0	0	0	0	0	0	0	0	0	0	0	0	0	0	0	0	0	0	0	0	0	0
AT1G07530	1220	351	374	390	1227	987	1353	677	488	796	1021	1190	1557	514	1232	1444	1308	331	185	183	613	364	409	421	558	536	249	610	281	612	771	941	853	543	277	476	516	615	881	966	326	153	942	1152	2966	2747	3975	4364	2791
AT1G07540	0	0	0	0	0	1	3	0	0	10	0	1	7	0	3	0	0	0	0	0	2	0	0	0	0	1	0	0	0	0	1	0	1	0	0	0	0	3	0	0	0	0	0	0	0	0	0	0	0
AT1G04593	0	1	0	1	0	1	0	0	0	1	0	0	0	0	0	0	0	0	0	0	0	0	0	0	0	0	0	0	0	0	0	0	0	0	0	0	0	0	0	0	0	0	0	0	0	0	0	0	0
AT1G07550	0	0	0	0	4	1	0	1	1	16	0	3	16	1	5	0	3	1	0	1	1	0	0	0	0	0	0	1	1	0	0	2	0	0	1	0	1	9	1	1	0	0	1	3	1	0	8	57	15
AT1G07560	9	6	7	2	17	7	3	42	37	147	7	11	85	6	1	9	8	8	0	0	0	1	2	5	1	0	2	12	8	5	1	18	7	9	0	9	51	113	25	21	2	0	4	3	48	83	94	867	709
AT1G07570	519	151	138	102	88	87	100	39	33	170	69	109	692	75	500	697	618	58	50	30	293	275	295	131	79	80	28	157	106	195	127	136	151	36	109	45	67	400	109	111	117	107	414	433	371	589	632	846	577
AT1G04597	0	1	0	0	0	1	0	2	0	5	2	2	14	0	0	1	0	0	1	0	0	0	0	1	0	0	0	0	0	0	0	0	0	0	0	0	1	2	1	1	0	0	0	1	0	0	0	0	0
AT1G07580	2	0	1	1	0	0	0	0	0	3	0	1	6	1	1	0	2	0	0	0	0	0	0	0	0	0	0	0	0	1	0	1	0	1	0	0	0	1	0	2	0	0	0	0	0	0	0	0	0
AT1G07590	1946	889	449	425	387	316	261	576	351	1312	531	1267	5849	192	391	251	292	205	49	156	149	40	75	129	81	230	49	455	212	508	47	285	99	346	74	305	250	965	408	456	28	26	127	389	1325	1299	1446	62933	38103
AT1G07600	0	0	0	0	0	0	0	0	0	0	0	0	0	0	0	0	0	0	0	0	0	0	0	0	0	0	0	0	0	0	0	0	0	0	0	0	0	0	0	0	0	0	0	0	0	0	0	0	0
AT1G04603	0	0	1	0	0	0	0	0	0	1	0	0	0	0	0	0	0	0	0	0	0	0	0	0	0	0	0	0	0	0	0	0	0	0	0	0	0	0	0	0	0	0	0	0	0	0	0	0	0
AT1G07610	476	83	51	35	68	29	30	44	45	199	338	1716	502	28	122	21	88	63	17	27	12	7	15	5	9	2	12	98	53	119	6	45	10	49	1	24	117	293	52	39	3	4	25	17	738	583	826	28952	14672
AT1G07615	77	27	9	12	71	38	53	280	144	263	126	188	202	365	82	53	70	91	52	10	521	122	289	192	542	446	376	297	118	230	76	317	211	273	134	302	239	401	679	704	107	70	428	543	450	359	698	261	179
AT1G07620	8	8	1	2	10	8	27	1	1	15	7	7	34	2	13	3	14	505	405	170	0	2	1	3	1	3	10	0	1	8	1	3	3	0	1	1	3	26	5	2	0	1	0	10	8	18	10	186	187
AT1G04607	0	5	0	0	0	0	1	0	0	2	0	0	23	0	0	1	5	4	1	0	0	0	2	0	0	0	0	0	0	0	0	0	0	0	0	0	0	1	0	0	0	0	0	2	0	0	0	3	0
AT1G07630	561	137	127	80	1173	892	1349	644	441	614	1271	1736	860	528	314	159	257	1155	657	608	118	63	87	52	108	128	96	382	161	358	222	464	338	600	52	471	467	315	941	925	27	25	149	277	1662	1850	2232	4366	3502
AT1G07640	5215	2229	3	10	46	128	12	1	2	2	13	18	8982	21	1513	1648	2269	10	86	2	2847	1665	2611	6	5	9	7	171	73	180	12	15	10	4	27	4	0	115	18	12	4	6	17	128	599	608	874	367	205
AT1G07650	240	95	531	440	83	54	54	124	92	202	77	86	555	53	555	554	591	21	42	7	167	54	87	139	61	75	17	143	63	162	112	127	144	70	79	88	114	164	120	131	57	34	240	423	815	1126	1273	4027	2666
AT1G07645	0	0	2	1	5	4	1	5	4	2	1	4	10	1	2	12	7	2	0	0	3	6	1	0	1	8	0	1	0	1	0	1	0	1	0	2	0	2	3	5	1	0	1	2	1	0	0	0	0
AT1G07660	120	36	55	50	241	377	432	168	119	145	240	334	292	211	184	80	126	66	12	41	635	235	283	147	315	346	213	250	94	177	168	255	196	181	96	140	177	245	314	380	110	55	404	400	1058	947	1400	1153	636
AT1G07670	2817	1004	1578	1407	3718	2952	3475	3599	2672	2405	1669	1801	6861	2191	2005	2480	2469	2447	1687	1501	4417	1607	2237	1253	2479	2730	1195	2029	756	1783	1703	2450	1584	2372	847	2436	2053	1765	5449	5844	413	224	1622	4353	9051	10468	11464	4558	3549
AT1G07680	0	0	2	9	0	0	0	0	0	0	1	1	0	0	1	0	0	0	0	0	0	0	0	0	0	0	0	0	0	0	1	0	1	2	0	0	1	0	0	0	0	0	0	0	13	14	2	3	0
AT1G07690	0	0	5	0	4	0	1	13	10	16	0	0	0	0	1	0	0	2	7	3	0	1	0	0	0	0	0	0	0	6	3	2	2	3	2	1	0	10	3	5	0	0	0	7	48	137	27	167	171
AT1G07700	25	24	47	35	35	13	19	23	27	36	25	76	71	32	15	9	23	0	0	0	22	6	15	75	4	29	3	30	9	26	18	41	26	15	24	13	19	13	75	82	20	13	79	134	148	146	128	472	291
AT1G07705	190	71	111	65	245	164	199	343	225	276	546	663	425	364	253	182	249	65	51	33	737	197	418	233	713	532	327	346	113	355	209	332	239	311	195	285	331	367	919	899	181	123	646	804	743	723	938	695	518
AT1G07702	0	0	0	0	0	0	0	0	0	0	0	0	0	0	0	0	0	0	0	0	0	0	0	0	0	0	0	0	0	0	0	0	0	0	0	0	0	0	0	0	0	0	0	0	0	0	0	0	0
AT1G07710	349	105	14	15	25	23	11	18	19	35	30	78	930	35	221	380	508	10	12	7	120	56	134	16	35	34	16	31	14	43	14	32	25	25	3	14	38	34	49	45	17	18	79	46	270	167	354	62	29
AT1G07720	2	0	1	0	0	0	0	1	0	6	0	1	0	0	3	1	6	8	1	0	0	0	0	0	0	0	0	0	2	2	0	2	0	0	0	0	0	8	0	0	0	0	0	0	2	3	0	81	63
AT1G04623	0	0	0	0	0	0	0	0	0	2	0	0	1	0	0	0	0	0	0	0	0	0	0	0	0	0	0	0	0	0	0	0	0	0	0	0	0	0	0	0	0	0	0	0	0	0	0	1	0
AT1G07725	0	0	0	0	0	0	0	0	0	0	0	0	0	0	0	2	1	0	0	0	0	0	0	0	0	0	0	0	0	0	0	0	0	0	0	0	0	0	0	0	0	0	0	2	0	0	0	0	0
AT1G07728	2	0	0	2	4	0	0	0	0	2	0	1	3	1	1	3	3	0	0	0	0	0	2	0	0	0	0	1	2	1	0	1	6	0	0	0	0	1	0	0	0	0	0	0	1	2	2	4	0
AT1G07740	36	51	40	31	25	19	17	58	41	84	46	43	182	57	35	96	105	19	15	15	55	23	51	29	49	48	17	48	16	31	20	88	87	59	11	38	37	124	73	71	20	6	40	58	36	43	29	55	28
AT1G07730	0	0	0	0	0	1	0	0	0	1	0	0	0	0	0	0	0	0	0	0	0	0	0	0	0	0	0	0	0	0	0	0	0	0	0	0	0	0	0	0	0	0	0	0	0	0	0	0	0
AT1G07745	134	131	82	88	79	63	59	115	62	162	93	111	542	134	121	381	292	55	23	29	135	43	110	89	120	97	72	68	27	78	83	160	134	125	47	82	107	257	274	257	57	37	154	205	166	150	309	122	92
AT1G07747	9	9	5	7	10	0	4	9	3	7	2	1	44	3	6	25	28	0	0	1	2	2	4	5	1	0	0	1	0	3	5	9	3	1	0	0	5	22	6	6	0	0	0	10	0	0	0	0	0
AT1G07750	1653	594	1276	1014	811	454	503	773	493	771	278	317	2663	376	1777	2104	1845	556	369	358	546	441	550	491	174	268	103	583	289	627	1122	764	910	623	248	273	404	823	551	602	55	22	205	1584	3278	3519	5561	3710	2968
AT1G07760	0	0	0	0	0	0	0	0	0	0	0	0	0	0	0	0	0	0	0	0	0	0	0	0	0	0	0	0	0	0	0	0	0	0	0	0	0	0	0	0	0	0	0	0	0	0	0	0	0
AT1G07770	2637	671	900	415	913	535	433	7192	4869	6046	3328	5175	4581	9169	2162	1038	1714	650	391	267	10301	3233	5266	4903	10492	9780	8191	7418	2907	5850	2388	6900	5034	6130	3683	6284	6291	7623	13597	14301	2462	1584	8728	11127	18542	17876	29719	4182	2367
AT1G07780	27	12	10	10	69	24	39	147	108	148	69	80	134	166	41	30	39	31	18	3	302	44	100	171	395	303	159	175	49	150	44	157	127	140	184	116	127	122	566	592	78	47	244	625	296	196	302	105	66
AT1G07790	110	37	59	35	78	63	71	293	193	243	87	221	327	422	89	53	123	47	40	19	1839	495	861	227	713	607	520	379	153	304	188	417	225	248	204	236	326	563	614	655	196	137	689	500	645	470	583	92	44
AT1G07795	8	5	3	0	10	6	12	9	2	0	6	7	6	28	3	1	4	0	0	2	2	3	0	0	0	1	3	24	13	13	5	26	7	34	0	13	9	14	32	21	1	2	12	1	249	339	354	175	89
AT1G07810	439	216	529	342	728	488	498	1337	954	1019	826	963	1371	1135	426	412	482	664	420	388	2185	661	1202	503	1568	1441	785	901	299	828	491	822	623	1185	381	1185	996	790	2662	2837	222	134	796	1575	3312	2968	4175	1749	1409
AT1G07820	397	196	360	213	290	295	334	1312	767	1010	440	565	918	1285	447	296	439	156	89	59	3939	1150	1602	581	1911	1455	1264	1470	473	1009	790	1519	1046	1134	389	1137	1245	1490	2363	2344	463	239	1412	1514	5983	5035	9198	1026	535
AT1G07830	150	56	14	14	118	61	50	491	271	402	118	230	338	621	107	26	88	46	32	22	903	200	403	381	978	918	536	504	177	443	152	415	297	466	338	380	403	398	1172	1162	170	135	657	1037	750	746	1306	330	191
AT1G07840	163	66	51	23	188	134	173	488	341	413	226	383	377	608	254	130	174	77	40	22	1006	191	433	355	826	668	481	585	287	524	191	566	366	487	274	407	470	500	1015	1082	162	120	855	1028	864	650	906	460	348
AT1G07850	36	9	25	25	67	30	61	18	11	42	101	135	113	20	28	51	55	25	12	21	18	5	27	13	11	17	6	12	10	16	22	34	42	27	5	29	14	47	26	28	12	8	33	23	0	3	1	1	4
AT1G07870	572	104	147	169	1858	1634	2296	137	134	127	922	1035	913	79	714	269	465	237	88	146	216	163	74	115	113	158	34	224	100	271	572	357	391	106	100	65	108	234	167	185	115	96	510	506	672	876	801	5606	3953
AT1G07860	6	0	2	1	7	4	11	3	4	4	9	27	5	3	4	6	3	1	4	3	1	3	0	0	0	0	2	1	2	3	2	6	3	4	0	2	1	12	2	0	0	0	4	0	0	1	0	1	2
AT1G07880	14	0	2	0	22	22	37	0	2	3	2	3	22	0	11	2	11	4	0	0	7	0	0	2	0	7	0	3	0	4	8	14	12	0	0	0	0	2	1	1	7	0	1	12	2	11	11	24	20
AT1G07885	3	0	0	0	5	10	14	1	0	0	0	2	9	0	0	0	3	0	0	0	1	2	0	0	1	1	1	1	1	1	0	1	2	2	0	0	0	0	1	0	1	1	0	0	1	7	2	4	1
AT1G07890	9023	2388	5089	4801	17385	17409	18598	12317	10432	7351	6763	9634	14617	7064	7442	4491	5721	4097	2830	3539	9079	3440	4082	5119	4765	5538	2411	7715	2913	7522	7946	7215	5389	8666	4962	6819	6696	4199	13960	14946	1960	1857	9454	17755	32532	45043	46958	33422	32404
AT1G07900	0	6	1	0	3	0	1	1	0	3	0	1	5	0	3	0	5	3	0	1	5	0	3	5	0	0	1	0	0	0	1	0	0	0	1	0	0	1	1	3	0	0	0	5	0	0	3	0	1
AT1G07902	25	22	4	1	20	17	9	7	12	9	15	21	46	12	17	12	17	8	0	7	32	12	33	7	18	17	19	16	2	10	3	21	16	9	5	8	14	8	16	21	4	2	8	24	12	33	75	64	31
AT1G07901	2	0	0	2	1	1	5	3	1	5	2	2	2	4	2	1	2	0	0	0	10	2	3	4	3	6	5	6	0	2	2	4	2	5	0	1	0	7	4	5	0	1	8	1	14	11	15	16	8
AT1G07910	168	88	35	22	147	107	101	259	212	215	331	385	421	210	230	210	214	100	87	36	579	165	286	162	435	413	229	291	115	246	91	238	212	255	92	227	219	260	630	628	91	64	374	468	502	496	627	368	282
AT1G07920	3299	1120	833	610	2421	1530	1562	8404	5893	5710	4014	5083	5815	7257	2454	1535	2150	1948	1401	1463	12292	3425	5380	4925	13446	13741	6993	6975	2660	6094	2625	5735	3456	5970	4796	6861	6053	6374	16049	16979	2011	1695	7464	12537	16367	13876	19991	5589	4198
AT1G07930	3174	984	1009	726	2589	1604	1690	10052	7086	7999	3749	5144	5830	9934	2690	1613	2305	1645	1377	937	15624	4489	8207	5164	16466	14586	10448	10004	3475	8454	3428	8546	4827	8414	5110	9818	8541	8993	18655	20094	2500	1857	10561	14077	15049	13880	18811	4461	3267
AT1G07940	1940	532	558	458	1952	1385	1561	4732	3394	3403	1879	2781	3032	4096	1600	979	1204	986	811	798	7161	1699	2638	2621	6554	6964	3908	4074	1495	3396	1475	3747	2167	3452	2480	3770	3176	3558	9134	9466	1249	961	4602	6966	11882	10910	14874	6653	4535
AT1G07950	73	38	67	43	84	70	41	209	155	139	98	183	171	176	108	83	106	110	25	50	299	76	135	146	243	206	149	189	58	169	104	179	115	154	107	185	151	170	334	384	59	22	146	321	654	663	953	286	182
AT1G07960	202	54	181	125	231	210	236	337	294	270	273	383	389	354	177	118	140	158	50	55	532	135	197	227	480	479	259	307	131	304	161	352	286	235	131	323	270	285	816	800	95	61	316	408	1795	2027	2556	1029	791
AT1G07970	99	34	48	17	105	51	40	352	175	291	269	293	296	353	117	113	118	60	57	6	624	163	371	206	617	492	381	445	158	319	128	395	374	296	164	308	271	347	650	708	124	81	596	579	569	540	1067	315	183
AT1G07980	257	66	161	175	248	229	252	429	282	300	322	421	298	311	326	231	240	156	87	85	443	137	244	205	407	458	285	468	163	320	265	509	363	363	100	334	292	256	485	462	121	71	378	490	1368	1231	2218	954	637
AT1G07985	25	13	225	278	79	41	31	157	132	143	16	19	33	97	89	29	128	19	9	9	13	8	17	156	94	103	59	95	49	89	98	146	104	102	59	84	74	74	151	135	38	15	81	200	674	784	1265	651	295
AT1G07990	468	215	442	373	1282	1173	1349	487	392	560	1222	1442	1041	652	665	812	827	684	489	271	1058	467	709	331	1076	874	615	719	299	557	517	750	785	484	199	434	458	706	1177	1307	341	161	922	1058	2774	2692	4590	5039	3103
AT1G08000	68	25	87	97	89	43	52	246	176	175	126	226	193	172	69	50	81	224	177	125	293	100	212	94	203	116	124	197	53	156	98	236	140	166	58	92	149	150	298	306	61	47	248	204	253	190	279	124	73
AT1G08005	0	0	0	0	0	0	0	0	0	0	0	0	0	0	0	0	0	0	0	0	0	0	0	0	0	0	0	0	0	0	0	0	0	0	0	0	0	0	0	0	0	0	0	0	0	0	0	0	0
AT1G08010	335	133	741	530	347	186	255	803	571	487	414	769	749	502	261	243	398	1112	585	436	754	379	712	322	476	340	270	638	195	554	388	701	571	434	180	250	400	442	759	826	130	97	551	1022	1840	1520	2245	568	371
AT1G08030	164	78	80	66	125	168	188	172	163	192	576	644	371	162	284	193	291	85	52	20	422	131	204	118	306	267	153	172	90	164	118	197	146	157	81	127	141	146	341	383	242	222	1086	377	788	653	1054	300	266
AT1G08035	1	2	3	1	1	4	6	6	7	3	4	13	9	6	6	6	17	14	4	3	9	0	5	5	1	5	0	6	1	2	0	3	4	4	2	3	3	4	14	17	0	2	2	3	1	6	3	2	1
AT1G08040	176	71	121	92	281	302	266	157	108	121	181	269	324	135	477	283	454	268	200	171	345	119	210	97	277	288	141	228	74	175	105	196	193	111	73	126	121	181	325	322	92	56	410	347	577	503	758	1034	745
AT1G08050	375	107	7	37	669	741	1086	26	33	40	42	62	368	19	606	707	388	31	42	53	392	267	283	28	19	63	11	77	31	94	178	112	55	38	35	15	12	86	19	30	10	3	23	117	124	201	202	1008	814
AT1G08060	362	171	145	106	715	702	815	323	206	299	1000	1179	868	374	476	600	510	641	374	208	961	375	640	181	778	651	354	436	169	398	288	406	372	378	112	299	338	435	747	829	183	106	731	596	1022	961	1211	986	750
AT1G08065	0	0	0	0	0	0	0	0	0	0	0	0	0	0	0	0	0	0	0	0	0	0	0	0	0	0	0	0	0	0	0	0	0	0	0	0	0	0	0	0	0	0	0	0	0	0	0	0	0
AT1G08070	10	2	1	0	7	1	0	17	13	8	32	14	17	21	17	7	7	0	2	0	58	17	13	14	36	37	13	26	6	18	4	26	22	22	8	11	22	16	35	33	11	2	45	28	17	26	33	19	28
AT1G08080	0	0	0	0	3	7	16	0	0	0	0	0	1	0	0	0	0	0	0	0	0	0	0	0	0	0	0	0	0	3	0	0	0	1	0	0	0	0	0	0	0	0	1	2	0	0	0	5	3
AT1G08090	3	0	0	0	0	0	0	0	0	2	1	3	0	1	0	0	0	0	0	0	0	0	0	0	2	0	0	7	1	1	0	0	2	3	0	2	7	2	0	2	0	0	0	0	6	0	3	854	726
AT1G08100	1	0	0	0	2	0	0	0	0	0	0	0	1	0	0	0	0	0	0	0	0	0	0	0	0	0	0	0	0	0	0	2	0	0	0	0	0	0	0	0	0	0	0	0	0	0	1	0	1
AT1G08110	464	153	157	119	200	154	179	538	370	437	613	693	848	522	399	268	309	123	61	56	669	210	340	386	723	810	378	474	205	381	244	489	417	440	302	441	438	447	1071	1047	201	114	702	1049	1514	1406	2163	1148	659
AT1G08115	60	18	15	24	7	3	0	28	26	11	11	8	26	19	17	17	23	14	5	28	12	26	22	3	9	16	9	14	8	7	21	22	23	24	2	23	9	25	5	16	2	6	11	10	2	7	3	0	3
AT1G08120	0	0	0	0	0	1	0	0	0	0	2	0	2	0	0	0	1	1	0	0	0	0	0	0	1	0	0	0	0	0	0	0	0	0	0	0	0	0	0	0	0	1	0	1	3	0	0	0	0
AT1G04643	0	0	0	0	0	0	0	0	0	0	0	0	0	0	0	0	0	0	0	0	0	0	0	0	0	0	0	0	0	0	0	0	0	0	0	0	0	0	0	0	0	0	0	0	0	0	0	0	0
AT1G08125	91	35	42	43	92	47	57	196	158	158	265	267	233	233	117	102	103	43	29	27	459	90	191	171	428	357	186	239	52	213	105	208	152	205	124	198	184	217	509	544	113	72	333	390	541	473	860	232	157
AT1G08130	297	73	119	77	509	365	434	723	596	700	726	963	784	933	404	322	366	126	113	50	1965	524	1096	449	2057	1474	1120	1136	477	1043	443	1044	780	748	368	770	744	1065	1891	1927	360	211	1445	1496	1534	1347	1837	1227	789
AT1G08135	0	0	0	0	0	0	7	0	0	0	0	0	0	0	0	0	0	0	0	0	0	0	0	0	0	0	0	0	0	0	0	0	0	0	0	0	0	0	0	0	0	0	1	0	0	0	0	0	0
AT1G08140	0	0	0	0	0	0	0	0	0	0	0	0	2	0	0	0	0	0	0	0	2	2	2	0	0	0	0	0	0	0	0	0	1	2	0	0	0	0	0	0	0	0	0	0	0	2	1	0	2
AT1G08150	15	3	0	1	2	1	1	0	0	1	0	0	28	0	0	0	0	0	0	0	33	12	33	0	0	0	1	0	0	0	0	0	0	3	0	0	0	0	0	0	0	0	0	0	0	0	0	0	0
AT1G08160	1486	968	0	3	19	68	15	1	3	0	6	9	4021	6	25	31	13	9	15	1	6498	3422	4357	0	8	4	12	42	24	51	2	13	9	6	1	3	0	3	2	4	8	2	24	7	100	116	151	444	370
AT1G08165	1	0	0	0	0	0	0	0	0	0	0	0	1	0	0	0	1	0	0	0	0	0	1	0	0	1	0	0	0	0	0	0	0	0	0	0	0	0	0	0	0	0	0	0	0	0	2	1	0
AT1G08170	0	0	0	1	1	1	1	0	0	0	1	1	0	0	2	0	2	0	0	0	0	0	1	0	0	0	1	0	0	1	0	0	2	0	0	0	0	0	0	0	0	0	0	0	0	1	0	0	0
AT1G08180	18	5	25	29	9	21	43	6	8	4	16	48	11	9	39	27	33	2	1	0	4	8	11	6	3	12	5	14	7	10	13	6	19	10	9	8	12	8	5	10	11	5	31	32	134	198	207	221	71
AT1G08190	670	304	835	754	2276	1846	2168	777	463	664	755	1015	1372	623	1162	1951	1292	754	423	493	749	427	610	297	612	593	385	771	293	645	1227	1117	1194	765	212	527	531	862	1237	1339	112	58	586	1185	5873	6347	7867	6838	5150
AT1G08200	4837	1562	4661	5052	1402	834	738	4740	3439	2387	1838	2519	8797	2690	3962	3742	3832	2920	1369	2390	3635	2331	2939	1971	2137	2665	1180	2912	1143	2581	3247	3383	2997	3077	1016	2111	2075	2526	5047	5381	358	259	1607	5474	18391	19744	23857	6752	3887
AT1G08210	125	41	12	24	136	165	187	75	50	86	249	263	212	168	181	123	131	34	14	27	370	118	235	90	311	326	219	141	53	146	84	113	141	85	48	116	106	216	334	356	128	85	407	199	238	189	296	156	93
AT1G08220	135	19	28	27	159	102	86	337	278	251	151	168	260	310	123	54	111	35	40	4	528	82	261	215	530	474	311	398	138	296	124	313	172	310	212	289	286	208	811	890	85	54	415	635	778	875	866	506	359
AT1G08230	69	17	49	81	40	40	47	9	14	24	2	17	49	27	182	149	313	13	6	10	37	33	84	40	83	87	46	62	21	88	53	28	32	11	13	8	6	211	27	22	2	1	4	87	588	567	761	254	173
AT1G08240	0	0	0	0	0	0	0	0	0	0	0	0	0	0	0	0	0	0	0	0	0	0	0	0	0	0	0	0	0	0	0	0	0	0	0	0	0	0	0	0	0	0	0	0	0	0	0	0	0
AT1G08250	0	0	0	0	0	0	0	0	0	0	0	0	0	0	0	0	1	0	0	0	0	0	0	0	0	0	0	0	0	0	0	0	0	0	0	0	0	0	0	0	0	0	0	0	1	0	0	0	1
AT1G08260	243	111	104	44	222	136	124	557	422	556	800	842	663	637	443	405	371	91	49	35	1832	411	714	379	1348	996	630	669	261	622	290	657	450	545	318	585	555	801	1558	1740	433	283	1731	1204	1220	835	1331	409	275
AT1G08270	30	9	14	4	51	49	95	55	54	51	73	85	90	51	69	43	42	11	18	8	96	23	52	27	78	84	24	68	27	65	18	76	52	65	15	56	44	52	101	119	23	29	123	102	74	76	126	60	33
AT1G08280	78	21	58	38	119	46	42	283	156	206	203	262	263	257	107	80	126	154	129	57	228	71	156	91	241	208	145	198	72	180	59	252	109	220	56	230	259	124	592	580	35	23	167	265	808	560	736	268	191
AT1G08290	4	0	0	0	43	26	35	0	1	1	0	5	4	1	47	8	18	4	0	0	6	2	6	0	0	4	0	1	0	2	1	0	2	0	0	1	1	1	1	1	1	0	1	10	2	3	5	36	83
AT1G08300	38	9	7	7	84	86	113	25	21	51	71	66	54	39	53	24	33	6	10	1	71	7	34	31	74	66	45	44	16	45	19	40	41	30	16	27	50	77	88	92	25	11	96	82	82	39	54	69	64
AT1G08310	49	6	10	9	57	26	41	164	141	175	32	32	54	199	21	26	17	6	3	6	41	6	15	4	6	10	2	269	148	270	15	140	29	286	3	376	549	27	406	435	2	7	29	8	8	25	32	128	81
AT1G08315	0	0	0	0	0	0	0	0	0	0	0	0	0	0	0	0	0	0	0	0	0	0	0	0	0	0	0	0	0	0	0	0	0	0	0	0	0	0	0	0	0	0	0	0	0	0	0	0	0
AT1G04647	0	0	0	0	0	0	0	0	0	0	0	0	0	0	0	0	0	0	0	0	0	0	0	0	0	0	0	0	0	0	0	0	0	0	0	0	0	0	0	0	0	0	0	0	0	0	0	0	0
AT1G08320	20	14	242	77	1629	1387	1671	136	86	299	5	14	24	33	17	14	20	4	6	6	4	0	3	26	0	3	3	83	50	79	220	140	303	47	23	35	72	289	58	74	4	2	14	92	502	819	998	5752	3535
AT1G04653	0	0	0	0	0	0	0	0	0	0	1	0	0	0	0	0	0	0	0	0	0	0	0	0	0	0	0	0	0	0	0	0	0	0	0	0	0	0	0	0	0	0	1	0	0	0	0	0	0
AT1G08340	117	55	0	3	66	15	14	54	54	48	1552	1724	209	100	21	14	8	3628	2222	2717	252	161	171	0	60	80	78	249	103	242	7	155	24	206	0	116	166	176	145	173	17	24	126	25	661	968	1958	4126	2730
AT1G08350	81	19	154	89	117	54	73	381	277	293	2706	3288	188	345	71	48	75	126	109	52	159	58	93	120	215	221	90	250	148	238	127	334	167	347	66	266	262	133	678	752	44	36	312	332	1014	1146	1658	711	469
AT1G08360	1327	305	538	288	1043	473	358	5561	3914	4099	1639	2797	3130	6290	1102	442	850	575	353	205	9171	2114	3671	3969	9448	8850	5853	5927	2233	4813	1846	4991	3541	5055	3550	4699	4644	4733	10922	11427	1746	1207	5955	9962	12753	13208	18394	2243	1594
AT1G08370	794	359	920	628	1777	1517	1612	1318	1039	1037	1876	3232	2799	1378	898	1080	1126	4226	1863	1848	2402	807	1992	757	2889	1969	1314	1907	588	1681	984	1893	1569	1122	527	738	1185	1612	2456	2658	330	247	1854	2785	4008	3861	5567	3721	2320
AT1G08380	18	8	42	14	7	5	5	1	3	2	2	16	13	2	98	14	28	1	4	4	0	3	8	0	5	13	7	5	9	19	4	4	9	2	5	5	0	7	4	2	1	0	3	33	23	56	132	446	276
AT1G08390	13	4	4	7	6	3	1	18	19	15	8	29	29	35	4	6	7	3	6	2	48	16	34	14	30	38	18	24	16	22	9	22	23	17	11	24	12	18	32	33	9	12	31	35	10	14	34	2	4
AT1G08400	52	16	11	14	112	64	67	40	31	55	59	91	87	39	55	49	37	29	31	6	123	12	36	33	95	92	28	42	17	50	26	36	38	45	25	36	24	53	136	142	13	17	107	81	197	130	177	143	80
AT1G08410	91	40	29	38	247	140	159	562	402	433	307	436	302	594	143	62	133	66	57	13	1420	324	684	376	1281	908	768	727	292	665	268	667	372	522	333	569	535	607	1309	1408	219	125	903	1213	555	457	567	265	138
AT1G08420	792	367	285	267	681	562	592	421	245	317	533	646	1421	372	734	1357	932	588	436	400	811	485	666	217	728	628	376	452	132	459	557	504	525	385	171	313	339	673	843	870	141	72	569	791	1800	1589	2308	1278	1029
AT1G08430	20	28	12	18	184	649	617	23	22	70	21	15	109	18	50	57	82	70	24	9	6	5	20	4	147	6	4	24	13	33	40	43	114	18	32	14	25	25	75	64	14	4	113	65	26	58	26	285	281
AT1G08440	0	3	1	0	0	2	0	0	0	1	0	0	0	4	16	9	6	3	4	0	0	2	0	0	1	7	1	0	0	2	0	0	1	1	2	1	0	0	2	3	0	0	0	2	0	0	0	0	1
AT1G08450	212	73	198	124	195	104	119	484	412	416	514	757	455	414	371	253	262	106	43	46	615	156	350	259	498	431	227	518	171	436	202	503	487	386	191	351	341	271	827	892	137	95	667	788	1322	1347	2088	1631	1120
AT1G08460	143	72	55	54	177	142	238	157	121	179	274	264	222	142	227	161	192	61	48	39	211	119	154	84	222	199	165	165	62	160	123	172	149	161	47	173	122	174	256	263	68	27	174	183	460	524	974	1335	801
AT1G08465	0	0	1	2	1	0	0	0	0	0	0	0	1	0	0	0	0	1	3	0	0	1	0	0	0	0	0	0	0	0	0	0	0	0	0	0	0	0	0	0	0	0	0	0	0	1	1	0	0
AT1G08470	196	78	197	188	416	284	241	366	292	282	487	546	446	340	350	377	321	100	37	56	281	93	259	150	387	332	139	437	204	438	256	496	470	301	133	328	258	291	627	609	32	39	272	560	1571	1262	2019	1317	1162
AT1G08480	1453	464	879	665	740	598	710	2326	1500	1516	1128	1569	1861	1597	1185	935	821	812	523	679	1319	598	848	641	1438	1432	863	1594	671	1328	958	1431	1089	1664	499	1396	1305	1054	2742	2783	205	155	862	1913	5885	7202	9795	5558	4926
AT1G08490	280	77	180	155	264	221	259	179	142	136	237	242	433	145	229	188	203	125	36	40	282	96	165	124	144	166	67	143	51	150	137	166	131	151	87	112	98	156	297	288	45	32	185	360	516	562	840	837	597
AT1G08500	508	169	961	938	230	109	147	692	474	292	421	469	814	410	233	117	228	95	27	35	1147	381	509	315	20	68	10	353	186	344	373	477	389	451	58	236	270	116	1030	985	30	28	195	426	1644	2765	3321	708	361
AT1G08510	1760	758	2794	2588	2392	1804	2104	1965	1436	1226	1872	2286	2664	1182	1866	1817	2334	931	386	664	1340	798	1241	836	1219	1134	633	1328	576	1534	1914	1797	2108	1359	443	861	1051	1395	2100	2232	253	163	1191	2489	6123	7252	10265	7111	5603
AT1G08520	233	157	146	106	108	72	88	165	104	165	393	393	414	189	592	494	608	38	12	13	371	148	291	149	331	317	182	275	106	238	155	231	219	155	90	162	133	191	385	391	103	57	305	447	793	896	1618	1514	1140
AT1G08530	58	15	46	28	131	112	114	71	68	67	102	126	164	62	53	45	56	16	12	5	99	36	59	38	96	82	46	60	23	68	30	56	47	57	35	43	55	61	173	234	25	25	98	176	321	353	517	393	255
AT1G08540	60	28	51	32	73	22	26	83	58	107	184	190	132	101	115	117	103	19	18	23	156	46	124	39	133	115	70	91	49	99	48	92	82	103	32	84	94	80	181	206	37	15	101	160	282	351	611	413	181
AT1G08550	17	11	14	12	133	255	263	14	20	25	57	33	64	20	43	79	57	18	34	14	55	14	30	19	37	48	19	37	8	19	14	26	26	20	15	15	29	8	54	64	22	10	46	57	80	56	203	69	44
AT1G08560	59	19	6	16	50	25	17	293	140	211	50	78	136	420	59	28	51	31	10	8	994	315	520	191	789	514	721	327	149	287	174	379	252	268	121	237	345	453	424	415	155	70	505	590	83	86	113	86	104
AT1G08570	793	366	309	396	1535	1355	1502	546	380	393	1325	1702	1383	289	936	1107	1095	1651	1004	1223	846	450	525	219	371	486	194	463	197	407	461	395	316	421	141	278	317	464	606	626	130	129	564	867	2684	2906	3672	2415	1397
AT1G08580	248	65	45	25	138	53	57	983	773	829	223	486	339	1101	265	113	193	49	45	22	1423	459	1004	375	1180	753	1210	1211	625	1060	369	1579	980	928	253	919	890	935	1086	1001	189	108	855	993	1242	1125	1135	563	426
AT1G08590	45	22	128	95	1	1	3	62	38	10	7	7	52	28	128	239	206	3	6	2	12	33	23	11	2	12	7	33	19	33	92	93	145	61	3	25	13	12	20	14	2	0	15	16	342	382	700	53	10
AT1G08592	0	0	0	0	0	0	0	0	0	0	0	0	0	0	0	0	0	0	0	0	0	0	0	0	0	0	0	0	0	0	0	0	0	0	0	0	0	0	0	0	0	0	0	0	0	0	0	0	0
AT1G08600	698	295	497	359	888	687	811	1204	761	950	2321	2590	1899	1249	1051	1400	1111	497	267	149	3327	696	1416	716	2645	1681	1015	1531	591	1374	686	1626	1273	1201	514	1123	1102	1268	2768	2835	426	250	1801	2419	2676	2486	4173	2075	1752
AT1G08610	45	24	23	23	56	26	17	84	53	103	282	264	96	104	40	60	71	50	17	6	265	82	133	85	215	193	112	117	37	97	49	137	100	112	77	97	72	169	261	296	110	77	311	201	83	41	59	37	48
AT1G04657	0	0	0	0	0	0	0	0	0	0	0	0	0	0	0	0	0	0	0	0	0	0	0	0	0	0	0	0	0	0	0	0	0	0	0	0	0	0	1	0	0	0	0	0	0	0	0	0	0
AT1G08620	484	201	323	243	1670	1616	2005	717	483	600	1685	1793	1243	710	736	663	731	1021	608	328	1173	323	571	353	986	807	396	660	268	565	506	829	766	715	228	546	563	581	1414	1517	290	190	1041	1155	1658	1927	2705	2330	2078
AT1G08630	29	15	19	13	49	20	33	13	11	27	126	239	70	17	48	77	83	97	81	18	42	16	30	10	19	26	6	28	17	32	19	28	34	29	7	6	23	26	51	47	8	1	49	29	84	37	70	45	5
AT1G08640	86	23	13	7	48	35	18	105	73	128	143	182	186	159	155	85	129	24	40	2	368	75	152	186	234	218	150	144	61	133	92	142	108	91	149	94	111	155	384	401	88	98	413	496	304	192	267	161	110
AT1G08645	1	0	1	0	0	0	0	0	1	0	0	0	1	0	0	1	1	0	0	0	0	0	0	0	0	0	0	0	0	0	0	0	1	0	0	0	0	0	1	0	0	0	0	1	0	1	0	2	0
AT1G08650	276	171	215	255	278	129	137	529	421	367	437	604	438	182	468	652	678	297	197	368	230	143	268	145	131	262	121	313	116	296	280	450	390	298	74	225	236	327	352	339	70	74	261	319	493	493	529	56	42
AT1G08660	158	85	246	147	366	190	208	468	386	323	584	627	563	355	225	175	206	228	78	119	417	174	288	232	393	429	221	310	148	330	268	418	386	326	144	326	309	276	772	815	103	54	378	591	1470	1501	2460	432	251
AT1G08670	1	4	4	3	1045	511	869	2	1	4	1	11	14	5	12	7	15	1	5	0	3	0	1	2	1	0	1	20	21	37	189	198	477	1	0	1	0	6	5	7	0	0	6	0	304	481	489	4425	2688
AT1G08680	667	315	279	240	1885	1864	1887	391	303	443	525	769	1031	362	785	1009	986	198	132	133	688	295	508	285	441	406	238	477	187	468	479	526	681	333	204	258	311	475	802	786	176	140	607	799	1398	1402	2102	2407	1520
AT1G08695	0	1	0	0	0	0	0	0	0	1	0	0	0	1	1	1	4	0	0	0	2	0	5	0	0	0	1	0	0	1	0	0	0	0	0	1	0	0	0	4	0	0	0	0	0	0	0	0	0
AT1G08700	185	79	189	112	145	76	77	542	309	386	674	1060	256	527	233	184	270	102	55	42	626	202	409	240	510	455	383	454	150	390	231	555	511	456	141	362	489	436	838	901	109	85	417	624	1253	1244	1818	963	733
AT1G08710	113	49	51	30	245	198	240	127	97	100	247	288	222	109	119	105	133	115	61	51	252	80	112	94	162	181	94	156	71	90	102	160	145	124	39	84	78	106	223	239	43	30	219	279	504	406	659	344	284
AT1G08720	501	157	158	171	943	827	1072	363	276	334	1022	1185	1013	304	620	503	678	188	129	87	613	277	393	230	404	489	232	362	167	303	279	348	342	337	132	254	306	356	759	804	169	92	640	572	1158	1173	1786	2646	1719
AT1G08730	83	41	35	35	108	76	65	130	122	94	1400	1640	208	155	45	177	89	85	51	40	159	44	106	42	49	82	35	152	68	125	77	165	99	158	27	107	163	111	346	397	171	131	707	103	91	125	171	48	35
AT1G08750	131	42	175	98	144	71	93	260	217	191	326	332	337	284	134	116	166	168	91	99	429	145	287	158	456	337	144	304	115	276	156	288	242	270	109	217	202	232	678	748	91	45	238	422	785	862	1329	580	370
AT1G08760	366	186	427	395	287	178	183	403	306	385	1217	1525	804	392	409	589	467	381	201	210	804	266	523	256	561	431	310	444	142	364	366	504	460	401	150	356	474	401	730	763	185	131	750	773	1930	1841	2543	1500	1134
AT1G08770	62	42	31	31	120	151	159	65	67	33	37	103	97	69	59	38	51	66	26	57	57	49	67	33	83	93	29	51	32	55	50	46	31	62	17	57	53	65	129	117	8	10	50	76	276	339	400	344	237
AT1G08780	163	45	82	48	123	142	125	428	300	326	204	316	358	549	150	103	97	147	66	69	718	233	374	251	683	652	497	479	213	376	185	564	471	360	166	331	336	456	822	850	108	72	435	615	1266	1200	1731	377	187
AT1G08790	4	5	0	2	5	1	2	1	2	2	4	7	3	3	9	18	6	3	0	1	1	1	2	3	0	0	0	2	0	1	4	5	2	3	0	1	0	4	1	3	0	0	0	6	0	0	0	0	0
AT1G08800	1152	293	434	482	6459	8064	9187	361	260	275	452	424	1075	313	1673	2145	1313	449	230	403	503	352	331	320	102	309	49	569	217	569	1392	914	1003	368	150	204	196	653	596	644	97	57	195	1140	3428	3652	4671	3899	2666
AT1G08810	3	13	5	1	6	0	0	4	3	5	13	22	61	4	25	41	26	122	69	31	7	5	9	1	10	5	3	8	5	4	3	5	4	5	0	6	5	31	10	8	0	0	6	13	11	15	21	13	3
AT1G08820	1141	293	223	169	455	471	519	607	414	501	1246	1555	1311	530	1146	1455	1332	1737	1135	1230	656	361	542	192	779	629	342	736	290	624	435	783	871	456	160	500	557	616	921	944	117	85	485	701	2869	2412	3962	4726	3382
AT1G04667	0	0	0	0	0	0	0	0	0	0	1	0	0	0	0	0	0	0	0	0	0	0	0	0	0	0	0	0	0	0	0	0	0	0	0	0	0	0	0	0	0	0	0	0	0	0	0	0	0
AT1G08830	3596	1266	1564	1819	1758	1934	2416	5272	4590	3680	2445	4745	3747	3054	3049	1727	2173	1339	838	1491	2220	1139	1385	1642	1804	2174	1293	2733	1228	3049	2065	2297	1575	3929	1257	3154	2678	1697	4978	5278	817	667	3539	4215	18012	21391	25434	21533	15760
AT1G08840	102	55	38	15	106	87	79	179	135	209	109	185	248	301	107	170	126	85	49	8	600	151	370	172	524	415	318	272	134	247	120	289	306	215	122	175	248	387	653	631	171	105	610	477	351	218	458	186	123
AT1G08845	33	12	5	9	54	69	53	65	48	58	51	85	52	92	41	52	29	9	11	2	186	37	113	41	128	116	138	97	34	71	46	78	46	66	48	69	62	76	173	163	31	22	186	123	116	129	149	165	123
AT1G08860	57	2	0	5	146	190	290	0	4	1	267	283	60	3	58	8	18	30	30	69	41	56	19	5	11	4	8	20	11	36	92	55	54	4	5	1	1	8	9	4	7	7	81	22	7	51	5	41	49
AT1G08870	0	0	0	0	1	0	0	0	0	0	1	0	0	0	0	0	0	0	0	0	0	0	0	0	0	0	0	0	0	1	0	0	0	0	0	0	0	0	0	0	0	0	0	0	0	0	0	0	0
AT1G08880	391	81	146	91	948	1386	1522	659	446	338	499	844	753	663	345	211	304	83	56	38	2244	449	750	450	894	759	381	628	163	479	406	461	327	517	370	374	519	546	1277	1386	299	202	1114	1314	3468	2907	3798	2516	1607
AT1G08890	131	13	359	338	706	958	1014	435	343	142	38	13	146	128	119	78	62	51	25	71	57	46	38	139	22	54	4	177	81	132	103	101	86	209	44	144	105	36	500	504	6	3	33	339	1071	1138	1766	893	794
AT1G08900	0	1	10	7	3	6	0	27	25	22	4	1	3	18	5	1	1	4	0	1	0	1	0	9	3	6	2	13	3	10	2	15	12	14	3	4	7	2	61	59	0	0	0	24	27	51	100	265	117
AT1G08910	307	139	99	137	437	468	439	241	155	228	866	946	537	192	659	738	696	781	541	740	345	187	335	160	197	227	76	392	175	391	228	398	345	175	105	161	165	335	380	392	86	73	481	608	668	563	663	842	564
AT1G04673	0	0	0	0	0	0	0	0	1	0	0	3	0	1	1	3	2	5	0	0	0	0	1	1	0	0	0	0	0	0	2	0	2	0	0	0	0	0	5	2	0	0	0	0	0	0	0	0	0
AT1G04677	0	0	0	0	0	0	2	0	0	0	0	0	2	0	0	0	1	1	0	0	0	0	0	0	0	0	0	0	0	0	1	2	0	0	0	0	0	0	0	2	0	0	0	0	0	0	0	0	1
AT1G04683	0	0	0	0	0	0	5	0	0	0	0	0	0	0	0	0	0	0	0	0	0	0	0	0	0	0	0	0	0	0	0	0	0	0	0	0	0	0	0	0	0	0	0	0	0	1	0	0	1
AT1G08920	4885	1524	1341	1869	8254	9982	10181	494	381	404	515	743	8261	310	8013	4084	4988	2695	2840	2008	1859	1159	1065	784	360	612	110	1679	937	1897	3142	2252	1732	509	912	520	540	1038	753	842	85	93	391	4637	423	554	656	1739	1519
AT1G08930	70	24	530	557	3295	3848	4554	715	479	788	774	672	107	194	132	54	116	37	23	25	56	13	9	282	37	75	7	303	109	332	472	364	461	374	232	220	261	409	477	529	59	57	149	587	2650	4976	3294	21994	18485
AT1G08940	149	11	182	272	580	1455	1902	272	175	181	302	221	78	142	276	291	182	16	18	31	55	48	21	43	14	61	4	165	86	142	150	199	158	185	42	126	110	121	199	191	6	2	34	152	1567	1829	2037	3772	3284
AT1G08950	0	0	0	0	0	0	0	0	0	0	0	0	0	0	0	0	0	0	0	0	0	0	0	0	0	0	0	0	0	0	0	0	0	0	0	0	0	0	0	0	0	0	0	0	0	0	0	0	0
AT1G08960	234	73	196	125	284	323	413	495	317	345	840	1337	388	462	147	156	199	133	62	47	265	140	275	190	298	272	183	392	147	348	200	410	310	371	133	287	410	301	759	813	92	87	508	615	1079	742	895	371	283
AT1G08970	292	101	58	59	511	480	583	169	118	126	229	316	525	197	317	252	273	112	77	72	435	152	270	140	279	279	114	256	85	189	196	227	208	159	123	156	182	217	370	393	110	62	395	428	547	524	767	919	701
AT1G08980	43	24	6	4	56	39	50	4	14	18	18	18	90	4	68	38	87	13	9	8	13	19	11	8	3	20	2	8	5	15	10	16	20	11	6	1	13	10	17	25	1	1	17	17	7	28	35	48	34
AT1G08985	0	0	0	0	0	0	1	0	0	0	0	0	0	0	0	0	0	0	0	0	0	0	0	0	0	0	0	0	0	0	0	0	0	0	0	0	0	0	0	1	0	0	0	0	0	0	0	1	0
AT1G08990	82	15	166	131	82	36	21	288	191	414	62	43	51	147	43	22	19	49	24	28	22	26	12	25	6	13	0	149	80	152	19	140	23	313	13	87	188	595	312	291	6	5	43	78	2006	2330	2220	2761	2428
AT1G09000	72	30	56	31	52	38	43	131	100	227	62	79	131	126	109	105	93	63	36	10	367	111	201	51	238	171	131	157	75	104	41	134	82	113	42	106	120	371	280	251	56	26	176	161	344	519	486	528	457
AT1G09010	282	157	276	177	222	102	105	508	380	506	648	738	667	452	312	275	386	301	141	100	727	216	446	300	619	576	300	401	134	361	231	399	421	375	208	380	410	481	1063	1122	157	127	573	796	1446	1656	2678	1438	989
AT1G09020	481	249	625	428	1385	869	1127	939	756	747	879	1019	1579	791	569	958	699	1056	653	535	1337	610	1029	356	1319	876	612	1160	418	1144	776	1235	1121	870	269	791	654	778	1694	1822	210	115	964	1657	3035	3446	4696	2239	1967
AT1G09030	0	0	0	0	0	0	1	0	0	2	0	0	0	0	0	0	0	0	1	0	0	0	0	0	0	0	0	0	0	0	0	0	0	0	0	0	0	0	0	0	0	0	0	0	0	0	0	0	2
AT1G09040	26	16	14	6	75	69	56	51	46	44	137	110	109	60	70	66	66	66	51	34	106	32	66	54	95	103	34	65	18	50	59	90	87	66	36	60	42	63	161	177	29	19	110	153	260	222	346	101	102
AT1G09050	79	38	35	37	117	96	79	89	59	88	194	202	235	78	49	76	56	166	120	51	215	67	97	52	196	154	64	81	41	97	56	128	81	107	48	77	73	117	232	251	32	17	159	156	425	336	631	217	137
AT1G09060	600	234	142	140	531	555	566	320	204	264	755	928	1208	288	317	392	338	256	152	121	764	291	426	191	535	469	354	352	126	380	302	362	319	299	138	256	289	331	591	671	98	40	338	515	900	911	1519	1092	671
AT1G09070	9930	1980	2141	2831	16671	16723	22619	3091	2013	1722	16360	20734	14405	1182	4061	2491	2648	3109	2177	4327	2200	2232	968	1088	667	2088	192	4383	1913	4618	4122	3332	3024	3239	1109	2280	2667	2465	2703	2932	199	236	1475	5435	10382	14896	16624	41019	23263
AT1G09080	63	21	143	214	1891	1164	1528	23	64	21	57	150	242	16	34	36	42	50	28	19	18	15	15	46	7	14	0	92	116	142	725	643	508	26	33	13	13	39	43	34	15	5	40	178	1274	3245	1547	1729	1496
AT1G09090	112	39	830	1316	9135	8973	9408	29	33	34	21	37	207	20	100	122	139	56	55	33	95	58	24	254	13	8	12	584	430	568	4260	2321	2996	17	209	6	8	119	27	30	52	27	143	937	1449	2097	2376	2635	1630
AT1G09100	258	92	164	164	258	211	203	410	337	343	341	489	475	368	200	224	247	176	83	90	624	176	293	158	383	392	211	376	159	355	286	503	486	312	149	314	283	311	583	632	50	30	282	610	1166	1264	1820	2478	1833
AT1G09110	1	0	2	1	0	2	1	0	0	6	0	0	1	0	1	1	0	1	1	5	0	0	2	0	0	0	0	0	0	0	0	0	0	0	0	0	0	0	0	0	0	0	0	0	0	0	0	0	0
AT1G09130	472	168	273	258	835	903	995	571	373	689	898	1316	1243	635	466	513	688	767	402	456	951	319	543	408	812	642	464	683	272	602	434	793	703	494	327	447	526	812	1127	1138	260	126	876	1165	1334	1351	2200	1928	1269
AT1G09140	1445	466	572	652	2360	4019	3155	789	626	817	1475	1845	2396	534	1248	1188	1503	2083	1548	1374	1441	578	647	469	726	909	421	762	403	607	795	899	735	474	281	485	560	831	1123	1115	289	208	1235	1874	1783	1915	2299	2984	2472
AT1G09150	275	64	146	91	139	76	89	423	299	345	309	486	729	429	200	163	157	197	80	85	955	208	435	366	920	665	388	446	145	359	231	387	352	326	275	308	326	408	955	1052	163	120	678	890	961	1087	1578	379	292
AT1G09155	2	0	14	10	6	1	2	6	13	9	2	8	2	3	6	4	6	11	8	5	1	2	3	0	4	3	0	8	2	10	2	17	11	8	2	8	7	16	10	7	0	2	1	9	49	77	110	760	472
AT1G09157	22	9	13	11	26	9	12	27	46	19	51	67	49	29	14	22	28	47	23	28	15	8	17	14	7	20	6	23	7	20	22	51	34	21	4	18	18	31	45	50	7	3	35	30	14	18	14	12	6
AT1G09160	314	121	174	144	333	201	257	461	294	314	434	520	747	332	344	314	302	292	133	171	1042	256	418	225	772	621	301	451	161	353	387	459	426	317	133	334	323	501	825	923	161	109	695	764	1897	2321	2751	1025	795
AT1G09170	126	48	5	16	156	87	90	58	56	35	48	55	138	123	253	380	190	421	177	173	52	44	33	47	54	89	17	176	71	132	16	141	26	230	61	49	42	512	271	314	7	8	28	642	1247	1491	1626	2136	1763
AT1G09176	10	8	5	3	15	6	2	10	6	9	17	50	23	14	0	24	22	114	47	29	4	0	8	3	8	5	5	8	9	11	1	19	10	20	0	9	9	41	28	38	3	1	10	4	80	96	112	80	75
AT1G09180	4	10	1	11	22	11	20	14	18	20	52	78	45	7	8	46	47	492	225	192	10	6	14	5	20	19	6	20	12	13	6	36	11	16	4	9	11	47	44	44	14	2	22	29	12	10	2	31	13
AT1G09190	40	16	21	24	52	41	42	90	86	91	219	268	108	116	46	101	90	335	233	103	122	49	73	19	117	83	78	132	55	93	49	208	128	123	13	102	78	153	156	155	18	4	99	108	104	102	125	58	68
AT1G09195	93	38	53	64	142	89	96	167	123	146	298	422	358	118	172	172	239	477	345	108	178	75	96	55	153	140	39	135	54	108	62	172	136	144	42	116	122	189	381	388	78	51	295	289	302	413	647	729	470
AT1G09200	253	88	199	88	140	90	115	777	529	505	346	682	505	907	149	115	184	330	276	158	1995	599	1157	422	1063	852	787	640	224	467	339	663	452	589	287	517	702	941	1052	1173	251	164	754	910	1478	1276	2348	175	84
AT1G09210	2726	1342	2882	1800	4391	2517	3205	15225	11868	11451	5398	9630	7792	11270	2935	2761	4434	17490	9265	10100	5181	2166	5208	2911	16543	14264	8218	9417	3814	7487	3410	11065	5455	9185	2110	9141	10130	9065	17245	17902	676	424	3002	8678	35009	39879	36559	10861	8105
AT1G09220	5	1	1	0	4	2	2	19	11	13	19	13	25	35	5	8	9	31	15	5	51	7	14	13	41	56	18	10	6	10	9	9	17	13	5	10	14	27	56	62	11	7	35	22	19	25	27	30	22
AT1G09230	83	38	47	42	69	68	68	176	141	133	213	312	199	185	123	88	128	63	43	14	266	93	237	99	287	201	204	254	102	163	105	299	225	170	72	147	164	201	351	402	74	74	372	259	484	429	709	345	207
AT1G09240	0	0	0	0	2	0	0	1	0	0	0	0	1	0	0	0	0	0	0	0	3	0	0	0	0	0	0	1	0	1	0	0	0	0	0	0	0	0	0	1	0	0	0	0	0	0	0	1	2
AT1G09245	0	0	0	0	0	0	0	0	0	0	0	0	0	0	0	0	0	0	0	0	0	0	0	0	0	0	0	0	0	0	0	0	0	0	0	0	0	0	0	0	0	0	0	0	0	0	0	0	0
AT1G04687	0	0	0	0	0	0	0	0	0	0	0	0	0	0	0	0	0	0	0	0	0	0	0	0	0	0	0	0	0	0	0	0	0	0	0	0	0	0	0	0	0	0	0	0	0	0	0	0	0
AT1G04693	0	0	0	0	0	0	0	0	0	0	0	0	0	0	0	0	0	0	0	0	0	0	0	0	0	0	0	0	0	0	0	0	0	0	0	0	0	0	0	0	0	0	0	0	0	0	0	0	0
AT1G09250	165	73	237	218	246	260	367	394	238	309	212	319	402	266	148	185	287	163	70	59	263	119	222	133	170	109	53	230	58	249	292	247	271	331	53	324	311	170	369	409	55	17	145	240	1234	1804	2750	557	459
AT1G09260	0	0	0	0	0	0	0	0	0	2	0	0	0	0	0	0	0	0	0	0	0	0	1	0	0	0	0	0	0	0	0	0	0	0	0	0	0	0	0	0	0	0	0	0	1	3	3	0	0
AT1G09270	834	392	975	971	1386	1002	1361	1545	969	858	1011	1278	1675	1075	856	1059	921	1481	933	1219	1235	566	632	506	979	1129	509	1035	442	985	1085	1230	946	1378	304	1033	820	752	2143	2437	142	89	675	1448	4129	4661	6274	1894	1675
AT1G09280	107	60	115	72	181	102	85	321	223	292	387	475	415	372	130	126	161	413	208	140	418	138	370	187	572	426	280	421	129	314	121	412	314	304	134	297	238	326	747	784	143	90	533	566	384	330	693	225	115
AT1G09290	63	28	33	29	36	31	30	150	102	150	148	195	190	196	75	80	73	158	77	53	331	95	187	114	295	196	170	203	98	169	74	252	180	173	82	148	150	186	388	369	54	37	296	302	260	299	466	179	123
AT1G09300	96	37	29	47	100	49	41	265	170	222	183	268	163	251	118	64	92	204	134	63	259	65	160	152	258	247	188	284	111	277	94	304	189	248	113	245	199	196	669	674	75	54	272	367	419	502	623	1522	1183
AT1G09310	5	12	19	18	34	16	28	56	66	42	34	54	30	51	30	30	25	94	55	19	18	4	25	21	39	24	10	41	10	32	13	52	24	41	6	46	23	36	97	67	19	7	38	33	30	26	36	33	31
AT1G09320	97	33	32	43	239	233	337	136	106	116	273	315	151	161	114	119	107	163	111	36	382	102	167	122	309	285	173	184	77	155	124	209	168	153	92	128	124	194	411	420	99	60	316	324	344	211	415	231	252
AT1G09330	236	87	245	180	233	212	176	494	360	221	281	563	575	349	172	131	172	747	391	650	512	184	255	209	399	346	214	327	144	275	179	287	225	358	125	290	259	297	785	833	81	67	334	500	2017	2293	2655	936	610
AT1G09340	14	0	6	3	3	1	4	26	9	18	13	12	13	17	18	15	23	21	13	2	30	2	9	13	23	13	6	22	10	7	4	34	19	15	12	8	10	22	34	27	14	6	68	31	17	56	103	99	66
AT1G09350	2	1	83	70	898	957	2307	41	32	16	0	3	26	43	23	14	9	6	13	3	4	0	0	12	4	3	0	39	17	39	125	81	172	9	23	12	52	42	51	45	4	6	14	37	42	79	13	268	144
AT1G09360	1	0	0	0	0	0	4	1	2	0	0	0	0	0	1	0	0	1	0	0	0	0	0	0	0	0	0	0	0	0	0	1	2	0	0	0	0	0	0	0	0	0	0	0	0	0	0	0	0
AT1G09370	0	0	0	0	0	0	0	12	10	3	0	0	0	4	0	0	0	0	0	0	0	0	0	0	0	1	0	0	0	2	1	0	0	2	0	1	0	1	2	5	0	0	0	0	4	0	6	0	0
AT1G09380	0	0	0	0	9	0	0	0	3	0	1	0	0	0	0	0	0	1	0	0	0	1	0	0	0	0	0	0	1	0	0	0	0	0	0	0	0	0	3	1	0	0	0	0	0	0	0	18	0
AT1G09390	52	4	130	87	12	5	3	174	113	116	3	7	70	95	74	33	31	25	10	3	14	45	17	38	12	13	4	70	48	50	13	48	26	89	31	97	71	44	164	174	4	1	21	127	131	148	246	95	46
AT1G04697	2	0	0	0	0	0	0	1	0	0	0	0	1	0	0	0	0	4	0	0	0	1	0	0	0	0	0	0	1	0	0	0	0	2	0	0	0	0	1	2	0	0	0	0	0	1	0	0	1
AT1G09400	5	0	8	4	0	0	0	1	4	2	1	3	4	4	6	2	4	6	4	1	1	8	3	1	11	8	0	2	1	0	0	2	0	3	2	4	4	0	9	2	0	1	2	8	4	1	4	4	2
AT1G09410	9	1	16	2	1	5	1	17	12	30	9	8	11	16	16	13	12	96	105	15	27	18	20	9	40	26	18	20	13	18	5	33	15	24	9	22	21	32	69	63	11	3	15	36	50	46	66	45	43
AT1G09415	12	2	6	5	6	0	3	15	23	31	15	12	25	23	54	1	31	15	13	10	30	7	11	5	20	35	25	23	7	11	4	46	16	25	6	15	10	18	34	58	0	0	1	19	89	53	111	88	43
AT1G09420	19	9	14	5	21	9	1	75	67	66	23	45	52	85	36	16	43	60	54	8	102	28	62	19	104	106	54	68	22	58	17	41	43	55	21	54	61	41	128	123	7	3	21	79	122	117	178	40	40
AT1G09421	0	0	0	0	0	0	0	0	0	0	0	0	0	0	0	0	0	0	0	0	0	0	0	0	0	0	0	0	0	0	0	0	0	0	0	0	0	0	0	0	0	0	0	0	0	0	0	0	0
AT1G09430	244	67	437	331	3902	3400	4540	581	353	509	239	303	270	399	1032	724	625	241	170	102	168	93	80	271	128	260	71	435	220	479	608	521	713	399	152	324	311	258	781	787	54	47	199	773	2712	3066	4452	5948	4516
AT1G09440	1	3	9	7	38	8	22	7	10	9	56	144	3	9	12	34	14	3536	3991	2558	5	7	13	6	23	21	62	14	8	16	7	15	15	3	2	3	6	97	10	12	0	0	0	35	90	63	91	230	162
AT1G09450	18	12	13	0	35	12	12	56	65	81	18	36	38	103	10	12	14	18	32	9	451	91	200	85	308	221	194	133	47	120	41	137	94	79	53	75	77	148	264	304	69	45	299	207	98	57	92	21	16
AT1G09460	846	424	24	7	208	124	107	18	13	13	519	644	1785	79	314	718	1074	18	19	7	735	389	1094	27	193	104	56	200	92	186	170	163	254	13	22	13	18	408	96	105	53	45	224	159	3339	2113	4442	769	348
AT1G09470	45	30	11	17	48	20	13	139	79	151	44	59	171	214	30	60	95	25	17	17	695	138	252	162	465	390	255	236	93	186	78	271	158	153	91	157	172	242	319	377	85	57	371	448	79	37	82	22	7
AT1G09480	22	4	1	0	3	0	1	2	0	3	1	2	20	2	27	42	21	6	2	3	27	11	13	8	1	1	0	4	1	7	11	5	8	2	6	0	1	12	5	2	0	1	2	23	55	44	110	16	15
AT1G09483	0	0	0	0	0	0	0	0	0	0	0	1	0	0	0	0	1	0	0	0	1	0	0	0	0	0	0	0	0	0	0	0	0	0	0	1	0	1	0	1	0	0	0	0	0	0	0	0	0
AT1G09490	33	12	14	27	26	20	7	23	22	31	29	33	73	38	75	45	65	20	3	1	121	35	33	38	60	71	35	41	9	36	18	38	27	23	38	21	42	55	71	93	25	16	99	114	161	185	157	135	48
AT1G09500	8	0	1	2	2	0	0	0	1	0	0	0	7	0	7	2	4	0	0	0	0	1	1	2	0	0	0	0	1	3	1	1	5	0	1	0	0	0	0	0	1	3	0	1	5	0	4	0	0
AT1G09510	2	1	0	0	2	2	1	0	0	2	4	4	7	2	3	3	9	0	0	0	4	3	0	3	1	2	0	1	0	2	2	1	1	2	0	4	1	1	4	4	0	0	9	1	3	1	0	1	0
AT1G09520	98	48	41	22	182	195	210	168	98	178	203	362	218	243	77	66	105	49	34	37	471	155	350	151	422	360	277	275	62	202	82	259	197	202	154	129	223	291	410	445	111	100	550	419	373	327	432	459	284
AT1G09530	241	87	50	17	296	206	255	21	17	31	519	741	358	45	131	88	98	12	5	4	113	33	103	48	48	48	22	58	24	75	41	58	95	40	39	34	43	46	60	72	55	33	226	135	67	43	92	145	92
AT1G04703	0	0	5	2	0	0	0	2	3	0	0	1	0	0	4	0	1	1	0	0	0	1	0	1	0	0	0	0	0	0	0	2	0	0	0	0	0	2	2	1	0	0	0	0	2	4	7	2	0
AT1G09540	304	288	469	370	151	102	79	398	290	364	60	80	645	230	245	772	709	250	56	54	123	94	236	76	106	75	15	200	92	250	239	327	245	191	75	61	183	779	377	390	14	5	52	487	2158	2837	2929	681	337
AT1G09550	0	1	0	0	3	0	0	2	0	0	0	4	4	1	0	2	5	1	0	0	1	0	1	0	0	0	0	0	0	1	1	0	1	2	0	0	0	5	1	0	2	0	0	0	0	0	0	0	0
AT1G09560	532	194	1333	1326	3252	4128	4582	2709	1689	2247	1149	2245	1150	2156	800	739	873	755	256	233	255	175	290	432	354	424	121	1875	725	1859	3075	3505	4478	1995	187	1093	2224	685	3174	3347	109	71	529	1214	6693	8679	12603	19006	11842
AT1G09570	1786	871	775	575	527	309	325	836	614	852	12535	11210	3338	855	1442	1927	1837	556	244	253	1819	745	1190	584	1740	1537	1135	1357	518	1177	698	1081	1084	875	344	851	744	1071	1600	1610	632	366	3058	1660	6294	5529	10741	4565	3072
AT1G09575	1284	269	80	108	107	70	56	114	100	59	380	384	1469	62	260	178	295	55	39	55	151	133	101	74	63	91	30	90	65	103	78	103	70	103	22	56	59	84	163	159	13	2	63	206	1243	1710	2256	1437	823
AT1G09580	77	14	132	52	43	17	9	242	142	120	75	118	172	214	35	34	27	103	37	70	164	56	121	108	164	181	117	155	44	174	76	153	116	124	55	122	132	130	375	406	25	27	93	264	741	691	897	71	35
AT1G09590	703	182	245	147	254	136	161	3347	2176	2640	761	1248	776	3348	628	261	454	207	96	94	2904	1324	2134	1124	3493	2749	3678	3261	1373	2675	1083	3445	2204	2982	817	3161	2866	2686	3778	3671	541	274	1635	2214	5042	4540	5993	991	512
AT1G09600	34	28	23	17	37	22	14	171	119	120	137	165	137	161	32	56	39	29	19	15	217	43	110	82	190	137	117	138	51	108	53	164	118	128	50	114	129	111	360	345	47	41	235	207	204	189	298	25	6
AT1G09610	3	0	0	0	0	0	0	0	1	3	7	4	0	0	1	0	3	1	0	7	0	0	0	0	0	0	0	1	0	0	0	4	0	1	0	3	0	3	1	0	0	0	1	0	0	0	0	0	2
AT1G04707	0	0	0	0	0	0	0	0	0	0	0	0	0	0	0	0	0	0	0	0	0	0	0	0	0	0	0	0	0	0	0	0	0	0	0	0	0	0	0	0	0	0	0	0	0	0	0	0	0
AT1G09620	1006	367	439	294	1182	683	820	2969	2137	2694	2106	2449	2344	3302	1197	1084	1002	568	457	173	6703	1608	3176	2036	6310	5230	3715	3532	1293	3073	1348	3212	2364	2843	1585	3296	2611	3210	6684	7036	1056	611	3894	5651	5876	5038	7838	2572	2023
AT1G09625	0	0	0	0	0	0	0	0	0	0	0	0	0	0	0	0	0	0	0	0	0	0	0	0	0	0	0	0	0	0	0	0	1	0	0	0	0	0	0	0	0	0	0	0	0	0	0	0	0
AT1G09630	127	61	226	137	72	32	42	525	349	266	319	493	305	354	65	85	85	166	89	114	560	155	264	228	333	371	235	263	112	214	189	264	192	354	110	293	300	217	591	649	102	67	255	554	1486	1503	2138	475	378
AT1G09640	2595	976	1143	676	1842	956	909	6647	4680	5551	4041	6168	5901	7754	2622	2563	2783	2041	803	914	7345	2386	6317	3534	12757	9761	7150	8214	2998	7118	2585	7245	5441	5972	3325	5517	5901	6810	12082	12584	1408	893	5526	9885	16434	14783	21108	6153	3964
AT1G09645	272	92	109	80	255	242	235	179	112	120	259	389	367	125	91	75	126	580	397	498	241	95	107	73	189	214	67	149	43	163	71	133	84	134	44	95	110	147	275	277	54	50	171	247	685	968	1022	1197	886
AT1G09650	2	4	0	8	3	0	1	7	5	8	5	14	24	17	3	2	4	14	4	2	34	1	16	3	24	13	15	3	3	0	2	6	5	3	2	4	1	11	25	26	4	1	8	8	7	8	15	5	2
AT1G04713	0	0	0	0	0	0	0	0	0	0	0	0	0	0	0	0	0	0	0	0	0	0	0	0	0	0	0	0	0	0	0	0	0	0	0	0	0	0	0	0	0	0	0	0	0	0	0	0	0
AT1G09660	116	39	102	67	134	65	53	461	342	487	267	441	419	452	195	132	150	41	38	9	583	185	320	397	582	519	452	445	182	427	208	534	371	397	306	457	346	346	935	993	117	90	584	1201	1005	996	1492	405	231
AT1G04717	0	0	0	0	0	0	0	0	0	0	0	0	0	0	0	0	0	0	0	0	0	0	0	0	0	0	0	0	0	0	0	0	0	0	0	0	0	0	0	0	0	0	0	0	0	0	0	0	0
AT1G09665	0	1	0	0	0	0	0	1	0	3	2	2	12	5	0	0	0	3	0	0	4	1	1	1	0	2	0	1	3	0	0	0	0	1	0	0	0	2	1	4	0	1	6	0	3	1	0	0	0
AT1G09680	12	6	3	3	17	5	5	46	46	47	38	46	38	93	8	15	30	3	1	0	79	25	60	23	94	73	75	69	44	57	29	81	68	59	19	75	74	61	141	131	16	14	72	63	90	43	77	35	43
AT1G09690	1798	444	588	367	522	254	230	7996	4794	6322	2203	3545	1822	8075	1554	570	1103	411	300	179	7883	3196	4951	3405	7817	6668	7865	7190	2872	5521	2695	6804	4809	6791	2656	7763	7351	6682	8222	8406	1799	1125	4974	5623	12769	11985	17174	2213	1378
AT1G09700	126	46	31	13	66	37	36	252	210	279	204	301	171	350	127	126	96	27	19	7	362	121	292	176	418	313	360	371	158	406	140	386	416	266	128	236	289	339	478	493	93	57	373	378	411	345	541	208	165
AT1G09710	80	35	6	8	56	27	25	24	18	49	100	138	151	58	82	79	97	19	19	7	146	58	80	39	96	115	77	61	25	48	44	48	36	33	41	28	22	88	75	90	49	28	184	138	67	65	80	73	36
AT1G09720	7	6	4	1	10	11	5	6	13	17	4	28	26	11	10	30	20	9	8	4	0	3	12	9	4	5	1	10	0	5	2	9	16	13	0	4	13	28	22	16	8	1	9	8	3	2	2	2	0
AT1G09730	455	180	337	283	1146	763	1027	588	446	577	944	1189	910	536	476	519	500	417	241	257	829	273	431	340	633	654	293	507	186	418	422	609	455	483	224	442	447	494	1244	1335	267	140	841	873	2005	2280	3153	2533	1984
AT1G09740	134	59	152	166	266	282	297	226	176	240	209	312	202	126	213	94	136	36	18	28	58	32	43	50	37	42	21	193	88	159	87	140	73	170	57	112	156	137	203	251	26	25	120	189	897	1274	1438	6955	4223
AT1G09750	44	12	831	914	33	19	24	36	35	41	87	91	108	35	33	96	60	23	3	12	38	18	32	169	14	44	23	115	22	84	68	59	71	73	85	32	39	52	41	37	20	5	113	572	863	1214	1983	73	31
AT1G09760	294	115	108	76	268	157	160	713	512	803	552	717	756	829	310	307	313	150	98	50	1734	493	1008	525	1830	1171	984	1102	425	903	423	1093	973	659	456	755	649	927	1361	1397	400	194	1602	1402	1349	1348	2143	737	512
AT1G09770	833	380	891	514	2181	1788	2019	2905	1756	3020	3217	3431	2697	3260	1524	1787	1442	1073	542	311	4990	1203	2640	1622	5289	4315	2652	3619	1396	3078	1446	3835	3586	2890	1234	3003	2381	2598	5384	5763	1056	524	3997	5227	8395	7147	13844	5575	3974
AT1G09780	3255	1057	2281	1747	2916	1371	1667	7219	5038	3634	2282	2595	6241	4689	3032	3657	2743	1863	1255	1488	4718	1595	2393	2439	5289	5076	2525	4453	1468	3717	1999	3821	2267	5159	1970	4697	3760	2935	10210	10704	470	327	2364	8482	21394	18780	22548	7655	6824
AT1G09790	3	3	1	0	6	4	0	2	4	8	3	0	28	0	0	2	5	4	0	0	0	0	1	1	1	0	1	1	4	6	4	11	1	5	2	2	0	1	1	1	0	0	0	1	0	2	1	0	2
AT1G09794	107	29	29	32	123	103	147	67	43	52	72	99	73	48	51	38	45	34	2	18	27	23	23	18	22	27	12	73	35	49	38	56	45	67	5	43	40	27	80	69	5	5	12	48	315	420	527	606	408
AT1G09795	93	30	17	54	394	301	287	144	90	130	113	146	361	99	85	92	96	34	16	28	248	69	152	81	217	183	108	130	42	125	91	166	132	125	47	87	91	153	174	190	25	25	152	247	246	222	329	101	52
AT1G04723	2	1	1	3	30	17	18	3	7	4	2	9	17	2	0	13	14	0	0	2	2	3	3	0	0	5	0	2	0	6	6	3	2	1	0	1	2	4	2	3	0	1	1	0	8	4	3	1	1
AT1G09800	144	42	29	36	136	58	42	132	152	142	106	141	355	164	114	56	82	25	32	24	331	68	146	146	317	340	159	223	66	178	101	204	143	206	104	158	122	168	358	366	52	50	259	328	150	106	183	39	42
AT1G04733	0	0	0	0	0	0	0	0	0	0	0	0	0	0	0	0	0	0	0	0	0	0	0	0	0	0	0	0	0	0	0	0	0	0	0	0	0	0	0	0	0	0	0	0	0	0	0	0	0
AT1G09810	17	7	11	13	113	73	134	40	27	55	117	166	74	84	55	48	74	11	9	1	227	41	131	69	224	121	111	100	37	67	55	93	91	49	57	58	49	104	165	191	49	31	229	166	97	134	152	189	116
AT1G09812	30	20	0	1	5	8	4	0	0	3	4	0	60	0	49	116	129	0	8	1	81	35	58	0	0	1	0	9	6	12	139	74	148	1	0	0	0	1	1	0	2	0	4	12	88	107	114	9	15
AT1G09815	141	36	27	19	143	188	219	217	135	170	191	338	212	272	185	207	197	167	94	227	572	219	333	99	473	351	369	328	123	234	173	312	290	257	97	278	217	353	314	290	89	73	321	325	685	524	698	489	305
AT1G09820	47	56	34	18	41	29	32	115	68	99	134	129	264	117	76	246	156	36	32	3	179	42	84	77	171	132	84	100	41	94	56	134	99	97	41	88	74	140	282	294	45	31	200	327	251	266	412	84	55
AT1G09830	290	101	36	35	150	80	90	327	300	302	240	360	487	421	334	400	393	60	34	15	683	229	442	279	623	513	519	448	188	476	150	547	432	363	207	408	420	501	685	692	124	87	589	804	585	507	623	502	428
AT1G09840	1610	441	535	419	428	270	268	574	387	457	684	896	2506	507	1675	2003	1684	174	132	67	1088	383	535	386	734	646	308	622	284	616	524	589	592	388	309	370	398	673	1092	1141	249	145	1035	1590	2272	2780	2953	3658	2741
AT1G09850	122	45	212	179	90	41	21	570	515	263	222	243	171	293	139	73	115	57	31	39	77	48	71	111	163	128	53	334	112	259	86	274	161	359	73	310	223	115	547	556	7	9	69	330	1707	1826	2626	1385	943
AT1G04737	0	1	1	1	0	0	0	1	0	0	0	2	1	1	3	0	0	2	0	0	0	0	0	0	0	1	0	0	0	0	0	0	0	0	0	0	0	1	1	4	0	0	0	0	5	6	4	1	2
AT1G09860	1	0	0	0	0	0	0	0	1	2	11	12	0	3	1	1	0	0	0	0	0	0	0	0	0	0	0	3	1	4	0	2	2	0	0	3	4	3	1	1	0	0	0	1	0	0	0	0	0
AT1G04743	0	0	0	0	0	0	0	0	0	0	0	0	0	0	0	0	0	0	0	0	0	0	0	0	0	0	0	0	0	0	0	0	0	0	0	0	0	0	0	0	0	0	0	0	0	0	0	0	0
AT1G09870	575	200	296	181	432	472	421	907	733	670	774	1082	1257	752	540	491	594	500	210	262	1503	554	925	439	1162	973	552	889	365	802	431	874	656	742	293	830	637	631	1531	1612	212	161	1023	1305	2255	2266	3295	1409	1068
AT1G09880	650	514	2	0	10	18	3	5	6	12	14	8	1527	8	2	10	6	110	80	41	2431	728	1112	5	6	2	1	6	11	10	2	15	7	9	1	2	1	9	20	21	1	1	9	9	11	14	8	16	8
AT1G04747	0	0	0	0	0	0	0	0	0	0	0	0	0	0	0	0	1	0	3	0	0	0	0	0	0	0	0	0	0	0	0	0	0	0	0	0	0	0	0	0	0	0	0	0	0	0	0	0	0
AT1G09890	14	8	4	0	16	8	1	4	3	8	17	57	20	2	1	6	8	2005	2016	930	11	2	9	3	13	4	22	4	0	9	3	8	6	7	1	4	0	44	3	10	0	0	4	5	9	34	27	41	65
AT1G09900	69	25	23	22	61	29	31	167	101	167	112	152	157	219	56	61	97	90	68	21	454	105	234	155	524	354	254	242	100	198	63	259	238	160	107	171	172	275	437	494	78	33	363	368	230	138	206	65	56
AT1G09910	211	80	67	56	153	120	168	146	136	170	550	516	394	165	296	298	272	157	96	70	128	59	101	77	177	185	90	152	94	149	108	213	234	148	63	136	138	218	343	366	78	52	306	221	278	319	656	343	320
AT1G09920	386	113	242	182	844	696	758	352	292	282	388	536	470	218	336	327	365	410	274	440	285	121	156	109	161	189	90	270	99	210	249	323	303	252	70	197	213	265	413	452	55	54	206	331	1995	2413	2851	5282	3867
AT1G09930	507	26	0	2	142	105	118	2	24	3	10	4	298	8	203	33	110	3	6	19	51	41	9	11	4	28	0	15	17	25	41	48	89	28	7	15	10	69	25	24	1	0	4	18	8	14	9	96	92
AT1G09932	1491	63	2	20	822	1059	1078	16	42	7	19	4	1025	24	803	130	356	33	41	29	142	123	44	23	14	46	3	89	89	123	353	242	374	46	20	18	27	113	60	73	1	8	22	76	186	792	187	3851	2665
AT1G09935	1	0	0	0	1	0	4	1	1	0	0	0	0	0	1	0	0	0	0	1	0	0	0	0	0	0	0	0	0	0	0	0	2	0	1	1	0	1	0	0	0	0	0	0	0	0	0	0	1
AT1G09940	586	84	248	355	2801	3935	4916	434	323	320	1637	1564	582	193	791	344	305	965	906	1364	239	218	103	161	180	345	97	525	233	627	1002	759	835	430	139	230	176	446	405	444	51	35	238	628	1783	2758	2704	5286	3979
AT1G09950	664	108	50	108	140	59	153	124	105	45	305	276	309	28	509	412	206	123	74	147	154	263	100	60	13	34	5	87	58	136	98	63	95	68	43	28	34	205	28	32	5	8	61	191	324	437	328	1060	737
AT1G09960	1017	288	7	19	274	166	256	21	21	28	190	266	1525	38	913	858	927	80	50	35	538	298	308	63	192	227	73	100	58	108	92	46	37	22	65	24	30	167	113	96	43	51	186	341	468	392	603	503	334
AT1G04753	0	3	0	0	1	0	5	0	0	0	0	1	6	0	2	2	8	0	1	0	0	1	1	0	1	0	0	0	1	1	0	2	0	0	0	0	0	0	0	5	0	0	0	2	0	0	1	0	1
AT1G09970	2496	909	2144	2456	8945	9530	11069	870	527	1788	990	1337	2762	187	7393	9820	9213	1114	1022	701	504	687	794	659	324	520	109	1049	547	1201	2483	1658	2634	315	443	206	397	1455	337	286	83	48	427	2539	9675	12127	11938	30589	24119
AT1G09980	276	71	449	319	1208	1008	1184	561	425	381	524	682	549	504	479	367	488	746	480	302	608	154	362	500	1285	1009	617	567	218	457	526	568	696	416	349	362	293	761	1261	1372	507	353	2000	1467	2026	1967	2443	2055	1466
AT1G09995	29	14	32	14	107	79	93	70	65	52	49	78	132	63	47	19	25	34	17	5	81	22	22	89	79	84	11	104	22	71	34	79	64	41	55	28	57	47	188	194	30	14	117	190	216	229	377	259	122
AT1G10000	4	0	0	5	9	1	8	13	8	16	10	2	14	5	9	1	4	1	1	0	5	5	3	3	4	11	9	4	2	5	4	9	13	10	2	6	15	3	14	9	2	0	9	7	22	11	22	5	21
AT1G10010	0	1	0	0	2	0	0	0	0	0	2	4	0	0	0	0	1	1	0	1	0	0	2	0	0	1	0	1	0	1	0	0	2	0	1	0	0	1	1	0	1	0	1	3	0	0	1	0	0
AT1G10020	177	79	74	57	73	27	20	166	144	161	564	832	269	195	190	408	315	153	76	68	135	124	155	45	61	37	49	213	75	174	193	389	337	224	23	169	247	212	258	242	25	16	156	207	1302	1752	2788	850	616
AT1G10030	354	91	257	195	105	40	29	604	427	430	79	103	438	464	210	198	206	91	49	51	311	145	194	284	299	248	181	457	222	450	276	691	494	478	149	460	368	242	677	719	76	32	227	623	2352	2544	3870	869	596
AT1G10040	80	20	173	99	542	435	568	362	269	223	960	1733	299	307	142	47	106	175	135	56	523	124	179	119	178	180	52	288	101	293	134	330	127	320	62	215	221	147	745	784	47	32	307	480	191	270	313	315	286
AT1G10050	223	74	356	335	1880	2142	2417	820	597	668	1178	1398	283	519	385	222	244	352	246	288	378	118	155	218	183	239	131	678	262	534	484	767	422	733	159	551	498	421	1204	1213	100	66	394	716	1711	2229	2365	3176	2568
AT1G10060	0	4	2	3	5	1	4	1	1	10	7	6	14	2	1	5	10	2	4	0	0	0	3	1	1	1	0	0	0	0	0	2	4	5	0	2	1	8	7	5	0	0	0	0	0	1	0	0	3
AT1G10070	24	11	36	25	108	94	95	11	15	41	22	22	46	31	30	24	81	37	10	15	6	5	28	12	53	72	10	27	17	17	30	42	113	13	9	9	11	23	80	83	5	1	3	41	17	31	319	127	30
AT1G10090	308	123	265	275	2774	2152	2618	214	179	217	252	264	499	108	437	310	326	231	172	159	148	86	79	78	84	148	27	234	135	178	475	370	523	168	69	91	106	232	233	284	32	28	117	347	1829	2273	2064	6077	4494
AT1G10095	28	18	31	24	86	61	59	21	21	32	37	67	79	24	27	30	47	63	23	27	23	21	72	16	59	66	22	19	13	24	16	35	56	26	13	24	19	46	66	59	22	7	50	77	52	46	73	134	81
AT1G10100	1	6	3	4	0	0	0	1	3	6	0	0	3	3	0	5	7	26	6	3	2	1	8	1	2	8	4	1	0	2	0	9	5	3	2	3	5	8	8	2	0	0	1	3	0	0	0	0	0
AT1G04763	6	4	6	6	1	0	0	3	3	1	0	1	3	2	3	10	4	15	4	9	2	5	14	5	4	2	2	1	0	1	5	8	8	1	0	5	2	10	7	6	0	0	0	4	0	0	0	0	0
AT1G10110	9	8	4	1	0	1	0	4	2	4	2	1	15	1	2	4	14	5	2	10	3	2	15	0	4	0	5	9	1	4	2	11	7	1	0	1	4	8	2	5	1	0	3	5	2	2	2	0	0
AT1G04767	0	0	0	0	0	0	0	0	0	0	0	0	0	0	0	0	0	0	0	0	0	0	0	0	0	0	0	0	0	0	0	0	0	0	0	0	0	0	0	0	0	0	0	0	0	0	0	0	0
AT1G10120	773	336	1206	1265	394	229	159	1010	740	884	156	157	2680	821	380	680	536	2666	1062	700	2528	877	1959	610	3614	2507	1333	1028	395	831	1201	1339	1681	761	323	615	624	1890	1662	1769	126	85	597	1960	4527	3840	5896	506	341
AT1G04773	0	0	0	0	0	0	0	0	0	0	0	0	0	0	0	0	0	0	0	0	0	0	0	0	0	0	0	0	0	0	0	0	0	0	0	0	0	0	0	0	0	0	0	0	0	0	0	0	0
AT1G10130	587	280	743	479	633	250	262	1352	1099	1031	1681	2045	2244	1206	566	623	732	1358	722	644	1730	559	1014	641	1627	1610	798	1029	351	947	581	1048	737	1143	407	968	984	1082	3218	3501	283	216	1159	2002	3502	3192	4241	1328	950
AT1G10140	2179	498	478	413	371	334	476	332	233	193	43	93	2345	99	1273	786	1099	290	161	265	354	460	237	218	46	62	21	374	202	349	373	275	383	131	174	63	141	504	173	180	50	39	129	884	274	343	641	969	686
AT1G10150	0	0	0	0	0	0	0	0	0	0	0	0	0	0	0	0	0	0	0	0	0	0	0	0	0	0	0	0	0	0	0	0	0	0	0	0	0	0	0	0	0	0	0	0	0	0	0	0	0
AT1G10155	76	16	13	28	81	48	32	34	20	97	23	31	125	12	19	41	36	47	22	39	6	7	16	12	6	11	2	11	11	20	9	17	11	11	2	8	7	71	27	21	2	0	4	54	4	6	6	1	5
AT1G10170	1207	595	643	1578	10812	10168	12142	1884	1100	2092	3808	2278	1171	684	1508	2839	987	1129	543	2682	1037	830	1000	595	724	1077	503	2068	701	1789	1606	1752	2054	1219	422	846	808	2780	1068	1159	203	91	751	1524	5602	5380	7726	8431	5251
AT1G10180	251	152	150	109	178	89	86	478	285	375	775	861	736	562	354	362	330	149	67	19	1373	375	726	306	1031	779	548	550	243	449	257	510	499	386	231	469	403	549	1038	1186	256	145	945	954	1257	1013	1576	573	459
AT1G10190	3	1	0	2	0	2	2	0	0	1	0	0	4	2	1	3	4	3	1	2	1	1	1	1	0	1	0	0	0	0	1	4	3	0	0	0	2	5	0	2	0	0	0	0	0	0	0	2	0
AT1G10200	556	183	232	178	232	202	165	177	143	196	61	65	786	118	327	607	431	1177	538	813	378	233	309	130	316	320	174	279	147	288	537	425	638	126	118	76	125	341	260	267	119	54	338	547	2270	3630	4670	1735	978
AT1G10210	37	19	48	36	68	37	23	67	43	72	124	134	95	52	41	57	65	113	59	50	75	19	27	36	82	106	24	29	5	46	77	68	96	57	31	25	49	72	136	165	20	9	79	102	302	346	530	383	220
AT1G10220	8	7	4	17	86	33	52	13	15	17	54	134	3	14	6	14	26	13	13	20	3	3	2	2	3	1	0	28	16	21	25	35	42	10	6	12	24	17	34	24	1	1	6	10	38	79	78	273	219
AT1G10225	0	0	0	5	0	0	1	0	0	6	1	1	2	0	3	1	1	0	4	0	0	0	0	0	0	0	0	0	0	1	0	0	0	0	0	0	0	0	0	0	1	0	0	1	0	0	0	0	0
AT1G10230	55	14	6	12	49	72	44	52	31	38	70	124	103	77	68	26	75	44	9	16	284	81	182	45	254	209	189	93	32	68	78	134	67	50	36	45	50	121	79	90	42	35	201	163	111	82	102	52	35
AT1G10240	88	31	35	23	104	116	121	106	96	110	203	298	282	142	116	99	106	74	38	24	375	112	197	105	335	230	137	134	40	137	98	129	107	100	84	103	110	201	249	265	120	65	399	308	205	210	344	253	139
AT1G10250	0	0	0	1	1	1	1	0	1	0	0	0	0	1	1	0	0	0	0	1	0	0	1	0	0	0	1	0	1	0	0	2	1	1	0	0	0	0	1	3	0	0	0	0	0	0	0	0	0
AT1G04783	0	1	0	1	0	1	1	0	2	0	2	1	0	2	0	2	3	0	0	0	0	0	0	0	0	0	0	0	0	0	0	1	0	1	0	0	1	1	1	2	0	0	0	2	0	0	1	2	0
AT1G10270	97	31	19	34	153	95	103	401	270	278	214	273	192	434	116	124	138	61	17	24	761	248	451	192	799	479	528	535	191	519	167	546	340	411	141	404	343	473	710	689	73	49	533	602	442	363	254	385	322
AT1G10280	141	59	86	52	511	256	377	213	158	162	147	186	489	172	178	230	351	137	63	49	216	102	165	71	137	169	89	191	79	169	109	229	144	217	31	177	203	147	380	399	60	37	166	265	572	493	524	358	217
AT1G10290	750	285	844	552	1277	844	977	1893	1308	1290	1385	1727	1990	1551	826	998	906	1502	887	850	2463	875	1347	707	2336	2199	1252	1533	539	1285	919	1596	1220	1624	492	1615	1160	1347	2958	3087	306	138	1323	2446	6289	5285	7656	2338	1811
AT1G10300	79	21	42	37	91	74	68	272	221	277	178	225	177	299	63	50	85	171	86	57	466	97	215	182	564	431	246	224	84	200	83	379	201	266	121	212	248	309	662	725	26	16	151	475	171	128	193	14	7
AT1G10310	93	43	23	14	51	45	66	115	83	140	122	172	204	158	107	109	127	77	38	16	327	97	203	90	255	177	187	180	71	151	85	154	125	144	82	145	149	188	293	306	48	41	216	247	269	217	412	263	184
AT1G10320	187	89	53	49	318	234	262	191	159	291	382	446	429	251	282	360	315	133	64	45	396	97	238	112	348	224	174	348	125	256	137	517	336	261	63	186	175	253	416	416	111	62	490	396	459	473	792	618	452
AT1G10330	33	30	15	22	34	17	23	50	34	60	37	41	60	32	35	103	68	55	31	19	98	14	54	38	72	64	28	48	14	48	24	71	71	44	15	34	44	74	102	112	21	9	75	75	52	51	92	49	61
AT1G10340	14	12	13	5	20	13	12	19	15	33	14	19	24	11	26	75	33	38	27	18	12	5	13	2	0	0	9	13	1	2	10	34	19	13	2	10	8	29	38	29	0	0	16	8	18	82	34	1494	994
AT1G10350	564	201	152	98	382	276	328	294	229	226	302	409	691	171	440	577	401	295	232	192	437	211	322	73	215	234	108	294	107	256	285	339	319	265	49	181	168	242	327	337	34	18	211	316	1658	1919	2351	2487	2045
AT1G10360	138	92	20	21	261	199	173	3	4	2	6	6	211	1	82	105	62	187	133	110	153	48	70	9	3	27	8	56	43	61	166	86	198	4	4	2	1	28	3	4	3	1	6	85	121	143	86	151	104
AT1G10370	199	51	75	198	2831	5327	6058	31	76	10	19	132	147	8	1594	1103	939	171	100	151	87	56	25	101	15	246	9	322	146	383	395	101	173	12	63	12	1	202	16	9	10	5	41	477	1914	913	467	1151	842
AT1G10380	4434	1607	7	7	25	139	7	6	6	2	6	14	6953	1	407	477	498	5	14	0	250	271	231	19	3	2	1	66	36	74	14	3	2	0	21	1	0	18	1	3	2	4	9	227	83	141	154	556	427
AT1G10385	84	73	0	1	9	9	0	4	6	3	6	10	310	6	3	30	11	11	4	5	7	11	6	0	1	6	1	14	6	7	5	22	12	33	4	7	7	3	11	21	0	1	4	4	64	116	103	41	19
AT1G04787	0	0	0	0	2	0	0	0	0	0	0	0	16	0	0	0	1	2	0	0	0	0	1	0	0	1	0	0	0	0	0	0	0	0	0	0	0	0	0	0	1	0	0	1	0	0	0	0	0
AT1G10390	865	500	448	382	2129	1923	1937	1241	805	1076	1555	1863	2622	1235	1320	1518	1337	1423	912	667	2880	1140	2427	641	2297	1699	1525	1592	495	1351	854	1364	1233	1108	571	905	978	1611	2100	2159	567	326	2508	2458	2965	2619	4009	3748	2723
AT1G10395	1	0	0	0	2	0	0	0	0	0	0	0	0	0	0	0	0	0	0	0	0	0	1	0	0	0	0	0	0	0	0	0	0	0	0	0	0	0	0	0	0	0	0	0	1	1	0	0	0
AT1G10400	22	10	94	45	56	14	33	186	164	106	284	362	29	136	63	66	75	74	49	44	6	12	20	29	18	25	6	77	48	74	29	169	119	153	7	136	153	53	208	180	5	6	31	72	476	550	790	19	13
AT1G10410	214	89	386	319	1612	1201	1462	610	415	495	1622	1700	437	456	1085	895	1046	1389	654	565	529	156	376	190	554	495	197	491	191	562	395	533	655	515	125	424	412	488	1001	1057	218	138	898	677	3239	3805	4704	10066	7194
AT1G04793	0	0	0	0	0	0	0	0	0	0	0	0	0	0	0	0	0	0	1	0	0	0	0	0	0	0	0	0	0	0	0	0	0	1	0	0	0	0	0	2	0	0	0	2	0	0	0	1	0
AT1G10417	8	3	15	4	60	58	34	41	21	33	38	36	17	32	43	30	39	13	21	1	28	19	18	41	23	39	19	49	12	27	14	39	22	45	12	25	24	38	100	86	13	11	65	84	80	86	83	111	67
AT1G10430	220	76	195	162	254	147	194	311	221	228	309	368	459	294	212	304	270	274	130	193	544	186	309	173	452	488	262	244	110	204	215	294	292	336	122	207	260	304	578	647	112	45	306	559	1733	1521	2278	940	698
AT1G10440	0	0	0	2	0	0	0	0	0	0	0	0	0	0	0	0	0	0	0	0	0	0	0	0	0	0	0	0	0	0	0	0	0	0	0	0	0	0	0	0	0	0	0	0	0	0	0	0	0
AT1G10450	162	77	98	37	297	280	283	440	362	424	864	1111	527	625	277	178	282	212	151	78	1246	252	598	374	1053	959	573	657	226	590	206	565	603	431	322	414	460	596	1323	1436	371	256	1225	997	1111	762	1222	629	423
AT1G10455	0	2	1	0	5	0	2	1	2	0	1	1	2	2	2	0	2	29	10	15	2	1	2	0	2	0	2	1	1	1	0	1	5	2	0	0	0	5	2	1	0	0	2	0	8	5	4	7	13
AT1G10460	77	24	18	7	16	8	1	46	37	18	43	84	184	32	17	9	5	579	291	262	265	87	188	6	53	33	34	52	14	33	6	35	24	23	8	48	63	49	58	66	8	19	71	23	37	22	49	87	64
AT1G10470	684	166	694	441	220	144	156	917	778	493	884	1830	1564	768	349	326	346	1139	590	1014	859	435	555	284	366	375	159	578	216	580	353	567	473	563	183	659	755	490	1434	1488	157	126	593	757	1235	1242	1440	3612	3187
AT1G10480	116	62	2	2	5	4	4	49	46	62	60	118	204	41	102	23	160	140	92	235	9	10	4	6	25	39	18	64	37	82	5	58	5	67	18	58	98	125	114	96	0	0	9	42	29	29	24	160	144
AT1G10490	125	23	31	18	134	90	62	443	387	475	249	366	261	677	173	53	152	191	98	122	1373	301	617	432	1253	1060	873	663	281	670	232	663	503	547	339	600	461	754	1556	1588	264	136	1019	1046	571	427	557	304	152
AT1G10500	51	23	72	49	123	106	140	80	72	55	111	198	140	93	59	54	74	241	134	109	128	50	90	46	149	106	39	119	51	119	68	90	78	63	43	52	73	73	165	149	16	24	134	199	249	286	397	472	288
AT1G10510	129	48	26	23	154	106	121	132	100	123	153	222	246	147	182	126	171	130	68	93	374	86	146	132	318	301	166	158	77	155	91	180	123	125	110	105	135	175	390	406	64	44	315	358	387	328	496	366	241
AT1G10520	17	17	8	9	26	20	16	33	15	51	80	117	50	61	23	43	38	50	36	24	138	31	66	40	92	90	57	42	26	50	15	42	55	34	22	41	41	84	114	123	49	28	206	71	65	18	39	36	25
AT1G10522	143	37	54	46	39	25	32	120	70	63	378	479	79	123	83	52	70	130	73	431	173	100	90	65	120	123	64	117	47	111	80	127	110	151	64	125	145	132	204	218	45	25	178	160	78	94	131	77	66
AT1G04797	4	1	1	0	1	2	0	1	1	1	41	54	6	1	2	4	2	3	0	0	0	0	0	0	1	1	0	2	0	5	0	3	0	0	0	4	5	1	8	9	0	2	5	5	0	2	2	0	0
AT1G10530	30	2	7	2	14	8	4	28	21	43	762	1413	53	85	44	13	24	37	20	18	27	12	12	9	24	14	10	85	53	65	2	77	16	86	3	98	142	21	158	179	32	19	118	27	4	5	7	19	8
AT1G04803	0	0	0	0	0	0	0	0	0	0	0	3	0	0	0	0	0	0	0	0	0	0	0	0	0	0	0	0	0	0	0	0	0	0	0	0	0	0	1	0	0	0	0	0	0	0	0	0	0
AT1G10540	24	6	0	2	13	0	0	1	3	0	63	123	37	1	2	1	7	10	1	1	47	20	22	0	2	1	0	1	0	0	1	1	1	1	4	2	1	1	4	3	0	2	1	6	2	0	9	0	1
AT1G10550	5	4	37	48	4	1	3	109	99	157	3	7	4	30	4	0	5	7	2	3	5	2	0	5	0	4	3	27	12	25	13	38	33	17	3	32	158	156	57	59	0	0	2	12	294	290	153	52	55
AT1G10560	64	27	116	82	93	56	34	594	537	531	611	1025	166	330	96	28	97	60	33	14	74	35	55	90	10	24	13	368	142	300	78	431	121	531	50	419	373	100	700	758	104	59	438	306	1218	1393	1547	319	206
AT1G10570	224	88	49	45	174	148	155	166	126	129	348	386	306	163	276	236	227	55	45	36	249	106	161	89	169	174	117	174	74	156	107	171	151	154	73	115	108	162	329	354	66	63	266	257	549	524	692	571	463
AT1G10580	488	202	233	167	1099	905	1226	1185	786	802	1100	1409	896	1225	592	600	550	313	194	157	1973	560	1090	459	1749	1476	1114	1211	546	1057	544	1439	1043	1049	386	1158	979	1099	1923	1852	257	135	1055	1457	2813	2016	3051	1366	1086
AT1G10585	0	0	0	0	0	0	0	0	0	2	0	0	0	0	0	0	0	0	0	0	0	0	0	0	0	0	0	0	0	0	0	0	0	0	0	0	0	0	0	0	0	0	0	0	0	0	0	0	0
AT1G10586	1	0	0	0	0	0	0	0	0	0	0	0	0	0	0	0	0	0	0	0	0	0	0	0	0	0	0	0	0	0	0	0	0	0	0	0	0	0	1	0	0	0	0	0	0	0	0	0	0
AT1G10588	1	2	1	0	1	0	1	3	1	5	1	5	1	2	1	1	1	0	3	0	2	0	1	1	1	4	0	4	0	2	0	4	2	2	0	2	1	4	7	9	0	1	0	5	0	3	1	0	0
AT1G10590	970	243	537	498	774	709	800	2255	1679	1519	1272	1739	1211	1902	800	530	684	747	432	821	1855	734	988	1033	1710	1753	1220	1692	773	1513	922	1719	1284	1706	679	1631	1511	1365	2943	2954	362	219	1189	2356	4677	4540	6624	2396	1718
AT1G10600	16	13	10	7	14	12	11	17	25	32	70	89	68	31	33	21	23	13	3	0	65	25	43	28	56	66	32	29	19	38	13	38	25	21	34	16	31	34	83	94	33	13	92	67	55	57	81	84	36
AT1G10610	37	15	10	6	47	26	26	23	52	37	164	148	83	54	84	47	68	29	14	3	104	25	65	23	65	70	15	62	20	56	8	37	45	40	19	31	36	54	99	110	33	7	115	114	78	91	174	68	68
AT1G10620	2	7	5	1	9	4	4	9	15	10	9	32	23	6	8	4	9	47	32	5	1	0	8	5	4	8	1	1	3	3	4	12	15	12	2	5	8	11	16	16	1	1	6	11	0	4	0	0	0
AT1G10630	941	395	1005	711	672	428	358	1936	1464	1122	920	1526	2342	1490	680	701	692	2017	939	1374	1902	730	1023	735	1669	1749	836	1082	438	995	902	1173	894	1450	488	1150	1268	1097	2781	2912	219	167	936	2162	5051	5259	7410	1680	1133
AT1G04807	0	0	0	0	0	0	0	0	0	0	0	0	0	0	0	0	0	0	0	0	0	0	0	0	0	0	0	0	0	0	0	0	0	0	0	0	0	0	0	0	0	0	0	0	0	0	0	0	0
AT1G10640	2	0	262	165	5	5	2	13	7	0	0	1	8	1	0	0	1	0	0	0	3	0	1	79	0	3	0	14	5	13	19	8	4	4	32	3	2	1	8	3	4	0	21	268	185	141	77	4	0
AT1G10650	140	43	106	88	1000	1546	1689	319	218	249	789	1056	338	134	265	70	171	309	220	208	420	124	195	43	165	165	55	206	91	220	214	285	278	205	43	147	171	201	352	345	35	27	186	151	1016	1405	967	3782	2650
AT1G04813	0	0	0	0	0	0	0	0	0	0	0	0	0	0	0	0	0	0	0	0	0	0	0	0	0	0	0	0	0	0	0	0	0	0	0	0	0	0	0	0	0	0	0	0	0	0	0	1	0
AT1G10657	0	0	0	0	0	0	0	0	3	0	0	1	1	1	0	0	1	0	0	0	87	14	39	0	0	0	0	2	0	0	0	0	0	0	0	0	0	0	0	1	0	0	0	0	0	0	0	0	1
AT1G10660	53	30	73	40	176	205	251	113	62	121	322	352	241	122	170	104	106	193	139	119	176	57	73	108	208	251	107	128	61	107	95	86	94	108	103	87	105	115	348	353	50	60	231	328	265	363	509	520	399
AT1G10670	2296	729	3099	2396	5669	4405	5560	5808	4135	3566	2722	3911	5138	3048	3261	3567	2740	13675	10290	11592	4091	1701	2348	2234	3100	3033	1715	4041	1569	3484	2994	4044	3822	3529	1495	3274	2768	2907	6131	6286	436	307	2348	7976	21158	20157	27604	11548	8772
AT1G10680	62	39	5	5	8	11	5	14	21	12	4	13	186	9	47	68	186	89	106	33	6	7	7	3	9	9	1	9	4	18	4	21	14	16	9	9	7	16	21	19	1	2	1	37	1	3	3	9	2
AT1G10682	2435	613	22	25	295	241	200	40	34	20	49	109	3436	34	4788	2894	3553	73	152	18	735	660	515	59	306	472	110	436	216	463	54	52	67	21	62	16	10	176	65	80	21	17	69	405	3921	4929	9800	9320	4876
AT1G10690	128	113	38	42	38	27	49	69	40	57	186	300	202	62	94	117	155	3	5	8	23	49	75	14	4	12	6	57	19	64	19	53	28	57	5	36	49	38	61	83	2	0	10	44	203	186	332	74	42
AT1G10700	236	77	103	100	618	832	813	313	214	172	365	547	312	174	320	189	180	123	77	61	132	54	55	80	79	123	36	218	75	188	144	201	186	229	85	165	164	79	379	442	58	66	276	280	717	986	1235	890	635
AT1G10710	4	5	1	0	1	1	0	2	3	1	6	4	6	4	0	2	3	7	4	4	29	4	12	3	7	9	3	5	1	5	6	1	2	4	2	1	4	2	4	5	10	1	25	8	3	7	17	0	1
AT1G10715	0	0	0	0	0	2	0	0	0	0	0	0	0	0	1	0	1	0	0	0	2	1	0	0	0	0	0	0	0	0	0	0	0	0	0	0	0	0	0	0	1	0	0	0	0	0	0	0	0
AT1G10717	0	0	0	0	0	0	0	1	1	0	0	0	0	0	0	0	0	0	0	0	0	0	0	0	0	0	0	0	0	0	0	0	0	0	0	0	0	0	0	0	0	0	0	0	0	0	0	0	0
AT1G10720	191	66	144	139	377	354	377	196	188	160	249	306	343	120	211	148	186	241	159	148	230	64	125	78	143	166	65	154	60	164	108	184	182	147	40	90	119	143	355	337	37	22	141	306	954	1303	1444	1770	1088
AT1G10730	128	58	44	37	231	180	258	84	70	95	229	256	277	77	191	191	232	124	55	47	138	54	97	38	105	90	22	74	34	103	87	92	132	49	23	60	75	121	136	166	26	23	165	157	427	392	736	866	739
AT1G10740	726	252	242	327	590	504	524	364	304	500	314	529	1360	356	768	635	749	385	206	211	1216	477	621	145	236	278	181	336	174	281	598	529	512	427	77	311	305	379	822	905	121	87	423	362	1257	2224	3424	769	582
AT1G10745	0	0	0	0	0	0	0	0	0	0	0	0	0	0	0	0	0	0	0	0	0	1	0	0	0	0	0	0	0	0	0	0	0	0	0	0	0	1	0	0	0	0	0	0	0	0	0	0	0
AT1G10747	0	0	0	0	0	0	0	0	0	0	0	0	1	0	0	0	2	6	1	0	2	1	1	0	3	0	0	0	0	2	0	0	0	0	0	0	1	3	2	0	0	0	1	0	1	0	0	0	0
AT1G10750	28	22	1	3	11	6	5	9	2	12	114	169	144	92	14	28	26	415	160	117	1062	269	572	5	1130	698	471	73	32	67	7	37	12	39	10	26	41	459	228	222	26	18	126	77	145	100	122	115	34
AT1G04817	0	0	0	0	0	0	0	1	1	1	1	0	0	1	2	0	0	3	0	0	2	2	7	0	3	4	1	0	0	0	0	1	0	0	0	0	0	5	2	4	0	0	1	0	3	5	2	3	0
AT1G10760	437	255	104	53	263	124	123	442	329	436	9742	9800	1401	685	159	127	179	828	429	305	3648	1209	2180	168	862	675	366	933	348	883	158	603	373	658	171	761	901	368	1365	1450	394	292	1740	555	783	598	902	740	458
AT1G10770	1	0	0	0	2	0	1	0	0	0	6	20	1	3	0	0	2	0	2	0	0	0	10	0	0	4	1	2	0	1	0	2	1	5	0	4	4	0	1	2	0	0	1	1	3	6	7	2	1
AT1G10780	40	13	10	8	51	23	12	155	111	100	31	33	137	206	43	20	52	28	10	10	799	170	297	119	535	379	333	184	61	136	50	105	118	171	110	125	138	304	421	443	87	45	234	341	301	162	209	55	36
AT1G10790	11	5	1	1	3	0	0	0	0	0	3	6	32	0	15	36	24	56	54	19	28	6	19	0	2	5	0	0	0	3	0	0	1	0	0	0	1	4	2	3	1	0	8	0	2	5	13	50	60
AT1G10800	1	7	0	1	0	1	0	0	1	0	55	121	13	1	3	13	11	724	442	431	3	4	6	0	12	25	11	0	2	6	0	7	2	3	0	1	1	19	6	4	1	2	3	6	3	20	10	23	29
AT1G10810	377	215	34	49	138	50	51	614	522	324	810	1292	775	356	278	407	442	888	731	718	107	89	144	34	88	82	35	319	164	349	43	441	90	628	14	443	495	116	629	665	35	26	198	114	611	954	1121	128	82
AT1G10820	536	185	88	48	86	84	86	85	92	96	215	288	923	150	333	489	638	83	62	36	260	108	236	106	204	188	104	150	37	116	61	112	132	97	76	97	111	128	331	323	62	65	267	358	672	584	956	427	278
AT1G10830	56	38	31	23	187	164	196	72	50	78	84	118	128	81	124	138	111	84	49	54	155	77	88	56	110	80	63	71	36	70	52	100	63	59	22	37	50	91	156	166	60	22	145	110	283	197	356	439	240
AT1G10840	779	252	356	229	762	490	486	1816	1402	1589	920	1378	1832	2062	728	639	732	439	293	215	3433	894	1823	1305	3223	2940	1787	1850	598	1615	826	1552	1222	1611	1031	1516	1426	1653	4305	4684	606	379	2242	3652	3718	3491	5101	1805	989
AT1G04823	0	0	0	0	0	0	0	0	0	0	0	0	0	0	0	0	0	0	0	0	0	0	0	0	0	0	0	0	0	0	0	0	0	0	0	0	0	0	0	0	0	0	0	0	0	0	0	0	0
AT1G10850	186	58	244	177	116	75	82	526	345	655	429	745	402	493	266	381	322	666	683	334	474	164	366	247	347	288	267	410	147	422	358	526	490	414	151	481	621	352	633	673	163	95	709	707	1170	994	1453	155	115
AT1G10865	70	12	18	16	80	84	119	95	66	81	127	206	62	103	41	15	28	58	23	3	57	26	46	46	72	76	55	99	30	89	35	89	73	83	24	65	85	67	121	143	15	10	40	91	231	348	457	1301	633
AT1G04827	2	1	1	6	14	21	21	2	4	3	13	19	6	4	7	5	11	16	13	2	2	0	1	2	3	3	1	2	3	4	9	13	7	3	2	1	6	1	5	8	1	2	8	5	5	29	23	34	36
AT1G10870	224	93	348	275	253	151	167	449	349	335	313	494	543	321	356	468	411	786	450	417	401	147	225	249	386	377	182	287	114	272	223	340	302	314	146	251	274	303	830	878	73	49	259	683	1696	1656	2137	605	463
AT1G10875	2	0	0	0	0	0	4	0	0	4	0	0	6	0	0	0	0	3	5	1	1	0	0	1	0	0	0	0	0	0	0	1	0	2	0	0	1	1	1	1	0	0	0	0	5	2	15	2	1
AT1G10880	2	12	0	0	1	1	5	1	1	8	0	0	5	0	1	5	0	0	0	1	5	0	0	0	0	0	1	0	1	1	3	3	1	2	0	1	1	8	5	2	0	0	1	0	0	0	1	0	0
AT1G10890	160	63	198	95	681	705	758	287	180	314	418	482	458	292	406	188	295	268	188	103	228	75	148	153	250	228	149	325	144	311	201	481	448	247	81	187	254	258	468	485	98	77	451	500	1900	2250	3251	2935	2217
AT1G10900	3539	1200	504	407	6372	4159	5789	1724	1175	1534	693	979	6526	1306	672	468	582	213	104	53	3853	1072	1942	360	585	576	331	1171	478	1124	598	1483	1059	1454	250	902	1184	731	3049	3171	188	138	1067	1334	2737	3376	2999	7304	6724
AT1G10910	30	9	19	16	41	19	32	63	55	77	130	145	112	99	82	35	73	25	12	3	306	41	131	90	250	204	101	89	49	79	42	93	93	74	59	76	77	131	295	327	86	40	273	311	225	253	563	141	128
AT1G10920	9	5	9	3	94	26	73	38	20	52	12	30	14	23	24	16	25	42	41	26	14	4	15	8	13	19	7	12	7	18	11	25	26	27	5	14	18	14	44	54	7	1	29	24	1	4	12	43	24
AT1G10930	91	57	56	28	156	97	81	285	231	269	258	315	327	417	93	128	129	125	93	88	1106	196	510	231	786	566	444	362	117	339	154	372	327	320	154	288	318	381	942	972	170	147	761	715	581	392	682	101	115
AT1G10940	811	370	346	267	1511	1298	1586	739	580	469	578	765	1601	514	1142	1000	978	1702	1219	1344	1488	560	729	271	509	701	258	483	257	552	572	595	554	629	162	482	452	633	1227	1307	190	122	688	1066	2910	3615	5048	3653	2669
AT1G10950	1484	663	1998	1389	1253	707	660	3695	2510	2195	2911	3951	3424	3143	1313	1713	1539	2863	1181	1598	3686	1246	2039	1643	3607	3297	1757	2404	892	2152	1517	2532	1948	2696	1097	2416	2424	2477	6889	7184	557	356	2079	4491	10004	9198	13189	2432	1804
AT1G10960	125	136	384	519	158	113	94	314	314	275	214	614	520	242	556	339	395	149	67	94	171	104	114	380	70	122	64	309	157	391	435	403	502	194	287	223	173	159	287	330	89	82	775	1089	2158	1850	1423	1741	1279
AT1G10970	34	29	30	26	47	15	14	81	58	69	107	164	138	62	192	107	154	71	69	25	76	28	56	30	79	84	28	67	26	57	42	64	45	76	29	40	40	78	129	138	24	7	83	96	80	42	125	543	273
AT1G10980	4	5	4	3	7	2	3	14	28	28	7	29	18	11	4	15	10	58	35	13	4	0	12	3	6	3	0	6	2	6	0	24	9	17	0	8	7	10	24	26	3	0	7	2	0	2	0	0	5
AT1G10990	7	4	3	14	7	5	2	126	84	121	18	30	14	78	4	3	2	21	11	3	6	1	3	6	12	5	0	56	14	23	2	52	11	67	5	49	67	2	162	151	7	3	9	23	84	120	146	19	36
AT1G11000	84	20	173	197	100	45	21	817	588	727	1198	1663	168	521	48	13	54	73	21	15	265	59	118	143	158	109	75	487	159	412	90	510	170	619	73	489	622	108	1207	1174	165	120	678	318	1083	1271	1706	60	17
AT1G11010	0	0	0	0	0	0	0	0	0	0	0	0	0	0	0	0	0	0	0	0	0	0	0	0	0	0	0	0	0	0	0	0	0	0	0	0	0	0	0	0	0	0	0	0	0	0	0	0	0
AT1G11020	145	54	65	78	321	295	372	163	100	169	535	602	155	140	158	114	128	81	57	51	135	47	91	50	144	154	69	184	73	145	137	191	193	176	39	126	168	125	297	320	46	34	176	141	437	652	1162	1143	827
AT1G11030	0	0	0	0	0	0	0	0	0	0	0	0	0	0	0	0	0	0	0	0	0	0	0	0	0	0	0	0	0	0	0	0	0	0	0	0	0	0	0	0	0	0	0	0	0	0	0	0	0
AT1G11040	3	0	0	0	0	0	1	0	0	0	3	1	3	1	0	0	0	0	0	0	0	0	0	0	0	1	0	0	0	1	0	2	0	6	0	3	2	2	1	3	0	0	0	0	2	4	9	24	15
AT1G11050	0	1	0	0	0	0	0	0	1	0	1	1	3	0	0	0	0	0	0	0	0	0	1	0	4	0	0	0	0	8	0	0	0	0	0	0	1	0	0	0	0	0	0	0	0	0	1	1	3
AT1G04833	0	0	0	0	0	0	0	0	0	0	0	0	0	0	0	0	0	0	0	0	0	0	0	0	0	0	0	0	0	0	0	0	0	0	0	0	0	0	0	0	0	0	0	0	0	0	0	0	0
AT1G11060	183	70	147	126	730	545	715	344	239	257	553	710	652	377	315	280	303	377	234	195	685	177	372	250	522	526	223	353	137	347	223	318	257	276	140	255	222	295	832	927	162	113	543	672	1004	907	1453	1125	793
AT1G11070	34	26	5	10	28	25	25	26	9	15	51	59	161	26	15	17	23	23	33	15	12	16	11	10	27	13	10	11	10	7	22	33	28	19	1	10	9	30	46	53	3	0	42	18	2	7	5	6	10
AT1G11080	157	171	1	0	1	1	0	1	0	2	0	0	287	0	48	17	54	1	0	0	3	2	3	0	32	24	13	2	3	3	2	0	0	0	0	0	0	0	0	0	0	2	5	9	7	28	77	128	98
AT1G04837	1	0	0	0	0	1	1	0	0	0	0	0	0	0	0	1	0	0	0	0	0	0	0	0	0	0	0	0	0	0	0	2	0	0	0	0	0	0	0	0	0	0	0	0	0	0	0	1	0
AT1G11090	0	0	0	0	0	0	0	0	0	0	0	0	0	0	0	0	0	0	0	0	0	0	0	0	0	0	0	0	0	0	0	0	0	0	0	0	0	0	0	0	0	0	0	0	0	0	0	0	0
AT1G11100	421	119	308	521	3720	3855	4254	244	222	285	517	387	837	126	686	865	1031	658	362	542	374	163	236	218	183	356	61	270	169	325	735	547	647	168	119	130	109	597	274	263	83	63	342	702	323	380	323	1724	1417
AT1G11110	3	2	0	1	27	41	28	1	0	0	0	2	1	2	4	0	2	3	3	8	1	3	1	0	2	3	0	0	1	1	0	5	4	0	1	1	0	2	5	7	0	0	2	7	0	1	0	0	2
AT1G11112	0	0	0	0	0	0	2	0	0	0	2	0	0	0	0	0	0	0	0	0	5	1	4	0	5	3	7	0	0	0	0	0	1	0	0	0	0	1	0	1	0	0	8	0	0	0	2	0	0
AT1G11120	56	23	16	11	8	8	11	25	15	19	26	56	135	50	23	23	33	18	1	13	172	59	156	56	183	155	104	75	35	59	43	109	56	31	48	13	32	175	73	72	81	53	316	188	233	98	147	32	9
AT1G11125	1	5	9	7	4	7	5	8	6	0	1	2	5	1	3	0	2	1	0	0	11	4	3	39	4	7	6	2	1	14	10	2	6	3	20	3	3	2	6	9	7	0	22	71	35	27	22	5	6
AT1G11130	17	2	9	5	68	18	11	89	69	143	195	269	116	241	36	6	26	42	47	23	1107	267	639	197	766	515	442	329	134	283	153	316	321	139	162	141	200	465	531	529	314	236	1301	564	110	64	76	20	20
AT1G11145	0	0	0	0	0	0	0	0	0	0	0	0	0	0	0	0	0	0	0	0	0	0	3	0	1	0	0	0	0	0	0	0	1	0	0	0	0	0	0	0	1	0	5	0	0	0	0	0	0
AT1G11160	623	150	90	115	80	71	40	121	79	130	138	154	796	98	123	153	159	68	47	42	521	184	262	70	137	103	71	164	65	145	99	147	95	158	54	81	94	254	225	223	56	32	283	315	612	746	908	1041	887
AT1G11170	123	21	23	13	713	530	570	12	8	18	229	148	191	28	54	48	59	5	11	0	19	8	8	13	2	1	1	58	20	54	149	161	277	23	7	17	36	9	71	84	20	25	116	25	142	153	242	652	445
AT1G11175	175	45	3	10	50	59	93	27	24	25	40	46	60	14	172	95	150	6	7	7	29	31	21	6	29	32	9	17	18	45	31	22	28	34	6	25	16	19	15	15	14	6	31	16	101	130	231	518	255
AT1G11180	92	51	10	4	75	37	66	20	8	17	31	31	107	12	204	179	213	20	13	7	44	37	30	9	19	36	11	24	4	16	11	19	14	19	7	13	11	18	34	28	20	14	39	32	22	20	105	294	158
AT1G11185	1185	336	3	7	9	19	4	1	8	0	16	32	1015	1	643	656	584	82	84	32	140	273	134	38	8	29	8	75	68	66	5	15	7	5	53	2	3	192	9	10	3	3	9	182	34	73	76	103	71
AT1G11190	27	18	1	3	33	13	25	213	128	223	137	294	43	107	16	14	17	4639	3546	3110	13	9	12	1	26	20	24	223	138	345	13	144	11	290	2	251	458	100	262	236	0	7	13	16	36	66	72	213	192
AT1G11200	82	15	75	53	64	43	59	185	156	131	80	83	182	145	46	34	48	80	53	38	142	36	73	88	149	158	73	118	57	100	57	132	65	119	62	86	96	87	345	327	31	20	97	221	523	613	869	702	514
AT1G11210	223	17	10	16	204	202	338	80	76	32	754	588	277	44	139	57	46	163	222	190	32	12	20	15	24	58	10	89	62	95	26	95	71	120	6	63	40	53	79	62	8	5	38	49	53	97	205	1432	1178
AT1G11220	5	4	1	5	7	2	2	68	37	56	6	20	44	100	12	0	4	2	3	2	185	41	85	26	167	90	79	97	16	70	21	108	40	55	24	37	78	62	118	122	20	10	86	86	20	19	21	50	29
AT1G11230	0	0	0	0	0	0	0	0	0	0	0	0	0	0	0	0	0	0	0	0	0	0	0	0	0	0	0	0	0	0	0	0	0	0	0	0	0	0	0	0	0	0	0	0	0	0	0	0	0
AT1G11240	224	78	102	75	222	105	151	1037	696	952	482	610	439	1363	315	214	248	84	82	44	1190	420	899	448	1423	1205	1075	1516	651	1339	421	1708	1307	1056	366	1129	1025	1110	1412	1480	192	91	870	1299	1817	1399	2424	723	565
AT1G11250	0	0	0	0	0	0	0	0	0	0	0	0	0	0	0	0	0	0	0	0	0	0	0	0	0	0	0	0	0	0	0	0	0	0	0	0	0	0	0	0	0	0	0	0	0	0	0	0	0
AT1G11260	880	842	508	576	182	76	62	2870	1792	2231	4125	4608	1164	1346	325	389	266	336	86	137	259	408	373	154	57	107	13	1194	432	1029	83	796	152	2190	87	1248	1954	1053	2354	2350	39	19	101	485	5953	8786	12728	7253	3598
AT1G11270	49	13	8	9	12	17	12	32	17	30	20	16	101	29	40	29	30	6	10	7	35	8	17	60	29	36	16	27	21	28	13	26	15	26	41	30	34	20	67	87	16	11	28	139	75	58	93	44	30
AT1G11280	101	39	207	169	105	158	192	291	212	236	154	258	330	260	130	125	88	140	64	72	807	161	290	201	548	444	292	257	98	220	141	224	170	210	183	201	244	258	660	710	79	54	267	589	628	633	720	260	197
AT1G11290	22	6	17	11	15	18	10	71	49	116	19	18	37	54	18	18	16	9	0	0	78	13	40	38	64	79	39	27	15	37	26	55	30	73	15	30	42	44	126	126	8	7	34	61	45	31	87	49	29
AT1G11300	5	4	23	25	24	15	3	73	42	189	22	9	55	40	25	34	25	4	2	0	45	12	13	17	39	20	11	29	13	24	10	59	37	71	9	25	28	80	100	83	7	16	47	40	7	14	34	184	175
AT1G11303	11	10	22	12	12	18	11	105	49	120	29	12	66	25	14	17	62	7	2	1	10	11	14	9	2	12	4	15	7	17	13	42	22	58	3	20	23	50	106	90	8	4	18	5	2	7	2	13	2
AT1G11310	641	180	465	476	673	551	662	1717	952	1729	504	539	835	469	754	830	914	41	51	23	266	115	217	217	98	121	32	660	228	653	580	729	540	826	170	412	555	580	1063	1086	172	114	561	656	4274	7309	8300	21804	18260
AT1G11320	18	2	7	1	42	44	46	26	14	30	36	35	33	31	22	17	28	7	4	2	93	15	39	24	69	68	28	41	10	31	16	38	17	37	21	36	29	42	77	74	14	11	47	82	121	98	119	93	40
AT1G11330	0	4	8	8	13	29	37	4	7	11	6	15	15	6	132	13	45	10	4	5	3	0	0	3	17	29	1	2	3	13	4	5	6	7	22	4	3	2	13	13	2	1	3	18	81	29	32	804	723
AT1G11340	8	7	7	6	14	16	10	18	18	27	24	44	19	16	7	8	9	19	15	16	2	0	10	7	7	3	0	6	1	6	4	9	24	17	0	12	9	10	28	34	0	2	13	8	3	4	5	1	1
AT1G11350	30	6	22	16	58	34	42	43	36	52	127	123	27	31	24	23	35	119	111	69	19	8	21	28	24	11	6	34	10	26	26	46	31	38	17	32	32	27	96	89	36	23	132	53	127	135	192	65	91
AT1G11360	304	143	278	175	494	360	483	524	266	364	604	706	582	508	327	343	407	296	101	94	536	204	350	192	616	536	368	510	156	396	317	500	470	390	108	359	391	398	711	761	93	85	528	669	2901	2490	5143	2161	1568
AT1G11362	0	0	0	0	4	5	6	0	0	0	0	0	0	0	0	0	0	0	0	0	0	0	0	0	0	0	0	0	0	0	0	0	2	0	0	0	0	0	0	0	0	0	0	0	0	0	0	19	5
AT1G11370	1	0	0	0	0	0	0	0	0	0	0	0	0	0	2	0	0	0	0	0	0	1	0	0	0	0	0	0	0	0	0	0	0	0	0	0	0	0	0	0	0	0	0	0	0	0	0	0	0
AT1G11380	852	412	340	396	316	154	151	196	107	161	828	862	1275	146	760	1647	1164	180	105	99	408	217	329	148	269	236	112	248	103	204	601	352	411	211	69	85	116	344	330	294	99	76	441	456	1838	2796	4324	923	705
AT1G11390	626	180	254	306	1437	1430	1760	587	469	440	542	585	1048	570	430	563	385	380	222	227	852	234	410	374	680	773	362	576	175	460	419	582	391	601	281	442	504	480	1281	1425	126	80	484	1265	2242	1826	2556	933	932
AT1G11400	417	148	141	141	919	1296	1425	280	180	232	187	195	519	312	402	458	338	265	157	223	661	281	381	202	696	558	440	451	184	352	287	504	566	268	142	227	246	409	451	473	119	68	485	494	1226	1314	2147	2191	1441
AT1G04847	0	0	0	0	0	0	0	0	0	0	0	0	0	0	0	0	0	0	0	0	0	0	0	0	0	0	0	0	0	0	0	0	0	0	0	0	0	0	0	0	0	0	0	0	0	0	0	0	0
AT1G11410	77	36	27	41	193	233	215	30	23	36	66	74	135	14	80	157	83	70	47	35	56	21	42	19	21	29	8	33	12	24	38	76	56	26	7	11	14	61	29	41	24	6	67	79	32	45	31	78	67
AT1G11420	17	17	10	13	53	36	11	91	75	139	210	262	121	127	46	19	45	15	5	1	436	63	150	167	186	156	95	157	58	148	101	214	194	75	154	63	90	135	331	342	238	112	890	725	197	125	256	25	54
AT1G11430	88	28	101	50	136	89	82	182	139	129	198	235	195	200	106	105	143	50	51	10	290	96	251	167	369	245	172	227	65	221	143	246	209	173	147	129	175	213	466	453	78	66	350	396	697	572	858	493	257
AT1G11440	42	19	185	138	54	30	33	33	31	26	54	57	65	27	131	110	116	15	4	2	6	8	17	43	30	29	7	44	24	45	110	93	118	31	16	16	16	23	41	42	11	3	36	83	417	695	850	705	408
AT1G11450	1075	359	0	0	15	33	1	3	1	1	0	6	1770	0	332	28	368	0	12	0	11	3	7	1	3	5	1	16	13	30	4	1	0	0	1	0	0	2	0	2	0	1	2	12	13	5	15	524	399
AT1G11460	23	35	0	0	0	2	0	0	0	0	0	0	138	0	6	0	7	0	1	0	2	0	0	0	0	0	0	2	3	1	0	0	0	0	0	0	0	1	0	0	0	0	0	0	2	0	1	7	27
AT1G11470	5	2	0	1	3	2	7	2	1	1	1	0	34	0	0	5	4	3	0	1	0	0	0	0	0	1	0	0	0	0	1	1	4	1	0	1	1	0	1	0	0	0	0	0	0	0	0	0	0
AT1G11475	43	6	19	5	39	20	14	149	117	129	116	281	114	243	71	16	31	28	11	5	385	98	190	129	366	261	256	221	80	177	83	235	160	122	98	110	172	242	331	384	79	89	356	303	309	260	463	390	215
AT1G11480	739	260	392	315	1394	1289	1623	979	569	878	1286	1422	1295	1012	715	674	617	647	298	330	1634	491	794	468	1503	1323	783	1022	322	832	562	934	914	1001	369	936	738	800	1824	1915	301	135	1007	1620	3234	2612	4851	2926	2028
AT1G11490	2	1	2	4	7	1	8	27	27	16	6	7	22	24	0	2	1	4	2	1	1	3	1	1	1	5	0	16	1	6	0	19	3	37	0	23	13	0	70	56	0	3	1	6	80	123	254	1	3
AT1G11500	57	41	0	0	3	2	0	3	0	0	0	0	49	0	0	0	0	0	0	0	75	20	28	0	0	0	0	0	1	0	0	3	0	0	0	1	0	0	0	1	0	0	0	0	3	6	12	17	3
AT1G11510	0	0	0	0	0	0	0	0	0	0	4	3	2	0	0	0	0	0	0	0	1	0	1	1	0	0	0	0	0	0	1	0	0	0	0	0	0	0	0	0	0	0	1	0	0	0	0	1	0
AT1G11520	0	0	0	0	0	0	0	0	0	0	0	0	0	0	0	0	0	0	0	0	0	0	0	0	0	0	0	2	3	0	0	1	4	0	0	0	0	0	0	0	0	0	0	0	0	0	1	0	0
AT1G11530	2	1	2	0	1	0	1	6	3	2	3	2	0	7	3	0	3	0	0	0	0	0	1	0	3	2	1	4	0	0	0	0	4	6	0	1	0	0	6	2	0	0	0	0	36	36	120	104	28
AT1G04853	0	0	0	0	0	0	0	0	0	1	0	0	0	0	0	0	0	0	0	0	0	0	0	0	0	0	0	0	0	0	0	0	0	0	0	0	0	0	0	0	0	0	0	0	0	0	2	0	0
AT1G11540	15	0	3	10	63	67	87	36	24	23	8	9	27	66	6	2	11	9	4	3	4	2	9	1	4	16	3	45	14	42	13	54	18	50	0	39	47	0	119	122	1	0	6	7	368	428	755	76	53
AT1G11545	266	117	502	347	26	24	5	497	351	256	53	61	785	333	123	130	254	82	42	19	238	148	233	209	51	108	61	211	72	195	259	327	259	302	92	248	225	99	725	740	56	29	234	584	2096	2690	3558	66	39
AT1G11550	1	1	0	0	0	0	0	0	0	0	0	0	0	0	0	0	0	0	0	0	0	2	0	0	0	0	0	0	0	0	0	0	0	0	0	0	0	0	0	0	0	0	0	0	0	0	0	0	0
AT1G11560	9	9	0	0	0	0	0	0	0	0	0	0	10	0	0	0	0	0	0	0	16	3	7	0	0	0	0	0	0	1	0	1	0	0	0	0	0	0	1	0	0	0	0	0	0	2	2	1	3
AT1G11570	183	146	0	0	0	6	0	0	0	0	0	0	302	0	1	4	3	0	0	3	377	224	232	0	1	0	0	0	2	5	0	0	1	0	0	0	0	0	1	1	0	0	2	0	3	8	8	7	19
AT1G11572	4	2	0	0	0	0	0	0	0	0	0	1	2	0	0	0	0	0	0	0	0	0	3	0	0	0	0	0	0	0	0	0	0	0	0	0	0	0	0	0	0	0	0	0	0	0	3	0	0
AT1G11580	2926	856	1721	1275	406	396	225	64	39	230	115	154	5677	304	6021	4104	5913	434	478	205	1030	588	867	2994	1610	1365	603	1134	533	1230	2856	1662	2234	126	2538	135	186	1548	542	588	612	417	2894	8994	12042	10639	16776	5010	3614
AT1G04857	0	0	0	0	0	0	0	0	0	0	0	0	1	0	0	0	0	0	0	0	0	0	0	0	0	0	0	0	0	0	0	0	0	0	0	0	0	0	0	0	0	0	0	0	0	0	0	0	0
AT1G11590	2	0	3	1	1	1	2	0	0	6	3	6	5	3	1	0	2	0	1	0	1	1	1	1	6	4	1	2	0	1	0	4	1	6	1	4	1	5	6	5	2	0	1	0	8	14	4	1	4
AT1G11591	0	0	0	0	0	0	0	0	0	0	1	2	0	1	0	1	0	0	0	0	1	0	0	0	0	0	0	0	0	0	0	0	1	0	0	0	0	0	0	1	0	0	0	1	0	0	1	0	0
AT1G11592	25	11	57	50	79	58	60	104	64	112	107	166	132	161	56	32	60	27	7	7	98	38	117	77	92	60	48	183	52	140	81	225	250	110	66	80	102	120	130	155	31	21	137	222	346	254	542	465	254
AT1G11593	0	0	0	0	0	0	0	0	0	0	0	0	0	0	0	0	0	0	0	0	0	0	0	0	0	0	0	0	0	0	0	0	0	0	0	0	0	0	0	0	0	0	0	0	0	0	0	0	0
AT1G11600	0	0	1	1	0	0	0	0	0	4	0	0	0	1	1	0	28	0	0	0	0	0	3	0	2	0	0	2	1	2	17	4	13	1	0	0	0	0	0	0	3	0	36	0	0	0	0	0	1
AT1G11608	0	0	0	0	0	0	0	0	0	0	0	0	0	0	0	0	0	0	0	0	0	0	0	0	0	0	0	0	0	0	0	0	0	0	0	0	0	0	0	0	0	0	0	0	0	0	0	0	0
AT1G11610	0	0	0	0	0	0	0	0	0	0	0	0	0	0	0	0	0	0	0	0	0	0	0	0	0	0	0	1	0	0	0	0	0	0	0	0	0	0	0	0	0	0	0	0	0	0	0	0	0
AT1G11620	0	0	0	1	0	0	0	0	0	0	0	0	0	0	0	0	0	0	0	0	0	0	0	0	0	0	0	0	0	0	0	0	0	0	0	0	0	0	0	2	0	1	0	0	0	0	0	0	0
AT1G11630	38	5	37	25	79	59	69	90	87	85	160	170	114	98	62	37	49	13	11	8	145	53	67	46	137	112	75	108	70	87	45	94	85	77	35	73	67	117	197	189	37	19	122	146	308	333	536	270	161
AT1G11640	0	0	0	0	0	0	0	0	0	0	1	0	0	0	0	0	0	0	0	0	0	0	0	0	0	0	0	0	0	0	0	0	0	0	0	0	0	0	0	0	0	0	0	0	0	1	0	1	0
AT1G11650	962	355	758	596	1382	1101	1341	1402	873	1037	1301	1506	1605	1114	1030	1066	822	918	532	564	1832	676	1078	763	1807	1755	1019	1241	405	1034	979	1169	964	1111	553	1100	992	1192	2255	2527	326	216	1439	2065	4206	4355	6311	5387	3370
AT1G11655	2	4	1	1	0	0	0	5	0	1	0	4	7	2	0	0	2	8	3	0	0	1	1	1	0	0	2	1	2	5	0	0	0	6	0	0	5	16	8	9	1	0	0	0	76	146	104	254	257
AT1G11660	602	188	411	323	990	877	921	844	582	585	795	891	1253	791	625	711	497	801	373	351	1599	463	804	439	1059	988	563	735	289	705	479	733	642	879	356	794	588	606	1845	1949	196	110	750	1629	4089	4524	5789	3878	3196
AT1G11670	254	75	2778	2077	1625	1498	1782	3188	2373	2607	8538	13467	342	1636	459	81	189	122	92	52	170	127	50	1311	151	128	44	1566	731	1648	969	1632	1096	1606	727	1297	2239	1419	3966	4095	277	215	1582	3310	8544	9967	12354	18814	14598
AT1G04863	0	0	1	0	0	0	0	1	1	0	0	0	0	1	0	0	0	0	0	0	0	0	0	0	0	0	0	2	0	0	0	0	0	1	0	0	0	0	1	3	0	0	0	1	0	0	1	2	1
AT1G11680	1176	489	2763	1732	1083	491	422	3954	2715	2736	2526	2859	3307	3171	1708	2274	1880	1182	644	547	2551	1036	1907	2884	2585	2082	1312	3386	1121	2933	1855	3666	2866	2937	2044	2623	2621	1824	5531	6026	632	364	3073	9500	11972	11046	17682	4153	2554
AT1G11684	2	0	0	0	0	0	0	1	4	0	0	2	2	1	2	3	1	0	0	0	1	0	3	0	3	0	0	0	1	1	0	2	1	1	0	0	2	2	4	2	1	0	0	0	2	2	3	0	0
AT1G11690	2	0	3	3	0	0	0	7	4	3	9	13	3	11	8	6	7	0	0	0	1	0	2	0	1	0	0	4	1	4	0	13	3	5	1	3	1	4	17	19	1	0	0	13	20	9	6	2	4
AT1G04867	0	0	0	0	0	0	0	0	0	0	0	0	0	0	0	0	0	0	0	0	0	0	0	0	0	0	0	0	0	0	0	0	0	1	0	0	0	0	0	0	0	0	0	0	1	0	0	0	0
AT1G11700	174	71	43	51	68	57	94	41	55	43	12	15	160	24	383	331	503	0	3	7	31	60	24	9	32	33	11	55	70	67	91	123	109	23	4	33	24	72	43	20	0	2	11	75	195	249	211	274	175
AT1G11710	33	6	4	5	47	43	45	47	24	74	68	74	68	90	40	9	37	3	11	0	222	42	89	71	236	204	144	112	27	95	38	111	61	69	55	78	75	159	254	256	42	36	195	153	110	46	94	65	81
AT1G11720	435	272	100	144	209	147	162	157	145	143	1054	1030	1090	244	93	80	82	58	68	48	2315	739	1089	332	600	537	330	296	115	223	250	338	374	148	205	117	165	351	505	512	303	170	922	947	547	354	628	95	30
AT1G04873	0	0	0	0	0	0	0	0	0	0	0	0	0	0	0	0	0	0	0	0	0	0	0	0	0	0	0	0	0	0	0	0	0	0	0	0	0	0	0	0	0	0	0	0	0	0	0	0	0
AT1G11730	11	10	3	1	8	14	1	8	5	9	15	20	31	2	1	4	12	7	7	2	90	17	47	6	5	17	3	10	4	10	6	12	2	4	3	3	1	5	13	12	4	1	14	20	13	14	16	8	0
AT1G04877	0	0	0	0	6	1	13	0	0	0	0	1	1	0	0	0	2	0	0	0	0	0	0	0	0	0	0	0	0	0	0	1	2	0	0	0	0	0	0	0	0	0	0	0	10	15	6	50	15
AT1G11735	0	0	0	0	7	0	5	0	0	0	0	0	0	0	1	0	1	0	0	0	0	0	0	0	0	0	0	1	0	0	1	1	3	0	0	0	0	2	0	0	0	0	0	0	2	1	2	13	1
AT1G11740	268	70	50	33	89	74	139	26	14	35	0	19	277	30	192	211	192	161	151	122	73	88	52	7	2	6	5	48	25	55	192	141	228	27	2	13	21	75	33	34	2	0	14	38	459	885	977	280	162
AT1G11750	109	33	34	20	75	90	105	141	107	127	100	223	171	139	133	98	122	28	14	10	259	96	201	109	231	204	171	174	73	151	89	137	148	139	87	95	122	221	249	264	63	39	240	296	348	410	541	456	329
AT1G04883	0	0	0	0	0	0	0	0	0	0	0	0	0	0	0	0	0	0	0	0	0	1	0	0	0	0	0	0	0	0	0	1	0	0	0	0	0	0	0	0	0	0	0	0	0	0	0	0	0
AT1G11755	55	30	2	3	20	17	16	54	38	42	67	76	91	40	49	51	63	5	6	3	90	22	43	46	83	105	52	53	20	59	19	43	23	53	34	47	34	50	155	156	35	31	122	117	128	91	230	109	112
AT1G11760	78	38	41	33	110	142	156	128	59	85	206	209	110	110	87	73	69	53	46	46	263	79	130	58	182	176	134	119	42	85	95	118	95	111	48	74	110	140	197	152	77	27	181	202	295	300	548	202	161
AT1G11765	0	0	0	1	0	0	0	0	0	0	0	0	0	0	0	0	0	0	0	0	0	0	3	0	0	0	0	0	0	0	0	0	0	0	0	0	0	0	0	0	0	0	0	0	0	0	1	0	0
AT1G11770	1	0	0	0	0	0	0	0	0	0	0	1	0	0	1	1	1	5	0	1	0	1	0	0	0	0	0	0	0	1	0	0	1	1	0	0	0	1	0	0	0	0	0	0	0	0	0	0	0
AT1G04887	0	0	0	0	0	0	0	0	0	0	0	0	0	0	0	0	0	0	0	0	0	0	0	0	0	0	0	0	0	0	0	0	0	0	0	0	0	0	0	0	0	0	0	0	0	0	0	0	0
AT1G11780	74	45	53	33	92	83	109	132	84	123	106	149	142	104	87	81	67	42	32	30	242	60	119	84	192	172	85	121	46	135	61	107	85	105	70	131	107	117	275	324	79	37	230	239	328	325	433	210	133
AT1G11785	1	0	0	0	1	1	1	0	0	0	0	0	0	0	0	0	0	0	0	0	0	0	0	0	0	0	0	0	0	0	0	0	0	0	0	0	0	0	0	0	0	0	0	0	0	1	2	19	6
AT1G11790	128	49	165	222	354	291	272	148	107	94	84	125	226	100	164	280	235	78	96	96	159	79	127	119	111	123	89	143	42	144	126	134	119	76	125	86	106	123	275	297	38	41	214	393	861	834	879	943	777
AT1G11800	49	10	7	5	58	48	70	19	16	20	38	81	63	31	75	32	52	34	36	19	231	63	108	21	162	136	121	60	31	62	41	73	48	35	18	25	34	105	80	89	26	29	97	66	87	123	166	324	181
AT1G11810	1	0	0	0	0	0	2	0	0	1	2	0	5	0	0	0	2	2	0	0	10	1	9	0	0	0	0	0	0	0	0	0	0	0	0	0	0	1	0	0	1	0	1	0	0	0	0	0	0
AT1G11820	164	55	37	32	97	54	30	170	96	189	53	95	255	191	85	83	122	29	23	12	523	122	257	273	311	280	196	252	96	226	111	279	229	204	191	158	182	273	343	367	145	103	569	658	283	289	406	831	463
AT1G04893	1	0	0	1	2	0	0	0	0	0	0	0	0	0	0	0	0	0	0	0	1	0	0	2	0	0	0	0	0	0	0	0	0	0	0	0	0	0	0	0	0	0	4	0	0	0	0	2	0
AT1G11840	2183	788	846	641	1297	787	983	1349	1017	779	1142	1514	3315	731	3741	1507	1837	551	359	338	998	388	420	801	850	1418	512	1085	480	1072	798	927	741	901	589	819	708	656	1879	1838	212	159	1038	2807	4652	5077	6020	17635	11265
AT1G11850	1	3	1	1	5	1	3	0	3	5	1	2	25	1	3	2	4	7	0	1	1	0	1	1	0	1	0	1	2	0	0	6	2	0	0	0	0	3	6	2	0	0	0	6	0	0	0	0	0
AT1G11860	949	278	802	534	927	562	505	1515	1087	1058	614	590	1485	1107	2321	2190	1659	352	314	168	1327	473	697	1257	1556	1636	872	1411	583	1422	1501	1495	1699	1168	930	1259	971	1043	2171	2412	336	199	1396	4447	6041	5382	7957	3495	2343
AT1G11870	76	45	43	47	85	76	93	131	98	137	128	166	274	175	125	166	161	62	20	19	284	70	170	135	258	213	132	163	59	156	94	208	149	148	77	138	141	170	364	399	67	39	188	333	289	339	541	293	197
AT1G04897	0	0	0	0	0	0	0	0	0	0	0	0	0	1	0	0	0	0	0	0	0	0	0	0	0	0	0	0	0	0	0	0	0	0	0	0	0	0	0	0	0	0	0	0	0	0	0	0	0
AT1G04907	26	6	9	5	7	4	1	18	12	17	13	19	9	11	8	9	7	29	5	35	7	11	15	5	0	7	6	8	1	7	7	12	11	20	2	9	10	7	8	5	2	2	4	7	2	18	10	9	6
AT1G11880	50	33	41	19	60	32	51	103	102	80	124	159	157	71	65	70	84	76	37	16	145	37	92	59	124	105	64	86	35	71	64	104	79	73	42	51	71	81	214	222	31	27	133	188	278	256	377	148	121
AT1G11890	488	150	265	211	607	433	510	866	745	548	1021	1726	912	667	355	346	335	770	310	634	870	353	592	273	661	517	316	742	300	677	434	765	501	755	187	504	553	497	1343	1276	110	77	556	903	2635	3029	3436	1337	985
AT1G04913	5	1	7	1	12	7	10	7	8	7	18	24	10	12	11	11	8	13	8	5	10	4	2	3	2	4	1	17	10	5	1	7	7	7	0	2	2	4	16	23	1	1	10	7	12	21	22	3	2
AT1G11900	1	4	3	5	6	1	2	5	7	13	9	20	6	13	5	4	6	11	1	5	6	1	11	2	4	1	3	8	2	8	3	6	14	5	2	2	10	4	22	26	1	0	12	6	3	6	5	0	3
AT1G04917	0	0	0	0	0	0	0	0	0	0	0	0	0	0	0	0	0	0	0	0	0	0	0	0	0	0	0	0	0	0	0	0	0	0	0	0	0	0	0	0	0	0	0	0	0	0	0	0	0
AT1G11905	113	80	113	72	212	139	168	288	228	264	206	355	312	182	179	175	176	266	131	53	250	77	162	105	243	255	151	170	66	173	105	265	211	208	51	191	163	156	382	426	43	26	191	291	1753	1477	2573	689	382
AT1G11910	4897	1602	2550	2305	5437	4664	5433	4888	3688	4356	6773	9511	5884	3563	4563	3037	3479	5830	4494	4752	6459	2887	3551	1690	3399	3862	1975	3990	1759	3699	2468	3190	2731	4308	1337	3766	3375	3891	6428	6662	1246	952	4495	4678	18973	21089	30010	64245	43992
AT1G11915	69	32	0	0	0	10	7	1	1	0	0	5	222	1	2	8	4	1	4	0	1289	574	951	0	3	3	0	5	2	11	0	0	1	0	0	0	0	4	0	1	0	0	2	0	12	25	16	16	9
AT1G11920	2	0	0	0	3	0	0	0	0	0	0	0	0	0	0	0	0	0	0	0	2	0	0	0	0	0	0	4	0	0	0	1	0	3	1	0	3	7	2	1	0	0	0	0	6	48	41	92	86
AT1G11925	0	2	0	0	0	0	0	0	0	0	0	0	0	0	0	0	0	0	0	0	0	0	0	0	0	0	0	0	0	0	0	0	0	0	0	0	0	0	0	0	0	0	0	0	0	0	0	12	0
AT1G11930	198	69	136	88	177	179	160	316	179	214	336	360	363	228	315	238	218	53	33	19	270	86	92	224	280	278	149	268	90	187	144	260	249	197	149	203	190	214	536	573	191	116	525	658	1403	1336	2410	2157	1385
AT1G11940	74	25	29	42	42	30	28	86	79	70	113	233	205	111	52	43	58	136	52	79	113	50	97	43	123	109	39	102	36	64	42	108	80	93	52	71	92	67	255	317	25	22	99	163	386	333	553	169	102
AT1G11950	540	62	58	73	322	268	400	175	144	154	792	745	1079	134	205	222	213	208	139	115	516	144	190	170	204	292	120	235	100	177	124	193	189	163	113	190	108	191	452	471	167	79	584	476	130	102	276	108	86
AT1G11960	1361	224	190	237	853	752	1040	334	196	226	2189	2264	1808	206	722	628	588	371	232	260	384	319	214	175	215	311	84	339	174	345	280	317	232	269	117	239	224	258	567	581	179	123	585	589	1653	1632	2001	2758	1282
AT1G11970	0	0	0	1	3	1	0	0	0	0	0	0	2	0	0	1	4	0	0	0	0	0	1	1	0	0	0	0	0	1	1	0	0	0	0	0	0	0	2	0	0	0	0	0	0	0	0	0	0
AT1G11980	1	0	0	0	3	0	0	0	3	0	0	4	4	0	1	2	1	1	0	0	0	0	1	0	0	0	0	0	0	0	0	2	1	2	0	0	1	2	0	1	3	0	0	3	0	0	0	0	0
AT1G11990	24	21	18	32	28	15	9	44	45	46	36	81	59	28	30	94	87	26	10	11	7	5	31	28	9	21	2	21	6	25	16	31	26	47	3	22	17	26	51	47	5	6	25	23	1	0	0	1	1
AT1G12000	1986	633	2614	1815	1763	996	1010	5614	4075	3352	2246	3414	4048	3613	3758	3888	3418	1595	859	1308	4294	1465	2281	3712	4733	4453	2145	4143	1532	3717	2793	3984	3349	3701	2678	3915	3299	3072	7485	7858	855	583	3703	10319	14956	12033	17055	3547	2932
AT1G12010	2937	853	1	1	15	44	4	0	2	0	6	7	2529	2	126	135	93	1	4	1	66	68	33	1	2	3	0	25	10	34	3	2	4	5	1	0	0	5	2	0	0	0	5	3	88	187	576	529	243
AT1G12013	6	1	0	1	0	0	0	2	2	3	0	4	6	9	3	0	3	0	0	0	0	0	3	0	3	1	6	3	3	3	1	5	4	7	0	5	3	1	4	4	0	0	2	0	18	15	13	1	3
AT1G12015	0	0	0	1	0	0	0	0	3	0	0	2	6	0	2	0	0	2	0	0	1	0	1	0	3	0	0	0	0	0	0	0	0	1	0	0	1	3	1	2	0	0	2	0	3	7	6	0	3
AT1G12020	386	148	5	4	25	27	24	24	27	29	260	290	397	92	175	238	172	75	32	52	193	111	200	27	378	347	392	84	39	69	18	30	18	26	23	28	37	238	142	155	29	21	101	115	175	135	207	58	57
AT1G12030	0	0	1	0	2	0	0	2	1	4	79	180	0	9	0	0	0	0	0	1	0	0	0	1	2	0	0	11	4	7	0	3	0	4	0	3	8	0	6	12	7	5	5	1	0	0	1	0	3
AT1G04923	0	0	0	0	0	0	0	0	0	0	0	0	0	0	0	0	0	0	0	0	0	0	0	0	0	0	0	0	0	0	0	0	0	0	0	0	0	0	0	0	0	0	0	0	0	0	1	2	1
AT1G12040	237	52	18	36	263	52	32	159	64	16	631	1210	97	269	60	22	28	143	26	75	67	95	44	3	16	54	21	521	183	547	28	337	89	650	5	82	314	576	423	461	20	30	130	22	1981	2855	3480	9884	5607
AT1G12050	131	44	139	85	111	46	48	283	237	218	366	499	258	202	422	367	335	22	26	14	286	91	134	256	189	191	105	293	106	280	185	213	256	167	206	147	166	194	425	440	110	90	486	838	1394	1037	1372	1137	590
AT1G12060	29	10	5	13	52	49	38	13	9	15	48	92	57	1	43	52	49	12	7	4	21	19	25	5	10	10	1	10	12	11	17	16	10	4	8	15	6	22	16	20	3	3	13	38	42	34	43	19	28
AT1G12064	1	0	0	0	0	0	4	9	2	1	2	1	0	1	0	1	0	0	0	0	1	0	1	0	0	0	0	3	0	1	1	7	0	2	0	2	2	0	8	2	0	0	0	0	0	0	0	0	1
AT1G12070	3	3	0	0	10	3	1	66	33	48	175	212	15	60	19	14	24	1	0	1	15	11	13	1	6	7	2	60	31	58	4	36	7	54	3	49	63	0	125	119	2	2	16	20	14	10	22	1	3
AT1G12080	5881	2159	44	52	422	307	107	30	19	23	137	234	10070	115	6918	14875	11968	1553	981	1009	2006	3356	3317	144	408	545	188	1372	564	1376	489	213	321	31	320	32	12	4708	116	135	25	19	162	3855	13378	16217	36221	1560	839
AT1G12090	81	12	4677	2209	186	151	56	31	9	2	66	73	159	35	57	15	9	43	29	10	76	25	17	2243	33	60	19	288	73	230	418	183	754	10	1117	16	15	35	105	101	216	134	1106	5827	13372	16002	28484	721	449
AT1G12100	0	0	2	1	0	0	0	1	0	0	0	0	3	0	0	0	0	1	0	0	0	0	0	12	0	0	0	2	0	1	1	1	1	0	8	0	0	0	0	0	0	0	0	16	5	5	17	0	0
AT1G12110	74	43	24	78	50	69	36	930	737	2232	629	1442	92	372	53	16	35	45	26	31	47	25	10	13	41	36	14	373	147	437	25	321	51	536	11	453	738	941	679	665	4	10	91	28	886	1779	1154	9942	8074
AT1G12120	245	96	283	164	325	195	219	389	267	272	892	830	543	363	324	287	283	251	119	126	522	180	315	200	379	344	179	369	175	386	204	454	415	373	116	269	279	311	768	829	147	82	485	603	1959	1985	3862	2556	1562
AT1G12130	3	0	0	0	1	4	0	1	0	2	307	430	10	2	0	0	0	1	0	0	13	3	2	8	10	3	1	24	3	15	6	10	6	8	6	2	5	2	7	9	187	124	507	17	0	0	2	0	1
AT1G12140	2943	374	50	45	47	56	31	141	122	105	482	608	2239	72	174	35	49	6	8	7	75	40	22	8	38	39	14	89	38	85	14	78	18	145	10	55	76	67	138	155	29	20	108	46	679	936	1054	4578	3498
AT1G04927	0	0	0	0	0	0	0	0	0	0	2	1	0	0	1	0	0	0	0	0	0	0	0	0	0	0	0	0	0	0	0	0	0	0	0	0	0	0	1	0	0	0	0	0	0	2	1	5	3
AT1G12150	48	6	1	1	1	2	0	4	4	1	17	24	35	10	4	3	1	1	0	1	0	0	5	0	2	1	0	13	7	8	3	11	2	15	0	1	7	9	2	9	0	1	0	0	13	32	24	33	17
AT1G04933	4	3	0	0	0	0	0	0	2	0	4	2	2	1	0	0	1	0	0	0	0	0	0	0	0	0	0	0	0	0	0	0	0	0	0	0	0	0	0	0	0	0	0	0	1	1	0	0	0
AT1G12160	109	30	127	60	38	26	30	318	197	216	451	552	170	278	45	23	49	19	21	6	124	31	70	149	169	137	87	221	68	198	83	228	111	258	95	280	201	94	431	420	61	43	235	340	697	637	1366	303	159
AT1G12170	0	0	0	0	0	0	0	0	0	0	0	0	0	0	0	0	0	0	0	0	0	0	0	0	0	0	0	0	0	0	0	0	0	0	0	0	0	0	0	1	0	0	0	0	0	0	0	0	0
AT1G12180	0	0	1	0	11	2	1	0	0	0	0	0	4	3	0	0	0	2	0	4	3	0	2	2	0	2	0	1	0	0	4	4	2	1	0	0	0	1	1	4	0	0	1	1	0	0	0	0	0
AT1G12190	0	0	0	0	0	0	0	0	0	0	0	0	0	0	0	0	0	0	0	0	0	0	0	0	0	0	0	0	0	1	0	0	0	0	0	0	0	0	0	0	0	0	0	0	0	0	0	0	0
AT1G12200	25	9	0	0	16	6	3	0	3	1	0	4	52	0	325	34	305	0	10	0	20	13	9	0	1	7	0	19	7	16	2	2	0	0	0	0	0	2	0	0	0	1	3	18	18	66	49	1043	752
AT1G12210	3	0	0	0	1	0	1	2	1	0	0	0	1	7	2	0	5	1	0	0	0	1	4	0	3	1	0	2	0	3	0	3	1	0	0	2	4	6	6	3	0	0	0	0	10	13	13	8	7
AT1G12211	0	0	0	0	0	0	0	0	0	0	0	0	0	0	0	0	0	0	0	0	1	0	0	0	1	0	0	0	0	0	0	0	0	0	0	0	0	0	2	1	0	0	0	0	1	1	1	0	0
AT1G12220	30	10	5	1	21	10	14	39	33	44	11	13	53	55	64	31	84	2	6	2	55	23	31	16	47	51	52	35	18	34	6	33	31	45	16	51	47	43	126	148	10	4	32	55	80	108	140	383	259
AT1G12230	351	154	994	542	537	337	259	1388	976	988	636	942	1184	1088	413	435	354	200	90	59	544	163	384	1339	645	575	280	930	353	943	703	1023	1006	795	973	675	822	516	2211	2482	306	179	1014	3476	3440	3443	5297	1929	1107
AT1G12240	361	159	5012	4101	770	459	323	2440	1823	1210	717	1384	797	973	561	745	576	899	542	685	267	197	314	2046	397	630	267	1019	400	1155	2172	1588	1728	1180	795	804	625	830	1916	1993	216	153	1454	5634	11239	10994	12548	2091	1322
AT1G12244	11	14	24	22	10	6	2	33	28	53	46	58	32	26	37	11	31	18	6	10	44	22	35	19	23	57	42	38	10	52	21	55	40	42	17	35	19	27	90	84	27	24	98	57	56	46	84	37	35
AT1G12250	6	1	25	26	3	5	8	34	21	30	44	86	15	17	19	13	15	20	4	15	3	2	15	25	45	38	26	13	6	21	16	32	22	16	6	17	15	38	55	58	23	20	73	45	37	64	142	129	76
AT1G12260	7	4	2	1	29	5	2	3	0	0	57	100	27	28	4	27	6	8671	4908	3742	52	55	131	5	1441	962	435	58	29	39	6	1	6	2	8	0	0	614	69	97	4	5	24	126	220	221	228	210	122
AT1G04937	0	0	0	0	0	0	0	0	0	0	0	0	0	0	0	0	0	0	0	0	0	0	0	0	0	0	0	0	0	0	0	0	0	0	0	0	0	0	0	0	0	0	0	0	0	0	0	1	0
AT1G12270	524	162	226	173	501	256	293	2102	1378	1458	2269	2386	1325	2201	713	504	614	388	235	102	3824	799	1806	1115	5537	4150	2985	2170	828	1907	727	2149	1349	1809	866	1852	1629	2184	4079	4356	781	518	2996	3154	4586	3930	5829	1448	1085
AT1G12280	43	12	34	23	138	121	166	59	45	70	206	252	102	31	120	75	56	26	29	22	33	17	29	44	84	56	28	41	16	38	21	61	24	62	20	44	29	52	106	104	31	24	85	63	152	138	261	207	201
AT1G12290	52	18	61	60	314	305	400	82	70	109	324	311	130	63	80	33	89	48	44	41	62	29	45	55	80	77	39	67	35	60	73	154	72	87	19	50	57	79	175	168	34	23	165	139	244	230	256	1650	1377
AT1G12294	0	0	0	0	0	0	0	0	0	0	0	0	0	0	0	0	0	0	0	0	0	0	0	0	0	0	0	0	0	0	0	0	0	0	0	0	0	0	0	0	0	0	0	0	0	0	0	0	0
AT1G12300	28	21	20	17	33	27	14	76	71	87	159	217	165	94	52	50	75	75	69	23	226	55	112	55	222	148	89	73	37	88	36	124	54	77	36	69	81	118	233	268	53	26	151	196	133	91	150	26	21
AT1G12320	45	26	7	7	1	5	3	7	4	4	139	142	87	6	44	32	64	32	22	24	23	13	24	6	20	12	7	9	11	21	5	14	4	2	19	6	9	58	8	11	52	29	126	87	50	32	42	49	37
AT1G12310	0	0	0	0	0	0	0	0	0	0	0	0	0	0	0	0	0	0	0	0	0	0	0	0	0	0	0	0	0	0	0	0	0	0	0	0	0	0	0	0	0	0	0	0	0	0	0	0	0
AT1G04943	0	0	0	0	0	0	0	0	0	0	0	0	0	0	0	0	0	0	0	0	0	0	0	0	0	0	0	0	0	0	0	0	0	0	0	0	0	0	0	0	0	0	0	0	0	0	0	0	0
AT1G04947	0	0	0	0	0	0	0	0	0	1	0	0	0	0	0	0	0	0	0	0	0	0	0	0	0	0	0	0	0	0	0	0	0	0	0	0	0	0	0	0	0	0	0	0	0	0	0	0	0
AT1G12330	2	4	4	6	1	5	1	6	2	0	13	20	18	3	25	20	22	8	4	12	7	5	11	7	10	8	2	6	1	7	3	7	1	0	4	0	6	23	9	3	8	4	25	27	42	52	59	68	32
AT1G12340	0	0	0	0	0	0	0	1	0	0	0	0	0	1	0	1	0	0	0	0	0	0	1	0	1	0	0	1	0	0	0	1	0	0	0	2	1	1	1	0	0	0	0	1	2	4	4	0	1
AT1G12350	194	90	116	101	428	331	417	197	152	183	266	259	395	176	254	170	245	206	107	92	253	49	131	118	209	177	54	210	69	168	126	170	135	158	67	153	135	120	485	513	69	41	229	325	868	841	1289	1607	1220
AT1G12360	679	292	656	501	1999	1917	2243	1117	813	966	1792	2142	1467	948	793	798	784	2173	1706	1441	1077	402	617	390	1015	971	390	980	424	852	777	1131	902	972	238	762	803	850	1907	1941	243	150	983	1340	3710	4426	6967	7320	5297
AT1G12370	30	11	136	132	108	90	85	93	80	145	87	296	111	166	90	134	87	56	41	33	452	113	186	174	554	424	230	193	93	201	141	240	210	114	111	93	67	485	343	345	62	55	546	540	703	487	461	380	418
AT1G12380	27	9	16	11	31	24	10	32	22	68	269	462	58	91	130	60	120	45	19	11	204	79	143	100	341	283	195	108	38	100	52	107	109	44	58	44	81	319	131	164	120	61	400	331	157	87	121	192	168
AT1G12390	83	33	54	58	115	96	85	137	89	123	82	96	212	181	77	65	70	107	38	42	168	57	112	88	154	186	105	165	62	143	73	191	194	103	75	92	99	141	315	375	39	27	151	206	692	775	1347	1057	621
AT1G12400	26	7	10	3	13	20	21	26	23	22	24	39	35	36	23	11	26	20	9	6	23	6	12	19	32	50	21	27	12	41	7	35	29	18	19	18	25	34	63	95	3	3	23	30	112	148	242	189	130
AT1G12410	260	69	65	78	280	260	283	244	190	207	245	337	373	228	230	198	192	196	140	88	568	144	254	190	414	364	208	267	116	297	168	203	218	208	186	209	192	243	503	551	170	127	502	548	611	639	1020	1080	665
AT1G12411	1	2	0	1	0	0	0	1	2	1	4	1	1	0	1	1	1	12	6	2	0	0	0	1	1	0	0	0	0	0	0	5	0	0	0	0	1	3	0	3	0	0	0	0	0	0	0	0	0
AT1G12420	203	99	67	119	456	194	253	266	282	255	1446	1971	615	584	165	197	259	5166	2598	2863	1442	499	844	52	680	814	328	513	246	464	82	568	234	481	34	504	468	1183	1374	1393	39	16	194	431	1830	1309	2158	633	508
AT1G12430	122	54	22	17	48	38	23	108	95	139	143	183	290	212	427	377	363	33	42	19	1033	236	434	27	418	338	230	167	60	179	48	157	88	124	34	142	153	250	454	480	84	47	301	142	390	267	513	564	462
AT1G12440	466	156	98	119	321	339	328	67	75	56	260	523	568	112	460	452	402	477	282	402	746	337	376	69	316	345	205	156	80	180	192	112	175	119	48	83	159	290	221	204	50	33	196	233	1155	1790	2426	3286	2190
AT1G12450	169	60	84	72	251	215	231	95	69	80	126	152	260	63	173	284	210	880	570	472	129	64	113	67	64	104	35	78	30	127	116	101	97	121	34	51	102	120	193	215	21	7	88	136	638	937	1099	821	478
AT1G12460	180	37	42	31	37	14	10	58	25	57	85	92	325	54	190	314	266	24	24	8	126	34	76	47	87	81	49	71	64	86	114	139	171	35	33	58	70	105	142	161	42	22	165	153	361	450	587	83	71
AT1G12470	378	149	312	259	540	428	461	503	373	405	703	759	814	453	442	496	519	573	310	329	668	240	421	235	594	574	336	429	191	419	333	527	407	522	130	404	390	463	918	1064	107	50	509	670	1914	2072	2838	1868	1427
AT1G12480	13	4	10	9	26	12	11	23	18	16	21	37	27	17	17	30	22	38	19	10	16	8	14	10	15	12	2	11	9	10	9	32	16	19	1	12	14	19	44	55	3	2	18	13	4	7	4	4	6
AT1G04953	0	0	0	0	0	0	0	0	0	0	0	0	0	0	0	0	0	0	0	0	0	0	0	0	0	0	0	0	0	0	0	0	0	0	0	0	0	0	0	0	0	0	0	0	0	0	0	0	0
AT1G12490	24	10	0	1	6	2	1	5	3	13	6	9	62	4	5	17	12	24	10	1	7	6	18	1	0	0	0	6	3	2	1	5	4	5	0	2	3	8	8	13	0	0	4	4	0	0	0	0	0
AT1G04957	0	1	2	0	0	3	2	1	2	0	3	5	6	3	0	3	3	9	1	2	2	0	1	0	0	1	0	0	0	0	0	4	1	1	1	0	1	6	3	8	0	0	0	1	0	0	0	0	0
AT1G12500	431	215	197	181	153	86	81	412	308	231	119	233	817	226	214	348	409	271	117	172	341	214	348	128	133	162	85	273	77	252	142	346	276	233	73	149	238	243	529	522	35	23	151	379	1259	1036	1110	476	309
AT1G12510	0	0	1	0	0	0	0	0	0	0	1	0	0	0	0	0	0	0	0	0	0	0	0	0	0	0	0	0	0	0	0	0	0	0	0	0	0	0	0	0	0	0	0	0	1	1	1	0	0
AT1G12520	391	139	96	103	393	382	486	396	235	419	402	614	733	462	355	240	355	161	123	89	570	142	269	264	515	554	280	403	145	450	196	409	284	401	214	403	334	320	852	938	125	88	602	857	1624	1768	2862	2976	2301
AT1G12530	179	53	170	116	85	53	38	278	203	249	247	312	186	259	174	191	160	53	18	23	210	76	154	65	149	123	106	403	147	368	133	467	354	251	42	185	194	161	329	289	44	20	184	266	1494	1823	2598	2755	2251
AT1G12540	2	0	0	0	0	0	1	0	0	0	0	0	5	0	0	0	0	5	4	2	0	0	0	1	0	0	0	0	0	0	0	0	0	0	0	0	0	1	0	0	0	0	0	0	0	0	2	0	0
AT1G12550	328	73	45	52	14	9	10	10	9	8	31	33	209	13	41	61	33	62	59	84	19	28	23	2	1	5	3	47	14	31	52	50	33	29	1	15	19	50	21	20	3	2	16	22	328	597	552	1393	974
AT1G12560	123	46	6	7	75	28	22	60	56	9	82	59	56	169	36	14	10	30	24	60	35	57	21	6	6	39	18	218	118	174	24	209	24	384	5	82	113	230	235	263	10	10	19	16	1658	2733	2885	2993	2241
AT1G12570	0	1	0	0	1	0	0	0	1	0	0	2	3	1	0	0	1	0	0	0	0	0	0	0	0	0	0	0	1	0	0	1	0	1	0	1	2	1	2	2	0	0	0	1	3	0	2	2	0
AT1G12580	825	348	442	444	4003	2828	3934	599	424	529	917	980	2268	550	1293	2323	1523	886	439	369	772	405	492	280	651	640	267	693	286	631	1182	1018	1244	599	248	356	458	917	1017	1054	181	81	711	1624	3615	4753	6283	3779	2989
AT1G12590	0	0	0	0	1	0	0	0	0	0	0	0	0	0	0	0	0	0	0	0	0	0	0	0	0	0	0	0	0	0	0	0	0	0	0	0	0	0	0	0	0	0	0	1	0	0	0	0	0
AT1G12600	38	42	0	9	1	12	3	10	9	8	422	860	105	39	8	3	5	4	0	1	228	79	111	0	5	8	4	32	18	28	1	37	4	54	1	37	90	3	104	109	7	1	48	3	0	2	1	5	4
AT1G04963	0	0	0	0	1	1	2	2	1	0	3	1	7	0	2	1	0	0	0	0	1	0	2	2	0	0	0	1	0	1	0	2	2	0	0	0	0	0	3	2	0	0	0	0	0	0	0	1	0
AT1G12610	354	107	93	141	481	246	359	179	203	65	1256	1485	1083	129	625	868	743	277	171	187	127	96	130	86	108	273	40	300	189	279	378	405	379	242	104	206	161	311	359	307	20	20	86	572	295	571	1063	1202	1110
AT1G12615	0	0	0	0	0	0	0	0	0	0	0	0	0	0	0	0	0	0	7	0	1	0	0	0	0	0	0	0	0	0	1	0	0	0	0	0	0	0	4	4	0	0	0	0	0	1	0	1	0
AT1G12620	25	18	22	6	50	39	46	53	37	49	61	71	86	73	31	28	42	20	17	6	90	23	43	25	104	61	61	33	26	43	27	69	60	54	10	56	44	26	169	193	8	20	95	134	152	212	320	83	44
AT1G12630	4	0	0	0	0	0	0	0	0	0	0	0	16	0	4	19	10	0	0	0	2	5	6	0	0	0	0	3	0	0	0	0	2	0	0	0	0	1	0	0	0	0	0	0	6	5	6	0	0
AT1G12640	472	226	327	281	701	505	609	499	344	340	170	196	800	404	354	357	378	642	400	526	696	245	355	238	277	393	159	403	173	399	292	432	298	452	188	410	413	296	968	996	70	48	233	822	1831	2272	3073	2301	1992
AT1G12650	209	78	97	53	214	167	140	710	538	635	454	638	718	952	262	167	293	115	45	23	1619	364	725	615	1645	1326	821	1042	418	880	303	1009	695	663	449	694	685	807	2100	2054	300	198	1185	1720	1857	1340	2262	765	432
AT1G12660	0	0	0	0	0	0	0	0	0	0	0	0	0	0	0	0	0	0	0	0	0	0	0	0	0	0	0	0	0	0	1	0	0	0	0	0	0	0	1	0	0	0	0	0	0	0	0	0	0
AT1G12663	0	1	0	0	0	0	0	0	0	0	0	0	0	0	0	0	0	0	0	0	0	0	0	0	0	0	0	0	0	1	0	0	0	0	0	0	0	2	0	0	0	0	0	0	4	1	1	0	0
AT1G12665	1	0	0	0	0	0	0	0	0	0	0	0	0	0	0	0	0	0	0	0	0	0	0	0	0	0	0	0	0	0	0	0	0	0	0	0	0	0	0	0	0	0	0	0	0	0	0	0	0
AT1G12672	0	0	0	0	4	0	0	0	0	0	0	0	0	0	0	0	2	0	0	0	0	0	0	0	0	0	0	0	0	0	0	0	0	0	0	0	0	0	2	0	0	0	0	0	0	0	0	0	0
AT1G12680	133	76	78	68	441	328	403	195	163	203	551	615	327	187	180	238	193	229	137	113	248	129	228	72	287	219	147	229	100	210	178	251	255	217	50	170	172	223	304	324	53	51	212	272	1073	888	1513	769	626
AT1G12700	27	4	6	1	23	6	10	29	33	44	45	50	38	57	22	28	14	18	8	6	86	14	23	46	60	53	31	33	13	57	14	59	31	38	15	30	34	66	140	141	23	10	88	101	53	68	144	35	50
AT1G12710	32	12	45	26	39	56	65	80	70	63	69	82	73	76	50	50	42	35	17	24	74	31	48	21	34	38	22	33	24	71	20	62	28	58	11	73	41	58	124	115	7	5	41	55	747	483	649	658	478
AT1G12730	20	11	18	9	48	65	56	68	39	89	94	149	76	86	29	19	21	9	2	1	136	21	62	43	121	82	79	61	21	82	32	83	56	71	24	48	78	70	188	190	49	30	167	152	95	96	198	370	283
AT1G04967	0	0	0	0	0	0	0	0	2	0	0	1	0	2	0	0	0	0	0	0	1	0	0	0	0	0	0	0	0	0	0	0	0	0	0	0	0	0	1	1	0	0	0	0	0	0	0	0	0
AT1G12740	116	34	24	45	318	227	238	869	766	1050	2234	3062	198	795	64	3	38	211	128	254	109	16	23	15	49	96	13	1087	384	968	43	806	128	1120	10	787	1153	325	2276	2313	9	8	231	35	1611	1243	1399	8252	7352
AT1G12750	33	11	43	43	91	135	181	172	138	182	164	317	63	108	75	8	33	94	84	43	38	13	11	58	38	58	21	101	70	135	18	145	38	168	28	97	121	116	299	276	2	2	3	159	120	224	233	725	562
AT1G12760	460	169	308	391	2701	3178	3624	526	352	461	1248	1420	613	221	625	521	528	517	440	405	323	137	217	175	278	311	138	429	188	432	585	477	501	418	82	275	338	438	600	690	92	53	376	521	2018	2583	2859	5389	3938
AT1G12770	138	61	88	81	392	320	385	290	192	278	639	745	226	220	188	197	200	448	249	243	405	112	197	125	380	361	248	304	106	298	189	293	228	264	98	274	180	354	435	419	94	49	384	404	279	254	448	212	180
AT1G12775	61	33	39	70	128	74	101	73	86	109	216	252	130	55	59	82	100	360	211	110	51	20	26	35	44	56	26	72	45	85	44	132	74	59	15	73	61	116	130	128	16	7	69	104	59	59	85	41	33
AT1G12780	90	41	24	8	65	34	36	46	42	62	982	1904	137	103	124	98	137	6376	4659	6177	122	82	99	28	249	290	171	192	99	216	20	82	25	159	33	120	140	313	249	274	27	22	157	131	192	298	447	810	393
AT1G12790	29	13	19	4	51	36	38	55	51	60	112	160	55	62	45	30	89	96	47	42	79	38	63	41	139	113	37	61	27	66	28	71	60	54	24	41	63	67	140	151	42	27	113	132	158	111	210	130	71
AT1G12800	37	27	33	18	78	78	73	155	97	206	189	225	137	188	142	85	97	33	12	8	356	90	147	170	283	224	154	236	106	207	86	222	153	158	101	177	159	149	435	472	152	63	474	448	206	251	328	224	145
AT1G12805	1	0	0	0	1	2	0	8	3	1	3	17	6	4	3	1	0	0	2	3	0	0	3	3	0	2	0	2	2	2	0	2	1	3	3	0	9	2	6	4	0	2	9	10	0	0	0	0	0
AT1G12810	110	57	41	38	64	81	126	105	54	80	179	310	75	115	135	88	130	89	53	191	46	70	102	31	85	103	69	89	59	94	94	98	68	100	16	81	91	157	102	79	15	8	59	41	160	197	255	676	434
AT1G04973	3	1	6	3	8	14	18	0	0	1	5	9	2	0	4	10	1	11	0	3	0	2	1	0	4	0	1	2	4	1	1	2	2	1	5	0	2	5	4	0	0	0	4	1	6	5	6	14	8
AT1G12820	213	81	231	194	214	102	76	366	269	304	405	576	476	306	331	483	390	237	141	176	519	220	404	199	504	411	215	373	144	355	256	334	267	345	128	300	273	381	588	615	105	73	406	541	1687	1494	1843	721	609
AT1G04977	0	0	0	0	0	0	0	0	0	0	0	0	0	0	0	0	0	0	0	0	0	0	0	0	0	0	0	0	0	0	0	0	0	0	0	0	0	0	0	0	0	0	0	0	0	0	0	0	0
AT1G12840	1718	495	1274	1198	1349	914	895	2119	1485	1196	1101	1509	2594	1186	1325	1355	1134	2073	1067	1622	1496	683	817	750	1205	1303	561	1319	515	1196	1118	1160	957	1464	417	1058	857	1055	2714	2694	214	116	885	2047	9371	12146	14106	7691	5744
AT1G12830	0	0	0	0	0	0	0	0	0	0	0	0	0	0	0	0	0	0	0	0	0	0	0	0	0	0	0	0	0	0	0	0	0	0	0	0	0	0	0	0	0	0	0	0	0	0	0	0	0
AT1G12845	11	2	206	98	6	7	8	13	10	9	12	10	18	5	9	8	4	13	2	7	15	4	7	37	4	7	3	26	6	13	4	8	17	4	32	2	3	3	15	16	4	2	19	137	390	539	748	23	2
AT1G12850	266	123	553	370	312	183	149	656	501	390	430	621	997	572	257	312	320	538	303	261	887	264	570	400	802	645	348	583	197	504	317	617	462	473	225	348	416	479	1075	1208	118	63	534	1111	2235	2562	3401	969	608
AT1G12855	3	1	1	0	0	0	0	2	1	1	0	2	1	4	0	0	0	0	0	0	1	1	1	1	0	0	0	0	1	0	0	1	2	2	0	0	3	0	6	7	0	0	1	0	0	0	0	0	0
AT1G12860	2	0	1	0	5	4	7	3	0	3	106	68	3	15	1	0	4	3	1	0	139	38	81	42	16	7	5	26	7	33	23	37	24	16	21	9	7	21	27	20	149	158	809	82	0	5	0	0	1
AT1G12870	1	1	0	0	0	0	0	0	0	0	1	4	9	0	1	2	0	0	0	1	2	0	1	0	0	0	0	0	0	0	0	0	0	0	0	0	1	1	1	0	0	0	0	0	0	0	0	0	0
AT1G12880	38	1	3	1	6	2	2	12	15	27	3	1	33	9	3	1	3	0	0	0	2	1	2	11	3	0	0	8	5	5	1	27	13	7	11	1	12	21	19	23	3	1	7	17	94	151	202	235	161
AT1G04983	1	0	0	0	0	0	0	0	0	0	0	0	2	0	1	4	0	0	0	0	0	0	0	0	0	0	0	0	0	0	0	0	0	0	0	0	0	0	0	0	0	0	0	0	0	0	0	0	0
AT1G12890	11	2	0	0	0	2	0	1	0	6	2	3	23	2	2	6	3	0	2	0	0	0	1	3	0	1	2	1	5	0	0	6	8	7	3	0	0	3	2	0	4	1	10	4	0	4	0	0	0
AT1G12900	18	5	5	4	30	5	20	5	7	15	45	49	42	10	22	33	20	10	4	1	4	3	15	6	10	10	8	12	6	7	5	25	11	10	0	6	4	15	42	33	5	1	13	17	18	30	105	59	18
AT1G12910	207	95	151	93	242	199	231	402	239	430	416	625	431	502	266	236	226	113	118	81	681	222	439	294	695	622	490	429	153	294	210	368	416	416	231	404	377	411	814	837	226	125	588	770	1730	1524	2920	1186	749
AT1G12920	475	133	322	181	763	534	513	1915	1181	1528	1073	1252	1258	1905	565	521	456	316	209	79	3057	618	1068	1149	3020	2439	1469	1645	653	1474	695	1818	1322	1680	929	1789	1560	1486	4437	4312	526	261	1846	3324	5228	4749	8238	1923	1718
AT1G12930	595	176	126	60	145	109	68	304	249	256	482	591	938	338	439	641	451	63	58	22	680	245	434	204	511	449	291	305	94	311	158	296	344	269	142	230	289	330	879	940	184	109	597	754	956	674	1275	530	454
AT1G12940	0	0	0	1	1	1	5	0	1	0	0	0	0	0	0	0	0	0	0	0	0	0	0	0	0	0	0	0	1	0	0	1	0	0	0	0	0	0	1	2	0	0	1	0	0	0	1	2	1
AT1G12950	456	23	23	50	1625	3294	3866	27	7	3	37	22	263	71	223	83	29	27	12	25	54	96	11	12	5	175	7	132	62	97	91	115	133	149	12	45	62	96	129	144	3	5	31	74	594	719	622	774	513
AT1G12960	2	0	0	0	2	1	0	0	0	0	0	0	1	0	0	0	0	0	0	0	0	0	0	0	0	0	0	0	0	0	0	1	1	0	0	0	1	3	0	3	0	0	0	0	0	0	0	0	0
AT1G12970	618	98	122	143	951	660	805	202	166	172	378	402	532	155	354	255	307	129	48	81	161	112	128	104	163	271	85	175	89	170	227	218	228	162	52	149	127	227	304	290	47	35	176	297	560	604	894	1210	544
AT1G12980	0	0	0	0	0	0	2	0	0	0	0	0	0	0	0	0	0	0	0	0	1	0	0	0	1	0	0	0	0	0	0	0	0	0	1	0	0	0	0	0	0	0	0	0	0	0	0	0	0
AT1G12990	516	199	747	853	505	201	266	870	622	573	1498	1582	1066	585	500	597	641	602	189	353	519	315	414	355	619	586	207	560	186	610	479	653	431	801	184	403	612	532	1213	1325	118	67	449	1038	3194	3254	4442	520	459
AT1G13000	188	51	232	131	116	64	69	561	432	334	1434	2450	492	450	122	99	153	252	122	118	250	81	260	127	322	250	125	460	180	462	115	502	236	510	64	381	430	199	963	1041	39	43	283	418	1723	1497	2215	903	515
AT1G13010	0	0	0	0	1	0	0	0	0	0	0	3	0	1	2	0	0	0	0	0	0	0	0	0	0	0	0	0	0	0	0	0	0	0	0	0	0	0	0	0	0	0	0	0	0	0	0	0	0
AT1G13020	473	172	300	197	570	373	461	780	505	572	533	683	934	685	423	659	421	301	136	159	955	326	552	277	834	677	485	850	333	719	381	995	720	740	204	734	567	585	1016	1052	165	83	600	963	2704	2254	3150	1100	829
AT1G13030	69	22	21	5	63	41	29	263	157	321	236	248	160	377	94	66	55	31	23	2	751	158	374	200	652	417	376	482	201	378	129	445	393	284	138	279	275	384	752	840	150	93	795	742	352	349	496	242	232
AT1G13040	46	16	4	6	41	28	16	99	90	129	101	109	79	185	48	29	57	20	15	3	262	72	145	82	286	197	164	138	62	101	41	181	115	119	55	102	131	168	400	419	43	26	167	305	232	185	197	101	74
AT1G13050	82	40	2	2	13	9	12	50	29	66	26	44	207	67	41	45	48	5	1	1	466	234	399	37	103	54	75	48	29	39	8	41	32	44	13	29	47	76	118	121	15	17	114	115	139	64	108	45	31
AT1G13060	1189	317	431	354	583	398	511	1615	1096	1050	1076	1393	1364	1351	890	870	703	487	291	546	2439	806	1048	632	1412	1452	868	1207	519	1078	700	1188	865	1283	504	1233	1143	1073	2382	2543	329	249	1174	1630	4172	4300	5613	3633	2883
AT1G04987	0	0	0	0	0	0	0	0	0	0	0	0	0	0	0	0	0	0	0	0	0	0	0	0	0	0	0	0	0	0	0	0	0	0	0	0	0	0	1	0	0	0	0	0	0	0	0	0	0
AT1G13080	6	10	21	6	23	1	3	10	6	135	343	349	3	9	4	0	5	9	1	3	1	1	2	2	17	3	0	10	1	21	4	5	0	10	1	5	30	30	17	14	4	2	20	12	11	23	35	3252	2181
AT1G13090	4	1	32	5	324	243	312	0	0	9	3	2	14	1	38	10	17	1	2	0	8	3	2	5	5	34	3	6	6	9	46	17	35	1	4	0	1	2	1	1	0	3	5	23	85	136	220	531	449
AT1G13100	4	2	39	29	242	245	276	6	1	28	3	1	4	0	11	11	8	0	3	0	2	0	1	4	0	3	0	10	5	12	64	21	62	1	2	0	2	6	1	2	0	0	2	17	220	364	402	1578	881
AT1G13110	12	5	139	109	57	45	53	115	46	235	12	5	13	19	8	5	3	8	2	6	2	4	8	34	6	12	1	34	11	26	13	70	36	61	20	14	68	95	69	51	2	1	20	64	744	1308	1427	4317	4592
AT1G13120	384	148	103	81	672	480	623	600	440	517	963	1111	890	674	324	418	389	235	128	84	1402	322	713	298	1269	901	618	855	383	790	297	848	585	580	248	568	636	680	1409	1543	231	134	1025	1159	1360	1323	1913	1675	1295
AT1G13130	0	0	0	0	7	3	3	0	0	0	0	6	0	0	0	0	0	60	45	52	0	0	0	0	0	1	0	1	2	0	4	0	0	0	0	0	0	0	0	0	0	0	0	1	1	1	2	186	198
AT1G13140	4	4	1	0	3	2	0	6	5	6	0	8	9	7	4	4	7	1	0	0	10	0	11	4	3	2	4	3	2	3	5	3	5	5	1	5	0	6	10	14	3	0	21	2	6	13	23	23	11
AT1G13143	0	0	0	0	0	0	0	0	0	0	0	0	0	0	0	0	0	0	0	0	0	0	0	0	0	0	0	0	0	0	0	0	0	0	0	0	0	0	0	0	0	0	0	0	0	0	0	0	0
AT1G13150	6	2	2	1	4	4	1	10	5	9	13	20	9	8	7	9	12	0	0	0	11	5	10	4	9	8	5	3	0	9	5	6	8	7	4	5	9	4	23	33	9	5	29	18	12	23	16	7	6
AT1G13160	436	112	148	79	644	313	321	1762	1323	1600	739	985	1056	1950	404	371	444	225	184	61	3171	726	1664	1123	3036	2317	1803	2421	981	2039	674	2532	1681	1712	875	1697	1543	1863	3659	3693	357	249	2002	3356	3158	2126	2823	830	631
AT1G13170	376	174	544	395	326	106	97	1429	955	972	957	1041	1265	1182	382	427	372	455	164	148	1354	427	732	573	1466	1176	570	1039	345	886	531	980	696	1199	374	1137	865	683	2618	2901	240	147	1121	2013	3985	2980	5038	607	366
AT1G13180	145	45	157	131	143	90	107	308	219	218	361	383	286	275	125	92	96	450	271	266	465	119	212	158	416	359	139	261	106	208	131	248	160	239	99	214	212	213	654	667	57	39	249	570	1388	1279	1692	1044	921
AT1G13190	688	308	478	465	1122	995	1311	1002	606	780	1867	1795	1181	949	833	1046	978	763	356	475	1104	430	752	413	1286	982	683	901	418	825	697	1083	1026	866	235	824	808	911	1471	1453	234	127	742	1268	4018	3599	5685	2968	2164
AT1G13195	906	270	213	197	1308	1925	2137	87	50	71	166	206	974	71	577	372	457	53	28	62	462	195	160	94	54	87	16	172	93	202	496	222	304	45	96	33	51	164	111	117	31	40	138	452	1154	1428	1166	2253	1445
AT1G13200	3	4	14	8	11	8	8	23	28	22	1	6	4	14	4	10	25	1	0	0	4	2	3	5	0	3	1	2	11	12	9	24	31	17	1	7	8	18	28	41	1	0	1	10	17	35	49	128	67
AT1G13210	1672	518	3878	4302	14233	15556	19984	4212	2845	3242	4674	5501	1878	1511	4084	2881	4090	465	376	247	568	537	522	1423	301	741	118	2310	1115	2515	6111	4255	4857	2257	895	1323	1969	3481	3319	3437	278	161	1122	4350	8648	12406	11373	18228	14760
AT1G13220	187	85	126	148	1128	927	1088	500	424	407	902	952	761	608	368	371	312	340	132	72	1600	282	643	427	1297	829	523	822	343	755	454	1032	836	483	292	442	466	568	1475	1510	309	212	1513	1441	740	834	1402	528	528
AT1G13230	11	0	1	1	5	0	2	0	1	2	4	4	13	0	15	27	18	3	5	0	5	3	5	0	2	0	0	0	0	0	5	0	4	3	0	3	0	4	0	1	0	0	0	0	6	8	16	2	2
AT1G13240	0	0	0	0	0	0	0	0	0	0	0	1	0	0	0	0	0	0	0	0	0	0	0	0	0	0	0	0	0	0	0	0	0	0	0	0	0	0	0	0	0	0	0	0	0	0	0	0	0
AT1G04993	0	0	0	0	0	0	0	1	0	0	0	0	0	0	0	0	0	0	0	0	0	0	0	0	0	0	0	0	0	0	0	0	0	0	0	0	0	0	0	0	0	0	0	0	0	0	0	0	0
AT1G13245	35	18	121	65	339	351	587	65	33	156	7	16	49	26	309	253	446	6	28	3	31	9	19	61	14	27	2	101	64	90	190	124	237	32	94	23	76	181	60	76	4	2	6	514	412	653	529	569	346
AT1G04997	0	0	0	0	0	0	0	0	0	0	0	0	0	0	0	0	0	0	0	0	0	0	0	0	0	0	0	0	0	0	0	0	0	0	0	0	0	0	0	0	0	0	0	0	0	0	1	0	0
AT1G13250	31	14	66	60	19	3	8	5	12	3	169	177	11	12	107	37	39	4	1	5	24	68	26	19	9	9	4	28	15	19	17	18	15	2	6	7	10	29	20	7	2	0	8	61	283	344	314	520	306
AT1G05003	0	0	0	0	0	0	0	0	0	0	0	0	0	0	0	0	0	0	0	0	0	0	2	0	0	0	0	0	0	0	0	0	0	0	0	0	0	1	0	0	0	0	0	0	0	0	0	0	0
AT1G13260	1784	1046	780	806	355	230	207	1058	940	1302	1368	1875	4876	528	1643	2328	3514	169	127	82	498	573	369	457	242	229	61	711	321	735	779	1018	650	878	357	615	968	1298	985	1006	113	83	482	2030	3485	5058	6113	12093	8505
AT1G13270	39	19	9	1	11	7	6	58	33	49	28	24	90	74	54	27	51	5	1	2	195	60	71	53	68	64	73	69	31	57	38	40	69	59	38	50	39	99	167	152	41	22	105	104	110	115	274	217	146
AT1G13280	238	103	587	425	76	49	35	525	377	270	811	1478	411	325	302	207	257	69	20	10	193	138	208	259	269	244	116	381	134	341	270	417	343	285	198	278	364	225	570	493	86	62	452	701	1493	1326	1956	264	146
AT1G13290	0	0	0	0	5	1	1	0	0	2	2	1	2	0	0	0	3	0	0	0	0	0	0	0	0	0	0	0	0	0	0	0	0	0	0	0	2	0	2	0	0	0	1	0	0	0	0	0	0
AT1G13300	122	42	513	464	143	38	75	271	258	405	94	74	204	240	238	347	387	68	86	53	53	88	73	144	55	41	17	315	171	236	611	675	977	294	100	247	272	333	409	452	20	7	90	428	1636	1616	1885	4732	3120
AT1G13310	23	3	17	5	20	16	23	25	13	32	97	117	51	9	18	48	34	95	67	42	26	3	22	9	20	12	3	24	10	21	10	31	10	35	7	23	31	31	47	43	5	1	17	24	8	12	5	2	1
AT1G13320	836	306	580	572	1526	1174	1368	1320	883	885	1733	2005	1906	1170	964	1143	908	1311	858	788	1846	645	1098	627	2006	1778	901	1158	424	1131	906	1052	967	1165	457	1042	1005	1138	2646	2907	327	146	1279	2155	3954	3964	5585	2722	2233
AT1G13330	11	6	7	7	2	1	6	17	10	13	13	24	35	13	29	10	49	45	28	5	47	15	19	9	26	19	7	24	6	18	5	23	19	10	7	10	16	28	27	24	5	4	20	28	42	18	47	23	8
AT1G13340	150	59	13	21	65	128	190	15	8	14	27	31	174	9	519	254	432	116	141	82	125	109	77	4	11	19	2	41	25	37	105	72	52	8	23	4	6	28	21	24	7	4	18	83	50	145	131	379	337
AT1G13350	387	172	232	271	1547	1404	1560	378	298	451	949	1044	1210	310	578	605	669	1139	745	527	572	229	324	227	402	353	194	474	221	418	366	622	589	336	126	241	309	459	786	899	127	95	570	800	989	999	1268	1710	1168
AT1G13360	528	149	91	115	1417	1564	1753	167	141	189	254	448	760	103	434	199	327	230	154	158	287	177	143	107	165	216	73	161	98	143	182	187	172	82	105	89	81	150	200	198	48	43	189	470	384	457	607	2318	1678
AT1G05007	0	0	0	0	0	2	3	0	0	0	0	0	2	0	0	0	0	0	0	0	0	0	0	0	0	0	0	0	0	0	0	0	0	0	0	0	0	0	0	0	0	0	0	1	0	0	0	0	0
AT1G13370	22	7	0	0	21	52	56	0	1	1	10	23	165	1	12	10	22	16	2	19	12	8	7	2	9	8	0	7	1	1	2	1	5	6	2	0	0	3	7	10	1	1	9	22	1	0	5	13	7
AT1G13380	636	108	29	44	28	38	32	98	76	113	178	247	1287	135	347	207	392	28	16	11	451	189	347	93	248	196	164	188	81	161	67	164	177	106	110	71	126	205	253	228	127	78	459	293	332	331	547	297	179
AT1G13390	740	189	249	232	1637	1693	1832	374	259	315	534	673	1127	153	634	456	512	373	132	328	290	172	138	180	115	169	36	250	112	265	267	222	211	210	168	102	173	377	428	436	47	56	248	821	762	765	918	1147	883
AT1G13400	2	0	2	0	0	0	0	2	7	0	0	2	4	0	2	1	0	0	0	0	2	0	5	0	1	0	1	2	6	1	0	0	2	0	0	1	0	0	0	0	0	0	1	2	1	1	1	0	2
AT1G13410	9	6	4	6	20	0	7	67	47	62	33	30	26	94	14	6	21	5	1	1	145	19	54	44	137	127	83	86	31	87	17	97	48	59	28	60	58	57	225	234	22	16	99	129	82	75	134	89	71
AT1G13420	471	113	2467	1722	266	201	193	37	21	7	39	45	517	21	1634	766	604	53	109	37	218	183	124	121	12	8	4	571	339	516	1678	1123	2732	11	95	12	36	111	43	50	42	60	301	320	3245	4539	1918	2722	2062
AT1G13430	58	34	55	61	22	16	15	32	32	28	215	333	144	12	40	114	131	4	2	2	31	20	41	9	2	3	0	19	11	37	88	64	45	27	3	8	18	22	29	29	3	3	25	29	228	413	305	33	22
AT1G13440	19200	3853	5103	3673	4156	3579	3093	6415	4412	4343	6577	8960	22911	4484	13168	10913	10122	1260	1153	1128	7836	3963	4241	4804	3721	4340	2043	5949	2185	5376	4637	4704	5568	4221	4036	4136	3346	3890	10026	10479	1779	1268	8216	15536	39632	40330	50562	42716	27877
AT1G05013	0	0	0	0	0	0	0	0	0	0	0	0	0	0	0	0	0	0	0	0	0	0	0	0	0	0	0	0	0	0	0	0	0	0	0	0	0	0	1	0	0	0	0	0	0	0	0	0	0
AT1G13448	8	4	1	2	0	0	0	0	0	0	1	0	10	3	3	3	7	2	0	0	2	1	1	0	0	0	0	3	0	0	0	2	1	0	0	0	1	0	1	1	0	0	0	0	3	4	6	15	10
AT1G13450	329	134	162	104	273	260	278	190	142	165	285	348	489	229	362	292	387	339	165	166	294	118	222	117	240	259	94	237	103	197	212	214	300	166	81	168	159	225	359	381	70	25	250	388	941	1004	1946	1633	1016
AT1G13460	84	32	98	52	316	192	241	109	117	99	70	82	238	97	116	105	102	107	56	48	161	45	50	72	141	122	56	64	43	85	99	90	125	106	42	69	85	84	258	272	45	15	126	239	589	765	969	829	699
AT1G13470	1	0	2	0	3	0	2	0	1	5	0	2	0	0	0	0	0	1	0	2	0	0	1	1	0	0	0	0	0	0	0	0	0	1	0	0	0	1	1	0	0	0	0	0	0	0	1	0	0
AT1G13480	7	5	2	1	12	6	9	90	52	60	1125	1319	7	133	0	0	3	5	18	0	77	14	33	1	20	4	0	188	83	162	6	109	32	234	4	169	198	17	280	266	16	19	140	6	152	551	249	837	878
AT1G13485	0	0	0	0	0	0	0	0	0	0	0	3	0	0	0	0	0	0	0	0	0	0	0	0	0	0	0	0	0	0	0	0	0	0	0	0	0	0	0	0	0	0	1	0	0	0	0	0	0
AT1G13490	0	0	0	0	0	1	0	1	0	0	7	6	0	0	0	0	0	0	0	0	3	1	1	0	0	0	0	1	0	2	0	2	0	0	0	1	0	0	3	1	1	2	14	0	0	1	1	2	6
AT1G13500	0	0	0	0	2	2	1	4	4	1	3	3	2	8	0	0	0	0	0	2	1	0	0	0	0	0	0	4	1	3	0	1	0	11	0	1	3	3	8	7	0	0	0	0	42	49	56	165	133
AT1G13510	2	0	1	5	6	1	6	15	7	26	10	8	4	30	7	0	0	6	0	2	3	0	0	1	0	3	0	13	4	16	2	34	5	52	1	14	7	5	53	40	1	0	2	3	366	324	546	1702	1264
AT1G13520	7	4	19	34	17	10	8	50	77	65	260	199	21	39	5	5	6	7	3	9	2	0	2	6	8	4	5	28	12	23	7	99	26	68	4	28	22	29	127	125	5	2	27	2	20	58	53	1775	1492
AT1G13530	25	12	54	68	31	24	26	244	236	283	1080	956	33	156	18	8	9	20	8	18	21	8	11	42	19	27	1	135	87	140	38	213	54	224	18	166	179	64	415	400	34	13	104	54	885	998	1878	2909	1970
AT1G13540	2	1	0	4	9	1	5	55	31	69	185	173	14	23	5	7	2	8	3	2	2	1	2	13	3	5	2	15	13	16	1	41	14	46	3	11	31	14	58	70	10	8	38	15	62	135	197	382	344
AT1G13550	5	0	0	2	2	2	2	25	14	46	49	45	9	13	1	0	3	0	0	3	5	2	1	2	4	2	3	5	2	7	3	23	3	22	2	11	11	10	21	26	2	1	7	2	114	246	231	597	492
AT1G13560	257	69	175	112	210	170	220	487	377	420	363	525	528	533	199	123	182	110	38	58	585	172	363	308	736	591	441	494	204	435	211	390	345	441	307	413	434	449	1218	1290	162	118	603	892	1561	1455	2200	2462	1204
AT1G13570	131	71	188	118	325	244	241	412	323	383	759	927	396	454	112	58	113	116	84	73	211	76	123	179	193	247	89	233	88	319	136	298	156	342	137	256	368	144	1082	1099	92	92	443	589	781	836	1815	1077	677
AT1G13580	90	25	136	139	92	43	44	213	225	144	23	37	204	152	76	47	81	56	8	24	95	25	38	69	24	51	19	101	72	110	51	132	78	112	29	62	70	50	390	387	17	13	62	160	722	1133	1237	698	367
AT1G13590	19	11	3	18	27	3	5	446	340	229	42	36	9	202	6	1	3	6	3	3	1	2	9	0	1	4	4	118	37	111	7	109	33	188	1	93	94	13	502	402	1	0	8	2	1118	2031	2628	1594	786
AT1G13600	0	0	0	2	196	103	145	0	0	1	0	0	5	0	40	3	34	0	0	0	2	0	0	0	10	22	1	1	2	2	23	10	23	0	0	0	0	0	5	4	0	0	1	6	10	24	27	74	64
AT1G13605	0	0	0	0	0	0	0	0	0	0	0	0	0	0	0	0	1	0	0	0	0	0	0	0	0	0	0	0	0	0	0	0	0	0	0	0	0	0	0	0	0	0	0	0	0	0	0	0	0
AT1G13607	0	0	0	0	0	0	0	0	0	0	0	0	0	0	0	0	0	0	0	0	0	0	0	0	0	0	0	0	0	0	0	0	0	0	0	0	0	0	0	0	0	0	0	0	0	0	0	0	0
AT1G13608	0	0	0	0	0	0	0	0	0	0	0	0	0	0	0	0	0	0	0	0	0	0	0	0	0	0	0	0	0	0	0	0	0	0	0	0	0	0	0	0	0	0	0	0	0	0	0	0	0
AT1G13609	0	0	0	0	0	0	0	0	0	0	0	0	2	0	0	1	0	0	0	0	0	0	0	0	0	0	0	0	0	0	0	0	0	0	0	0	0	0	0	0	0	0	0	0	0	0	0	0	3
AT1G13610	0	0	1	0	0	1	0	0	0	0	0	0	0	0	1	0	1	0	0	0	0	0	0	0	0	4	3	0	0	0	0	0	0	2	0	1	0	0	2	0	0	0	0	1	10	15	9	70	42
AT1G13620	6	2	3	0	12	4	9	4	0	0	4335	5973	25	4	16	1	5	2	2	1	10	1	2	2	56	17	0	159	74	131	7	7	1	3	3	0	10	0	9	14	56	77	724	1	2	1	1	3	4
AT1G13630	24	2	2	3	37	37	26	26	8	20	51	61	22	17	18	20	6	17	20	4	66	10	35	17	43	57	22	18	6	21	13	26	12	29	13	13	18	36	75	106	14	11	82	47	55	36	58	106	77
AT1G13635	0	2	0	0	4	0	0	1	0	0	27	68	0	0	1	1	0	535	543	165	2	0	0	0	3	7	2	1	3	1	0	0	0	0	2	0	0	7	0	0	1	0	0	5	1	2	3	255	202
AT1G13640	200	99	135	147	572	431	453	354	245	308	1469	1675	521	323	489	657	760	258	165	115	386	130	262	165	316	318	126	263	91	283	227	319	225	308	139	308	328	254	700	713	126	95	558	730	1899	1934	3228	1121	841
AT1G13650	0	0	0	0	0	0	0	0	0	0	0	0	0	0	0	0	0	0	0	0	0	0	0	0	0	0	0	0	0	0	0	0	0	0	0	0	0	0	0	0	0	0	0	0	0	0	0	0	0
AT1G13670	288	120	2	0	20	23	5	0	1	0	5	14	418	5	766	739	820	65	36	25	112	117	157	23	43	21	11	69	32	119	23	9	11	5	22	3	0	206	4	7	3	1	4	262	663	906	1514	193	144
AT1G13680	0	0	1	0	0	0	0	0	0	0	0	0	2	0	0	1	0	0	0	0	0	1	0	0	0	0	0	1	0	0	1	0	0	0	0	0	0	1	0	0	0	0	0	4	3	0	2	0	0
AT1G13690	93	46	32	17	63	54	59	198	129	173	99	216	114	232	80	86	84	21	23	13	291	109	185	83	278	263	270	331	115	216	101	284	226	162	67	206	208	257	204	245	58	35	235	231	254	204	343	124	84
AT1G05017	0	0	0	0	0	0	0	0	0	1	0	0	0	0	0	0	1	0	0	0	0	0	0	0	0	0	0	0	0	0	0	1	0	0	0	0	0	0	1	0	0	0	0	0	0	0	1	0	0
AT1G13700	35	39	30	33	15	15	8	5	6	11	44	48	66	6	178	149	153	23	2	8	38	48	55	12	32	35	23	11	13	24	14	7	1	15	12	8	13	43	13	12	0	3	15	73	47	69	150	197	131
AT1G05023	2	0	1	0	0	0	0	0	0	0	1	3	1	0	8	6	11	0	0	0	1	0	0	0	3	0	0	0	0	0	0	0	0	0	0	0	2	1	0	0	0	0	0	1	0	1	0	0	1
AT1G05027	0	0	0	0	0	0	0	0	0	0	0	0	0	0	0	0	1	0	0	0	0	0	0	0	0	0	0	0	0	0	0	0	0	0	0	0	0	1	0	0	0	0	0	0	0	0	0	0	1
AT1G13710	1	5	1	0	0	0	0	0	0	0	0	0	0	0	5	2	5	2	0	0	0	0	0	0	0	0	0	1	0	0	1	0	0	0	0	0	0	0	0	0	0	0	0	1	0	0	9	0	0
AT1G13720	0	0	0	0	0	0	0	0	0	0	0	0	0	0	0	0	0	0	0	0	0	0	0	0	0	0	0	0	0	0	0	0	0	0	0	0	0	0	0	0	0	0	0	0	0	0	0	0	0
AT1G13730	180	73	150	68	223	101	99	1052	683	923	241	351	596	1269	162	118	183	112	50	23	1617	406	808	978	1732	1415	1047	1226	449	1029	404	1275	839	1013	746	937	985	963	2660	2751	231	168	932	2588	1823	1507	2256	236	149
AT1G13740	29	18	26	28	67	24	49	29	22	31	55	93	100	15	104	59	95	7	7	3	100	60	56	22	49	40	37	37	20	30	25	37	39	25	13	20	21	70	46	44	20	16	82	71	133	74	138	134	81
AT1G05033	0	0	0	0	0	0	0	1	0	0	0	1	0	0	0	0	1	0	0	0	0	0	0	0	0	0	0	0	0	0	0	1	0	0	0	0	0	0	0	0	0	0	0	0	0	0	0	0	0
AT1G13750	27	20	101	89	65	28	31	645	384	474	249	317	94	308	60	13	44	13	9	18	26	17	21	82	17	39	6	224	128	255	37	281	129	340	34	309	285	74	628	698	16	10	100	185	469	663	1101	454	303
AT1G13755	0	0	0	0	0	0	0	0	0	0	0	1	0	0	0	0	0	0	0	0	0	0	0	0	0	2	0	0	0	0	0	0	0	0	0	0	0	1	0	0	0	0	0	0	0	0	0	0	0
AT1G13760	1	0	0	0	0	0	0	0	0	0	0	0	0	0	0	0	0	0	0	0	0	0	0	0	0	0	0	0	0	0	0	0	0	0	0	0	0	0	0	0	0	0	0	0	0	0	0	0	0
AT1G13770	106	27	38	28	56	29	31	122	90	83	195	261	221	121	126	59	100	53	21	18	353	108	176	85	214	196	75	138	42	125	74	129	118	131	70	129	126	146	302	333	74	56	297	244	382	389	466	206	129
AT1G13780	55	22	27	31	105	83	123	57	40	47	109	120	100	54	79	27	29	74	17	29	151	32	64	53	127	113	57	57	23	68	36	62	76	48	29	53	47	38	186	191	51	19	100	110	273	155	353	160	98
AT1G13790	19	2	0	0	8	1	10	6	5	20	142	128	29	13	13	21	5	5	6	2	112	24	34	1	19	21	19	7	4	10	3	17	9	8	0	4	8	20	17	17	9	3	48	3	11	12	13	5	4
AT1G13800	23	1	1	6	28	10	3	56	42	86	38	79	54	89	28	16	27	5	12	3	196	38	81	45	180	101	94	77	36	93	28	102	70	62	37	55	57	70	235	229	48	30	145	117	138	88	106	87	62
AT1G13805	0	0	0	0	0	0	0	0	0	0	0	0	0	0	0	0	0	0	0	0	0	0	0	0	0	0	0	0	0	0	0	0	0	0	0	0	0	0	0	0	0	0	0	0	0	0	0	0	0
AT1G13810	27	9	7	8	22	25	35	86	67	97	53	79	28	111	28	10	29	8	9	5	220	42	95	82	220	170	116	100	49	87	28	113	62	91	59	81	89	124	245	239	39	30	175	179	284	247	213	251	194
AT1G13820	3	5	17	11	10	9	2	11	7	38	33	50	17	23	44	9	25	4	5	0	45	15	18	29	40	46	18	13	21	34	16	29	33	18	24	17	14	22	72	62	23	9	97	96	63	61	49	205	122
AT1G13825	0	0	4	0	1	1	0	0	0	1	1	2	0	0	0	0	0	8	6	1	0	0	0	0	0	0	0	0	0	0	0	0	1	0	0	0	0	1	1	0	0	0	0	1	0	5	1	18	8
AT1G13830	4	3	186	129	443	461	491	27	16	35	50	114	20	6	8	5	10	112	80	49	3	1	0	7	9	1	1	25	16	27	79	41	134	9	7	7	21	73	13	13	3	1	4	43	357	526	394	2404	1485
AT1G13840	0	0	0	0	0	0	0	0	0	0	0	0	0	0	0	0	0	0	0	0	0	0	0	0	0	0	0	0	0	0	0	0	0	0	0	0	0	0	0	0	0	0	0	0	0	0	0	0	0
AT1G13850	0	0	0	0	0	0	0	0	0	0	2	0	0	0	0	1	0	0	0	0	0	0	0	0	0	0	0	0	0	0	0	0	0	0	0	0	0	0	0	0	0	0	0	0	0	0	0	0	0
AT1G13860	238	76	139	68	412	382	374	232	184	146	251	286	946	174	186	362	275	174	72	49	577	192	359	117	609	485	258	188	59	161	235	211	267	128	91	126	135	325	566	586	85	51	347	515	990	996	1091	849	774
AT1G13870	142	39	55	64	233	172	210	240	169	127	135	141	279	204	138	119	127	95	94	42	385	79	148	139	289	255	109	233	54	168	104	196	122	179	100	162	162	185	433	518	87	61	306	401	521	664	915	547	426
AT1G13880	359	112	277	228	1198	960	1372	435	444	284	978	984	655	302	456	321	382	460	263	275	609	219	257	187	256	335	133	404	238	373	452	584	484	451	81	353	246	309	677	635	152	107	639	584	687	1502	1928	1463	1445
AT1G13890	8	4	5	3	15	3	3	10	15	16	17	9	15	6	7	8	13	15	5	3	3	1	8	3	4	1	0	5	3	3	2	11	7	8	0	3	0	10	28	34	0	1	1	8	0	2	1	0	1
AT1G13900	186	75	218	148	438	277	346	330	237	204	319	391	390	196	223	174	185	956	691	605	356	120	190	122	281	301	99	222	51	178	195	249	180	275	61	164	166	228	513	558	54	57	176	351	1680	1577	2046	1245	941
AT1G13910	22	21	1	3	6	7	9	21	17	34	38	40	72	23	61	24	43	2	6	1	86	14	28	18	56	55	35	31	15	34	7	26	20	16	12	13	12	32	51	54	41	17	103	51	57	71	64	146	71
AT1G13920	1099	816	2	0	3	19	2	2	6	5	8	7	1171	0	16	8	16	3	8	1	1207	328	444	1	0	1	1	4	11	0	2	5	2	2	1	4	1	3	0	1	6	4	16	12	22	32	9	98	77
AT1G13930	99	20	420	301	49	16	17	6	4	6	4	28	95	4	401	52	113	25	27	24	35	29	19	28	17	118	35	79	49	162	7	5	0	1	14	4	1	126	6	11	4	2	5	94	2247	3127	2362	12372	7276
AT1G13940	540	183	196	139	377	297	339	285	243	250	552	675	925	298	370	346	525	274	157	132	433	188	295	155	475	351	228	284	108	262	142	299	283	279	107	236	277	283	615	638	109	77	399	517	1615	1263	1813	1557	1021
AT1G05037	0	0	0	0	0	0	0	0	0	0	0	0	0	0	0	0	0	0	0	0	0	0	0	0	0	0	0	0	0	0	0	0	0	0	0	0	0	0	0	0	0	0	0	0	0	0	0	0	0
AT1G13950	50	11	67	44	60	17	13	368	250	166	119	208	62	274	34	9	8	38	13	16	25	12	14	37	6	46	9	196	75	183	36	163	63	280	18	188	207	58	625	609	7	8	20	71	804	1045	1827	1504	949
AT1G13960	989	131	459	434	3815	4713	5761	1111	764	950	1594	1751	671	739	909	645	601	497	256	360	295	118	184	214	591	590	285	963	370	928	744	872	923	961	195	696	778	642	1153	1211	152	111	532	765	2873	2892	4585	8046	6002
AT1G13970	170	52	113	90	677	537	539	532	410	442	249	466	494	411	49	30	39	218	146	80	50	15	23	16	10	23	9	293	125	369	86	331	141	379	18	341	499	179	1151	1236	3	6	53	71	385	637	712	1802	1249
AT1G13980	840	390	720	446	1190	774	999	1080	708	818	3873	3659	2235	1150	724	1128	940	1176	745	491	2381	747	1264	726	1883	1795	837	992	366	937	761	1013	1046	1026	462	1014	951	1200	2649	2703	572	336	2146	1835	4297	4403	6813	2885	1960
AT1G13990	127	53	23	22	375	508	587	164	139	233	706	774	201	108	93	37	79	459	300	410	171	74	89	26	38	62	31	207	96	167	66	142	82	197	14	179	171	45	208	193	20	18	129	68	636	858	1081	2149	1309
AT1G14000	965	353	321	254	1584	1864	1847	1405	1065	923	941	1145	1804	763	624	557	476	587	327	302	1267	399	665	241	567	511	244	852	313	843	330	763	450	810	189	581	621	457	1789	1855	121	93	472	832	3099	4066	5570	5776	4455
AT1G14010	359	147	302	235	411	312	388	782	623	635	758	1386	521	658	295	261	373	710	371	710	355	225	407	169	309	298	264	556	231	515	354	783	500	667	121	539	595	342	657	716	52	49	315	445	2341	2967	3577	2334	1265
AT1G05043	3	6	7	9	5	6	4	6	1	14	26	41	11	2	8	9	7	9	5	5	5	1	6	0	3	1	2	6	10	5	1	14	6	6	2	4	6	14	14	12	2	0	11	4	34	59	33	38	19
AT1G14020	348	147	341	241	459	308	468	824	626	538	711	882	784	491	348	388	359	922	633	516	782	243	506	250	671	565	340	577	167	443	290	533	315	625	153	543	512	539	997	1186	97	65	451	818	2060	2139	2298	618	479
AT1G14030	59	26	25	21	35	25	36	73	53	104	67	119	124	54	41	56	58	204	113	122	42	24	48	22	56	34	44	34	27	67	23	85	26	61	18	44	53	109	117	102	17	12	108	71	33	38	39	9	15
AT1G05047	0	0	0	0	0	0	0	0	0	0	0	0	0	0	0	0	0	0	0	0	0	0	0	0	0	0	0	0	0	0	0	0	0	0	0	0	0	0	0	0	0	0	0	0	0	0	0	0	0
AT1G14040	458	126	237	100	3360	3321	4500	99	62	97	34	33	686	100	2122	1811	2797	12	57	7	183	141	173	80	148	230	59	315	205	349	1136	672	1276	59	79	57	78	315	213	222	32	29	140	295	729	1146	887	5256	3468
AT1G14048	3	1	1	1	29	8	19	3	0	9	3	5	22	1	10	14	47	0	0	0	1	0	5	1	2	9	2	1	6	3	2	12	21	0	1	2	4	13	1	1	2	0	2	2	0	0	0	0	0
AT1G14060	97	11	24	19	92	35	45	379	257	292	64	151	152	386	75	34	54	18	20	9	509	105	197	155	450	400	344	454	160	347	103	557	296	343	123	332	278	293	546	522	73	32	346	460	990	908	1196	984	755
AT1G14071	1	0	1	0	1	0	0	1	1	0	1	1	1	4	0	0	2	0	1	0	1	0	0	1	2	1	0	0	0	1	1	0	0	0	0	1	0	5	6	4	1	0	1	6	11	1	12	3	0
AT1G14080	58	20	218	207	151	57	51	588	369	293	1872	3078	179	483	58	9	28	56	29	15	46	26	16	103	47	68	16	361	150	432	44	426	62	818	21	519	656	28	1101	1213	20	16	214	158	1055	1232	1752	696	539
AT1G14100	0	0	0	0	4	0	0	0	1	3	0	3	0	2	0	0	0	0	0	0	1	0	0	0	0	0	0	0	0	0	0	0	0	2	0	0	0	2	1	3	0	0	0	0	0	1	0	0	0
AT1G14110	0	0	0	0	3	0	0	1	1	0	0	0	1	0	0	0	1	0	0	0	0	0	0	0	0	0	0	0	0	0	0	0	0	0	0	0	0	0	0	0	0	0	0	0	0	0	0	2	0
AT1G05053	0	0	0	0	0	0	0	0	1	0	0	0	0	1	0	0	0	0	0	0	0	0	0	0	0	0	0	0	0	0	0	0	0	0	0	0	0	0	1	1	0	0	0	0	0	0	0	0	0
AT1G14120	0	0	4	12	19	18	6	17	10	13	3	3	2	0	0	1	2	0	0	2	1	0	1	2	0	5	0	4	0	2	2	2	0	5	1	3	5	2	2	2	0	1	0	6	0	3	0	1003	807
AT1G14130	195	46	177	233	461	388	455	145	131	164	480	551	359	69	329	208	238	72	30	61	111	52	65	113	78	106	39	137	87	165	175	166	123	85	71	77	64	173	177	177	32	13	178	437	237	324	390	1199	1063
AT1G14140	51	37	68	34	46	36	29	186	127	134	103	234	171	155	76	38	52	75	46	31	211	69	134	84	179	205	123	122	41	137	72	132	121	165	61	132	132	131	253	292	43	31	136	245	820	840	1263	214	130
AT1G14150	0	0	0	0	5	1	0	0	0	0	0	0	0	0	0	0	0	0	0	0	0	0	0	0	0	0	0	0	0	0	0	0	0	0	0	0	0	0	0	0	0	0	0	1	0	0	0	1	0
AT1G14160	2	0	0	1	195	37	59	0	1	5	0	1	2	0	0	0	5	0	1	0	0	0	4	0	0	0	0	0	0	6	1	2	2	1	0	1	0	5	1	3	0	0	0	0	5	6	6	979	679
AT1G05057	8	1	5	8	1	2	1	11	5	1	0	5	9	2	6	3	2	1	0	14	1	6	1	6	1	7	1	0	3	2	1	2	6	7	1	2	1	4	10	7	0	0	1	3	3	3	2	5	11
AT1G14170	95	41	168	170	729	528	607	373	322	289	492	455	140	231	78	14	29	102	93	104	85	28	21	28	10	57	22	228	136	251	121	312	193	412	11	202	185	235	484	570	36	33	141	94	2497	4229	4850	5125	3629
AT1G14180	80	40	43	20	50	15	18	157	98	115	120	143	227	139	49	73	77	52	25	13	535	111	271	108	399	264	164	141	48	142	68	153	102	104	84	105	128	214	340	339	54	64	323	274	248	239	346	52	65
AT1G14185	19	10	225	145	16	16	4	67	42	85	12	18	43	34	49	14	36	21	8	7	3	1	7	20	12	22	7	56	40	29	4	21	2	37	25	30	68	154	65	64	8	7	7	89	87	89	141	2123	1617
AT1G14190	30	15	26	27	89	28	31	14	17	32	79	156	199	33	55	85	101	1359	855	561	25	5	31	4	153	136	48	63	29	62	13	49	31	16	17	23	3	346	80	84	7	11	21	148	65	80	88	180	137
AT1G14200	2368	400	1229	869	1301	1632	1516	1078	794	1393	3340	5784	3108	600	2188	2182	2890	1987	1183	2094	620	644	436	396	325	480	170	947	759	898	802	1326	1128	442	305	735	485	1124	696	794	148	174	1155	2653	528	684	586	3320	1949
AT1G14205	27	2	21	25	26	17	18	40	34	22	20	20	80	36	20	20	16	39	28	26	74	15	19	31	43	52	12	46	25	38	20	84	58	24	8	26	22	26	85	91	9	11	61	79	10	11	17	10	6
AT1G14210	118	70	120	91	127	77	87	367	325	233	287	579	354	353	100	84	125	233	153	104	135	39	53	111	141	164	49	276	107	230	117	334	197	324	63	218	312	145	780	822	20	26	100	389	1627	2066	3459	851	384
AT1G14220	80	23	12	37	102	51	40	400	271	197	157	173	122	733	66	3	20	85	16	32	45	54	6	1	17	52	16	587	270	534	29	526	77	1062	3	670	876	7	1475	1432	5	7	37	14	698	915	1670	50	16
AT1G14230	349	152	370	359	1095	782	1029	791	654	534	916	1092	851	665	426	339	456	584	408	313	660	232	464	224	512	502	208	818	298	696	345	765	505	746	130	666	516	323	1507	1539	93	63	428	724	2563	3017	3655	2960	2864
AT1G14240	70	34	285	211	151	49	39	1494	1044	635	112	83	118	701	52	4	38	1436	1414	1138	54	31	15	53	17	66	20	596	317	684	70	516	81	1032	28	875	802	138	1694	1699	13	16	48	196	424	633	887	430	412
AT1G14250	7	5	15	22	9	5	12	57	56	55	15	10	9	16	4	3	1	272	185	225	2	1	3	3	2	5	1	26	14	16	2	65	3	37	0	26	22	27	80	82	0	1	5	6	0	1	0	0	0
AT1G14260	7	1	16	1	21	18	20	36	25	25	129	158	19	26	17	9	5	62	30	31	2	2	4	6	8	4	1	23	5	23	4	23	5	24	9	24	24	13	51	69	10	6	8	21	12	6	2	32	31
AT1G14270	7	1	9	8	6	1	1	31	26	37	17	31	18	14	21	21	33	26	2	7	5	4	9	19	10	19	14	15	7	25	2	37	20	17	11	24	23	19	42	36	4	2	21	43	51	66	94	70	27
AT1G14280	40	9	402	373	43	8	10	83	61	49	11	28	21	37	59	79	49	228	56	73	17	16	42	117	63	68	42	56	31	56	261	238	250	57	33	38	14	163	61	73	10	10	84	348	618	1312	1308	21	21
AT1G14290	1007	405	3369	3255	500	187	129	1537	1145	877	503	525	2076	1013	1407	2438	2060	2718	915	1273	958	609	922	1309	1084	1132	449	1212	558	1189	2374	2042	2209	1190	426	666	682	1469	2654	2773	206	107	749	3149	10235	10932	17309	1061	556
AT1G14300	70	11	24	17	112	50	76	226	154	221	105	143	139	288	66	34	73	51	24	5	616	138	361	171	671	488	353	429	142	402	123	413	346	259	181	240	199	309	729	704	108	55	480	655	470	492	703	305	203
AT1G14310	57	24	55	32	49	48	66	110	84	79	46	83	99	75	75	53	61	60	30	39	98	40	66	57	65	58	23	69	31	82	66	109	75	79	47	51	70	54	144	149	26	27	127	177	306	359	498	215	209
AT1G14315	0	4	0	0	2	0	0	1	2	2	4	0	8	2	0	4	0	0	0	1	4	0	1	0	0	1	0	0	0	0	0	1	1	1	0	0	1	2	2	5	1	0	0	2	0	1	0	0	0
AT1G14320	4360	1233	1147	870	2287	1454	1629	14357	9797	10255	4726	6939	5195	13172	3940	1833	2791	1264	833	917	17936	5182	7169	6799	15422	14911	12007	11685	4746	9622	4494	11099	6730	11960	5104	12617	10853	10370	22348	22890	3297	2015	11311	15480	26933	25478	31929	7295	5495
AT1G14330	762	202	239	241	753	684	945	193	158	219	604	823	808	191	473	536	592	211	113	190	368	166	263	174	192	239	117	217	107	216	344	357	321	212	86	159	149	379	372	396	84	45	340	473	2119	2270	2908	2082	1512
AT1G14340	132	70	18	11	243	135	201	6	5	16	62	135	194	20	237	150	213	12	10	0	105	36	88	19	38	60	9	29	12	37	29	18	24	7	23	6	13	34	41	31	22	22	88	119	231	223	275	1148	836
AT1G14345	11	6	6	9	12	3	0	0	0	4	3	37	40	4	17	13	21	0	0	0	21	5	11	5	1	5	1	2	0	2	6	0	5	2	3	1	1	14	7	9	4	8	28	20	27	35	38	50	33
AT1G05067	0	0	0	0	0	0	0	0	0	0	0	0	0	0	0	0	0	0	0	0	0	0	0	0	0	0	0	0	0	0	0	0	0	0	0	0	0	0	0	0	0	0	0	0	0	0	0	0	0
AT1G05073	0	0	0	0	0	0	0	0	0	0	0	0	0	0	0	0	0	0	0	0	0	0	0	0	0	0	0	0	0	0	0	0	0	0	0	0	0	0	0	0	0	0	0	0	0	0	0	0	0
AT1G14350	244	123	5	0	76	38	36	58	46	74	467	558	850	173	193	65	175	80	67	17	850	268	587	25	917	517	470	160	112	170	56	146	107	97	14	59	105	380	392	358	88	44	268	118	151	133	199	800	549
AT1G14360	163	95	202	81	924	795	948	528	537	506	930	1100	754	387	199	166	380	1178	649	597	413	133	254	145	396	393	205	392	133	383	276	525	341	428	96	334	363	204	972	1086	76	60	382	575	4449	7053	5526	2316	1667
AT1G14370	35	10	105	101	297	353	564	100	82	121	784	938	73	74	30	60	27	32	18	15	42	8	29	23	27	24	3	155	74	163	102	121	56	153	23	95	130	72	164	181	3	5	35	84	358	831	480	2182	1718
AT1G05077	1	1	0	0	4	0	1	3	0	1	5	11	1	0	0	0	2	0	0	0	0	1	0	0	0	0	0	0	0	2	0	1	3	0	0	1	2	0	1	0	0	0	0	0	1	1	0	2	4
AT1G14380	497	154	149	62	2059	1666	1971	263	154	212	486	562	1087	228	575	776	711	204	130	55	683	338	466	180	542	445	219	346	135	333	550	460	734	206	129	241	185	319	419	490	175	69	521	534	2055	2102	3249	2546	1545
AT1G05083	0	0	0	0	0	0	0	0	0	0	0	2	0	0	0	1	0	0	0	0	0	0	0	0	0	0	1	0	0	0	0	0	0	0	0	0	0	0	1	3	0	0	1	0	0	1	0	0	1
AT1G14390	199	69	80	65	90	59	20	317	239	213	392	392	467	204	87	220	266	70	46	17	100	102	176	74	21	27	7	195	75	157	330	338	434	174	63	130	174	35	352	394	9	7	89	366	963	1177	1468	65	34
AT1G14400	2424	820	1663	1487	2940	2300	2723	2204	1593	1582	2325	2966	4308	1780	1774	1990	1884	3015	1375	1861	2363	1149	1959	909	2564	2190	978	2416	911	2116	1742	2181	2345	1687	689	1353	1490	1796	3198	3390	405	312	1921	2911	7644	9558	14384	11937	7609
AT1G14410	46	17	13	2	45	16	19	81	65	82	185	222	136	141	39	10	39	23	18	0	390	100	249	122	306	185	168	200	54	182	84	176	197	95	123	77	86	158	282	272	138	100	577	445	116	143	177	84	38
AT1G14420	0	0	0	0	0	2	0	0	2	1	0	1	2	0	0	2	0	4	1	1	0	0	2	0	0	0	0	0	1	0	1	2	0	8	0	0	0	2	0	0	0	0	2	0	1	3	4	1	1
AT1G14430	7	1	3	7	4	7	6	7	2	9	12	13	11	9	4	2	3	4	13	7	6	3	2	6	5	8	2	10	3	10	4	6	9	7	0	3	6	10	3	10	3	2	13	16	17	18	27	8	1
AT1G14440	1	0	0	0	3	0	4	0	0	0	0	0	1	0	0	1	3	295	134	99	0	4	16	0	65	44	22	13	2	2	0	0	0	2	0	0	0	39	0	2	0	0	0	6	8	12	14	8	0
AT1G14450	64	13	15	15	15	9	8	54	37	30	20	76	30	47	18	10	21	33	37	57	23	12	25	5	23	11	31	52	27	38	3	55	27	16	3	11	20	30	36	40	3	1	11	16	257	313	399	563	194
AT1G14453	0	0	0	0	2	0	4	0	0	1	0	0	0	0	1	0	0	0	0	1	0	0	0	0	0	0	0	0	1	0	0	0	0	0	0	0	1	0	1	1	0	0	0	1	3	2	3	2	2
AT1G14455	0	0	4	0	0	0	0	0	1	0	0	0	0	2	0	1	1	0	0	0	0	0	5	1	0	0	0	0	1	0	0	0	0	4	0	0	0	0	0	0	0	0	3	2	0	2	2	5	8
AT1G14460	173	64	405	322	66	39	12	227	144	191	170	182	631	140	165	255	272	29	23	5	795	170	282	170	139	75	32	151	71	142	158	205	215	127	84	145	147	55	337	382	39	24	273	617	1999	1579	2114	172	149
AT1G05093	0	0	0	0	0	0	0	0	0	0	0	0	1	0	0	0	0	0	0	0	0	0	0	0	0	0	0	0	0	0	0	0	0	0	0	0	0	0	0	0	0	0	0	0	0	0	0	0	0
AT1G14470	26	5	7	13	10	14	3	49	17	30	31	15	39	32	29	10	38	3	5	0	67	31	22	24	56	69	23	24	11	29	10	30	21	38	14	29	33	33	71	87	12	9	46	80	46	28	46	48	22
AT1G14480	124	32	5	4	21	19	13	11	10	14	18	14	137	20	242	41	49	6	11	7	177	154	43	71	43	66	26	36	20	81	14	16	12	17	102	14	22	52	64	65	7	7	31	497	32	87	69	153	172
AT1G14490	6	9	3	2	7	3	7	13	7	15	19	31	30	15	19	20	23	22	11	1	62	21	76	4	36	25	23	19	11	22	4	21	22	12	12	5	11	34	14	16	10	5	21	44	7	3	11	2	2
AT1G14500	3	5	50	47	8	6	0	4	6	8	5	12	11	1	0	9	6	6	0	1	3	2	5	31	5	1	2	6	6	3	2	10	8	3	18	3	1	7	8	5	6	2	15	85	67	71	92	1	0
AT1G14510	241	71	112	69	358	381	482	286	248	248	437	585	392	315	270	199	203	199	101	149	725	264	351	166	567	537	295	384	158	300	194	414	333	330	137	268	280	298	652	639	131	97	493	493	1055	1005	1542	1136	727
AT1G14518	1	1	2	0	4	1	2	0	3	3	0	0	0	1	0	0	1	2	3	0	0	0	0	0	0	0	0	0	0	0	0	3	0	1	0	0	0	0	1	3	0	0	0	5	0	0	0	0	0
AT1G14520	7	10	6	9	55	44	69	8	9	24	15	20	20	10	20	1	17	12	9	10	16	3	13	2	2	5	0	7	6	3	8	19	10	10	1	12	7	12	16	12	2	0	7	13	5	6	0	55	46
AT1G14530	234	166	137	136	1064	842	1159	197	170	175	507	532	791	109	198	201	256	428	213	147	740	164	306	88	273	219	56	158	111	227	224	212	246	135	52	113	153	171	367	350	60	51	257	346	944	1242	1564	1074	856
AT1G14540	343	19	15	11	2463	3243	4407	633	488	1285	42	20	332	70	120	3	97	8	13	23	22	7	8	29	16	41	1	110	77	198	664	360	583	184	43	68	388	392	108	131	3	2	22	120	3890	8585	4292	51155	41792
AT1G14550	4	0	1	1	68	107	203	158	102	168	29	7	1	8	1	0	4	0	0	6	10	1	0	3	10	0	0	24	7	18	34	22	42	62	15	7	53	40	31	33	2	0	2	10	1005	3084	581	8079	6400
AT1G14560	232	104	186	147	506	336	492	471	358	327	390	568	658	316	231	251	230	408	261	167	628	219	384	165	470	382	227	286	129	363	177	358	264	347	62	278	222	279	768	791	69	46	354	494	926	949	1197	889	758
AT1G14570	496	199	473	405	730	645	743	932	566	607	685	1055	872	618	487	438	487	568	360	363	1053	391	641	431	936	695	601	632	264	534	420	598	522	610	287	506	500	759	1283	1326	210	185	862	1199	2466	2523	3611	2345	1457
AT1G14580	4	3	41	57	1278	720	1087	5	3	6	3	7	22	1	30	26	9	17	17	1	15	2	2	4	3	4	4	77	63	66	484	318	672	7	6	0	5	14	2	2	6	6	42	32	388	426	605	588	393
AT1G05097	0	0	0	0	1	0	0	0	0	0	0	0	0	0	0	0	0	0	0	0	0	0	0	0	0	0	0	0	0	0	0	0	0	0	0	0	0	0	0	0	0	0	0	0	0	0	0	0	0
AT1G05103	0	0	0	0	0	0	0	0	0	0	0	0	0	0	0	0	0	0	0	0	0	0	0	0	0	0	0	0	0	0	0	0	0	0	0	0	0	0	0	0	0	0	0	0	0	0	0	0	0
AT1G05107	0	0	0	0	0	0	0	0	0	0	0	0	0	0	0	0	0	0	0	0	0	0	0	0	0	0	0	0	0	0	0	0	0	0	0	0	0	0	0	0	0	0	0	0	0	0	0	0	0
AT1G14590	38	22	14	12	65	91	101	31	30	29	100	109	119	36	59	39	47	32	15	15	146	35	47	33	61	85	33	42	13	56	27	27	40	35	19	24	39	64	67	79	20	14	68	109	111	80	113	124	100
AT1G14600	4	4	2	0	9	2	2	21	20	55	0	1	38	4	8	6	4	2	0	0	9	1	9	1	0	0	2	9	4	13	6	11	6	9	0	14	16	36	10	11	0	2	1	13	9	22	12	144	117
AT1G14610	625	209	366	195	954	464	392	2344	1741	2177	2084	2239	1907	2938	982	664	864	322	183	62	4375	992	2283	1489	5063	3947	2722	3134	1145	2916	914	2900	1951	2344	1300	2462	2098	2433	6373	6720	758	409	3244	4488	4794	4184	7240	3274	2531
AT1G14620	179	37	45	31	143	64	50	606	491	632	225	356	429	744	147	66	96	52	52	10	825	228	592	366	1062	928	633	699	255	619	220	534	462	538	409	531	556	576	1341	1433	203	128	753	1160	914	833	1574	320	209
AT1G14630	1	0	0	0	0	0	0	0	0	0	0	0	0	0	0	0	2	0	0	0	27	13	6	0	0	0	0	0	0	1	0	0	0	0	0	0	0	0	0	0	0	0	0	3	7	2	4	14	5
AT1G14640	22	8	2	1	33	56	62	1	8	6	161	164	18	0	26	9	4	6	4	6	20	23	5	1	7	33	0	10	4	13	8	18	13	11	1	0	9	12	5	1	11	7	22	6	4	7	2	23	34
AT1G14642	4	0	0	0	5	7	9	0	0	0	16	16	1	1	3	0	0	3	1	1	5	0	0	0	3	2	0	1	0	3	2	3	1	1	0	0	0	0	1	0	3	0	1	0	2	2	0	3	4
AT1G14650	327	153	182	136	919	616	721	950	571	884	1106	1303	1072	1043	503	488	485	255	240	89	2139	545	1175	591	2004	1529	1001	1079	406	878	510	1067	938	910	474	918	783	1112	2165	2215	379	204	1571	1956	2390	1968	3263	2133	1365
AT1G14660	25	7	5	6	22	3	16	38	31	47	141	144	92	53	39	28	31	28	8	4	47	24	41	25	27	41	15	46	12	37	11	52	12	53	13	58	40	37	102	129	21	13	97	71	83	113	181	89	68
AT1G05113	0	0	0	0	0	0	0	0	0	0	0	0	0	0	0	0	0	0	0	0	0	0	0	0	0	0	0	0	0	0	0	0	0	0	0	0	0	0	0	0	0	0	0	0	0	0	0	0	0
AT1G14670	1560	498	2719	1828	1694	739	681	4841	3730	2838	3608	5140	5149	3734	1011	1243	1237	4698	2095	2657	3190	1348	2714	1689	3407	2714	1328	3685	1165	3486	1466	3589	2443	3635	1005	2607	2705	2092	7729	8178	443	208	1858	5800	19550	19488	28226	3904	2451
AT1G14680	6	3	1	10	12	3	4	11	26	17	58	79	6	12	10	3	8	8	3	2	31	6	16	8	25	28	12	10	1	9	8	13	12	14	4	9	7	22	38	32	4	4	16	10	44	26	66	17	10
AT1G14685	384	140	270	206	607	390	496	454	334	270	840	930	544	471	360	236	273	510	247	281	714	238	468	194	754	604	400	473	155	344	289	422	347	372	145	321	367	405	853	933	192	120	405	667	2388	2299	3725	1479	940
AT1G14686	4	1	0	0	0	0	0	1	3	0	12	16	0	1	0	0	4	16	16	12	0	1	6	1	0	0	0	0	6	5	0	6	1	2	0	0	1	2	1	3	0	0	0	1	1	0	1	1	6
AT1G14687	0	4	0	0	2	0	2	0	0	1	0	1	0	0	2	1	4	1	0	0	0	0	0	0	0	2	0	0	0	0	0	1	0	0	0	0	0	1	0	0	0	0	0	0	0	1	0	1	0
AT1G14688	17	3	9	4	27	7	16	3	2	7	16	11	43	1	9	18	18	0	0	0	0	0	3	4	1	2	0	3	3	1	5	18	20	3	0	2	6	5	7	8	6	0	9	2	0	0	0	0	0
AT1G05117	0	0	0	0	1	2	0	0	1	0	1	1	1	1	1	1	2	0	0	0	0	0	0	0	0	0	0	0	0	0	0	0	2	1	0	0	1	0	1	0	0	1	0	0	0	1	0	0	0
AT1G14690	933	309	232	190	4503	3409	4611	271	173	313	1425	1510	1593	332	864	1032	1206	45	43	5	549	141	300	214	687	456	257	504	244	454	1034	840	1196	269	172	246	414	426	828	866	376	188	1255	613	1670	2495	2252	2716	1676
AT1G14700	0	0	17	15	7	3	2	1	1	1	0	3	4	0	9	4	2	10	0	0	2	0	1	2	2	3	0	1	1	5	3	3	4	1	2	0	4	34	1	0	0	0	0	11	15	32	24	15	10
AT1G14710	648	279	893	579	864	407	404	1993	1307	1571	2141	2543	2868	2057	843	995	985	2075	1120	778	3442	1037	1882	947	3915	2937	1409	2060	756	2013	937	2323	1480	1831	690	1588	1732	1723	4377	4557	409	257	1900	3698	5859	5401	7427	1583	1121
AT1G14720	39	16	7	7	175	102	165	8	6	6	652	962	62	40	192	86	104	47	12	29	36	20	27	52	65	80	31	92	44	66	154	119	123	46	31	36	97	24	105	96	157	112	476	101	221	252	402	313	173
AT1G14730	109	19	0	0	163	35	67	1	0	3	2	5	235	0	39	6	49	10	3	0	426	749	314	0	29	98	17	13	4	8	6	0	0	1	2	0	0	1	0	0	0	1	1	8	33	56	71	282	163
AT1G14740	1142	348	378	361	2347	2238	2706	845	537	824	3067	3190	1439	798	1157	903	842	423	299	316	1040	353	579	391	840	822	440	845	341	727	755	1116	1196	850	288	651	748	880	1340	1445	404	184	1317	1157	4608	5226	7197	10875	8166
AT1G14750	42	15	41	30	25	7	9	84	74	52	59	50	178	74	31	26	24	99	32	31	62	32	114	32	304	235	117	79	26	67	31	58	34	38	9	39	33	184	114	115	11	6	75	119	522	395	588	25	9
AT1G14755	0	0	0	0	0	0	0	0	0	0	0	0	0	0	0	0	0	0	0	0	0	0	0	0	0	0	0	0	0	0	0	0	0	1	0	0	0	0	0	0	0	0	0	0	0	0	1	0	0
AT1G14760	0	0	0	0	0	0	0	0	1	0	0	2	0	0	0	2	2	0	0	0	0	0	1	0	0	0	0	0	0	0	0	0	0	0	0	0	0	2	0	0	0	0	0	0	0	0	0	0	0
AT1G14770	22	9	12	1	77	39	77	61	42	59	92	73	106	89	22	21	16	10	16	3	199	43	81	51	108	103	51	77	29	66	47	58	85	58	27	58	55	97	181	204	23	13	82	144	204	199	269	61	46
AT1G14780	102	34	105	223	519	675	752	538	344	569	460	525	90	116	172	45	51	45	13	30	80	61	34	75	25	82	12	198	134	303	149	163	64	277	63	119	202	547	220	209	8	14	70	239	1162	1825	1485	6911	4549
AT1G14790	47	46	3	3	9	6	0	9	10	29	162	152	96	8	50	20	47	5	3	5	11	6	6	9	8	24	0	9	6	13	6	13	7	10	11	7	8	15	12	25	36	15	103	21	10	28	27	83	76
AT1G14800	1	1	2	0	3	1	1	3	8	5	6	18	2	3	0	3	1	8	0	3	2	2	1	0	3	0	0	2	0	0	0	6	6	4	0	0	1	4	6	6	0	1	3	0	0	2	0	0	0
AT1G14810	185	60	56	35	282	104	107	851	586	749	265	411	442	1078	220	103	169	110	48	29	1212	293	750	560	1477	1324	968	1050	398	994	331	994	672	933	596	949	800	805	1923	2045	182	95	845	2085	1183	1080	1557	299	187
AT1G05123	0	0	0	0	0	1	0	0	0	0	0	0	0	1	1	0	2	0	0	0	0	0	0	0	0	0	0	0	0	0	0	0	0	0	0	0	0	1	0	1	0	0	0	0	1	0	0	0	0
AT1G14820	38	15	24	7	31	31	24	215	193	154	628	1258	83	146	49	22	18	68	21	44	111	34	51	59	76	49	11	159	59	166	33	134	58	177	51	178	198	52	390	437	49	29	249	132	166	311	419	140	116
AT1G14830	1209	522	1251	959	2097	1722	1901	2466	1769	1452	1928	2770	3266	1776	1043	1256	1174	3258	1814	2633	2902	1135	1716	887	2335	2386	1100	1658	650	1730	1306	1753	1334	1814	636	1539	1327	1569	3724	4043	321	217	1444	2912	6416	6966	9049	2427	1762
AT1G14840	41	20	24	9	55	19	20	163	149	212	99	150	93	213	74	54	71	16	3	1	331	38	133	71	173	127	87	216	109	150	41	238	124	183	40	169	228	108	410	433	49	33	232	210	402	403	593	186	113
AT1G14850	500	162	100	73	809	873	932	931	565	810	801	952	746	1016	708	569	506	98	82	44	2007	472	884	565	1623	1400	969	1000	345	842	480	758	664	912	475	997	761	923	2202	2307	399	265	1406	1378	1917	1597	2378	1274	832
AT1G14860	179	62	281	291	1944	2319	2511	355	279	270	964	910	298	121	340	128	378	23	46	15	74	37	26	179	59	132	3	251	134	245	302	303	269	176	71	76	106	236	336	327	16	17	91	418	2035	2655	3430	5052	2771
AT1G14870	367	31	380	461	769	1510	1739	1439	1073	1416	202	378	288	323	200	48	77	128	66	169	119	50	19	126	81	68	7	501	177	544	120	272	142	568	239	251	358	749	688	689	16	14	74	409	9313	15221	15275	58723	41352
AT1G05127	0	0	0	0	0	0	0	0	0	0	0	0	1	0	2	0	0	0	0	0	0	0	0	0	0	0	0	0	0	0	0	0	0	0	0	0	0	0	0	0	0	0	0	0	0	1	0	0	0
AT1G14880	0	0	0	0	0	0	0	0	0	0	0	0	0	0	0	0	0	0	0	0	0	0	0	0	0	0	0	0	0	0	0	0	0	0	0	0	0	0	0	0	0	0	0	0	0	3	0	0	0
AT1G14890	28	21	3	7	27	14	8	2	2	0	33	47	35	14	131	204	28	2828	1464	4580	27	100	115	42	396	444	227	53	26	97	12	8	2	5	33	3	1	729	26	20	0	6	12	217	262	184	356	284	138
AT1G14900	381	222	120	59	110	108	99	404	209	232	166	386	1093	407	178	203	260	96	64	23	2288	631	1017	235	799	732	350	334	108	243	242	305	266	232	138	258	367	517	834	865	187	114	700	594	1288	1248	2319	249	171
AT1G14910	244	165	217	144	158	104	135	343	268	230	518	704	607	297	254	374	287	421	140	228	661	287	514	110	487	421	238	301	90	266	121	187	233	289	89	230	261	317	583	588	98	71	290	443	794	621	1143	470	299
AT1G05133	0	0	0	0	2	0	0	1	0	0	0	0	0	0	0	0	0	0	0	0	0	0	0	0	0	0	0	1	0	0	0	0	0	0	0	0	0	0	0	0	0	0	0	0	0	0	0	0	0
AT1G14920	202	92	73	37	36	38	27	170	145	198	216	298	361	196	273	476	337	30	23	7	289	116	186	120	188	142	119	259	78	201	82	178	137	162	111	211	197	186	316	326	106	50	378	467	459	446	837	384	235
AT1G14930	0	3	0	0	1	0	0	1	0	0	2	2	9	0	1	15	13	0	0	0	1	3	6	1	0	2	0	0	0	0	0	2	1	0	2	0	2	1	0	0	0	0	0	9	0	0	1	0	0
AT1G14940	0	0	0	0	2	0	4	0	0	2	0	0	1	3	2	0	3	0	0	0	1	0	1	0	0	0	4	2	0	1	0	0	0	0	0	0	0	0	2	6	0	0	0	5	0	0	0	0	0
AT1G14950	2	0	0	0	0	1	25	0	0	1	0	0	0	0	0	1	0	0	0	0	0	0	0	0	5	0	2	3	0	2	0	1	0	0	0	0	0	0	0	1	0	0	0	0	0	0	0	0	0
AT1G14960	26	16	168	82	11	9	11	557	369	263	32	18	15	213	37	9	6	7	7	2	8	17	3	10	0	4	6	130	78	119	6	134	34	222	3	178	342	253	241	252	5	6	8	16	345	381	467	987	535
AT1G14970	83	37	111	60	49	44	36	165	156	153	260	350	204	209	78	94	149	32	26	6	229	58	154	127	200	191	138	170	60	155	88	249	126	202	74	213	163	129	389	480	90	64	356	383	443	382	656	85	21
AT1G14980	913	257	333	261	732	502	448	3582	2573	2995	744	1433	1687	4257	844	392	629	415	257	128	4556	1294	2607	1950	5375	4048	3441	4049	1707	3749	1403	4158	2414	3309	1577	3270	3414	2971	6065	6208	678	529	2904	5401	6779	8495	9876	2982	2227
AT1G14990	91	49	32	25	36	30	46	114	70	75	83	134	140	110	110	92	117	84	54	46	160	63	84	46	122	116	87	111	47	83	60	87	84	78	52	80	91	67	185	173	24	19	85	147	319	359	532	302	195
AT1G15000	0	0	0	0	0	0	0	0	0	0	0	0	0	0	0	0	0	0	0	0	0	0	0	0	0	0	0	0	0	0	0	0	0	0	0	0	0	0	0	0	0	0	0	0	0	0	0	0	0
AT1G15002	0	0	1	0	1	0	0	0	0	0	0	4	4	0	4	0	3	1	0	0	0	0	0	0	3	3	2	0	0	0	0	3	1	0	0	0	2	0	2	0	0	0	2	0	2	4	6	1	0
AT1G05137	0	0	0	0	0	0	0	0	0	0	0	0	0	0	0	0	0	0	0	0	0	0	0	0	0	0	0	0	0	0	0	0	0	0	0	0	0	0	0	0	0	0	0	0	0	0	0	0	0
AT1G15010	320	45	80	103	152	124	209	49	59	13	164	194	188	32	305	114	190	88	41	131	61	180	34	64	78	287	39	96	94	88	183	101	164	81	45	45	23	172	32	35	2	3	17	120	231	599	1062	2654	1408
AT1G15015	0	0	0	0	0	0	1	0	0	0	3	2	0	0	0	1	2	0	0	0	0	0	2	0	1	0	6	0	0	0	0	0	0	0	0	0	0	0	0	0	0	0	0	0	1	2	1	1	1
AT1G15020	174	53	98	67	230	194	217	393	285	299	330	401	319	355	152	92	159	277	97	154	324	109	234	105	388	412	212	291	119	258	124	323	250	339	80	374	273	250	699	723	67	30	192	354	1429	1360	2686	1494	978
AT1G15030	315	127	128	105	600	474	606	251	196	258	242	257	515	232	351	276	304	83	51	42	432	193	268	162	287	335	199	209	93	198	165	292	192	243	81	257	249	221	525	548	55	58	239	355	987	872	1184	752	532
AT1G05143	6	2	4	7	13	9	16	8	5	6	6	3	7	5	13	9	13	2	0	0	8	6	4	2	8	6	4	2	2	5	1	14	6	1	2	1	0	6	15	15	0	0	10	11	73	44	79	56	29
AT1G15040	82	25	56	36	941	381	562	137	77	147	74	67	82	107	68	75	118	26	1	14	21	20	37	10	40	91	15	161	87	104	175	240	358	263	6	104	128	125	90	102	9	3	8	43	1262	1886	4443	3754	1733
AT1G05147	0	0	0	0	0	0	0	0	0	0	0	0	0	0	0	0	0	0	0	0	0	0	0	0	0	0	0	0	0	0	0	0	0	0	0	0	0	0	0	0	0	0	0	0	0	0	0	0	0
AT1G15050	12	14	7	5	12	8	32	9	11	8	26	23	27	15	19	17	21	14	5	8	16	5	14	3	11	2	3	16	6	11	5	20	27	14	1	10	7	19	28	41	6	1	5	10	11	11	50	9	19
AT1G15060	139	54	89	65	318	285	329	192	142	139	255	355	294	199	184	175	164	122	47	54	407	140	260	143	255	254	142	162	76	145	157	190	154	156	95	152	146	155	441	472	124	57	287	353	660	675	1152	729	465
AT1G15080	46	15	0	0	7	7	0	0	0	0	11	14	78	13	31	33	46	0	3	2	588	232	270	4	21	13	14	19	6	15	6	6	7	3	3	0	1	63	26	22	12	14	44	11	21	31	22	14	14
AT1G15090	0	0	0	0	0	0	0	0	0	0	0	0	0	0	0	0	0	0	0	0	0	0	4	0	0	0	0	0	0	0	0	0	0	0	0	0	0	0	0	0	0	0	0	0	0	0	0	0	1
AT1G05153	0	0	0	0	0	0	0	0	0	0	1	9	1	0	0	0	1	0	0	0	1	0	0	0	1	0	0	1	1	0	0	0	0	0	0	0	0	0	4	3	0	0	0	0	0	0	0	0	0
AT1G15085	0	1	0	0	0	0	0	0	0	0	19	29	4	1	0	0	1	1	0	0	17	2	12	0	0	0	4	3	2	0	0	0	0	0	0	0	0	8	0	2	1	2	4	0	0	0	0	1	1
AT1G15100	1411	401	191	207	606	772	818	188	151	175	225	422	1897	164	617	909	785	956	659	1901	337	355	293	133	160	288	83	259	119	227	338	258	226	144	98	176	211	491	326	329	24	16	169	640	6078	3259	4139	2443	1269
AT1G15110	784	362	978	1286	2096	2447	2914	1309	964	1149	987	1098	1136	929	1160	1492	1258	240	100	245	581	364	505	468	457	403	272	1129	486	1021	1303	1840	1533	1123	246	889	942	1141	1749	1929	190	151	735	1222	5570	4607	5971	3094	2151
AT1G15120	3300	577	1132	802	944	850	832	2745	2152	1280	768	1468	3584	2097	1165	789	884	1602	773	1158	2551	739	1033	1262	2020	2114	979	2049	801	1649	870	1675	1049	1787	865	1247	1288	1445	3660	3894	386	304	1443	2764	10813	15576	21196	11922	8571
AT1G15125	117	58	107	113	99	68	78	203	151	241	214	331	166	118	108	174	144	120	61	72	60	56	116	34	54	43	39	99	49	86	81	247	143	155	12	97	113	171	133	156	31	13	86	97	45	89	58	51	34
AT1G15130	1077	498	1103	869	5129	4496	5584	1647	1152	1353	2346	2470	2948	1314	1677	2078	1697	1610	1030	727	1835	655	1253	584	1465	1427	614	1521	566	1557	1270	1786	1708	1372	462	1108	1020	1239	2835	2961	281	172	1216	2253	5383	6196	8863	10802	8007
AT1G15140	181	74	172	121	327	305	329	382	275	248	206	325	525	302	168	202	164	438	294	318	509	203	312	207	367	318	176	327	137	264	165	317	254	271	135	230	264	322	639	715	57	57	289	639	912	1002	1255	520	331
AT1G15150	16	27	18	24	14	4	9	44	44	80	11	14	29	18	10	44	18	27	3	4	5	2	19	19	5	5	3	19	5	11	8	45	31	26	5	18	16	65	36	38	27	17	75	31	0	4	0	0	1
AT1G15160	58	52	77	129	90	77	82	231	137	281	65	68	200	127	89	191	106	41	32	14	142	42	118	91	131	93	76	123	64	109	96	323	183	159	42	121	131	303	302	305	33	19	132	185	96	144	153	143	124
AT1G15165	48	33	49	83	84	118	127	114	71	151	50	41	132	78	49	110	67	37	17	18	93	34	45	59	76	98	55	70	34	70	60	105	67	68	27	60	62	151	256	244	24	22	122	172	60	93	136	114	82
AT1G15170	84	74	151	147	178	141	155	739	514	746	721	968	220	502	96	245	108	58	29	29	46	37	69	142	33	44	12	368	130	351	158	541	303	519	117	424	508	264	807	824	59	28	144	353	275	280	447	336	218
AT1G15175	13	15	40	22	9	4	4	44	41	58	33	28	38	17	9	54	27	3	5	6	4	1	7	12	2	6	0	13	10	16	22	53	25	28	3	21	25	61	49	42	3	1	5	36	15	39	73	15	8
AT1G15180	71	63	129	167	80	40	28	417	308	375	71	101	218	184	110	225	168	36	32	33	22	36	39	69	34	50	9	132	66	88	138	320	216	253	14	123	140	333	369	397	11	0	39	167	196	354	633	169	76
AT1G15190	102	85	139	151	87	111	105	304	232	274	167	206	262	160	159	221	200	55	29	41	55	36	82	59	41	59	43	165	93	156	134	358	278	199	24	131	139	340	240	214	14	10	81	179	51	71	88	58	36
AT1G15200	460	195	270	262	583	409	426	1118	764	988	1015	1251	1155	1213	587	537	692	245	118	68	1739	418	969	587	1781	1220	731	1582	642	1270	532	2003	1552	1047	370	969	937	1238	2173	2180	290	200	1613	2142	2370	2017	3902	1283	1173
AT1G15210	5142	1956	9548	9335	4978	3046	3087	8600	5560	6191	4143	5415	11283	4855	7776	12739	8616	2093	1467	888	2296	2130	2324	3322	975	1456	320	5955	2419	5814	12633	10672	11356	6682	1804	4184	5733	5739	10670	10893	408	240	2661	11211	32553	37285	42561	7047	4644
AT1G15215	95	41	33	47	29	21	10	102	66	89	193	317	227	113	71	66	80	40	2	5	132	57	79	76	134	102	67	130	51	104	62	163	115	104	47	85	111	89	257	259	38	24	227	218	287	242	413	47	30
AT1G15220	71	27	21	25	65	37	36	73	72	56	134	168	171	80	44	37	56	66	25	32	141	26	65	55	101	126	48	85	22	61	52	88	53	87	45	52	58	77	173	192	29	17	111	109	124	133	242	110	76
AT1G15230	74	20	24	44	185	246	241	133	94	154	217	311	142	113	118	62	80	56	37	44	137	56	106	76	139	155	104	189	103	169	78	216	165	180	70	138	135	148	245	232	41	32	160	181	373	337	624	541	347
AT1G15240	843	329	389	379	1175	871	991	668	565	643	1139	1398	1704	783	899	964	1045	1012	551	470	1277	478	815	445	956	848	468	910	318	741	569	995	891	586	243	585	575	825	1237	1358	282	175	1167	1285	1893	1930	2909	1967	1556
AT1G15250	222	60	46	50	98	53	56	504	357	405	257	406	395	572	144	140	195	118	67	72	609	239	377	328	609	588	568	494	205	380	174	533	368	464	225	485	477	561	612	621	147	98	475	526	345	297	448	55	51
AT1G15260	51	41	23	34	25	8	27	32	40	45	57	73	144	37	71	66	77	54	38	37	30	13	32	15	19	15	7	23	20	18	23	67	42	24	2	30	21	50	64	57	12	4	23	36	1	3	9	5	8
AT1G15270	2948	877	773	592	1396	1543	1687	1801	1178	1007	937	2170	4748	1672	1208	755	835	1499	723	1061	2713	924	1170	943	1945	1786	961	1573	601	1219	734	1276	1258	1167	691	798	1116	1165	2358	2448	396	273	1661	2547	8196	9775	13164	12209	7479
AT1G15280	490	184	168	191	961	846	932	582	428	592	1306	1656	930	699	507	508	570	226	85	137	1389	384	814	390	1264	981	722	685	290	701	475	873	770	609	348	576	715	864	1497	1470	360	287	1512	1432	1452	1296	1661	1885	1514
AT1G15290	105	39	73	55	129	60	56	161	114	223	145	231	325	222	950	376	823	67	58	10	325	78	142	681	113	202	84	404	113	323	280	452	376	174	519	170	193	354	420	467	302	210	1537	1703	1178	644	1249	410	284
AT1G15310	62	37	14	4	70	41	83	50	48	81	383	541	167	102	155	79	113	123	59	88	266	66	151	22	311	187	135	107	40	90	33	105	76	83	15	87	65	148	125	128	64	27	331	96	330	358	409	483	444
AT1G15320	1	4	2	3	11	2	2	19	10	24	9	13	12	17	7	21	25	5	3	2	15	4	13	9	8	12	7	7	2	8	2	19	17	12	8	17	9	15	24	31	0	1	6	18	15	8	18	0	0
AT1G15330	2	2	4	1	9	7	3	41	41	82	631	503	28	68	9	10	8	4	13	1	7	1	17	22	24	20	11	41	16	37	10	24	19	61	15	51	154	13	103	95	35	46	103	23	6	12	43	2	0
AT1G15340	921	456	553	330	2591	1782	2765	1484	834	1669	2085	2591	1866	2197	1576	1135	1215	480	144	163	4413	1241	2715	653	3379	2218	1787	3240	1420	2779	1392	3831	3200	1861	443	2060	2084	2323	2373	2523	837	523	3637	2132	2844	3130	5400	6858	5899
AT1G15350	171	71	290	223	674	739	759	352	222	258	142	226	291	245	190	242	182	309	139	214	285	119	149	111	199	236	122	242	98	248	304	228	291	270	88	129	156	308	534	648	40	35	146	294	2591	3655	4430	1715	1151
AT1G15360	0	0	0	0	0	0	0	4	0	1	0	0	1	0	0	0	0	1	0	3	0	0	0	0	0	0	0	0	0	1	0	0	0	0	0	0	0	0	0	0	0	0	0	0	0	0	1	0	0
AT1G15370	204	81	152	139	126	163	158	303	212	207	139	258	299	260	234	212	241	259	100	164	396	171	211	118	245	260	190	234	94	179	207	237	204	178	65	187	181	251	466	451	58	43	168	297	1002	1361	1679	1300	774
AT1G15380	6	16	7	3	62	65	49	15	15	21	166	413	31	20	667	134	482	94	49	43	8	3	15	4	368	405	49	95	75	106	84	70	136	25	4	44	68	11	41	43	0	0	13	14	40	55	496	1010	373
AT1G15385	20	4	4	6	24	32	25	111	98	100	1343	3186	33	137	10	1	3	137	33	78	19	6	8	1	23	22	1	622	296	810	5	172	39	209	0	249	385	6	438	428	0	10	139	3	8	16	5	25	29
AT1G15390	81	21	29	31	52	27	25	200	148	190	50	91	110	238	99	46	68	32	10	7	327	75	165	181	302	273	222	229	86	205	92	245	246	220	173	179	154	229	408	435	62	41	241	487	376	283	536	159	153
AT1G15400	170	79	262	321	576	649	799	425	279	294	98	162	202	182	292	361	305	77	39	60	62	56	65	134	36	65	13	262	92	196	492	371	412	270	59	160	240	200	252	299	18	25	136	244	1797	2385	3020	2946	1591
AT1G05163	0	0	0	0	0	0	0	0	0	1	0	4	0	0	0	0	0	0	0	0	0	0	0	0	0	0	1	0	0	1	0	0	0	1	0	0	0	0	1	1	0	0	0	0	0	0	0	0	0
AT1G15405	0	0	0	0	0	0	0	0	0	0	0	0	0	0	0	0	0	0	0	0	0	0	0	0	0	0	0	0	0	0	0	0	0	0	0	0	0	0	0	0	0	0	0	0	0	0	0	0	0
AT1G15410	54	28	390	436	812	923	1013	134	102	151	120	124	211	121	101	104	146	154	93	33	182	57	114	263	149	176	79	184	76	169	603	445	625	135	128	109	148	98	239	271	100	40	277	735	1042	1267	1853	560	461
AT1G15415	2	1	0	3	18	11	6	4	6	8	13	14	9	8	10	9	1	10	0	2	9	3	5	3	21	6	10	1	2	3	2	12	12	10	2	1	9	9	7	9	3	2	9	14	5	7	1	35	29
AT1G15420	155	28	20	29	485	729	782	274	229	288	230	295	268	401	148	100	110	72	65	22	960	247	380	341	635	611	488	447	146	347	216	428	330	325	299	236	324	403	903	1050	185	133	712	910	798	647	780	470	345
AT1G15430	2160	581	433	644	4140	4042	5154	753	649	515	2736	3068	3450	395	2420	1531	2199	1252	757	1435	1103	770	786	445	470	1090	222	804	444	842	1253	843	897	612	330	495	481	915	808	936	205	159	983	1945	1668	1434	1665	1808	1419
AT1G15440	371	158	103	123	440	272	361	1083	732	917	510	701	809	1420	349	350	513	150	105	93	2422	733	1445	772	2152	1943	1609	1292	535	1315	543	1349	1014	1176	670	1209	1023	1739	2669	2903	330	199	1344	2060	813	673	769	406	383
AT1G15450	2	1	2	0	2	1	0	1	0	2	2	3	6	0	2	0	4	0	0	2	0	1	1	0	0	1	0	0	0	0	0	2	0	1	0	0	1	3	0	0	0	0	0	0	0	0	0	0	0
AT1G15460	91	17	341	268	148	121	183	51	70	90	132	253	82	24	114	50	111	19	10	25	34	26	8	39	3	20	7	49	32	89	30	54	30	46	16	39	37	91	53	52	6	0	15	99	108	116	78	1946	1288
AT1G15470	295	82	236	257	285	200	326	696	492	613	676	800	359	449	480	520	373	165	111	130	351	127	234	205	309	279	184	533	203	489	255	611	411	599	168	430	464	419	751	845	69	55	329	739	2334	2049	2356	1833	1430
AT1G15480	104	48	41	28	93	46	64	365	263	358	199	282	242	479	136	104	108	108	47	41	836	206	444	224	725	580	504	536	168	409	174	469	369	414	180	455	396	524	828	876	128	76	526	677	488	423	598	200	190
AT1G15490	285	184	198	194	250	101	96	486	315	426	559	637	581	433	276	372	324	317	281	174	421	199	361	131	330	344	226	393	138	341	87	517	183	563	62	442	445	426	883	916	115	71	414	405	1142	1073	1547	841	637
AT1G15500	626	161	177	129	585	466	489	865	599	1017	2385	3282	1249	1185	921	915	821	131	142	41	1883	643	1285	1090	2016	2020	1295	1252	455	1150	431	950	1014	982	972	865	964	1125	2309	2465	531	322	2101	2856	2728	2262	3107	4281	3000
AT1G15510	21	10	8	4	31	29	6	42	15	47	121	111	37	61	24	32	25	5	3	0	190	24	58	40	106	99	45	90	20	67	17	40	37	50	14	46	57	64	154	171	19	9	87	101	76	78	102	124	113
AT1G15520	475	160	446	906	9257	16106	18376	994	435	630	5928	8318	751	258	1460	742	519	437	362	702	549	407	211	310	155	465	75	2019	585	2256	1354	822	818	447	404	429	411	990	510	545	86	62	590	2214	116	140	131	121	78
AT1G15530	69	32	155	225	371	509	641	386	188	295	618	657	66	160	142	83	108	35	32	72	40	67	35	46	40	48	22	183	65	209	232	270	252	262	21	141	178	350	144	151	6	18	40	139	787	693	773	940	794
AT1G15540	7	2	6	5	9	1	3	2	3	7	5	4	3	3	2	3	2	0	0	1	3	1	0	0	4	0	0	3	2	6	1	0	3	5	1	5	4	3	8	2	0	0	0	3	3	4	3	6	2
AT1G15550	13	34	629	370	31	57	35	7	1	2	4	6	85	4	48	10	81	9	10	7	18	4	1	323	23	138	26	43	23	40	38	14	20	1	219	2	2	3	6	2	5	12	76	969	323	280	288	20	24
AT1G05173	0	0	0	0	0	0	0	0	0	0	0	0	0	0	0	0	0	0	0	0	0	0	0	0	0	0	0	0	0	0	0	0	0	0	0	0	0	0	0	0	0	0	0	0	0	0	0	0	0
AT1G15570	173	30	141	96	107	61	46	449	372	387	258	375	558	409	136	139	127	107	30	74	804	238	598	258	680	445	413	459	170	365	169	505	357	350	228	293	377	383	709	813	157	98	791	1076	672	564	991	62	32
AT1G15580	124	20	113	122	23	32	19	197	149	96	24	10	70	59	77	116	31	61	23	120	42	134	12	57	3	15	2	119	42	68	23	149	18	82	65	43	94	109	155	155	3	1	34	256	49	11	1	2	4
AT1G15590	0	0	0	0	0	0	0	0	1	0	0	0	0	0	0	0	0	0	0	0	2	0	0	0	0	0	0	0	1	0	0	0	0	0	0	0	0	0	0	1	0	0	0	0	0	0	0	0	0
AT1G15600	2	0	0	0	0	0	0	1	0	0	0	0	0	0	1	0	0	0	1	0	0	0	0	0	0	0	0	2	0	0	0	0	0	0	0	2	1	0	0	0	0	0	0	0	0	1	0	0	0
AT1G15610	0	0	0	0	0	0	0	0	0	0	0	0	0	1	0	0	0	0	0	0	0	0	0	0	0	0	0	0	0	0	0	1	3	0	0	1	0	0	0	0	0	0	0	0	0	0	0	1	0
AT1G15620	5	4	0	4	1	0	0	3	1	0	0	0	4	0	4	4	2	0	0	0	0	1	3	1	1	0	0	3	0	2	1	3	0	1	0	1	1	0	4	1	0	1	1	0	0	1	0	0	0
AT1G15625	27	12	99	129	138	136	179	38	29	91	2	2	45	6	47	27	35	2	3	1	7	8	4	22	0	4	0	11	3	25	19	18	17	8	13	1	50	74	15	16	1	2	8	33	91	291	54	1284	1441
AT1G15630	3	0	22	35	4	3	6	76	61	25	5	1	3	40	1	1	3	2	9	3	5	1	4	6	0	5	4	13	8	16	7	32	14	40	3	21	24	9	107	103	0	0	1	20	65	64	84	4	0
AT1G15640	64	6	158	115	30	19	35	97	52	72	20	12	50	34	97	100	82	9	3	5	35	26	10	31	0	10	1	41	31	54	60	49	37	71	33	25	38	40	95	103	7	6	13	109	371	619	454	219	109
AT1G15650	0	0	0	0	0	0	0	0	0	0	0	0	0	0	0	0	0	0	0	0	0	0	0	0	0	0	0	0	0	0	0	0	0	0	0	0	0	0	0	0	0	0	0	0	0	0	0	0	0
AT1G15660	229	104	75	61	245	171	153	407	312	344	249	315	625	536	297	274	257	97	43	43	1538	393	793	312	1009	734	609	593	238	528	218	551	509	378	217	379	405	569	1066	1113	185	151	790	964	1129	735	1264	532	294
AT1G15670	2648	940	910	1186	1364	1478	1504	1502	1009	1275	1985	3108	5850	443	1707	1624	1976	1507	840	1663	901	914	810	473	157	251	97	992	385	1016	917	690	429	726	414	532	745	1201	1052	1117	83	105	646	2314	1145	1658	2361	1623	997
AT1G15680	14	3	7	9	6	7	4	18	14	15	39	36	162	4	10	12	34	22	2	10	3	1	4	15	3	4	0	13	1	4	4	9	8	10	1	11	5	8	24	14	0	3	6	41	0	0	0	0	0
AT1G05177	0	0	0	0	0	2	0	0	0	1	0	0	2	0	0	0	0	0	0	0	0	0	0	0	0	0	0	0	0	0	0	0	0	0	0	0	0	0	0	0	0	0	0	2	0	1	0	0	0
AT1G15690	8604	3006	9866	6781	5501	2252	1753	21717	16569	12929	11622	11965	19500	16320	5376	6164	6369	19618	17180	16353	15665	6161	10301	9881	20012	18195	9673	15519	5479	14005	8130	13130	9635	15406	7792	16175	12680	12187	33591	36039	2854	1840	12123	31645	41112	35762	50587	8783	6203
AT1G05183	0	1	1	1	0	0	0	2	1	2	3	9	5	1	1	4	3	1	2	1	0	1	0	0	1	0	0	1	1	0	0	1	0	0	1	0	2	6	3	1	0	0	0	3	0	0	0	0	0
AT1G15700	0	0	0	0	0	0	0	0	0	0	0	0	0	0	0	0	0	0	0	0	0	0	0	0	0	0	0	0	0	0	0	0	0	0	0	0	0	0	0	0	0	0	0	0	0	0	0	0	0
AT1G15710	91	38	42	42	73	92	100	82	70	108	125	245	205	115	50	124	110	124	49	48	134	49	116	52	94	66	69	88	29	79	46	146	144	108	32	63	98	133	222	229	35	20	101	119	429	401	539	417	314
AT1G15720	0	3	0	0	0	0	0	1	0	0	0	3	1	0	1	5	2	1	3	0	0	0	2	0	1	3	1	0	0	0	1	0	0	1	0	0	0	4	0	0	0	0	0	0	0	0	0	0	0
AT1G05187	0	0	0	0	0	0	0	0	0	0	0	0	0	0	0	0	0	0	0	0	0	0	0	0	0	0	0	0	0	0	0	0	0	0	0	0	0	0	0	0	0	0	0	0	0	0	0	0	0
AT1G15730	75	32	12	10	50	27	21	44	32	46	183	216	117	48	137	94	108	42	23	6	117	22	71	26	57	70	54	85	44	72	59	92	78	42	27	54	41	92	103	90	49	22	257	97	47	100	146	207	124
AT1G05193	0	0	0	2	0	0	0	2	0	2	0	1	1	0	0	1	5	4	0	0	0	0	0	0	0	0	0	0	0	1	0	2	0	1	0	1	0	0	0	1	0	0	1	1	0	0	0	0	0
AT1G15740	717	404	402	235	1285	746	1020	154	127	543	1567	1847	1724	140	1217	708	1560	217	146	60	533	353	390	112	272	401	127	318	198	374	521	449	693	170	135	156	222	332	352	349	240	184	755	594	275	368	1225	11088	6480
AT1G15750	979	469	804	659	1344	1049	1083	1651	1261	1785	2793	3239	2955	1732	1227	1587	1480	1452	912	762	4726	1250	2506	1037	3008	2361	1416	1507	507	1350	1149	1459	1260	1486	764	1492	1536	1935	3990	4333	841	578	2961	2632	4695	4905	7330	4097	2779
AT1G05197	0	0	0	0	1	1	1	1	1	6	1	0	0	0	0	1	0	0	0	1	1	0	2	1	0	0	0	0	0	0	1	2	3	0	0	0	0	3	0	1	0	1	1	2	0	0	0	0	0
AT1G15757	0	0	0	0	0	0	0	0	0	0	0	0	0	0	0	0	0	0	0	0	0	0	1	1	0	0	0	0	0	0	0	0	0	0	0	0	0	2	0	0	0	0	0	0	0	0	0	0	0
AT1G15760	24	12	1	4	25	6	15	9	16	19	22	59	163	111	6	5	23	51	45	24	1024	176	404	34	631	488	271	62	22	56	36	52	58	41	34	22	45	336	192	245	113	86	416	87	52	45	30	8	7
AT1G15770	6	4	2	5	17	3	2	1	5	14	11	14	37	4	8	7	14	23	2	5	34	17	28	3	29	23	4	6	6	6	6	13	6	8	2	6	6	27	6	7	3	6	45	11	0	0	0	0	1
AT1G15772	6	1	0	0	0	0	3	0	4	5	1	4	11	4	0	3	5	1	0	0	16	5	8	0	6	8	0	2	1	1	1	0	0	1	0	1	0	3	4	5	0	0	2	5	4	8	10	5	12
AT1G15780	1000	412	538	321	2165	2022	2172	789	623	780	1765	2306	2097	867	999	1102	963	1318	750	572	2030	720	1467	422	1401	1057	611	1101	379	1159	644	1019	1041	740	331	584	728	1059	1531	1659	273	252	1382	1534	2883	2900	3631	6192	4129
AT1G15790	6	6	0	6	6	0	3	4	4	18	20	28	30	7	12	16	16	5	2	5	44	10	26	0	20	26	7	9	7	10	1	3	3	9	3	3	9	20	36	32	4	1	4	16	24	13	45	52	43
AT1G15800	151	67	14	33	370	439	468	99	52	119	458	548	268	75	206	201	254	189	83	103	291	144	161	30	152	147	59	149	73	142	130	152	137	91	27	81	120	150	192	169	40	19	164	121	302	344	462	557	345
AT1G15810	228	73	189	89	162	83	99	651	490	625	418	640	577	781	294	216	239	90	59	43	657	265	593	331	959	704	647	898	360	878	320	1079	638	701	252	656	530	568	1091	1171	151	83	575	1157	1533	1473	2090	574	399
AT1G05203	0	0	0	0	0	0	0	1	1	1	1	3	0	3	1	0	0	0	0	0	0	2	3	0	0	2	1	0	0	1	1	2	1	2	0	0	1	3	1	0	0	0	0	0	0	1	1	0	0
AT1G15820	53	24	72	53	74	85	113	32	18	23	24	35	65	14	116	62	107	13	7	2	16	20	12	31	13	21	17	38	18	48	52	43	37	25	18	15	33	21	25	19	14	8	59	96	420	620	575	496	239
AT1G05207	0	0	0	0	0	0	0	0	1	0	0	1	0	0	0	0	0	0	0	0	0	0	0	0	0	0	0	0	0	0	0	0	0	0	0	0	0	1	0	0	0	0	0	0	0	0	0	0	0
AT1G15830	4	4	2	1	4	0	3	17	12	29	31	62	5	55	0	6	6	1	0	0	3	2	6	1	3	1	1	50	13	45	8	63	11	31	0	38	69	9	30	30	7	1	8	2	0	1	1	1	0
AT1G15825	0	0	0	0	0	0	0	0	0	0	0	3	0	5	0	0	0	0	0	0	0	1	0	0	0	0	0	1	0	3	0	2	0	2	0	3	1	0	0	0	0	0	0	0	0	0	0	0	0
AT1G15840	0	1	0	0	0	0	0	0	0	0	1	2	0	1	0	0	0	2	0	1	0	0	1	0	0	0	0	0	0	1	0	0	0	0	0	0	0	2	0	0	0	0	0	0	0	0	0	1	0
AT1G15850	0	0	0	0	0	0	0	0	0	1	0	2	0	0	0	0	1	1	1	0	0	0	0	0	0	0	0	0	0	0	0	0	0	0	0	0	0	0	0	0	0	0	1	0	0	0	0	0	0
AT1G15860	382	123	240	154	941	1001	1153	336	288	257	580	853	782	279	349	282	390	574	360	307	547	190	347	175	358	347	149	376	168	421	246	344	327	245	122	181	219	323	622	622	62	68	297	512	1357	1733	2059	2638	1824
AT1G15870	8	5	1	13	21	11	11	37	28	34	20	48	40	44	3	21	9	22	16	2	101	8	34	34	59	56	32	41	17	43	19	38	6	23	22	22	36	35	103	121	14	7	60	89	24	35	40	5	7
AT1G15880	308	86	216	179	350	387	377	359	270	321	528	719	600	329	275	193	223	679	347	451	422	138	236	174	412	411	149	351	166	310	260	324	285	323	110	258	282	304	565	581	79	56	239	391	1653	1621	2601	2203	1219
AT1G15885	5	1	0	1	1	0	3	9	4	11	12	9	5	14	4	2	5	5	0	3	11	0	11	7	18	19	4	12	1	9	3	11	2	12	4	2	7	8	22	25	5	6	18	16	25	20	36	13	14
AT1G15890	13	9	6	2	23	14	20	104	56	147	33	29	50	24	10	21	20	16	17	12	2	6	7	3	6	8	1	26	8	27	1	51	10	50	2	28	27	19	79	88	6	2	13	18	49	66	142	1007	758
AT1G15900	9	6	9	1	5	3	0	29	14	35	15	11	5	12	3	0	11	2	4	2	15	4	20	3	21	20	20	12	5	6	4	20	9	16	10	8	14	14	14	21	1	1	2	16	20	30	66	33	29
AT1G15910	111	62	77	20	109	73	38	297	212	452	591	626	480	431	129	68	116	68	59	11	1532	254	614	395	929	712	400	484	194	502	203	567	537	359	346	413	384	443	1068	1025	284	172	1134	1258	471	287	816	215	172
AT1G15920	181	103	96	86	316	281	362	198	197	221	405	543	361	323	138	173	187	313	127	135	421	143	268	146	436	452	213	280	116	282	141	246	305	243	116	161	234	267	634	609	107	76	314	387	953	971	1686	1758	1146
AT1G15930	2616	791	1347	738	2288	1042	847	13534	8964	10783	4316	6042	6891	16235	2161	973	1661	1304	792	434	16296	4739	11584	7735	21019	16439	12637	12727	4351	10582	4604	10787	8046	11817	7251	10571	12751	10796	26381	27625	3231	2058	11945	23422	18179	18040	28744	2313	1924
AT1G15940	265	107	72	56	440	429	378	271	225	370	874	1029	853	585	345	516	399	223	118	74	2941	576	1430	375	2185	1326	859	787	338	717	439	1031	1095	427	257	373	402	1180	1324	1336	571	387	2549	952	1157	889	1536	777	556
AT1G15950	209	82	23	17	188	137	226	6	8	17	25	37	198	23	305	375	362	188	133	287	92	100	138	12	49	59	47	68	46	68	73	54	84	17	21	5	14	118	27	30	13	10	33	81	91	104	117	165	155
AT1G05213	16	9	2	2	5	4	7	2	1	3	7	3	30	1	20	18	29	18	4	8	5	4	4	3	3	1	0	2	3	1	1	9	5	1	1	0	0	6	6	3	2	1	8	12	39	27	23	39	18
AT1G15960	86	88	9	6	64	29	23	5	4	26	46	73	449	10	73	357	202	1546	627	1046	22	29	49	16	21	15	33	20	11	32	7	39	65	12	14	7	8	162	25	23	17	7	32	86	12	7	11	24	27
AT1G15970	222	83	92	64	71	42	38	41	42	29	142	144	426	40	157	185	175	167	67	123	263	102	129	87	153	209	52	72	26	77	148	83	134	69	61	44	25	123	115	150	98	46	236	287	903	986	1434	578	268
AT1G15980	5	11	1	4	1	6	3	0	0	4	2	11	21	3	7	12	9	12	2	1	7	9	7	3	6	6	2	1	2	5	2	9	5	2	2	0	1	14	0	2	9	3	13	4	5	6	19	23	4
AT1G15990	3	0	2	1	6	3	3	1	0	3	8	10	21	0	4	13	2	30	4	13	3	0	6	0	3	4	2	2	0	2	2	2	10	2	0	0	0	7	5	4	1	0	2	2	0	6	1	0	0
AT1G16000	208	53	73	48	16	19	20	512	331	335	103	139	163	454	63	69	57	40	28	34	171	105	196	98	174	201	169	325	119	270	77	312	165	358	67	376	323	209	474	443	32	29	102	201	1684	2252	2266	909	580
AT1G16010	348	101	191	230	1585	1447	1879	387	279	290	1153	1063	596	295	481	528	357	262	138	160	627	245	308	219	336	361	140	322	134	373	504	445	590	280	163	245	270	379	603	654	132	94	673	735	1306	1364	1578	2191	1741
AT1G16020	120	49	112	74	620	515	554	259	160	176	1491	1546	409	221	135	154	169	287	130	80	280	78	163	105	253	212	92	243	74	258	301	345	405	211	98	181	155	146	380	458	221	139	1032	347	831	858	997	795	432
AT1G16022	29	26	0	0	0	0	0	3	1	1	1	6	24	0	1	6	10	1	0	9	43	80	111	0	0	2	1	3	3	2	0	3	3	1	0	0	0	1	0	0	0	0	0	0	0	0	0	2	1
AT1G16025	1	1	0	0	0	0	0	0	0	0	1	4	0	1	0	0	0	0	0	0	0	0	1	0	0	0	0	0	0	0	0	1	0	2	0	0	0	0	0	0	0	0	0	0	0	0	0	0	0
AT1G16030	3852	693	552	617	1878	6588	4724	388	256	369	4241	4558	5315	194	2032	3598	2107	5157	3445	5726	1833	764	973	331	569	675	94	845	510	463	454	592	286	131	298	316	209	866	317	390	112	174	1226	3340	184	115	229	188	116
AT1G16040	92	37	43	32	91	48	56	159	94	144	257	346	333	173	64	42	78	197	117	14	219	63	104	113	177	211	89	135	46	105	71	145	112	135	74	91	130	95	377	405	79	35	226	316	496	482	650	287	219
AT1G16060	5	1	11	4	108	34	48	52	48	51	13	21	23	28	7	0	6	6	3	5	7	2	1	44	0	0	4	44	26	50	42	115	100	28	56	33	33	3	49	51	12	7	54	200	105	70	91	409	352
AT1G16070	2	2	3	1	27	6	17	19	15	34	26	42	11	26	1	1	7	1	0	0	184	25	55	34	55	23	29	56	11	41	21	61	32	32	26	17	34	23	81	85	63	20	258	96	4	7	9	34	27
AT1G16080	33	7	13	9	25	11	8	76	37	83	65	100	79	77	46	29	33	12	2	1	161	32	63	56	81	98	78	80	50	76	31	103	47	82	59	95	70	39	147	190	41	37	214	225	177	190	270	186	125
AT1G16090	2	0	1	1	3	9	4	8	9	12	12	26	13	12	8	1	8	1	0	0	24	8	10	10	17	14	12	12	7	10	5	16	18	10	4	6	5	7	21	27	12	15	33	26	22	11	40	80	42
AT1G16100	0	0	0	0	0	0	0	0	0	0	0	1	0	0	0	0	0	0	0	0	0	0	0	0	0	0	0	0	0	0	0	0	0	0	0	0	0	0	0	0	0	0	0	0	0	0	0	0	0
AT1G16110	3	1	2	3	10	3	4	95	45	63	10	1	2	20	1	1	1	0	0	1	0	0	0	2	2	6	0	8	9	15	4	25	16	67	0	21	19	13	40	54	0	0	1	7	222	422	747	1443	981
AT1G05217	0	0	0	0	0	0	0	2	0	0	0	0	1	0	0	0	0	0	2	0	0	0	0	0	0	0	0	0	0	0	0	0	0	0	0	0	0	0	0	1	0	0	0	0	0	0	0	0	0
AT1G16120	8	6	25	8	3	5	1	28	27	63	18	23	23	22	13	2	1	14	8	4	0	2	0	2	1	5	0	27	11	24	1	29	6	47	3	35	42	18	53	42	0	0	2	13	17	34	68	278	216
AT1G16130	7	2	11	14	492	337	574	99	61	111	25	17	13	25	7	1	4	22	4	5	0	1	1	8	3	4	1	25	29	33	27	43	16	67	3	34	29	19	66	72	1	1	8	23	39	103	57	770	733
AT1G16150	12	4	7	21	39	32	38	227	73	193	92	45	19	40	8	12	14	17	4	6	2	4	3	3	1	2	0	42	28	46	3	58	24	150	2	55	91	20	67	103	2	0	13	5	245	430	163	805	845
AT1G16160	24	14	33	30	61	19	26	298	97	245	718	628	65	133	27	21	54	20	35	10	18	11	13	14	18	26	8	104	64	116	27	138	49	316	4	131	196	39	264	263	5	10	71	20	112	235	119	243	223
AT1G16170	218	53	271	252	158	102	132	218	144	139	113	221	277	160	180	121	210	237	76	146	153	109	115	100	89	95	29	156	69	155	160	228	180	166	37	77	108	124	294	292	21	15	115	127	1372	1978	2663	1154	593
AT1G16180	1334	575	925	979	3507	3166	3420	1293	812	1033	2929	3773	1702	820	1635	1492	1519	1322	846	917	889	506	640	397	694	851	293	871	462	1004	1166	946	1030	1087	285	648	987	910	1920	2050	285	179	849	1050	4303	6179	8006	15766	11209
AT1G16190	604	204	277	198	309	198	203	893	690	638	826	1260	1136	803	507	451	530	209	158	74	1292	513	981	452	1373	988	750	1084	411	876	388	977	634	700	374	584	661	832	1544	1593	204	155	1133	1495	1661	1762	1937	671	423
AT1G16210	451	143	202	184	919	974	1208	557	332	415	703	833	664	392	591	581	363	347	221	299	590	193	253	204	465	423	261	556	220	461	341	582	417	436	165	380	379	316	638	665	110	49	385	616	1798	1960	2963	4184	3112
AT1G16220	11	6	4	8	204	142	230	59	28	42	30	41	49	56	31	18	37	33	7	4	568	84	232	72	59	43	34	68	36	54	96	117	171	56	46	44	37	99	125	136	123	87	606	167	70	62	66	281	193
AT1G16225	1	3	2	1	1	1	4	6	5	5	8	11	8	10	4	7	5	12	2	0	0	0	2	3	2	0	0	0	0	2	2	12	2	5	0	3	2	5	16	18	2	4	3	0	0	2	4	1	6
AT1G05223	2	0	0	0	0	1	0	0	1	0	0	1	2	2	0	2	0	3	0	0	0	0	0	0	1	0	0	0	0	0	0	1	0	1	0	1	0	0	1	2	0	0	0	3	3	1	1	3	3
AT1G16230	4	2	4	4	4	0	7	5	4	4	4	3	8	4	3	0	2	3	2	2	0	4	1	4	0	2	0	4	1	4	1	3	0	4	1	4	3	2	15	15	0	0	1	5	13	18	17	8	31
AT1G16240	320	114	254	241	658	644	799	378	286	227	472	790	545	246	316	246	261	738	387	405	484	155	269	166	385	375	159	352	152	297	265	298	284	318	104	194	229	317	619	657	93	103	296	392	1901	2206	3281	3702	2316
AT1G16250	137	58	78	71	306	209	348	192	127	113	451	438	182	167	214	132	119	74	44	69	174	112	101	95	150	179	77	153	58	146	115	140	116	203	61	157	134	112	331	360	53	30	186	286	1051	811	1444	733	473
AT1G16260	21	15	19	16	77	32	43	48	49	37	96	111	46	42	29	19	32	32	11	15	9	16	27	10	18	26	7	38	27	29	12	55	44	75	5	62	59	25	110	101	4	6	21	23	15	7	12	99	90
AT1G16270	580	230	316	205	626	432	447	1144	710	939	2498	2379	1588	1244	634	575	550	1165	661	621	3112	942	1816	500	2193	1561	1040	1293	509	1266	386	1052	595	1293	360	1197	1284	1159	2713	2888	303	215	1334	1675	1849	1814	2200	1219	1038
AT1G16280	72	18	26	13	99	121	123	178	128	138	100	200	177	214	54	60	65	61	41	12	577	107	252	115	388	283	179	215	101	218	85	290	168	199	133	164	139	203	478	565	86	46	384	480	257	285	288	139	151
AT1G16290	0	3	3	2	10	0	2	1	2	9	8	16	14	3	2	8	5	27	6	4	0	1	8	0	2	3	1	1	2	4	0	2	1	1	0	5	7	3	15	16	3	0	3	1	3	4	2	0	0
AT1G16300	172	48	92	74	202	279	270	441	364	361	279	390	303	387	220	118	183	47	35	21	386	110	176	214	287	261	193	349	136	312	135	300	190	400	179	332	340	184	743	792	107	67	347	633	1135	990	1281	536	327
AT1G16310	49	39	3	0	19	4	13	1	0	1	2	7	91	3	752	391	714	4	30	2	39	20	45	2	26	51	8	59	21	50	3	1	0	5	4	4	0	10	7	2	1	2	8	27	99	125	141	331	146
AT1G16320	7	17	9	13	56	73	48	23	13	18	61	76	58	25	55	62	85	10	0	0	72	9	35	31	43	49	16	29	8	24	18	13	23	23	17	11	19	12	70	58	26	19	80	78	216	171	231	284	163
AT1G16330	26	12	6	0	35	11	10	105	80	95	41	61	85	130	21	18	30	28	10	3	588	150	286	112	499	301	267	133	55	114	51	128	86	81	63	82	93	187	309	365	97	60	274	255	104	51	89	83	30
AT1G16340	146	62	89	52	40	33	27	297	225	263	324	402	361	290	130	109	117	54	14	12	1010	368	497	165	270	249	145	242	94	211	76	249	222	229	134	218	196	221	520	551	63	44	274	566	838	608	1049	194	103
AT1G16350	579	173	119	64	571	312	401	1321	776	1217	564	691	756	1227	2723	3108	2113	89	127	19	1542	506	936	972	1518	1388	957	1486	562	1423	598	1435	1181	1165	806	1184	1032	1116	2128	2252	349	204	1642	2896	3296	3070	4658	3110	2288
AT1G16360	10	3	6	2	2	0	1	8	7	6	1	0	5	4	11	15	11	0	0	0	0	3	1	0	0	0	0	8	1	4	12	8	6	1	0	2	3	3	13	10	0	2	0	0	51	72	110	24	13
AT1G16370	2473	459	1216	838	1934	1526	1559	593	491	213	48	59	2185	167	2126	1614	1536	63	138	67	492	620	396	239	53	220	26	763	480	1028	3322	1912	2900	188	165	140	158	640	263	274	57	59	272	746	1723	2503	2512	2525	1677
AT1G16380	64	27	41	19	32	16	22	13	25	11	3	2	149	15	86	105	126	2	2	3	20	20	21	15	10	25	0	18	31	35	176	130	313	25	7	19	2	23	27	38	0	2	16	33	1	15	12	18	3
AT1G16390	15	8	3	4	26	6	2	4	0	0	7	4	26	0	13	35	7	2	5	0	3	4	12	0	0	2	0	51	40	95	1265	638	1826	1	0	2	0	1	5	10	6	3	48	0	1603	2398	3642	24	30
AT1G16400	2	1	0	0	1	0	0	0	0	0	0	0	9	0	84	0	15	0	0	0	0	0	0	0	0	0	0	0	1	0	0	6	2	0	0	0	0	0	0	0	0	0	0	13	2	1	6	153	73
AT1G16410	0	0	0	0	0	0	0	0	0	1	0	0	0	0	0	2	0	0	0	0	0	0	0	0	0	1	0	0	0	3	0	0	0	0	0	0	0	2	0	0	0	0	0	4	0	1	2	0	0
AT1G16420	6	1	1	0	8	1	3	15	8	21	1	0	3	6	1	3	0	7	0	3	2	0	0	1	2	1	0	2	2	8	2	9	2	7	0	2	4	19	8	12	0	0	0	2	54	210	172	100	93
AT1G16430	17	8	3	6	36	32	29	48	35	27	23	43	42	70	19	13	21	9	0	3	100	25	50	45	69	84	45	73	27	48	35	78	44	61	19	48	41	66	107	105	18	9	53	60	146	105	190	103	53
AT1G16440	16	1	1	3	9	4	12	11	11	1	10	3	4	19	6	4	1	17	14	16	1	5	2	2	1	5	0	17	6	17	1	21	4	47	0	9	13	31	39	37	0	0	3	1	174	217	196	331	207
AT1G16445	6	0	3	0	6	3	6	36	14	22	10	13	17	28	20	0	5	10	27	5	98	28	65	26	86	71	62	47	25	47	11	42	23	40	9	20	24	66	51	56	29	15	60	60	32	34	48	10	36
AT1G16450	0	0	0	0	0	0	0	0	0	0	0	0	0	0	0	0	0	0	0	0	0	0	1	0	0	0	0	0	0	0	0	0	0	0	0	0	0	0	0	0	0	0	0	0	0	0	0	0	0
AT1G16460	306	118	158	95	121	88	47	463	259	391	565	703	929	405	552	311	481	42	43	13	505	76	194	522	311	393	133	403	199	376	241	425	455	308	312	315	299	308	839	828	258	164	846	1354	1402	1136	2383	965	709
AT1G16470	752	200	361	260	613	539	624	962	745	618	496	999	1353	725	566	432	564	716	325	455	1853	596	938	500	1214	1185	637	902	388	804	418	706	565	664	371	591	533	681	1645	1787	232	190	926	1345	4050	5081	5900	5971	3595
AT1G16480	17	29	16	18	36	22	20	50	35	59	76	91	98	50	63	102	82	125	133	43	138	24	83	33	117	83	59	58	28	50	30	88	66	62	21	58	31	87	91	93	23	16	88	99	102	70	128	61	31
AT1G05227	0	0	0	0	0	0	0	0	0	3	0	0	0	0	1	3	2	0	0	0	0	1	0	0	0	0	0	0	0	0	0	0	0	1	0	0	0	0	0	0	0	0	0	0	0	0	0	0	0
AT1G16489	0	0	0	0	0	0	0	0	0	0	0	0	1	0	1	0	0	0	0	1	0	0	0	0	0	0	0	0	0	0	0	1	1	0	0	0	0	1	1	0	0	0	0	0	0	0	0	1	0
AT1G16490	0	0	0	0	0	0	0	0	0	0	0	0	0	0	0	0	0	0	0	0	0	0	0	0	0	0	0	0	0	0	0	0	0	0	0	0	0	0	0	0	0	0	0	0	0	0	0	0	0
AT1G16500	8	3	1	0	82	23	53	119	83	64	6	19	8	65	26	15	47	334	333	251	4	2	7	0	7	5	1	46	29	43	5	31	13	47	0	38	61	16	72	67	1	0	1	6	13	20	31	179	169
AT1G05233	0	0	0	0	0	0	0	0	0	0	0	0	0	0	0	0	0	0	0	0	0	0	0	0	0	0	0	0	0	0	0	0	0	0	0	0	0	0	0	0	0	0	0	0	0	0	0	0	0
AT1G16510	6	2	1	0	112	68	90	0	0	0	85	128	2	2	14	8	10	4	0	5	9	14	3	1	2	6	0	4	1	3	8	1	0	2	0	0	0	4	2	0	2	0	5	7	5	17	14	137	85
AT1G05237	0	0	0	0	0	0	1	0	0	0	0	0	0	0	0	0	0	0	0	0	0	0	0	0	0	0	0	0	0	0	0	0	0	0	0	0	0	0	0	0	0	0	0	0	0	0	0	0	0
AT1G16515	0	0	4	0	0	0	0	1	0	0	0	1	2	0	0	0	0	2	1	5	0	0	0	0	0	0	0	0	0	0	0	0	0	0	0	0	0	0	2	0	0	0	0	1	5	12	3	77	25
AT1G16520	322	142	136	105	344	285	313	210	135	189	385	527	735	279	427	434	461	936	829	912	1264	452	771	353	831	576	478	343	128	346	265	362	459	155	265	129	215	550	427	417	273	159	1011	1084	968	976	1165	1078	770
AT1G16530	19	2	0	0	0	1	3	2	2	1	8	4	14	0	4	5	10	6	11	13	30	102	25	0	1	0	0	3	2	4	1	4	6	1	2	0	0	10	3	8	7	5	14	4	38	7	19	56	57
AT1G16540	179	72	63	65	567	565	564	152	160	155	203	281	451	112	229	216	242	201	122	74	306	99	155	73	170	139	85	150	57	145	83	135	110	130	54	111	82	134	366	388	67	36	240	230	586	530	648	804	606
AT1G16560	870	256	822	679	521	312	274	1527	1101	842	630	876	1658	1256	667	696	745	796	306	505	1001	460	726	555	1060	1150	546	1029	485	884	626	1012	811	1192	348	829	858	856	2365	2428	176	128	683	1537	3552	4102	5809	1926	1440
AT1G05243	0	0	0	0	0	0	0	0	0	0	0	0	0	0	0	0	0	0	0	0	0	0	0	0	0	0	0	0	0	0	0	0	0	0	0	0	0	0	0	0	0	0	0	0	0	0	0	0	0
AT1G16570	126	67	129	84	131	69	80	311	268	230	255	409	371	257	158	141	174	332	189	209	457	117	267	147	370	343	156	258	114	171	204	271	207	248	101	216	224	215	481	527	75	58	236	357	879	816	1418	358	236
AT1G16590	38	18	15	6	23	16	9	57	60	66	61	144	73	73	47	30	51	19	9	3	131	50	93	18	91	97	43	52	40	74	24	89	45	69	21	58	63	63	111	120	13	11	53	71	82	109	195	64	56
AT1G16610	538	198	233	145	654	570	565	1279	827	1136	842	1498	1184	1713	597	419	530	338	171	91	3264	1145	2457	839	3176	2278	2075	1659	614	1377	841	1554	1343	1173	786	1106	1558	1966	2662	2865	687	408	2174	2154	1685	1410	2026	1167	663
AT1G16630	59	48	15	15	112	55	35	441	249	328	65	74	260	511	68	7	64	43	19	4	1904	325	764	322	1416	844	820	539	213	580	177	628	365	413	198	366	389	613	1018	1022	164	92	682	852	245	170	213	150	168
AT1G16635	6	2	0	1	8	2	4	0	1	1	1	3	4	0	1	2	3	0	0	1	0	0	1	1	0	1	3	1	1	1	1	5	2	0	0	0	3	1	5	5	1	0	4	2	3	1	0	0	0
AT1G05247	0	0	0	0	0	0	0	0	0	0	0	0	0	0	0	0	0	0	0	0	0	0	0	0	0	0	0	0	0	0	0	0	0	0	0	0	0	0	0	0	0	0	0	0	0	0	0	0	0
AT1G16640	3	4	0	0	2	2	3	3	3	1	3	7	8	10	1	0	2	1	0	0	79	11	18	3	19	21	9	9	5	4	4	5	9	3	14	1	3	13	16	41	2	4	3	15	7	5	4	5	3
AT1G16650	68	15	4	12	61	71	74	61	44	89	55	95	91	74	61	58	55	30	4	4	259	58	137	73	170	166	124	69	42	82	39	104	54	66	61	66	80	135	188	201	40	38	226	182	122	77	101	106	95
AT1G16670	269	56	143	226	2889	4106	4897	259	148	196	539	688	269	122	239	98	90	39	51	53	107	47	50	63	36	74	6	167	98	223	338	319	296	190	56	106	100	136	242	252	39	25	163	193	817	1127	861	6185	4809
AT1G16680	157	70	51	35	94	55	62	296	195	307	877	993	429	379	273	262	326	90	67	37	1204	253	571	227	704	568	314	395	168	333	142	341	283	267	180	351	373	376	937	973	194	138	850	718	891	654	1133	444	273
AT1G16690	91	50	36	43	80	22	21	157	121	164	208	284	279	216	116	110	114	71	22	39	363	114	251	88	404	289	239	243	66	215	61	221	191	161	64	127	146	215	471	458	96	58	360	280	381	384	589	137	108
AT1G16700	1526	344	651	514	556	611	589	1602	1335	1002	492	887	1325	1013	1028	519	639	660	415	733	1073	468	582	448	754	795	563	1194	653	1061	536	1152	727	1017	308	1083	818	715	1586	1645	155	121	687	955	5006	6250	8038	8294	5235
AT1G16705	17	2	3	5	11	6	11	17	31	17	33	48	16	13	14	8	13	18	4	14	12	4	11	8	8	5	6	8	6	15	1	11	10	15	4	6	17	7	27	24	3	1	22	23	50	63	82	5	7
[truncated: 30,834 more rows]
[truncated: 35 more columns]

## Sheet: B) ici_metadata
Metadata for the ICI-based approach used to infer cell identity for atlas cells. Includes information for bulk RNA-seq data used to create ICI specificity score tables (sheet 1), cell types included in the ICI (sheet 2), and metadata for published celltype-specific markers.
Reference	DOI	Database	Set	Accession	Filename	Description	Marker	Type	Tissue	Exclude	fastq_source	Library_Type	Series
Li et al. 2016	10.1016/j.devcel.2016.10.012	SRA	PRJNA323955	SRR3664380	SRR3664380_counts.txt	non-hair cell	GL2	RNASeq	Root	0	ftp://ftp.sra.ebi.ac.uk/vol1/fastq/SRR366/000/SRR3664380/SRR3664380	PE	Cell_Type
Li et al. 2016	10.1016/j.devcel.2016.10.012	SRA	PRJNA323955	SRR3664390	SRR3664390_counts.txt	mature xylem pole	S18	RNASeq	Root	0	ftp://ftp.sra.ebi.ac.uk/vol1/fastq/SRR366/000/SRR3664390/SRR3664390	PE	Cell_Type
Li et al. 2016	10.1016/j.devcel.2016.10.012	SRA	PRJNA323955	SRR3664410	SRR3664410_counts.txt	stele	WOL	RNASeq	Root	0	ftp://ftp.sra.ebi.ac.uk/vol1/fastq/SRR366/000/SRR3664410/SRR3664410	PE	Cell_Type
Li et al. 2016	10.1016/j.devcel.2016.10.012	SRA	PRJNA323955	SRR3664381	SRR3664381_counts.txt	non-hair cell	GL2	RNASeq	Root	0	ftp://ftp.sra.ebi.ac.uk/vol1/fastq/SRR366/001/SRR3664381/SRR3664381	PE	Cell_Type
Li et al. 2016	10.1016/j.devcel.2016.10.012	SRA	PRJNA323955	SRR3664391	SRR3664391_counts.txt	mature xylem pole	S18	RNASeq	Root	0	ftp://ftp.sra.ebi.ac.uk/vol1/fastq/SRR366/001/SRR3664391/SRR3664391	PE	Cell_Type
Li et al. 2016	10.1016/j.devcel.2016.10.012	SRA	PRJNA323955	SRR3664411	SRR3664411_counts.txt	stele	WOL	RNASeq	Root	0	ftp://ftp.sra.ebi.ac.uk/vol1/fastq/SRR366/001/SRR3664411/SRR3664411	PE	Cell_Type
Li et al. 2016	10.1016/j.devcel.2016.10.012	SRA	PRJNA323955	SRR3664372	SRR3664372_counts.txt	phloem and companion cells	APL	RNASeq	Root	0	ftp://ftp.sra.ebi.ac.uk/vol1/fastq/SRR366/002/SRR3664372/SRR3664372	PE	Cell_Type
Li et al. 2016	10.1016/j.devcel.2016.10.012	SRA	PRJNA323955	SRR3664382	SRR3664382_counts.txt	columella	PET111	RNASeq	Root	0	ftp://ftp.sra.ebi.ac.uk/vol1/fastq/SRR366/002/SRR3664382/SRR3664382	PE	Cell_Type
Li et al. 2016	10.1016/j.devcel.2016.10.012	SRA	PRJNA323955	SRR3664392	SRR3664392_counts.txt	protophloem and metaphloem	S32	RNASeq	Root	0	ftp://ftp.sra.ebi.ac.uk/vol1/fastq/SRR366/002/SRR3664392/SRR3664392	PE	Cell_Type
Li et al. 2016	10.1016/j.devcel.2016.10.012	SRA	PRJNA323955	SRR3664402	SRR3664402_counts.txt	endodermis and QC cells	SCR	RNASeq	Root	0	ftp://ftp.sra.ebi.ac.uk/vol1/fastq/SRR366/002/SRR3664402/SRR3664402	PE	Cell_Type
Li et al. 2016	10.1016/j.devcel.2016.10.012	SRA	PRJNA323955	SRR3664412	SRR3664412_counts.txt	QC cells	WOX5	RNASeq	Root	0	ftp://ftp.sra.ebi.ac.uk/vol1/fastq/SRR366/002/SRR3664412/SRR3664412	PE	Cell_Type
Li et al. 2016	10.1016/j.devcel.2016.10.012	SRA	PRJNA323955	SRR3664373	SRR3664373_counts.txt	phloem and companion cells	APL	RNASeq	Root	0	ftp://ftp.sra.ebi.ac.uk/vol1/fastq/SRR366/003/SRR3664373/SRR3664373	PE	Cell_Type
Li et al. 2016	10.1016/j.devcel.2016.10.012	SRA	PRJNA323955	SRR3664383	SRR3664383_counts.txt	columella	PET111	RNASeq	Root	0	ftp://ftp.sra.ebi.ac.uk/vol1/fastq/SRR366/003/SRR3664383/SRR3664383	PE	Cell_Type
Li et al. 2016	10.1016/j.devcel.2016.10.012	SRA	PRJNA323955	SRR3664393	SRR3664393_counts.txt	protophloem and metaphloem	S32	RNASeq	Root	0	ftp://ftp.sra.ebi.ac.uk/vol1/fastq/SRR366/003/SRR3664393/SRR3664393	PE	Cell_Type
Li et al. 2016	10.1016/j.devcel.2016.10.012	SRA	PRJNA323955	SRR3664403	SRR3664403_counts.txt	endodermis and QC cells	SCR	RNASeq	Root	0	ftp://ftp.sra.ebi.ac.uk/vol1/fastq/SRR366/003/SRR3664403/SRR3664403	PE	Cell_Type
Li et al. 2016	10.1016/j.devcel.2016.10.012	SRA	PRJNA323955	SRR3664413	SRR3664413_counts.txt	QC cells	WOX5	RNASeq	Root	0	ftp://ftp.sra.ebi.ac.uk/vol1/fastq/SRR366/003/SRR3664413/SRR3664413	PE	Cell_Type
Li et al. 2016	10.1016/j.devcel.2016.10.012	SRA	PRJNA323955	SRR3664374	SRR3664374_counts.txt	mature cortex	CORTEX	RNASeq	Root	0	ftp://ftp.sra.ebi.ac.uk/vol1/fastq/SRR366/004/SRR3664374/SRR3664374	PE	Cell_Type
Li et al. 2016	10.1016/j.devcel.2016.10.012	SRA	PRJNA323955	SRR3664384	SRR3664384_counts.txt	phloem and companion cells	APL	RNASeq	Root	0	ftp://ftp.sra.ebi.ac.uk/vol1/fastq/SRR366/004/SRR3664384/SRR3664384	PE	Cell_Type
Li et al. 2016	10.1016/j.devcel.2016.10.012	SRA	PRJNA323955	SRR3664394	SRR3664394_counts.txt	protophloem and metaphloem	S32	RNASeq	Root	0	ftp://ftp.sra.ebi.ac.uk/vol1/fastq/SRR366/004/SRR3664394/SRR3664394	PE	Cell_Type
Li et al. 2016	10.1016/j.devcel.2016.10.012	SRA	PRJNA323955	SRR3664404	SRR3664404_counts.txt	endodermis and QC cells	SCR	RNASeq	Root	0	ftp://ftp.sra.ebi.ac.uk/vol1/fastq/SRR366/004/SRR3664404/SRR3664404	PE	Cell_Type
Li et al. 2016	10.1016/j.devcel.2016.10.012	SRA	PRJNA323955	SRR3664414	SRR3664414_counts.txt	QC cells	WOX5	RNASeq	Root	0	ftp://ftp.sra.ebi.ac.uk/vol1/fastq/SRR366/004/SRR3664414/SRR3664414	PE	Cell_Type
Li et al. 2016	10.1016/j.devcel.2016.10.012	SRA	PRJNA323955	SRR3664375	SRR3664375_counts.txt	mature cortex	CORTEX	RNASeq	Root	0	ftp://ftp.sra.ebi.ac.uk/vol1/fastq/SRR366/005/SRR3664375/SRR3664375	PE	Cell_Type
Li et al. 2016	10.1016/j.devcel.2016.10.012	SRA	PRJNA323955	SRR3664395	SRR3664395_counts.txt	developing cortex	CO2	RNASeq	Root	0	ftp://ftp.sra.ebi.ac.uk/vol1/fastq/SRR366/005/SRR3664395/SRR3664395	PE	Cell_Type
Li et al. 2016	10.1016/j.devcel.2016.10.012	SRA	PRJNA323955	SRR3664405	SRR3664405_counts.txt	LRC and non hair cells	WER	RNASeq	Root	0	ftp://ftp.sra.ebi.ac.uk/vol1/fastq/SRR366/005/SRR3664405/SRR3664405	PE	Cell_Type
Li et al. 2016	10.1016/j.devcel.2016.10.012	SRA	PRJNA323955	SRR3664435	SRR3664435_counts.txt	hair cells	COBL9	RNASeq	Root	0	ftp://ftp.sra.ebi.ac.uk/vol1/fastq/SRR366/005/SRR3664435/SRR3664435	PE	Cell_Type
Li et al. 2016	10.1016/j.devcel.2016.10.012	SRA	PRJNA323955	SRR3664376	SRR3664376_counts.txt	mature endodermis	E30	RNASeq	Root	0	ftp://ftp.sra.ebi.ac.uk/vol1/fastq/SRR366/006/SRR3664376/SRR3664376	PE	Cell_Type
Li et al. 2016	10.1016/j.devcel.2016.10.012	SRA	PRJNA323955	SRR3664386	SRR3664386_counts.txt	phloem pole pericycle	S17	RNASeq	Root	0	ftp://ftp.sra.ebi.ac.uk/vol1/fastq/SRR366/006/SRR3664386/SRR3664386	PE	Cell_Type
Li et al. 2016	10.1016/j.devcel.2016.10.012	SRA	PRJNA323955	SRR3664396	SRR3664396_counts.txt	developing xylem	S4	RNASeq	Root	0	ftp://ftp.sra.ebi.ac.uk/vol1/fastq/SRR366/006/SRR3664396/SRR3664396	PE	Cell_Type
Li et al. 2016	10.1016/j.devcel.2016.10.012	SRA	PRJNA323955	SRR3664406	SRR3664406_counts.txt	developing cortex	CO2	RNASeq	Root	0	ftp://ftp.sra.ebi.ac.uk/vol1/fastq/SRR366/006/SRR3664406/SRR3664406	PE	Cell_Type
Li et al. 2016	10.1016/j.devcel.2016.10.012	SRA	PRJNA323955	SRR3664436	SRR3664436_counts.txt	hair cells	COBL9	RNASeq	Root	0	ftp://ftp.sra.ebi.ac.uk/vol1/fastq/SRR366/006/SRR3664436/SRR3664436	PE	Cell_Type
Li et al. 2016	10.1016/j.devcel.2016.10.012	SRA	PRJNA323955	SRR3664377	SRR3664377_counts.txt	mature endodermis	E30	RNASeq	Root	0	ftp://ftp.sra.ebi.ac.uk/vol1/fastq/SRR366/007/SRR3664377/SRR3664377	PE	Cell_Type
Li et al. 2016	10.1016/j.devcel.2016.10.012	SRA	PRJNA323955	SRR3664387	SRR3664387_counts.txt	phloem pole pericycle	S17	RNASeq	Root	0	ftp://ftp.sra.ebi.ac.uk/vol1/fastq/SRR366/007/SRR3664387/SRR3664387	PE	Cell_Type
Li et al. 2016	10.1016/j.devcel.2016.10.012	SRA	PRJNA323955	SRR3664397	SRR3664397_counts.txt	developing xylem	S4	RNASeq	Root	0	ftp://ftp.sra.ebi.ac.uk/vol1/fastq/SRR366/007/SRR3664397/SRR3664397	PE	Cell_Type
Li et al. 2016	10.1016/j.devcel.2016.10.012	SRA	PRJNA323955	SRR3664407	SRR3664407_counts.txt	LRC and non hair cells	WER	RNASeq	Root	0	ftp://ftp.sra.ebi.ac.uk/vol1/fastq/SRR366/007/SRR3664407/SRR3664407	PE	Cell_Type
Li et al. 2016	10.1016/j.devcel.2016.10.012	SRA	PRJNA323955	SRR3664417	SRR3664417_counts.txt	developing cortex	CO2	RNASeq	Root	0	ftp://ftp.sra.ebi.ac.uk/vol1/fastq/SRR366/007/SRR3664417/SRR3664417	PE	Cell_Type
Li et al. 2016	10.1016/j.devcel.2016.10.012	SRA	PRJNA323955	SRR3664437	SRR3664437_counts.txt	mature cortex	CORTEX	RNASeq	Root	0	ftp://ftp.sra.ebi.ac.uk/vol1/fastq/SRR366/007/SRR3664437/SRR3664437	PE	Cell_Type
Li et al. 2016	10.1016/j.devcel.2016.10.012	SRA	PRJNA323955	SRR3664378	SRR3664378_counts.txt	mature endodermis	E30	RNASeq	Root	0	ftp://ftp.sra.ebi.ac.uk/vol1/fastq/SRR366/008/SRR3664378/SRR3664378	PE	Cell_Type
Li et al. 2016	10.1016/j.devcel.2016.10.012	SRA	PRJNA323955	SRR3664388	SRR3664388_counts.txt	phloem pole pericycle	S17	RNASeq	Root	0	ftp://ftp.sra.ebi.ac.uk/vol1/fastq/SRR366/008/SRR3664388/SRR3664388	PE	Cell_Type
Li et al. 2016	10.1016/j.devcel.2016.10.012	SRA	PRJNA323955	SRR3664398	SRR3664398_counts.txt	developing xylem	S4	RNASeq	Root	0	ftp://ftp.sra.ebi.ac.uk/vol1/fastq/SRR366/008/SRR3664398/SRR3664398	PE	Cell_Type
Li et al. 2016	10.1016/j.devcel.2016.10.012	SRA	PRJNA323955	SRR3664408	SRR3664408_counts.txt	LRC and non hair cells	WER	RNASeq	Root	0	ftp://ftp.sra.ebi.ac.uk/vol1/fastq/SRR366/008/SRR3664408/SRR3664408	PE	Cell_Type
Li et al. 2016	10.1016/j.devcel.2016.10.012	SRA	PRJNA323955	SRR3664428	SRR3664428_counts.txt	hair cells	COBL9	RNASeq	Root	0	ftp://ftp.sra.ebi.ac.uk/vol1/fastq/SRR366/008/SRR3664428/SRR3664428	PE	Cell_Type
Li et al. 2016	10.1016/j.devcel.2016.10.012	SRA	PRJNA323955	SRR3664379	SRR3664379_counts.txt	non-hair cell	GL2	RNASeq	Root	0	ftp://ftp.sra.ebi.ac.uk/vol1/fastq/SRR366/009/SRR3664379/SRR3664379	PE	Cell_Type
Li et al. 2016	10.1016/j.devcel.2016.10.012	SRA	PRJNA323955	SRR3664389	SRR3664389_counts.txt	mature xylem pole	S18	RNASeq	Root	0	ftp://ftp.sra.ebi.ac.uk/vol1/fastq/SRR366/009/SRR3664389/SRR3664389	PE	Cell_Type
Li et al. 2016	10.1016/j.devcel.2016.10.012	SRA	PRJNA323955	SRR3664409	SRR3664409_counts.txt	stele	WOL	RNASeq	Root	0	ftp://ftp.sra.ebi.ac.uk/vol1/fastq/SRR366/009/SRR3664409/SRR3664409	PE	Cell_Type
Nawy et al 2005	10.1105/tpc.105.031724	AREX	NA	AGL42_1.CEL	AGL42_1.CEL	quiescent center	AGL42	ATH1	Root	0	NA	NA	Cell_Type
Nawy et al 2005	10.1105/tpc.105.031724	AREX	NA	AGL42_2.CEL	AGL42_2.CEL	quiescent center	AGL42	ATH1	Root	0	NA	NA	Cell_Type
Lee et al. 2006	10.1073/pnas.0510607103	GEO	GSE16468	GSM413907	GSM413907.CEL.gz	phloem sieve cells and companion cells biological rep1	APL	ATH1	Root	0	NA	NA	Cell_Type
Lee et al. 2006	10.1073/pnas.0510607103	GEO	GSE16468	GSM413908	GSM413908.CEL.gz	phloem sieve cells and companion cells biological rep2	APL	ATH1	Root	0	NA	NA	Cell_Type
Lee et al. 2006	10.1073/pnas.0510607103	GEO	GSE16468	GSM413909	GSM413909.CEL.gz	cortex biological rep1	AT1G09750	ATH1	Root	0	NA	NA	Cell_Type
Lee et al. 2006	10.1073/pnas.0510607103	GEO	GSE16468	GSM413910	GSM413910.CEL.gz	cortex biological rep2	AT1G09750	ATH1	Root	0	NA	NA	Cell_Type
Lee et al. 2006	10.1073/pnas.0510607103	GEO	GSE16468	GSM413911	GSM413911.CEL.gz	cortex biological rep3	AT1G09750	ATH1	Root	0	NA	NA	Cell_Type
Brady et al. 2007	10.1126/science.1146265	GEO	GSE8934	GSM226524	GSM226524_COBL9_1.CEL.gz	COBL9_1	COBL9	ATH1	Root	0	NA	NA	Cell_Type
Brady et al. 2007	10.1126/science.1146265	GEO	GSE8934	GSM226524	GSM226524_COBL9_2.CEL.gz	COBL9_2	COBL9	ATH1	Root	0	NA	NA	Cell_Type
Dinneny et al. 2008	10.1126/science.1153795	GEO	GSE7641	GSM184913	GSM184913.CEL.gz	Arabidopsis root cells cortex 140 mM NaCl replicate 1	CORTEX	ATH1	Root	0	NA	NA	Cell_Type
Dinneny et al. 2008	10.1126/science.1153795	GEO	GSE7641	GSM184914	GSM184914.CEL.gz	Arabidopsis root cells cortex 140 mM NaCl replicate 2	CORTEX	ATH1	Root	0	NA	NA	Cell_Type
Dinneny et al. 2008	10.1126/science.1153795	GEO	GSE7641	GSM184915	GSM184915.CEL.gz	Arabidopsis root cells cortex 140 mM NaCl replicate 3	CORTEX	ATH1	Root	0	NA	NA	Cell_Type
Dinneny et al. 2008	10.1126/science.1153795	GEO	GSE10576	GSM266669	GSM266669.CEL.gz	Arabidopsis root cells cortex -Fe replicate 1	CORTEX	ATH1	Root	0	NA	NA	Cell_Type
Dinneny et al. 2008	10.1126/science.1153795	GEO	GSE10576	GSM266670	GSM266670.CEL.gz	Arabidopsis root cells cortex -Fe replicate 2	CORTEX	ATH1	Root	0	NA	NA	Cell_Type
Dinneny et al. 2008	10.1126/science.1153795	GEO	GSE10576	GSM266671	GSM266671.CEL.gz	Arabidopsis root cells cortex -Fe replicate 3	CORTEX	ATH1	Root	0	NA	NA	Cell_Type
Gifford et al. 2008	10.1073/pnas.0709559105	GEO	GSE7631	GSM184485	GSM184485.CEL.gz	Epidermis&Cortex root cells 2hr KCl control treated biological rep1	E1001	ATH1	Root	0	NA	NA	Cell_Type
Gifford et al. 2008	10.1073/pnas.0709559105	GEO	GSE7631	GSM184486	GSM184486.CEL.gz	Epidermis&Cortex root cells 2hr KCl control treated biological rep2	E1001	ATH1	Root	0	NA	NA	Cell_Type
Gifford et al. 2008	10.1073/pnas.0709559105	GEO	GSE7631	GSM184487	GSM184487.CEL.gz	Epidermis&Cortex root cells 2hr KCl control treated biological rep3	E1001	ATH1	Root	0	NA	NA	Cell_Type
Gifford et al. 2008	10.1073/pnas.0709559105	GEO	GSE7631	GSM184488	GSM184488.CEL.gz	Epidermis&Cortex root cells 2hr transitory KNO3 treated biological rep1	E1001	ATH1	Root	0	NA	NA	Cell_Type
Gifford et al. 2008	10.1073/pnas.0709559105	GEO	GSE7631	GSM184489	GSM184489.CEL.gz	Epidermis&Cortex root cells 2hr transitory KNO3 treated biological rep2	E1001	ATH1	Root	0	NA	NA	Cell_Type
Gifford et al. 2008	10.1073/pnas.0709559105	GEO	GSE7631	GSM184490	GSM184490.CEL.gz	Epidermis&Cortex root cells 2hr transitory KNO3 treated biological rep3	E1001	ATH1	Root	0	NA	NA	Cell_Type
Gifford et al. 2008	10.1073/pnas.0709559105	GEO	GSE7631	GSM184491	GSM184491.CEL.gz	Epidermis&Cortex root cells 2hr continuous KNO3 treated biological rep1	E1001	ATH1	Root	0	NA	NA	Cell_Type
Gifford et al. 2008	10.1073/pnas.0709559105	GEO	GSE7631	GSM184492	GSM184492.CEL.gz	Epidermis&Cortex root cells 2hr continuous KNO3 treated biological rep2	E1001	ATH1	Root	0	NA	NA	Cell_Type
Gifford et al. 2008	10.1073/pnas.0709559105	GEO	GSE7631	GSM184493	GSM184493.CEL.gz	Epidermis&Cortex root cells 2hr continuous KNO3 treated biological rep3	E1001	ATH1	Root	0	NA	NA	Cell_Type
Unknown	Unknown	AREX	NA	E30_1.CEL	E30_1.CEL	endodermis	E30	ATH1	Root	0	NA	NA	Cell_Type
Unknown	Unknown	AREX	NA	E30_2.CEL	E30_2.CEL	endodermis	E30	ATH1	Root	0	NA	NA	Cell_Type
Unknown	Unknown	AREX	NA	E30_3.CEL	E30_3.CEL	endodermis	E30	ATH1	Root	0	NA	NA	Cell_Type
Bargmann et al. 2013	10.1038/msb.2013.40	GEO	GSE35580	GSM871248	GSM871248.CEL.gz	pericycle control 1	E3754	ATH1	Root	0	NA	NA	Cell_Type
Bargmann et al. 2013	10.1038/msb.2013.40	GEO	GSE35580	GSM871249	GSM871249.CEL.gz	pericycle control 2	E3754	ATH1	Root	0	NA	NA	Cell_Type
Bargmann et al. 2013	10.1038/msb.2013.40	GEO	GSE35580	GSM871250	GSM871250.CEL.gz	pericycle control 3	E3754	ATH1	Root	0	NA	NA	Cell_Type
Bargmann et al. 2013	10.1038/msb.2013.40	GEO	GSE35580	GSM871251	GSM871251.CEL.gz	pericycle auxin 1	E3754	ATH1	Root	0	NA	NA	Cell_Type
Bargmann et al. 2013	10.1038/msb.2013.40	GEO	GSE35580	GSM871252	GSM871252.CEL.gz	pericycle auxin 2	E3754	ATH1	Root	0	NA	NA	Cell_Type
Bargmann et al. 2013	10.1038/msb.2013.40	GEO	GSE35580	GSM871253	GSM871253.CEL.gz	pericycle auxin 3	E3754	ATH1	Root	0	NA	NA	Cell_Type
Gifford et al. 2008	10.1073/pnas.0709559105	GEO	GSE7631	GSM184503	GSM184503.CEL.gz	Pericycle root cells 2hr KCl control treated biological rep1	E3754	ATH1	Root	0	NA	NA	Cell_Type
Gifford et al. 2008	10.1073/pnas.0709559105	GEO	GSE7631	GSM184504	GSM184504.CEL.gz	Pericycle root cells 2hr KCl control treated biological rep2	E3754	ATH1	Root	0	NA	NA	Cell_Type
Gifford et al. 2008	10.1073/pnas.0709559105	GEO	GSE7631	GSM184505	GSM184505.CEL.gz	Pericycle root cells 2hr KCl control treated biological rep3	E3754	ATH1	Root	0	NA	NA	Cell_Type
Gifford et al. 2008	10.1073/pnas.0709559105	GEO	GSE7631	GSM184506	GSM184506.CEL.gz	Pericycle root cells 2hr transitory KNO3 treated biological rep1	E3754	ATH1	Root	0	NA	NA	Cell_Type
Gifford et al. 2008	10.1073/pnas.0709559105	GEO	GSE7631	GSM184507	GSM184507.CEL.gz	Pericycle root cells 2hr transitory KNO3 treated biological rep2	E3754	ATH1	Root	0	NA	NA	Cell_Type
Gifford et al. 2008	10.1073/pnas.0709559105	GEO	GSE7631	GSM184508	GSM184508.CEL.gz	Pericycle root cells 2hr transitory KNO3 treated biological rep3	E3754	ATH1	Root	0	NA	NA	Cell_Type
Gifford et al. 2008	10.1073/pnas.0709559105	GEO	GSE7631	GSM184509	GSM184509.CEL.gz	Pericycle root cells 2hr continuous KNO3 treated biological rep1	E3754	ATH1	Root	0	NA	NA	Cell_Type
Gifford et al. 2008	10.1073/pnas.0709559105	GEO	GSE7631	GSM184510	GSM184510.CEL.gz	Pericycle root cells 2hr continuous KNO3 treated biological rep2	E3754	ATH1	Root	0	NA	NA	Cell_Type
Gifford et al. 2008	10.1073/pnas.0709559105	GEO	GSE7631	GSM184511	GSM184511.CEL.gz	Pericycle root cells 2hr continuous KNO3 treated biological rep3	E3754	ATH1	Root	0	NA	NA	Cell_Type
Gifford et al. 2008	10.1073/pnas.0709559105	GEO	GSE7631	GSM184516	GSM184516.CEL.gz	Pericycle root cells 2hr continuous KCl and MSX control treated biological rep1	E3754	ATH1	Root	0	NA	NA	Cell_Type
Gifford et al. 2008	10.1073/pnas.0709559105	GEO	GSE7631	GSM184517	GSM184517.CEL.gz	Pericycle root cells 2hr continuous KCl and MSX control treated biological rep2	E3754	ATH1	Root	0	NA	NA	Cell_Type
Gifford et al. 2008	10.1073/pnas.0709559105	GEO	GSE7631	GSM184518	GSM184518.CEL.gz	Pericycle root cells 2hr continuous KCl and MSX control treated biological rep3	E3754	ATH1	Root	0	NA	NA	Cell_Type
Gifford et al. 2008	10.1073/pnas.0709559105	GEO	GSE7631	GSM184519	GSM184519.CEL.gz	Pericycle root cells 2hr continuous KNO3 and MSX treated biological rep1	E3754	ATH1	Root	0	NA	NA	Cell_Type
Gifford et al. 2008	10.1073/pnas.0709559105	GEO	GSE7631	GSM184520	GSM184520.CEL.gz	Pericycle root cells 2hr continuous KNO3 and MSX treated biological rep2	E3754	ATH1	Root	0	NA	NA	Cell_Type
Gifford et al. 2008	10.1073/pnas.0709559105	GEO	GSE7631	GSM184521	GSM184521.CEL.gz	Pericycle root cells 2hr continuous KNO3 and MSX treated biological rep3	E3754	ATH1	Root	0	NA	NA	Cell_Type
Gifford et al. 2008	10.1073/pnas.0709559105	GEO	GSE7631	GSM218585	GSM218585.CEL.gz	Pericycle root cells 2hr continuous KNO3 and MSX and Gln treated biological rep1	E3754	ATH1	Root	0	NA	NA	Cell_Type
Gifford et al. 2008	10.1073/pnas.0709559105	GEO	GSE7631	GSM218586	GSM218586.CEL.gz	Pericycle root cells 2hr continuous KNO3 and MSX and Gln treated biological rep2	E3754	ATH1	Root	0	NA	NA	Cell_Type
Gifford et al. 2008	10.1073/pnas.0709559105	GEO	GSE7631	GSM218587	GSM218587.CEL.gz	Pericycle root cells 2hr continuous KNO3 and MSX and Gln treated biological rep3	E3754	ATH1	Root	0	NA	NA	Cell_Type
Gifford et al. 2008	10.1073/pnas.0709559105	GEO	GSE7631	GSM184494	GSM184494.CEL.gz	Endodermis&Pericycle root cells 2hr KCl control treated biological rep1	E470	ATH1	Root	0	NA	NA	Cell_Type
Gifford et al. 2008	10.1073/pnas.0709559105	GEO	GSE7631	GSM184495	GSM184495.CEL.gz	Endodermis&Pericycle root cells 2hr KCl control treated biological rep2	E470	ATH1	Root	0	NA	NA	Cell_Type
Gifford et al. 2008	10.1073/pnas.0709559105	GEO	GSE7631	GSM184496	GSM184496.CEL.gz	Endodermis&Pericycle root cells 2hr KCl control treated biological rep3	E470	ATH1	Root	0	NA	NA	Cell_Type
Gifford et al. 2008	10.1073/pnas.0709559105	GEO	GSE7631	GSM184497	GSM184497.CEL.gz	Endodermis&Pericycle root cells 2hr transitory KNO3 treated biological rep1	E470	ATH1	Root	0	NA	NA	Cell_Type
Gifford et al. 2008	10.1073/pnas.0709559105	GEO	GSE7631	GSM184498	GSM184498.CEL.gz	Endodermis&Pericycle root cells 2hr transitory KNO3 treated biological rep2	E470	ATH1	Root	0	NA	NA	Cell_Type
Gifford et al. 2008	10.1073/pnas.0709559105	GEO	GSE7631	GSM184499	GSM184499.CEL.gz	Endodermis&Pericycle root cells 2hr transitory KNO3 treated biological rep3	E470	ATH1	Root	0	NA	NA	Cell_Type
Gifford et al. 2008	10.1073/pnas.0709559105	GEO	GSE7631	GSM184500	GSM184500.CEL.gz	Endodermis&Pericycle root cells 2hr continuous KNO3 treated biological rep1	E470	ATH1	Root	0	NA	NA	Cell_Type
Gifford et al. 2008	10.1073/pnas.0709559105	GEO	GSE7631	GSM184501	GSM184501.CEL.gz	Endodermis&Pericycle root cells 2hr continuous KNO3 treated biological rep2	E470	ATH1	Root	0	NA	NA	Cell_Type
Gifford et al. 2008	10.1073/pnas.0709559105	GEO	GSE7631	GSM184502	GSM184502.CEL.gz	Endodermis&Pericycle root cells 2hr continuous KNO3 treated biological rep3	E470	ATH1	Root	0	NA	NA	Cell_Type
Gifford et al. 2008	10.1073/pnas.0709559105	GEO	GSE7631	GSM184477	GSM184477.CEL.gz	Lateral Root Cap root cells 2hr KCl control treated biological rep2	E4722	ATH1	Root	0	NA	NA	Cell_Type
Gifford et al. 2008	10.1073/pnas.0709559105	GEO	GSE7631	GSM184479	GSM184479.CEL.gz	Lateral Root Cap root cells 2hr transitory KNO3 treated biological rep1	E4722	ATH1	Root	0	NA	NA	Cell_Type
Gifford et al. 2008	10.1073/pnas.0709559105	GEO	GSE7631	GSM184480	GSM184480.CEL.gz	Lateral Root Cap root cells 2hr transitory KNO3 treated biological rep2	E4722	ATH1	Root	0	NA	NA	Cell_Type
Gifford et al. 2008	10.1073/pnas.0709559105	GEO	GSE7631	GSM184483	GSM184483.CEL.gz	Lateral Root Cap root cells 2hr continuous KNO3 treated biological rep2	E4722	ATH1	Root	0	NA	NA	Cell_Type
Gifford et al. 2008	10.1073/pnas.0709559105	GEO	GSE7631	GSM184484	GSM184484.CEL.gz	Lateral Root Cap root cells 2hr continuous KNO3 treated biological rep3	E4722	ATH1	Root	0	NA	NA	Cell_Type
Gifford et al. 2008	10.1073/pnas.0709559105	GEO	GSE7631	GSM184476	GSM184476.CEL.gz	Lateral Root Cap root cells 2hr KCl control treated biological rep1	E4722	ATH1	Root	0	NA	NA	Cell_Type
Birnbaum et al 2003	10.1126/science.1090022	AREX	NA	gl2_2.CEL	gl2_2.CEL	atrichoblasat	GL2	ATH1	Root	0	NA	NA	Cell_Type
Birnbaum et al. 2003	10.1126/science.1090022	GEO	GSE5749	GSM133989	GSM133989.CEL.gz	Birnbaum_1-22_gl2-1_Rep1_ATH1	GL2	ATH1	Root	0	NA	NA	Cell_Type
Birnbaum et al. 2003	10.1126/science.1090022	GEO	GSE5749	GSM133991	GSM133991.CEL.gz	Birnbaum_1-24_gl2-3_Rep3_ATH1	GL2	ATH1	Root	0	NA	NA	Cell_Type
Brady et al. 2007	10.1126/science.1146265	GEO	GSE8934	GSM226525	GSM226525_JO121_1.CEL.gz	JO121_1	J0121	ATH1	Root	0	NA	NA	Cell_Type
Brady et al. 2007	10.1126/science.1146265	GEO	GSE8934	GSM226525	GSM226525_JO121_2.CEL.gz	JO121_2	J0121	ATH1	Root	0	NA	NA	Cell_Type
Brady et al. 2007	10.1126/science.1146265	GEO	GSE8934	GSM226525	GSM226525_JO121_3.CEL.gz	JO121_3	J0121	ATH1	Root	0	NA	NA	Cell_Type
Birnbaum et al 2003	10.1126/science.1090022	AREX	NA	J0571_1.CEL	J0571_1.CEL	ground: endo + cortex + qc	J0571	ATH1	Root	0	NA	NA	Cell_Type
Birnbaum et al 2003	10.1126/science.1090022	AREX	NA	J0571_2.CEL	J0571_2.CEL	ground: endo + cortex + qc	J0571	ATH1	Root	0	NA	NA	Cell_Type
Birnbaum et al 2003	10.1126/science.1090022	AREX	NA	J0571_3.CEL	J0571_3.CEL	ground: endo + cortex + qc	J0571	ATH1	Root	0	NA	NA	Cell_Type
Birnbaum et al. 2003	10.1126/science.1090022	GEO	GSE5749	GSM133992	GSM133992.CEL.gz	Birnbaum_1-25_J0571-1_Rep1_ATH1	J0571	ATH1	Root	0	NA	NA	Cell_Type
Birnbaum et al. 2003	10.1126/science.1090022	GEO	GSE5749	GSM133993	GSM133993.CEL.gz	Birnbaum_1-26_J0571-2_Rep2_ATH1	J0571	ATH1	Root	0	NA	NA	Cell_Type
Brady et al. 2007	10.1126/science.1146265	GEO	GSE8934	GSM226528	GSM226528_J2501_1.CEL.gz	J2501_1	J2501	ATH1	Root	0	NA	NA	Cell_Type
Brady et al. 2007	10.1126/science.1146265	GEO	GSE8934	GSM226528	GSM226528_J2501_2.CEL.gz	J2501_2	J2501	ATH1	Root	0	NA	NA	Cell_Type
Brady et al. 2007	10.1126/science.1146265	GEO	GSE8934	GSM226528	GSM226528_J2501_3.CEL.gz	J2501_3	J2501	ATH1	Root	0	NA	NA	Cell_Type
Levesque et al 2006	10.1371/journal.pbio.0040143	AREX	NA	J2661_1.CEL	J2661_1.CEL	mature pericyle	J2661	ATH1	Root	0	NA	NA	Cell_Type
Levesque et al 2006	10.1371/journal.pbio.0040143	AREX	NA	J2661_2.CEL	J2661_2.CEL	mature pericyle	J2661	ATH1	Root	0	NA	NA	Cell_Type
Levesque et al 2006	10.1371/journal.pbio.0040143	AREX	NA	J2661_3.CEL	J2661_3.CEL	mature pericyle	J2661	ATH1	Root	0	NA	NA	Cell_Type
Birnbaum et al. 2003	10.1126/science.1090022	GEO	GSE5749	GSM133968	GSM133968.CEL.gz	Birnbaum_1-19_LRC-1_Rep1_ATH1	J3411	ATH1	Root	0	NA	NA	Cell_Type
Birnbaum et al. 2003	10.1126/science.1090022	GEO	GSE5749	GSM133969	GSM133969.CEL.gz	Birnbaum_1-20_LRC-2_Rep2_ATH1	J3411	ATH1	Root	0	NA	NA	Cell_Type
Birnbaum et al. 2003	10.1126/science.1090022	GEO	GSE5749	GSM133970	GSM133970.CEL.gz	Birnbaum_1-21_LRC-3_Rep3_ATH1	J3411	ATH1	Root	0	NA	NA	Cell_Type
Bargmann et al. 2013	10.1038/msb.2013.40	GEO	GSE35580	GSM871260	GSM871260.CEL.gz	columella control 1	PET111	ATH1	Root	0	NA	NA	Cell_Type
Bargmann et al. 2013	10.1038/msb.2013.40	GEO	GSE35580	GSM871261	GSM871261.CEL.gz	columella control 2	PET111	ATH1	Root	0	NA	NA	Cell_Type
Bargmann et al. 2013	10.1038/msb.2013.40	GEO	GSE35580	GSM871262	GSM871262.CEL.gz	columella control 3	PET111	ATH1	Root	0	NA	NA	Cell_Type
Bargmann et al. 2013	10.1038/msb.2013.40	GEO	GSE35580	GSM871263	GSM871263.CEL.gz	columella auxin 1	PET111	ATH1	Root	0	NA	NA	Cell_Type
Bargmann et al. 2013	10.1038/msb.2013.40	GEO	GSE35580	GSM871264	GSM871264.CEL.gz	columella auxin 2	PET111	ATH1	Root	0	NA	NA	Cell_Type
Bargmann et al. 2013	10.1038/msb.2013.40	GEO	GSE35580	GSM871265	GSM871265.CEL.gz	columella auxin 3	PET111	ATH1	Root	0	NA	NA	Cell_Type
Nawy et al 2005	10.1105/tpc.105.031724	AREX	NA	pet111_1.CEL	pet111_1.CEL	columnella - tier 2 3 4	PET111	ATH1	Root	0	NA	NA	Cell_Type
Nawy et al 2005	10.1105/tpc.105.031724	AREX	NA	pet111_2.CEL	pet111_2.CEL	columnella - tier 2 3 4	PET111	ATH1	Root	0	NA	NA	Cell_Type
Nawy et al 2005	10.1105/tpc.105.031724	AREX	NA	pet111_3.CEL	pet111_3.CEL	columnella - tier 2 3 4	PET111	ATH1	Root	0	NA	NA	Cell_Type
Brady et al. 2007	10.1126/science.1146265	GEO	GSE8934	GSM226529	GSM226529_RM1000_1.CEL.gz	RM1000_1	RM1000	ATH1	Root	0	NA	NA	Cell_Type
Brady et al. 2007	10.1126/science.1146265	GEO	GSE8934	GSM226529	GSM226529_RM1000_2.CEL.gz	RM1000_2	RM1000	ATH1	Root	0	NA	NA	Cell_Type
Brady et al. 2007	10.1126/science.1146265	GEO	GSE8934	GSM226522	GSM226522_S17_1.CEL.gz	S17_1	S17	ATH1	Root	0	NA	NA	Cell_Type
Brady et al. 2007	10.1126/science.1146265	GEO	GSE8934	GSM226522	GSM226522_S17_2.CEL.gz	S17_2	S17	ATH1	Root	0	NA	NA	Cell_Type
Brady et al. 2007	10.1126/science.1146265	AREX	NA	S17_3.CEL	S17_3.CEL	phloem pole pericycle	S17	ATH1	Root	0	NA	NA	Cell_Type
Yadev et al. 2014	10.1242/dev.106104	GEO	GSE28109	GSM706486	GSM706486.CEL.gz	S17_1	S17	ATH1	Root	0	NA	NA	Cell_Type
Yadev et al. 2014	10.1242/dev.106104	GEO	GSE28109	GSM706487	GSM706487.CEL.gz	S17_2	S17	ATH1	Root	0	NA	NA	Cell_Type
Yadev et al. 2014	10.1242/dev.106104	GEO	GSE28109	GSM706488	GSM706488.CEL.gz	S17_3	S17	ATH1	Root	0	NA	NA	Cell_Type
Lee et al. 2006	10.1073/pnas.0510607103	GEO	GSE16468	GSM413912	GSM413912.CEL.gz	differentiating xylem biological rep1	S18	ATH1	Root	0	NA	NA	Cell_Type
Lee et al. 2006	10.1073/pnas.0510607103	GEO	GSE16468	GSM413913	GSM413913.CEL.gz	differentiating xylem biological rep2	S18	ATH1	Root	0	NA	NA	Cell_Type
Lee et al. 2006	10.1073/pnas.0510607103	GEO	GSE16468	GSM413914	GSM413914.CEL.gz	differentiating xylem biological rep3	S18	ATH1	Root	0	NA	NA	Cell_Type
Brady et al. 2007	10.1126/science.1146265	GEO	GSE8934	GSM226523	GSM226523_S32_1.CEL.gz	S32_1	S32	ATH1	Root	0	NA	NA	Cell_Type
Brady et al. 2007	10.1126/science.1146265	GEO	GSE8934	GSM226523	GSM226523_S32_2.CEL.gz	S32_2	S32	ATH1	Root	0	NA	NA	Cell_Type
Brady et al. 2007	10.1126/science.1146265	GEO	GSE8934	GSM226523	GSM226523_S32_3.CEL.gz	S32_3	S32	ATH1	Root	0	NA	NA	Cell_Type
Dinneny et al. 2008	10.1126/science.1153795	GEO	GSE7641	GSM184922	GSM184922.CEL.gz	Arabidopsis root cells protophloem 140 mM NaCl replicate 1	S32	ATH1	Root	0	NA	NA	Cell_Type
Dinneny et al. 2008	10.1126/science.1153795	GEO	GSE7641	GSM184923	GSM184923.CEL.gz	Arabidopsis root cells protophloem 140 mM NaCl replicate 2	S32	ATH1	Root	0	NA	NA	Cell_Type
Dinneny et al. 2008	10.1126/science.1153795	GEO	GSE7641	GSM184924	GSM184924.CEL.gz	Arabidopsis root cells protophloem 140 mM NaCl replicate 3	S32	ATH1	Root	0	NA	NA	Cell_Type
Brady et al. 2007	10.1126/science.1146265	GEO	GSE8934	GSM226526	GSM226526_S4_3.CEL.gz	S4_3	S4	ATH1	Root	0	NA	NA	Cell_Type
Birnbaum et al 2003	10.1126/science.1090022	AREX	NA	scr5_2.CEL	scr5_2.CEL	endodermis	SCR	ATH1	Root	0	NA	NA	Cell_Type
Birnbaum et al. 2003	10.1126/science.1090022	GEO	GSE5749	GSM133971	GSM133971.CEL.gz	Birnbaum_1-1_src5-1_Rep1_ATH1	SCR	ATH1	Root	0	NA	NA	Cell_Type
Birnbaum et al. 2003	10.1126/science.1090022	GEO	GSE5749	GSM133973	GSM133973.CEL.gz	Birnbaum_1-3_src5-3_Rep3_ATH1	SCR	ATH1	Root	0	NA	NA	Cell_Type
Dinneny et al. 2008	10.1126/science.1153795	GEO	GSE7641	GSM184898	GSM184898.CEL.gz	Arabidopsis root cells endodermis and quiescent center standard conditions replicate 1	SCR	ATH1	Root	0	NA	NA	Cell_Type
Dinneny et al. 2008	10.1126/science.1153795	GEO	GSE7641	GSM184899	GSM184899.CEL.gz	Arabidopsis root cells endodermis and quiescent center standard conditions replicate 2	SCR	ATH1	Root	0	NA	NA	Cell_Type
Dinneny et al. 2008	10.1126/science.1153795	GEO	GSE7641	GSM184900	GSM184900.CEL.gz	Arabidopsis root cells endodermis and quiescent center standard conditions replicate 3	SCR	ATH1	Root	0	NA	NA	Cell_Type
Dinneny et al. 2008	10.1126/science.1153795	GEO	GSE7641	GSM184916	GSM184916.CEL.gz	Arabidopsis root cells endodermis and quiescent center 140 mM NaCl replicate 1	SCR	ATH1	Root	0	NA	NA	Cell_Type
Dinneny et al. 2008	10.1126/science.1153795	GEO	GSE7641	GSM184917	GSM184917.CEL.gz	Arabidopsis root cells endodermis and quiescent center 140 mM NaCl replicate 2	SCR	ATH1	Root	0	NA	NA	Cell_Type
Dinneny et al. 2008	10.1126/science.1153795	GEO	GSE7641	GSM184918	GSM184918.CEL.gz	Arabidopsis root cells endodermis and quiescent center 140 mM NaCl replicate 3	SCR	ATH1	Root	0	NA	NA	Cell_Type
Dinneny et al. 2008	10.1126/science.1153795	GEO	GSE10576	GSM266672	GSM266672.CEL.gz	Arabidopsis root cells endodermis and quiescent center -Fe replicate 1	SCR	ATH1	Root	0	NA	NA	Cell_Type
Dinneny et al. 2008	10.1126/science.1153795	GEO	GSE10576	GSM266673	GSM266673.CEL.gz	Arabidopsis root cells endodermis and quiescent center -Fe replicate 2	SCR	ATH1	Root	0	NA	NA	Cell_Type
Dinneny et al. 2008	10.1126/science.1153795	GEO	GSE10576	GSM266674	GSM266674.CEL.gz	Arabidopsis root cells endodermis and quiescent center -Fe replicate 3	SCR	ATH1	Root	0	NA	NA	Cell_Type
Brady et al. 2007	10.1126/science.1146265	GEO	GSE8934	GSM226527	GSM226527_SUC2_1.CEL.gz	SUC2_1	SUC2	ATH1	Root	0	NA	NA	Cell_Type
Brady et al. 2007	10.1126/science.1146265	GEO	GSE8934	GSM226527	GSM226527_SUC2_2.CEL.gz	SUC2_2	SUC2	ATH1	Root	0	NA	NA	Cell_Type
Brady et al. 2007	10.1126/science.1146265	GEO	GSE8934	GSM226527	GSM226527_SUC2_3.CEL.gz	SUC2_3	SUC2	ATH1	Root	0	NA	NA	Cell_Type
Bargmann et al. 2013	10.1038/msb.2013.40	GEO	GSE35580	GSM871254	GSM871254.CEL.gz	epidermis control 1	WER	ATH1	Root	0	NA	NA	Cell_Type
Bargmann et al. 2013	10.1038/msb.2013.40	GEO	GSE35580	GSM871255	GSM871255.CEL.gz	epidermis control 2	WER	ATH1	Root	0	NA	NA	Cell_Type
Bargmann et al. 2013	10.1038/msb.2013.40	GEO	GSE35580	GSM871256	GSM871256.CEL.gz	epidermis control 3	WER	ATH1	Root	0	NA	NA	Cell_Type
Bargmann et al. 2013	10.1038/msb.2013.40	GEO	GSE35580	GSM871257	GSM871257.CEL.gz	epidermis auxin 1	WER	ATH1	Root	0	NA	NA	Cell_Type
Bargmann et al. 2013	10.1038/msb.2013.40	GEO	GSE35580	GSM871258	GSM871258.CEL.gz	epidermis auxin 2	WER	ATH1	Root	0	NA	NA	Cell_Type
Bargmann et al. 2013	10.1038/msb.2013.40	GEO	GSE35580	GSM871259	GSM871259.CEL.gz	epidermis auxin 3	WER	ATH1	Root	0	NA	NA	Cell_Type
Dinneny et al. 2008	10.1126/science.1153795	GEO	GSE7641	GSM184889	GSM184889.CEL.gz	Arabidopsis root cells epidermis and lateral root cap standard conditions replicate 1	WER	ATH1	Root	0	NA	NA	Cell_Type
Dinneny et al. 2008	10.1126/science.1153795	GEO	GSE7641	GSM184890	GSM184890.CEL.gz	Arabidopsis root cells epidermis and lateral root cap standard conditions replicate 2	WER	ATH1	Root	0	NA	NA	Cell_Type
Dinneny et al. 2008	10.1126/science.1153795	GEO	GSE7641	GSM184891	GSM184891.CEL.gz	Arabidopsis root cells epidermis and lateral root cap standard conditions replicate 3	WER	ATH1	Root	0	NA	NA	Cell_Type
Dinneny et al. 2008	10.1126/science.1153795	GEO	GSE7641	GSM184907	GSM184907.CEL.gz	Arabidopsis root cells epidermis and lateral root cap 140 mM NaCl replicate 1	WER	ATH1	Root	0	NA	NA	Cell_Type
Dinneny et al. 2008	10.1126/science.1153795	GEO	GSE7641	GSM184908	GSM184908.CEL.gz	Arabidopsis root cells epidermis and lateral root cap 140 mM NaCl replicate 2	WER	ATH1	Root	0	NA	NA	Cell_Type
Dinneny et al. 2008	10.1126/science.1153795	GEO	GSE7641	GSM184909	GSM184909.CEL.gz	Arabidopsis root cells epidermis and lateral root cap 140 mM NaCl replicate 3	WER	ATH1	Root	0	NA	NA	Cell_Type
Dinneny et al. 2008	10.1126/science.1153795	GEO	GSE10576	GSM266662	GSM266662.CEL.gz	Arabidopsis root cells epidermis and lateral root cap -Fe replicate 1	WER	ATH1	Root	0	NA	NA	Cell_Type
Dinneny et al. 2008	10.1126/science.1153795	GEO	GSE10576	GSM266663	GSM266663.CEL.gz	Arabidopsis root cells epidermis and lateral root cap -Fe replicate 2	WER	ATH1	Root	0	NA	NA	Cell_Type
Dinneny et al. 2008	10.1126/science.1153795	GEO	GSE10576	GSM266664	GSM266664.CEL.gz	Arabidopsis root cells epidermis and lateral root cap -Fe replicate 3	WER	ATH1	Root	0	NA	NA	Cell_Type
Dinneny et al. 2008	10.1126/science.1153795	GEO	GSE10576	GSM266665	GSM266665.CEL.gz	Arabidopsis root cells epidermis and lateral root cap -Fe replicate 4	WER	ATH1	Root	0	NA	NA	Cell_Type
Bargmann et al. 2013	10.1038/msb.2013.40	GEO	GSE35580	GSM871242	GSM871242.CEL.gz	stele control 1	WOL	ATH1	Root	0	NA	NA	Cell_Type
Bargmann et al. 2013	10.1038/msb.2013.40	GEO	GSE35580	GSM871243	GSM871243.CEL.gz	stele control 2	WOL	ATH1	Root	0	NA	NA	Cell_Type
Bargmann et al. 2013	10.1038/msb.2013.40	GEO	GSE35580	GSM871244	GSM871244.CEL.gz	stele control 3	WOL	ATH1	Root	0	NA	NA	Cell_Type
Bargmann et al. 2013	10.1038/msb.2013.40	GEO	GSE35580	GSM871245	GSM871245.CEL.gz	stele auxin 1	WOL	ATH1	Root	0	NA	NA	Cell_Type
Bargmann et al. 2013	10.1038/msb.2013.40	GEO	GSE35580	GSM871246	GSM871246.CEL.gz	stele auxin 2	WOL	ATH1	Root	0	NA	NA	Cell_Type
Bargmann et al. 2013	10.1038/msb.2013.40	GEO	GSE35580	GSM871247	GSM871247.CEL.gz	stele auxin 3	WOL	ATH1	Root	0	NA	NA	Cell_Type
Birnbaum et al 2003	10.1126/science.1090022	AREX	NA	wol_1.CEL	wol_1.CEL	stele	WOL	ATH1	Root	0	NA	NA	Cell_Type
Birnbaum et al 2003	10.1126/science.1090022	AREX	NA	wol_2.CEL	wol_2.CEL	stele	WOL	ATH1	Root	0	NA	NA	Cell_Type
Birnbaum et al 2003	10.1126/science.1090022	AREX	NA	wol_3.CEL	wol_3.CEL	stele	WOL	ATH1	Root	0	NA	NA	Cell_Type
Birnbaum et al. 2003	10.1126/science.1090022	GEO	GSE5749	GSM133986	GSM133986.CEL.gz	Birnbaum_1-16_wol-1_Rep1_ATH1	WOL	ATH1	Root	0	NA	NA	Cell_Type
Birnbaum et al. 2003	10.1126/science.1090022	GEO	GSE5749	GSM133987	GSM133987.CEL.gz	Birnbaum_1-17_wol-2_Rep2_ATH1	WOL	ATH1	Root	0	NA	NA	Cell_Type
Birnbaum et al. 2003	10.1126/science.1090022	GEO	GSE5749	GSM133988	GSM133988.CEL.gz	Birnbaum_1-18_wol-3_Rep3_ATH1	WOL	ATH1	Root	0	NA	NA	Cell_Type
Dinneny et al. 2008	10.1126/science.1153795	GEO	GSE7641	GSM184901	GSM184901.CEL.gz	Arabidopsis root cells stele standard conditions replicate 1	WOL	ATH1	Root	0	NA	NA	Cell_Type
Dinneny et al. 2008	10.1126/science.1153795	GEO	GSE7641	GSM184902	GSM184902.CEL.gz	Arabidopsis root cells stele standard conditions replicate 2	WOL	ATH1	Root	0	NA	NA	Cell_Type
Dinneny et al. 2008	10.1126/science.1153795	GEO	GSE7641	GSM184903	GSM184903.CEL.gz	Arabidopsis root cells stele standard conditions replicate 3	WOL	ATH1	Root	0	NA	NA	Cell_Type
Dinneny et al. 2008	10.1126/science.1153795	GEO	GSE7641	GSM184919	GSM184919.CEL.gz	Arabidopsis root cells stele 140 mM NaCls replicate 1	WOL	ATH1	Root	0	NA	NA	Cell_Type
Dinneny et al. 2008	10.1126/science.1153795	GEO	GSE7641	GSM184920	GSM184920.CEL.gz	Arabidopsis root cells stele 140 mM NaCls replicate 2	WOL	ATH1	Root	0	NA	NA	Cell_Type
Dinneny et al. 2008	10.1126/science.1153795	GEO	GSE7641	GSM184921	GSM184921.CEL.gz	Arabidopsis root cells stele 140 mM NaCls replicate 3	WOL	ATH1	Root	0	NA	NA	Cell_Type
Dinneny et al. 2008	10.1126/science.1153795	GEO	GSE10576	GSM266675	GSM266675.CEL.gz	Arabidopsis root cells stele -Fe replicate 1	WOL	ATH1	Root	0	NA	NA	Cell_Type
Dinneny et al. 2008	10.1126/science.1153795	GEO	GSE10576	GSM266676	GSM266676.CEL.gz	Arabidopsis root cells stele -Fe replicate 2	WOL	ATH1	Root	0	NA	NA	Cell_Type
Dinneny et al. 2008	10.1126/science.1153795	GEO	GSE10576	GSM266677	GSM266677.CEL.gz	Arabidopsis root cells stele -Fe replicate 3	WOL	ATH1	Root	0	NA	NA	Cell_Type
Gifford et al. 2008	10.1073/pnas.0709559105	GEO	GSE7631	GSM184522	GSM184522.CEL.gz	Stele root cells 2hr KCl control treated biological rep1	WOL	ATH1	Root	0	NA	NA	Cell_Type
Gifford et al. 2008	10.1073/pnas.0709559105	GEO	GSE7631	GSM184523	GSM184523.CEL.gz	Stele root cells 2hr KCl control treated biological rep2	WOL	ATH1	Root	0	NA	NA	Cell_Type
Gifford et al. 2008	10.1073/pnas.0709559105	GEO	GSE7631	GSM184524	GSM184524.CEL.gz	Stele root cells 2hr KCl control treated biological rep3	WOL	ATH1	Root	0	NA	NA	Cell_Type
Gifford et al. 2008	10.1073/pnas.0709559105	GEO	GSE7631	GSM184525	GSM184525.CEL.gz	Stele root cells 2hr transitory KNO3 treated biological rep1	WOL	ATH1	Root	0	NA	NA	Cell_Type
Gifford et al. 2008	10.1073/pnas.0709559105	GEO	GSE7631	GSM184526	GSM184526.CEL.gz	Stele root cells 2hr transitory KNO3 treated biological rep2	WOL	ATH1	Root	0	NA	NA	Cell_Type
Gifford et al. 2008	10.1073/pnas.0709559105	GEO	GSE7631	GSM184527	GSM184527.CEL.gz	Stele root cells 2hr transitory KNO3 treated biological rep3	WOL	ATH1	Root	0	NA	NA	Cell_Type
Gifford et al. 2008	10.1073/pnas.0709559105	GEO	GSE7631	GSM184528	GSM184528.CEL.gz	Stele root cells 2hr continuous KNO3 treated biological rep1	WOL	ATH1	Root	0	NA	NA	Cell_Type
Gifford et al. 2008	10.1073/pnas.0709559105	GEO	GSE7631	GSM184529	GSM184529.CEL.gz	Stele root cells 2hr continuous KNO3 treated biological rep2	WOL	ATH1	Root	0	NA	NA	Cell_Type
Gifford et al. 2008	10.1073/pnas.0709559105	GEO	GSE7631	GSM184530	GSM184530.CEL.gz	Stele root cells 2hr continuous KNO3 treated biological rep3	WOL	ATH1	Root	0	NA	NA	Cell_Type
Birnbaum & Yuan Unpublished	Unknown	GEO	GSE61408	GSM1504041	GSM1504041_Col-0_QC-1.CEL.gz	Col-0_QC-1.CEL.gz	WOX5	ATH1	Root	0	NA	NA	Cell_Type
Birnbaum & Yuan Unpublished	Unknown	GEO	GSE61408	GSM1504042	GSM1504042_Col-0_QC-2_rescan.CEL.gz	Col-0_QC-2_rescan.CEL.gz	WOX5	ATH1	Root	0	NA	NA	Cell_Type
Birnbaum & Yuan Unpublished	Unknown	GEO	GSE61408	GSM1504043	GSM1504043_Col-0_QC-3.CEL.gz	Col-0_QC-3.CEL.gz	WOX5	ATH1	Root	0	NA	NA	Cell_Type
Birnbaum & Yuan Unpublished	Unknown	GEO	GSE61408	GSM1504044	GSM1504044_jkd-4_QC-1.CEL.gz	jkd-4_QC-1.CEL.gz	WOX5	ATH1	Root	0	NA	NA	Cell_Type
Birnbaum & Yuan Unpublished	Unknown	GEO	GSE61408	GSM1504045	GSM1504045_jkd-4_QC-2.CEL.gz	jkd-4_QC-2.CEL.gz	WOX5	ATH1	Root	0	NA	NA	Cell_Type
Birnbaum & Yuan Unpublished	Unknown	GEO	GSE61408	GSM1504046	GSM1504046_jkd-4_QC-3.CEL.gz	jkd-4_QC-3.CEL.gz	WOX5	ATH1	Root	0	NA	NA	Cell_Type
Birnbaum & Yuan Unpublished	Unknown	GEO	GSE61408	GSM1504058	GSM1504058_Shuai_WOX5-1.CEL.gz	Shuai_WOX5-1.CEL.gz	WOX5	ATH1	Root	0	NA	NA	Cell_Type
Birnbaum & Yuan Unpublished	Unknown	GEO	GSE61408	GSM1504059	GSM1504059_Shuai_WOX5-2.CEL.gz	Shuai_WOX5-2.CEL.gz	WOX5	ATH1	Root	0	NA	NA	Cell_Type
Birnbaum & Yuan Unpublished	Unknown	GEO	GSE61408	GSM1504060	GSM1504060_Shuai_WOX5-3.CEL.gz	Shuai_WOX5-3.CEL.gz	WOX5	ATH1	Root	0	NA	NA	Cell_Type
Li et al. 2016	10.1016/j.devcel.2016.10.012	SRA	PRJNA323955	SRR3664385	SRR3664385_counts.txt	columella	PET111	RNASeq	Root	1	ftp://ftp.sra.ebi.ac.uk/vol1/fastq/SRR366/005/SRR3664385/SRR3664385	PE	Cell_Type
Clark et al. 2019	10.1038/s41467-019-13132-2	SRA	PRJNA384359	SRR5482530	SRR5482530_counts.txt	cortex endodermis initial (CEI)	CYD6	RNASeq	Root	1	ftp://ftp.sra.ebi.ac.uk/vol1/fastq/SRR548/000/SRR5482530/SRR5482530	SE	Cell_Type
Clark et al. 2019	10.1038/s41467-019-13132-2	SRA	PRJNA384359	SRR5482540	SRR5482540_counts.txt	columella stem cells (CSC)	J2341	RNASeq	Root	1	ftp://ftp.sra.ebi.ac.uk/vol1/fastq/SRR548/000/SRR5482540/SRR5482540	SE	Cell_Type
Clark et al. 2019	10.1038/s41467-019-13132-2	SRA	PRJNA384359	SRR5482531	SRR5482531_counts.txt	cortex endodermis initial (CEI)	CYD6	RNASeq	Root	1	ftp://ftp.sra.ebi.ac.uk/vol1/fastq/SRR548/001/SRR5482531/SRR5482531	SE	Cell_Type
Clark et al. 2019	10.1038/s41467-019-13132-2	SRA	PRJNA384359	SRR5482541	SRR5482541_counts.txt	columella stem cells (CSC)	J2341	RNASeq	Root	1	ftp://ftp.sra.ebi.ac.uk/vol1/fastq/SRR548/001/SRR5482541/SRR5482541	SE	Cell_Type
Clark et al. 2019	10.1038/s41467-019-13132-2	SRA	PRJNA384359	SRR5482532	SRR5482532_counts.txt	cortex endodermis initial (CEI)	CYD6	RNASeq	Root	1	ftp://ftp.sra.ebi.ac.uk/vol1/fastq/SRR548/002/SRR5482532/SRR5482532	SE	Cell_Type
Clark et al. 2019	10.1038/s41467-019-13132-2	SRA	PRJNA384359	SRR5482542	SRR5482542_counts.txt	columella stem cells (CSC)	J2341	RNASeq	Root	1	ftp://ftp.sra.ebi.ac.uk/vol1/fastq/SRR548/002/SRR5482542/SRR5482542	SE	Cell_Type
Clark et al. 2019	10.1038/s41467-019-13132-2	SRA	PRJNA384359	SRR5482533	SRR5482533_counts.txt	protophloem	CVP2	RNASeq	Root	1	ftp://ftp.sra.ebi.ac.uk/vol1/fastq/SRR548/003/SRR5482533/SRR5482533	SE	Cell_Type
Clark et al. 2019	10.1038/s41467-019-13132-2	SRA	PRJNA384359	SRR5482543	SRR5482543_counts.txt	xylem stem cells	TMO5	RNASeq	Root	1	ftp://ftp.sra.ebi.ac.uk/vol1/fastq/SRR548/003/SRR5482543/SRR5482543	SE	Cell_Type
Clark et al. 2019	10.1038/s41467-019-13132-2	SRA	PRJNA384359	SRR5482534	SRR5482534_counts.txt	protophloem	CVP2	RNASeq	Root	1	ftp://ftp.sra.ebi.ac.uk/vol1/fastq/SRR548/004/SRR5482534/SRR5482534	SE	Cell_Type
Clark et al. 2019	10.1038/s41467-019-13132-2	SRA	PRJNA384359	SRR5482544	SRR5482544_counts.txt	xylem stem cells	TMO5	RNASeq	Root	1	ftp://ftp.sra.ebi.ac.uk/vol1/fastq/SRR548/004/SRR5482544/SRR5482544	SE	Cell_Type
Clark et al. 2019	10.1038/s41467-019-13132-2	SRA	PRJNA384359	SRR5482535	SRR5482535_counts.txt	protophloem	CVP2	RNASeq	Root	1	ftp://ftp.sra.ebi.ac.uk/vol1/fastq/SRR548/005/SRR5482535/SRR5482535	SE	Cell_Type
Clark et al. 2019	10.1038/s41467-019-13132-2	SRA	PRJNA384359	SRR5482545	SRR5482545_counts.txt	xylem stem cells	TMO5	RNASeq	Root	1	ftp://ftp.sra.ebi.ac.uk/vol1/fastq/SRR548/005/SRR5482545/SRR5482545	SE	Cell_Type
Clark et al. 2019	10.1038/s41467-019-13132-2	SRA	PRJNA384359	SRR5482526	SRR5482526_counts.txt	stem cell niche (SCN)	AGL42	RNASeq	Root	1	ftp://ftp.sra.ebi.ac.uk/vol1/fastq/SRR548/006/SRR5482526/SRR5482526	SE	Cell_Type
Clark et al. 2019	10.1038/s41467-019-13132-2	SRA	PRJNA384359	SRR5482536	SRR5482536_counts.txt	protophloem	CVP2	RNASeq	Root	1	ftp://ftp.sra.ebi.ac.uk/vol1/fastq/SRR548/006/SRR5482536/SRR5482536	SE	Cell_Type
Clark et al. 2019	10.1038/s41467-019-13132-2	SRA	PRJNA384359	SRR5482546	SRR5482546_counts.txt	xylem stem cells	TMO5	RNASeq	Root	1	ftp://ftp.sra.ebi.ac.uk/vol1/fastq/SRR548/006/SRR5482546/SRR5482546	SE	Cell_Type
Clark et al. 2019	10.1038/s41467-019-13132-2	SRA	PRJNA384359	SRR5482527	SRR5482527_counts.txt	stem cell niche (SCN)	AGL42	RNASeq	Root	1	ftp://ftp.sra.ebi.ac.uk/vol1/fastq/SRR548/007/SRR5482527/SRR5482527	SE	Cell_Type
Clark et al. 2019	10.1038/s41467-019-13132-2	SRA	PRJNA384359	SRR5482537	SRR5482537_counts.txt	epidermis/lateral root cap (Epi/LRC)	FEZ	RNASeq	Root	1	ftp://ftp.sra.ebi.ac.uk/vol1/fastq/SRR548/007/SRR5482537/SRR5482537	SE	Cell_Type
Clark et al. 2019	10.1038/s41467-019-13132-2	SRA	PRJNA384359	SRR5482547	SRR5482547_counts.txt	quiescent center (QC)	WOX5	RNASeq	Root	1	ftp://ftp.sra.ebi.ac.uk/vol1/fastq/SRR548/007/SRR5482547/SRR5482547	SE	Cell_Type
Clark et al. 2019	10.1038/s41467-019-13132-2	SRA	PRJNA384359	SRR5482528	SRR5482528_counts.txt	stem cell niche (SCN)	AGL42	RNASeq	Root	1	ftp://ftp.sra.ebi.ac.uk/vol1/fastq/SRR548/008/SRR5482528/SRR5482528	SE	Cell_Type
Clark et al. 2019	10.1038/s41467-019-13132-2	SRA	PRJNA384359	SRR5482538	SRR5482538_counts.txt	epidermis/lateral root cap (Epi/LRC)	FEZ	RNASeq	Root	1	ftp://ftp.sra.ebi.ac.uk/vol1/fastq/SRR548/008/SRR5482538/SRR5482538	SE	Cell_Type
Clark et al. 2019	10.1038/s41467-019-13132-2	SRA	PRJNA384359	SRR5482548	SRR5482548_counts.txt	quiescent center (QC)	WOX5	RNASeq	Root	1	ftp://ftp.sra.ebi.ac.uk/vol1/fastq/SRR548/008/SRR5482548/SRR5482548	SE	Cell_Type
Clark et al. 2019	10.1038/s41467-019-13132-2	SRA	PRJNA384359	SRR5482529	SRR5482529_counts.txt	stem cell niche (SCN)	AGL42	RNASeq	Root	1	ftp://ftp.sra.ebi.ac.uk/vol1/fastq/SRR548/009/SRR5482529/SRR5482529	SE	Cell_Type
Clark et al. 2019	10.1038/s41467-019-13132-2	SRA	PRJNA384359	SRR5482539	SRR5482539_counts.txt	epidermis/lateral root cap (Epi/LRC)	FEZ	RNASeq	Root	1	ftp://ftp.sra.ebi.ac.uk/vol1/fastq/SRR548/009/SRR5482539/SRR5482539	SE	Cell_Type
Clark et al. 2019	10.1038/s41467-019-13132-2	SRA	PRJNA384359	SRR5482549	SRR5482549_counts.txt	quiescent center (QC)	WOX5	RNASeq	Root	1	ftp://ftp.sra.ebi.ac.uk/vol1/fastq/SRR548/009/SRR5482549/SRR5482549	SE	Cell_Type
Gifford et al. 2008	10.1073/pnas.0709559105	GEO	GSE7631	GSM184478	GSM184478.CEL.gz	Lateral Root Cap root cells 2hr KCl control treated biological rep3	E4722	ATH1	Root	1	NA	NA	Cell_Type
Gifford et al. 2008	10.1073/pnas.0709559105	GEO	GSE7631	GSM184481	GSM184481.CEL.gz	Lateral Root Cap root cells 2hr transitory KNO3 treated biological rep3	E4722	ATH1	Root	1	NA	NA	Cell_Type
Gifford et al. 2008	10.1073/pnas.0709559105	GEO	GSE7631	GSM184482	GSM184482.CEL.gz	Lateral Root Cap root cells 2hr continuous KNO3 treated biological rep1	E4722	ATH1	Root	1	NA	NA	Cell_Type
Brady et al. 2007	10.1126/science.1146265	GEO	GSE8934	GSM226530	GSM226530.CEL.gz	LCOLUMELLASB	PET111	ATH1	Root	1	NA	NA	Cell_Type
Dinneny et al. 2008	10.1126/science.1153795	GEO	GSE7641	GSM184892	GSM184892.CEL.gz	Arabidopsis root cells columella root cap standard conditions replicate 1	PET111	ATH1	Root	1	NA	NA	Cell_Type
Dinneny et al. 2008	10.1126/science.1153795	GEO	GSE7641	GSM184893	GSM184893.CEL.gz	Arabidopsis root cells columella root cap standard conditions replicate 2	PET111	ATH1	Root	1	NA	NA	Cell_Type
Dinneny et al. 2008	10.1126/science.1153795	GEO	GSE10576	GSM266666	GSM266666.CEL.gz	Arabidopsis root cells columella root cap -Fe replicate 1	PET111	ATH1	Root	1	NA	NA	Cell_Type
Dinneny et al. 2008	10.1126/science.1153795	GEO	GSE10576	GSM266667	GSM266667.CEL.gz	Arabidopsis root cells columella root cap -Fe replicate 2	PET111	ATH1	Root	1	NA	NA	Cell_Type
Dinneny et al. 2008	10.1126/science.1153795	GEO	GSE10576	GSM266668	GSM266668.CEL.gz	Arabidopsis root cells columella root cap -Fe replicate 3	PET111	ATH1	Root	1	NA	NA	Cell_Type
Dinneny et al. 2008	10.1126/science.1153795	GEO	GSE7641	GSM184894	GSM184894.CEL.gz	Arabidopsis root cells columella root cap standard conditions replicate 3	PET111	ATH1	Root	1	NA	NA	Cell_Type
Dinneny et al. 2008	10.1126/science.1153795	GEO	GSE7641	GSM184910	GSM184910.CEL.gz	Arabidopsis root cells columella root cap 140 mM NaCl replicate 1	PET111	ATH1	Root	1	NA	NA	Cell_Type
Dinneny et al. 2008	10.1126/science.1153795	GEO	GSE7641	GSM184911	GSM184911.CEL.gz	Arabidopsis root cells columella root cap 140 mM NaCl replicate 2	PET111	ATH1	Root	1	NA	NA	Cell_Type
Dinneny et al. 2008	10.1126/science.1153795	GEO	GSE7641	GSM184912	GSM184912.CEL.gz	Arabidopsis root cells columella root cap 140 mM NaCl replicate 3	PET111	ATH1	Root	1	NA	NA	Cell_Type
Brady et al. 2007	10.1126/science.1146265	GEO	GSE8934	GSM226526	GSM226526_S4_1.CEL.gz	S4_1	S4	ATH1	Root	1	NA	NA	Cell_Type
Brady et al. 2007	10.1126/science.1146265	GEO	GSE8934	GSM226526	GSM226526_S4_2.CEL.gz	S4_2	S4	ATH1	Root	1	NA	NA	Cell_Type
Birnbaum & Yuan Unpublished	Unknown	GEO	GSE61408	GSM1504047	GSM1504047_SCR_0hr-1.CEL.gz	SCR_0hr-1.CEL.gz	SCR	ATH1	Root	1	NA	NA	Cell_Type
Birnbaum & Yuan Unpublished	Unknown	GEO	GSE61408	GSM1504048	GSM1504048_SCR_0hr-3.CEL.gz	SCR_0hr-3.CEL.gz	SCR	ATH1	Root	1	NA	NA	Cell_Type
Birnbaum & Yuan Unpublished	Unknown	GEO	GSE61408	GSM1504049	GSM1504049_SCR_0hr-5b_0hr.CEL.gz	SCR_0hr-5b_0hr.CEL.gz	SCR	ATH1	Root	1	NA	NA	Cell_Type
Birnbaum & Yuan Unpublished	Unknown	GEO	GSE61408	GSM1504050	GSM1504050_SCR_24hr-S2.CEL.gz	SCR_24hr-S2.CEL.gz	SCR	ATH1	Root	1	NA	NA	Cell_Type
Birnbaum & Yuan Unpublished	Unknown	GEO	GSE61408	GSM1504051	GSM1504051_SCR_24hr-S3.CEL.gz	SCR_24hr-S3.CEL.gz	SCR	ATH1	Root	1	NA	NA	Cell_Type
Birnbaum & Yuan Unpublished	Unknown	GEO	GSE61408	GSM1504052	GSM1504052_SCR_48hr-S2.CEL.gz	SCR_48hr-S2.CEL.gz	SCR	ATH1	Root	1	NA	NA	Cell_Type
Birnbaum & Yuan Unpublished	Unknown	GEO	GSE61408	GSM1504053	GSM1504053_SCR_48hr-S3.CEL.gz	SCR_48hr-S3.CEL.gz	SCR	ATH1	Root	1	NA	NA	Cell_Type
Birnbaum & Yuan Unpublished	Unknown	GEO	GSE61408	GSM1504054	GSM1504054_SCR_72hr-S2.CEL.gz	SCR_72hr-S2.CEL.gz	SCR	ATH1	Root	1	NA	NA	Cell_Type
Birnbaum & Yuan Unpublished	Unknown	GEO	GSE61408	GSM1504055	GSM1504055_SCR_72hr-S3.CEL.gz	SCR_72hr-S3.CEL.gz	SCR	ATH1	Root	1	NA	NA	Cell_Type
Birnbaum & Yuan Unpublished	Unknown	GEO	GSE61408	GSM1504056	GSM1504056_SCR_96hr-S2.CEL.gz	SCR_96hr-S2.CEL.gz	SCR	ATH1	Root	1	NA	NA	Cell_Type
Birnbaum & Yuan Unpublished	Unknown	GEO	GSE61408	GSM1504057	GSM1504057_SCR_96hr-S3.CEL.gz	SCR_96hr-S3.CEL.gz	SCR	ATH1	Root	1	NA	NA	Cell_Type

## Sheet: C) included_cell_types
Cell_Type
Atrichoblast
Columella
Developing_Cortex
Endodermis
Lateral_Root_Cap
Mature_Cortex
Maturing_Xylem
Meristematic_Xylem
Phloem
Phloem_Companion_Cells
Phloem_Pole_Pericycle
Quiescent_Center
Trichoblast
Xylem_Pole_Pericycle

## Sheet: D) marker_metadata
Marker	Cell_Type	Marker_Reference	Marker_DOI
AGL42	Quiescent_Center	Nawy et al 2005	10.1105/tpc.105.031724
APL	Phloem	Bonke et al 2003	10.1038/nature02100
COBL9	Trichoblast	Brady et al 2007b	10.1104/pp.106.087262
CORTEX	Mature_Cortex	Lee et al. 2006	10.1073/pnas.0510607103
E1001	Endodermis_and_Cortex	Gifford et al 2008	10.1073/pnas.0709559105
E30	Endodermis	Lee et al. 2006	10.1073/pnas.0510607103
E3754	Xylem_Pole_Pericycle	Gifford et al 2008	10.1073/pnas.0709559105
E470	Endodermis_and_Pericycle	Gifford et al 2008	10.1073/pnas.0709559105
E4722	Lateral_Root_Cap	Gifford et al 2008	10.1073/pnas.0709559105
GL2	Atrichoblast	Lin and Schiefelbein, 2002	https://dev.biologists.org/content/128/19/3697
J0121	Xylem_Pole_Pericycle	Casimiro et al 2001	10.1105/tpc.13.4.843
J0571	Ground_Tissue	Mylona et al 2002	https://dev.biologists.org/content/129/18/4327.abstract
J2501	Stele	Wang et al 2005	10.1105/tpc.105.033076
J2661	Pericycle	Brady et al 2007	10.1104/pp.106.087262
J3411	Lateral_Root_Cap	Webb et al 2002	https://dev.biologists.org/content/129/1/123
S18	Maturing_Xylem	Lee et al. 2006	10.1073/pnas.0510607103
PET111	Columella	Nawy et al 2005	10.1105/tpc.105.031724
RM1000	Lateral_Root_Primordia	Brady et al 2007	10.1126/science.1146265
S17	Phloem_Pole_Pericycle	Lee et al. 2006	10.1073/pnas.0510607103
S32	Phloem	Lee et al. 2006	10.1073/pnas.0510607103
S4	Meristematic_Xylem	Lee et al. 2006	10.1073/pnas.0510607103
SCR	Endodermis	Helariutta et al 2000	10.1016/S0092-8674(00)80865-X
SUC2	Phloem_Companion_Cells	Imlau et al 1999; Stadler et al 2005	10.1105/tpc.11.3.309; 10.1111/j.1365-313X.2004.02298.x
WER	Epidermis_and_Lateral_Root_Cap	Lee et al 1999	10.1016/S0092-8674(00)81536-6
WOL	Stele	Bonke et al 2003	10.1038/nature02100
WOX5	Quiescent_Center	Sebastian et al 2015	10.1371/journal.pgen.1004973
CO2	Developing_Cortex	Heidstra et al 2004	10.1101/gad.305504
CYD6	Ground_Cell_Stem	Clark et al. 2019	10.1038/s41467-019-13132-2
CVP2	Protophloem_Stem	Clark et al. 2019	10.1038/s41467-019-13132-2
FEZ	Epidermis_LRC_Stem	Clark et al. 2019	10.1038/s41467-019-13132-2
J2341	Columella_Stem	Clark et al. 2019	10.1038/s41467-019-13132-2
TMO5	Meristematic_Xylem	Clark et al. 2019	10.1038/s41467-019-13132-2
AT1G09750	Cortex	Lee et al. 2006	10.1073/pnas.0510607103
