# Supplementary material for: A single cell Arabidopsis root atlas reveals developmental trajectories in wild type and cell identity mutants
Source: Dev Cell. Author manuscript; Available in PMC 2022 Apr 18. (PMC9014886; doi:10.1016/j.devcel.2022.01.008)
Supplement: 4 — Data S5. Correlation between two pseudotime inference methods and differentially expressed genes identified across consensus pseudotime for each tissue. Related to Figs. 3–4 and STAR Methods. A) Correlation between CytoTRACE, scVelo latent time, and consensus time trajectory annotations for each tissue/lineage. Each value is the Pearson correlation coefficient. Negative correlations are due to differences in the scales implemented in the CytoTRACE and scVelo packages. For CytoTRACE, a value of 1 represents the most un-differentiated cells while for scVelo latent time and consensus time, a value of 1 represents the most differentiated cells. e.g., the ground tissue correlation between cytoTRACE and consensus time is −0.96, which represents a strong correlation but is negative due to CytoTRACE and consensus time scale differences. B) Top differentially expressed genes identified between 10 consensus pseudotime groups for cortex and endodermis. These are all genes plotted on heatmap in Fig. 3G. See STAR Methods for details on differential expression analysis. C) 9,777 differentially expressed genes identified between 10 consensus pseudotime groups for cortex and endodermis. See STAR Methods for details on differential expression analysis across pseudotime using the ROC method available from the Seurat FindMarkers function. D) Top differentially expressed genes identified between 10 consensus pseudotime groups for lateral root cap, atrichoblast, and trichoblast. These are all genes plotted on heatmap in Fig. 4. E) 4,216 differentially expressed genes identified between 10 consensus pseudotime groups for epidermis and lateral root cap. F) Differentially expressed genes identified between 10 consensus pseudotime groups for xylem, phloem, procambium, and pericycle. G) 7,474 differentially expressed genes identified between 10 consensus pseudotime groups for stele cell types. H) Differentially expressed genes identified between 10 consensus pseudotime groups for columella. [file NIHMS1780093-supplement-4.xlsx]

## Sheet: A) Pseudotime est. correlation
Supplementary Dataset 5A. Correlation between CytoTRACE, scVelo latent time, and consensus time trajectory annotations for each tissue/lineage. Each value is the Pearson correlation coefficient.
Negative correlations are due to differences in the scales implemented in the CytoTRACE and scVelo packages.
For CytoTRACE, a value of 1 represents the most un-differentiated cells while for scvelo latent time and consensus time, a value of 1 represents the most differentiated cells.
e.g., the ground tissue correlation between cytoTRACE and consensus time is -0.96, which represents a strong correlation but is negative due to CytoTRACE and consensus time scale differences.
Ground Tissue (cortex + endodermis cells)
	CytoTRACE	latent.time	consensus.time
CytoTRACE	1	-0.72	-0.96
latent.time	-0.72	1	0.87
consensus.time	-0.96	0.87	1
Epidermis (trichoblast and atrichoblast cells) + lateral root cap cells
	CytoTRACE	latent.time	consensus.time
CytoTRACE	1	-0.82	-0.97
latent.time	-0.82	1	0.93
consensus.time	-0.97	0.93	1
Columella root cap (columella cells)
	CytoTRACE	latent.time	consensus.time
CytoTRACE	1	-0.74	-0.95
latent.time	-0.74	1	0.91
consensus.time	-0.95	0.91	1
Stele (phloem, xylem, procambium, and pericycle cells)
	CytoTRACE	latent.time	consensus.time
CytoTRACE	1	-0.67	-0.95
latent.time	-0.67	1	0.86
consensus.time	-0.95	0.86	1

## Sheet: B) Plotted DE genes_GT
Supplementary Dataset 5B. Top differentially expressed genes identified between 10 consensus pseudotime groups for cortex and endodermis (ground tissue).
These are all genes plotted on heatmap in Fig.3G. See Methods for details on differential expression analysis.
Gene	Cell type		Gene	Cell type
AT5G28060	cortex		AT2G15300	endodermis
AT2G27720	cortex		AT1G71740	endodermis
AT3G02080	cortex		AT3G11550	endodermis
AT5G16130	cortex		AT2G39430	endodermis
AT1G27400	cortex		AT5G06200	endodermis
AT5G45775	cortex		AT5G65020	endodermis
AT3G16080	cortex		AT2G28671	endodermis
AT3G45030	cortex		AT1G44970	endodermis
AT3G62530	cortex		AT5G44790	endodermis
AT3G13580	cortex		AT4G34050	endodermis
AT2G01250	cortex		AT2G27370	endodermis
AT5G23740	cortex		AT2G36100	endodermis
AT5G15200	cortex		AT5G08240	endodermis
AT4G27090	cortex		AT3G14280	endodermis
AT1G56045	cortex		AT3G05937	endodermis
AT5G27850	cortex		AT4G13580	endodermis
AT3G02560	cortex		AT1G03850	endodermis
AT3G25520	cortex		AT3G03520	endodermis
AT1G22780	cortex		AT4G37790	endodermis
AT5G58420	cortex		AT4G21620	endodermis
AT1G17285	cortex		AT4G34230	endodermis
AT5G14020	cortex		AT1G35260	endodermis
AT2G24280	cortex		AT2G15340	endodermis
AT1G54000	cortex		AT4G23493	endodermis
AT1G32190	cortex		AT5G66390	endodermis
AT3G19820	cortex		AT3G09270	endodermis
AT1G26945	cortex		AT3G06125	endodermis
AT1G62810	cortex		AT4G15960	endodermis
AT2G45050	cortex		AT3G13520	endodermis
AT2G20515	cortex		AT3G48350	endodermis
AT5G67070	cortex		AT1G23800	endodermis
AT5G02000	cortex		AT5G42655	endodermis
AT5G66590	cortex		AT3G45070	endodermis
AT1G70280	cortex		AT1G61590	endodermis
AT5G35740	cortex		AT1G02900	endodermis
AT5G62210	cortex		AT5G57620	endodermis
AT4G03190	cortex		AT1G70670	endodermis
AT4G18030	cortex		AT2G27360	endodermis
AT4G22010	cortex		AT1G68570	endodermis
AT2G34300	cortex		AT2G16720	endodermis
AT1G29470	cortex		AT3G09032	endodermis
AT5G19340	cortex		AT1G10360	endodermis
AT5G12940	cortex		AT4G17220	endodermis
AT1G55360	cortex		AT1G55210	endodermis
AT5G07990	cortex		AT2G37180	endodermis
AT1G14670	cortex		AT5G08370	endodermis
AT3G12610	cortex		AT1G22640	endodermis
AT5G06930	cortex		AT4G16270	endodermis
AT4G34260	cortex		AT5G13910	endodermis
AT1G30690	cortex		AT1G19840	endodermis
AT1G64390	cortex		AT5G40630	endodermis
AT5G63800	cortex		AT5G24580	endodermis
AT5G09870	cortex		AT3G04530	endodermis
AT3G08030	cortex		AT1G11580	endodermis
AT1G62510	cortex		AT1G62480	endodermis
AT3G23510	cortex		AT3G52920	endodermis
AT3G12700	cortex		AT1G72490	endodermis
AT1G53830	cortex		AT5G45200	endodermis
AT2G25810	cortex		AT5G47370	endodermis
AT1G07143	cortex		AT5G63660	endodermis
AT4G30190	cortex		AT3G54220	endodermis
AT2G39010	cortex		AT1G03800	endodermis
AT5G64620	cortex		AT3G23730	endodermis
AT5G66920	cortex		AT4G17970	endodermis
AT3G21670	cortex		AT5G55730	endodermis
AT4G25830	cortex		AT5G07030	endodermis
AT3G57020	cortex		AT4G39900	endodermis
AT4G23400	cortex		AT2G43360	endodermis
AT4G02700	cortex		AT1G54580	endodermis
AT4G00330	cortex		AT2G30200	endodermis
AT3G14690	cortex		AT2G05990	endodermis
AT5G25810	cortex		AT4G16265	endodermis
AT1G66725	cortex		AT3G23390	endodermis
AT2G31570	cortex		AT2G44120	endodermis
AT4G37010	cortex		AT1G09590	endodermis
AT5G15180	cortex		AT3G55750	endodermis
AT5G44130	cortex		AT4G17390	endodermis
AT5G53370	cortex		AT1G72370	endodermis
AT5G63600	cortex		AT3G09200	endodermis
AT3G28940	cortex		AT5G15200	endodermis
AT4G09760	cortex		AT5G23740	endodermis
AT3G48890	cortex		AT3G62250	endodermis
AT5G19230	cortex		AT5G16130	endodermis
AT3G18170	cortex		AT4G16720	endodermis
AT4G25900	cortex		AT4G15000	endodermis
AT5G44380	cortex		AT3G11510	endodermis
AT2G27920	cortex		AT2G27530	endodermis
AT4G15610	cortex		AT1G70600	endodermis
AT3G17420	cortex		AT5G02450	endodermis
AT1G08930	cortex		AT5G02960	endodermis
			AT5G27850	endodermis
			AT3G56340	endodermis
			AT4G31700	endodermis
			AT3G60245	endodermis

## Sheet: C) All DE genes_GT
Supplementary Dataset 5C. 9,777 differentially expressed genes identified between 10 consensus pseudotime groups for cortex and endodermis (ground tissue).
See STAR Methods for details on differential expression analysis across pseudotime using the ROC method available from the Seurat FindMarkers function.
Legend for column labels. This output is directly from Seurat. Additional details about the ROC method can be found in the documentation for the FindMarkers function.
myAUC	Represents the area under the ROC curve. An AUC value of 1 means that expression values for the gene alone can perfectly classify the two groupings. e.g., each cell in group 1 exhibits a higher expression of the gene in question than each of the cells in group 2.
	An AUC value of 0.5 indicates that the gene has no predictive power to classify the two groups.
avg_diff	log fold-change of the average expression between the two groups being compared (e.g., one pseudotime bin versus the other nine bins). Positive values indicate that the gene is more highly expressed in the first group.
power	defined as the predictive power. Calculated as abs(AUC-0.5) *2
pct.1/pct.2	pct.1 = percentage of cells in the cell type of interest expressing the gene. pct.2 = percentage of all other cells expressing the gene.
pct.diff	calculated as pct.1 minus pct.2
pct.diff_rank	the rank of each gene in a list ordered by pct.diff
avg_diff_rank	the rank of each gene in a list ordered by avg_diff
myAUC_rank	the rank of each gene in a list ordered by myAUC
combined_rank	gene rank according to combination of percentage difference, fold change, and AUC classifier rankings
myAUC	avg_diff	power	pct.1	pct.2	celltype	pseudotime bin	gene ID	gene name	pct.diff	pct.diff_rank	avg_diff_rank	myAUC_rank	combined_rank
0.969	2.90478	0.938	0.986	0.078	Cortex	T0	AT2G20490	NOP10	0.908	8	149	2	1
0.976	3.49044	0.952	1	0.105	Endodermis	T0	AT4G18100	RPL32A	0.895	36	46	8	1
0.952	3.14306	0.904	0.988	0.125	Cortex	T1	AT1G57660	RPL21E	0.863	24	57	1	1
0.95	3.61154	0.9	0.96	0.122	Endodermis	T1	AT1G57660	RPL21E	0.838	26	39	5	1
0.881	2.65518	0.762	0.878	0.227	Cortex	T2	AT5G14020	AT5G14020	0.651	1	9	1	1
0.904	2.56534	0.808	0.915	0.171	Endodermis	T2	AT3G23730	XTH16	0.744	1	28	3	1
0.876	2.19769	0.752	0.91	0.311	Cortex	T3	AT5G62210	AT5G62210	0.599	7	15	3	1
0.915	2.13881	0.83	0.943	0.219	Endodermis	T3	AT1G62480	AT1G62480	0.724	1	7	1	1
0.886	1.87732	0.772	0.955	0.295	Cortex	T4	AT5G11420	AT5G11420	0.66	2	25	1	1
0.901	1.98583	0.802	0.959	0.287	Endodermis	T4	AT5G13910	LEP	0.672	2	4	1	1
0.88	1.9774	0.76	0.927	0.253	Cortex	T5	AT1G41830	SKS6	0.674	1	9	2	1
0.856	1.98506	0.712	0.94	0.33	Endodermis	T5	AT2G16700	ADF5	0.61	7	8	7	1
0.867	1.66384	0.734	0.954	0.345	Cortex	T6	AT2G39010	PIP2-6	0.609	2	10	1	1
0.866	1.79223	0.732	0.965	0.378	Endodermis	T6	AT4G16447	AT4G16447	0.587	4	24	2	1
0.829	1.92118	0.658	0.761	0.217	Cortex	T7	AT3G18200	AT3G18200	0.544	14	12	10	1
0.84	1.90819	0.68	0.9	0.337	Endodermis	T7	AT2G15340	AT2G15340	0.563	7	37	4	1
0.933	2.21971	0.866	0.976	0.181	Cortex	T8	AT5G15180	PER56	0.795	1	36	1	1
0.843	2.68831	0.686	0.708	0.06	Endodermis	T8	AT1G13600	AtbZIP58	0.648	14	15	25	1
0.935	3.10968	0.87	0.953	0.189	Cortex	T9	AT5G44480	DUR	0.764	4	17	4	1
0.967	5.27987	0.934	0.964	0.28	Endodermis	T9	AT1G02500	SAM1	0.684	55	2	2	1
0.968	2.87911	0.936	0.995	0.081	Cortex	T0	AT2G37600	RPL36A	0.914	4	158	3	2
0.971	3.62134	0.942	0.995	0.105	Endodermis	T0	AT2G27530	RPL10AB	0.89	53	31	64	2
0.949	3.07851	0.898	0.964	0.122	Cortex	T1	AT3G22230	RPL27B	0.842	66	86	13	2
0.948	3.49575	0.896	0.952	0.121	Endodermis	T1	AT2G37270	RPS5A	0.831	38	73	24	2
0.847	2.96508	0.694	0.7	0.165	Cortex	T2	AT2G45050	GATA2	0.535	21	1	5	2
0.893	2.44655	0.786	0.922	0.251	Endodermis	T2	AT5G55730	FLA1	0.671	5	31	5	2
0.874	2.0828	0.748	0.947	0.352	Cortex	T3	AT2G34300	AT2G34300	0.595	9	21	5	2
0.91	2.13052	0.82	0.972	0.279	Endodermis	T3	AT5G13910	LEP	0.693	3	8	3	2
0.872	1.85814	0.744	0.901	0.249	Cortex	T4	AT5G12940	AT5G12940	0.652	3	28	3	2
0.886	1.86791	0.772	0.958	0.272	Endodermis	T4	AT2G23560	MES7	0.686	1	9	2	2
0.866	2.03749	0.732	0.924	0.293	Cortex	T5	AT4G34260	FUC95A	0.631	3	3	6	2
0.891	1.87514	0.782	0.981	0.371	Endodermis	T5	AT4G16447	AT4G16447	0.61	6	16	1	2
0.823	1.46308	0.646	0.914	0.343	Cortex	T6	AT5G64620	C/VIF2	0.571	6	26	11	2
0.822	1.57635	0.644	0.797	0.21	Endodermis	T6	AT4G15960	AT4G15960	0.587	2	41	11	2
0.866	1.57728	0.732	0.934	0.337	Cortex	T7	AT1G13930	AT1G13930	0.597	3	35	1	2
0.813	1.9676	0.626	0.698	0.139	Endodermis	T7	AT4G21620	AT4G21620	0.559	8	32	11	2
0.923	2.23581	0.846	0.84	0.108	Cortex	T8	AT5G64100	PER69	0.732	3	34	2	2
0.839	2.59671	0.678	0.675	0.093	Endodermis	T8	AT3G05937	AT3G05937	0.582	25	18	36	2
0.919	3.41471	0.838	0.939	0.252	Cortex	T9	AT4G34180	CYCLASE1	0.687	13	3	12	2
0.963	3.57525	0.926	0.968	0.129	Endodermis	T9	AT1G44970	PER9	0.839	6	60	4	2
0.966	2.86329	0.932	0.993	0.081	Cortex	T0	AT5G08180	AT5G08180	0.912	5	166	8	3
0.979	3.32091	0.958	1	0.111	Endodermis	T0	AT4G15000	RPL27C	0.889	56	95	2	3
0.947	3.03377	0.894	0.985	0.133	Cortex	T1	AT5G27770	RPL22C	0.852	39	105	34	3
0.948	3.586	0.896	0.952	0.136	Endodermis	T1	AT2G25210	AT2G25210	0.816	70	45	23	3
0.837	2.54803	0.674	0.791	0.215	Cortex	T2	AT3G60530	GATA4	0.576	8	13	12	3
0.85	2.84339	0.7	0.835	0.137	Endodermis	T2	AT1G65900	AT1G65900	0.698	2	12	31	3
0.883	1.96167	0.766	0.922	0.251	Cortex	T3	AT5G12940	AT5G12940	0.671	2	43	2	3
0.892	2.18792	0.784	0.886	0.228	Endodermis	T3	AT3G52920	AT3G52920	0.658	7	3	4	3
0.866	1.89767	0.732	0.934	0.313	Cortex	T4	AT5G03760	CSLA9	0.621	6	23	5	3
0.865	2.09307	0.73	0.833	0.238	Endodermis	T4	AT3G52920	AT3G52920	0.595	17	1	8	3
0.884	1.85595	0.768	0.945	0.292	Cortex	T5	AT5G11420	AT5G11420	0.653	2	21	1	3
0.871	1.79025	0.742	0.935	0.282	Endodermis	T5	AT2G23560	MES7	0.653	1	23	4	3
0.795	1.81575	0.59	0.822	0.306	Cortex	T6	AT1G07143	AT1G07143	0.516	17	6	24	3
0.819	1.70261	0.638	0.872	0.339	Endodermis	T6	AT2G16700	ADF5	0.533	14	30	12	3
0.816	1.72604	0.632	0.746	0.202	Cortex	T7	AT4G00330	CRCK2	0.544	13	21	16	3
0.819	2.00734	0.638	0.814	0.33	Endodermis	T7	AT4G34230	CAD5	0.484	27	29	10	3
0.863	2.41187	0.726	0.777	0.192	Cortex	T8	AT2G31570	GPX2	0.585	24	10	22	3
0.854	2.76851	0.708	0.588	0.05	Endodermis	T8	AT4G22758	AT4G22758	0.538	59	11	16	3
0.955	2.74923	0.91	0.952	0.121	Cortex	T9	AT5G64100	PER69	0.831	1	41	2	3
0.945	3.92202	0.89	0.941	0.121	Endodermis	T9	AT1G60690	AT1G60690	0.82	11	40	19	3
0.97	2.84408	0.94	1	0.096	Cortex	T0	AT1G27400	RPL17A	0.904	12	175	1	4
0.976	3.23444	0.952	0.998	0.1	Endodermis	T0	AT2G19730	RPL28A	0.898	28	118	9	4
0.949	3.0162	0.898	0.982	0.131	Cortex	T1	AT1G08360	RPL10AA	0.851	49	118	14	4
0.949	3.37444	0.898	0.97	0.121	Endodermis	T1	AT2G39460	RPL23AA	0.849	13	121	15	4
0.857	2.40369	0.714	0.83	0.247	Cortex	T2	AT1G17285	AT1G17285	0.583	7	24	3	4
0.87	2.41409	0.74	0.899	0.223	Endodermis	T2	AT5G45200	AT5G45200	0.676	4	32	15	4
0.858	2.42664	0.716	0.683	0.141	Cortex	T3	AT1G14080	FUT6	0.542	33	5	11	4
0.884	2.19908	0.768	0.954	0.293	Endodermis	T3	AT5G08370	AGAL2	0.661	5	1	8	4
0.85	1.88251	0.7	0.886	0.285	Cortex	T4	AT5G01330	PDC3	0.601	9	24	14	4
0.878	1.8643	0.756	0.72	0.152	Endodermis	T4	AT5G40630	AT5G40630	0.568	31	11	5	4
0.862	1.98257	0.724	0.952	0.374	Cortex	T5	AT1G64390	AtGH9C2	0.578	13	8	7	4
0.858	1.59616	0.716	0.924	0.278	Endodermis	T5	AT1G68570	NPF3.1	0.646	2	42	6	4
0.808	1.65562	0.616	0.905	0.403	Cortex	T6	AT5G66920	sks17	0.502	19	13	16	4
0.829	2.09543	0.658	0.958	0.478	Endodermis	T6	AT1G72630	EFL2	0.48	38	13	9	4
0.839	1.57973	0.678	0.801	0.262	Cortex	T7	AT3G01190	PER27	0.539	15	34	6	4
0.79	2.18818	0.58	0.65	0.181	Endodermis	T7	AT1G23800	ALDH2B7	0.469	33	16	17	4
0.863	2.31759	0.726	0.783	0.158	Cortex	T8	AT5G09978	PEP7	0.625	18	20	23	4
0.837	2.67745	0.674	0.7	0.142	Endodermis	T8	AT1G03850	AT1G03850	0.558	40	16	39	4
0.92	2.9493	0.84	0.948	0.237	Cortex	T9	AT5G19230	AT5G19230	0.711	8	28	11	4
0.972	3.42877	0.944	0.983	0.122	Endodermis	T9	AT2G39430	DIR9	0.861	2	71	1	4
0.967	2.71947	0.934	0.998	0.081	Cortex	T0	AT4G10450	RPL9D	0.917	2	265	4	5
0.977	3.25454	0.954	1	0.11	Endodermis	T0	AT5G02960	RPS23B	0.89	52	108	4	5
0.949	2.99586	0.898	0.97	0.119	Cortex	T1	AT2G01250	RPL7B	0.851	42	129	15	5
0.945	3.64644	0.89	0.947	0.129	Endodermis	T1	AT1G08360	RPL10AA	0.818	65	30	54	5
0.842	2.38059	0.684	0.822	0.263	Cortex	T2	AT5G35740	AT5G35740	0.559	12	26	9	5
0.906	2.13329	0.812	0.96	0.267	Endodermis	T2	AT5G63660	PDF2.5	0.693	3	51	2	5
0.857	2.03244	0.714	0.931	0.413	Cortex	T3	AT1G29470	AT1G29470	0.518	47	27	12	5
0.891	1.96052	0.782	0.939	0.259	Endodermis	T3	AT5G63660	PDF2.5	0.68	4	17	6	5
0.859	1.9635	0.718	0.929	0.379	Cortex	T4	AT5G19340	AT5G19340	0.55	28	13	7	5
0.846	1.72904	0.692	0.896	0.298	Endodermis	T4	AT5G24580	HIPP09	0.598	16	24	24	5
0.87	1.79371	0.74	0.954	0.363	Cortex	T5	AT4G02290	AtGH9B13	0.591	9	29	4	5
0.877	1.63793	0.754	0.979	0.382	Endodermis	T5	AT4G05100	AtMYB74	0.597	13	36	2	5
0.811	1.5506	0.622	0.869	0.369	Cortex	T6	AT4G02290	AtGH9B13	0.5	20	20	13	5
0.836	1.66286	0.672	0.909	0.414	Endodermis	T6	AT3G45070	AT3G45070	0.495	29	32	7	5
0.804	1.75217	0.608	0.72	0.175	Cortex	T7	AT5G25810	TINY	0.545	12	18	27	5
0.81	1.9174	0.62	0.718	0.225	Endodermis	T7	AT4G37790	HAT22	0.493	23	36	13	5
0.905	2.08211	0.81	0.847	0.162	Cortex	T8	AT1G14870	PCR2	0.685	5	63	3	5
0.895	1.97908	0.79	0.947	0.173	Endodermis	T8	AT5G42180	PER64	0.774	1	90	6	5
0.941	2.6964	0.882	0.945	0.174	Cortex	T9	AT1G14870	PCR2	0.771	3	51	3	5
0.955	3.38046	0.91	0.965	0.104	Endodermis	T9	AT5G06200	CASP4	0.861	1	74	7	5
0.967	2.69464	0.934	0.998	0.093	Cortex	T0	AT3G45030	RPS20C	0.905	11	287	7	6
0.979	3.63064	0.958	1	0.132	Endodermis	T0	AT5G02450	RPL36C	0.868	142	28	1	6
0.948	3.0171	0.896	0.964	0.117	Cortex	T1	AT5G23740	RPS11C	0.847	54	117	24	6
0.945	3.54955	0.89	0.945	0.121	Endodermis	T1	AT3G48930	RPS11A	0.824	56	54	55	6
0.842	2.45516	0.684	0.874	0.332	Cortex	T2	AT5G66590	AT5G66590	0.542	19	21	8	6
0.865	2.8235	0.73	0.864	0.261	Endodermis	T2	AT5G23860	TUBB8	0.603	28	13	21	6
0.867	1.81773	0.734	0.942	0.316	Cortex	T3	AT5G03760	CSLA9	0.626	6	83	7	6
0.911	2.04427	0.822	0.986	0.373	Endodermis	T3	AT1G11580	ATPMEPCRA	0.613	22	14	2	6
0.869	1.85456	0.738	0.951	0.376	Cortex	T4	AT1G12845	AT1G12845	0.575	18	29	4	6
0.88	1.65854	0.76	0.959	0.398	Endodermis	T4	AT1G22640	MYB3	0.561	35	34	4	6
0.859	1.76524	0.718	0.869	0.248	Cortex	T5	AT5G12940	AT5G12940	0.621	4	36	11	6
0.872	1.52154	0.744	0.986	0.377	Endodermis	T5	AT4G22110	AT4G22110	0.609	8	46	3	6
0.832	1.30965	0.664	0.946	0.35	Cortex	T6	AT1G62510	AT1G62510	0.596	4	46	8	6
0.844	1.39851	0.688	0.965	0.389	Endodermis	T6	AT4G05100	AtMYB74	0.576	5	59	5	6
0.816	1.46444	0.632	0.842	0.272	Cortex	T7	AT4G25830	AT4G25830	0.57	6	44	17	6
0.851	1.51201	0.702	0.916	0.24	Endodermis	T7	AT5G66390	PER72	0.676	1	75	2	6
0.887	2.08425	0.774	0.874	0.204	Cortex	T8	AT4G17340	TIP2-2	0.67	6	62	11	6
0.921	1.95522	0.842	0.987	0.224	Endodermis	T8	AT2G36100	CASP1	0.763	2	95	2	6
0.929	2.65944	0.858	0.958	0.203	Cortex	T9	AT5G44380	AT5G44380	0.755	5	61	6	6
0.953	3.40866	0.906	0.963	0.115	Endodermis	T9	AT1G30750	AT1G30750	0.848	4	72	10	6
0.967	2.69793	0.934	1	0.102	Cortex	T0	AT3G16080	RPL37C	0.898	25	284	6	7
0.977	3.34716	0.954	0.997	0.116	Endodermis	T0	AT3G60245	RPL37AC	0.881	85	84	3	7
0.945	3.11546	0.89	0.954	0.121	Cortex	T1	AT2G33370	RPL23A	0.833	87	66	59	7
0.95	3.39229	0.9	0.952	0.125	Endodermis	T1	AT3G09200	RPP0B	0.827	47	113	6	7
0.848	2.39288	0.696	0.892	0.366	Cortex	T2	AT1G64900	CYP89A2	0.526	27	25	4	7
0.915	2.30134	0.83	0.983	0.382	Endodermis	T2	AT1G11580	ATPMEPCRA	0.601	31	41	1	7
0.837	1.91399	0.674	0.878	0.313	Cortex	T3	AT5G66590	AT5G66590	0.565	19	53	30	7
0.89	1.92335	0.78	0.954	0.31	Endodermis	T3	AT1G72490	AT1G72490	0.644	10	22	7	7
0.846	2.09105	0.692	0.907	0.352	Cortex	T4	AT2G34300	AT2G34300	0.555	25	8	19	7
0.861	1.71886	0.722	0.964	0.403	Endodermis	T4	AT5G64570	BXL4	0.561	36	26	12	7
0.868	1.78972	0.736	0.94	0.373	Cortex	T5	AT1G12845	AT1G12845	0.567	18	30	5	7
0.831	2.01848	0.662	0.862	0.318	Endodermis	T5	AT3G09032	AT3G09032	0.544	26	6	27	7
0.855	1.19453	0.71	0.894	0.264	Cortex	T6	AT1G53830	PME2	0.63	1	68	2	7
0.802	1.86341	0.604	0.65	0.178	Endodermis	T6	AT1G23800	ALDH2B7	0.472	39	19	25	7
0.834	1.40161	0.668	0.913	0.357	Cortex	T7	AT1G62510	AT1G62510	0.556	9	51	9	7
0.838	1.83187	0.676	0.958	0.475	Endodermis	T7	AT3G13520	AGP12	0.483	28	46	5	7
0.843	2.21291	0.686	0.804	0.155	Cortex	T8	AT5G25810	TINY	0.649	11	37	34	7
0.837	2.4762	0.674	0.764	0.211	Endodermis	T8	AT4G37790	HAT22	0.553	45	25	40	7
0.885	3.7486	0.77	0.928	0.335	Cortex	T9	AT3G48890	MSBP2	0.593	49	1	26	7
0.966	3.43732	0.932	0.976	0.196	Endodermis	T9	AT2G27370	CASP3	0.78	20	69	3	7
0.964	2.68628	0.928	0.981	0.07	Cortex	T0	AT4G25630	MED36A	0.911	6	295	18	8
0.975	3.27003	0.95	0.998	0.107	Endodermis	T0	AT3G56340	RPS26C	0.891	50	104	19	8
0.947	2.97032	0.894	0.97	0.118	Cortex	T1	AT1G22780	RPS18C	0.852	38	143	35	8
0.951	3.35505	0.902	0.955	0.123	Endodermis	T1	AT1G72370	RPSAA	0.832	34	130	4	8
0.861	2.12911	0.722	0.905	0.33	Cortex	T2	AT5G62210	AT5G62210	0.575	9	52	2	8
0.845	2.67354	0.69	0.852	0.222	Endodermis	T2	AT2G33530	SCPL46	0.63	15	19	40	8
0.862	1.79808	0.724	0.944	0.318	Cortex	T3	AT1G55360	AT1G55360	0.626	5	90	8	8
0.868	2.10687	0.736	0.871	0.238	Endodermis	T3	AT3G04530	PPCK2	0.633	15	10	15	8
0.831	1.96036	0.662	0.853	0.296	Cortex	T4	AT1G28130	GH3.17	0.557	23	14	35	8
0.881	1.52932	0.762	0.991	0.369	Endodermis	T4	AT4G22110	AT4G22110	0.622	10	62	3	8
0.828	2.06303	0.656	0.845	0.284	Cortex	T5	AT5G01330	PDC3	0.561	20	2	32	8
0.84	2.37847	0.68	0.671	0.162	Endodermis	T5	AT5G40630	AT5G40630	0.509	47	2	18	8
0.838	1.20523	0.676	0.958	0.361	Cortex	T6	AT2G25810	TIP4-1	0.597	3	64	4	8
0.773	1.71844	0.546	0.81	0.249	Endodermis	T6	AT5G42655	AT5G42655	0.561	8	28	51	8
0.806	1.6868	0.612	0.725	0.232	Cortex	T7	AT2G39110	AT2G39110	0.493	27	24	25	8
0.765	2.29996	0.53	0.569	0.106	Endodermis	T7	AT4G00940	DOF4.1	0.463	38	9	37	8
0.867	2.20422	0.734	0.871	0.291	Cortex	T8	AT1G27030	AT1G27030	0.58	26	39	20	8
0.828	2.71364	0.656	0.72	0.163	Endodermis	T8	AT5G54145	AT5G54145	0.557	41	12	58	8
0.917	2.96823	0.834	0.705	0.09	Cortex	T9	AT1G78850	AT1G78850	0.615	36	27	14	8
0.954	3.02153	0.908	0.969	0.135	Endodermis	T9	AT2G28671	AT2G28671	0.834	7	98	9	8
0.962	2.84157	0.924	0.988	0.117	Cortex	T0	AT5G28060	RPS24B	0.871	115	178	47	9
0.975	3.36482	0.95	0.998	0.116	Endodermis	T0	AT1G70600	RPL27AC	0.882	81	79	18	9
0.949	2.92605	0.898	0.976	0.125	Cortex	T1	AT5G58420	RPS4D	0.851	47	164	17	9
0.949	3.41684	0.898	0.95	0.127	Endodermis	T1	AT3G55750	RPL35AD	0.823	57	102	14	9
0.84	2.22505	0.68	0.71	0.165	Cortex	T2	AT1G54000	GLL22	0.545	18	42	10	9
0.882	2.21663	0.764	0.96	0.338	Endodermis	T2	AT4G16265	NRPB9B	0.622	19	48	8	9
0.83	1.9771	0.66	0.873	0.323	Cortex	T3	AT1G70280	AT1G70280	0.55	27	39	41	9
0.855	2.0954	0.71	0.897	0.244	Endodermis	T3	AT4G16270	PER40	0.653	8	11	23	9
0.858	1.91782	0.716	0.942	0.43	Cortex	T4	AT4G32460	AT4G32460	0.512	54	19	8	9
0.849	1.95231	0.698	0.941	0.423	Endodermis	T4	AT4G31470	AT4G31470	0.518	50	5	22	9
0.844	1.9157	0.688	0.933	0.397	Cortex	T5	AT4G19120	ERD3	0.536	27	17	17	9
0.853	1.84872	0.706	0.961	0.442	Endodermis	T5	AT5G01595	AT5G01595	0.519	44	18	8	9
0.811	1.28495	0.622	0.915	0.389	Cortex	T6	AT5G49360	BXL1	0.526	15	49	14	9
0.79	1.6336	0.58	0.738	0.213	Endodermis	T6	AT3G48350	CEP3	0.525	18	36	38	9
0.813	1.55575	0.626	0.707	0.193	Cortex	T7	AT5G07460	MRSA2	0.514	21	40	19	9
0.834	1.50793	0.668	0.9	0.244	Endodermis	T7	AT2G36100	CASP1	0.656	2	76	9	9
0.838	2.19348	0.676	0.834	0.17	Cortex	T8	AT5G44130	FLA13	0.664	8	43	38	9
0.814	2.90733	0.628	0.677	0.088	Endodermis	T8	AT4G00940	DOF4.1	0.589	21	5	86	9
0.872	2.82067	0.744	0.865	0.146	Cortex	T9	AT2G27920	SCPL51	0.719	7	35	35	9
0.948	3.02812	0.896	0.963	0.115	Endodermis	T9	AT3G11550	CASP2	0.848	3	97	14	9
0.965	2.6248	0.93	0.998	0.091	Cortex	T0	AT5G60670	RPL12C	0.907	10	339	13	10
0.976	3.15435	0.952	1	0.101	Endodermis	T0	AT2G32060	RPS12C	0.899	25	150	10	10
0.949	2.97551	0.898	0.964	0.127	Cortex	T1	AT1G56045	RPL41G	0.837	74	139	16	10
0.95	3.3536	0.9	0.975	0.144	Endodermis	T1	AT3G62250	RPS27AC	0.831	36	131	7	10
0.827	2.35712	0.654	0.688	0.164	Cortex	T2	AT2G20515	AT2G20515	0.524	29	27	17	10
0.868	2.32397	0.736	0.938	0.357	Endodermis	T2	AT2G30200	AT2G30200	0.581	40	38	16	10
0.892	1.74673	0.784	0.895	0.208	Cortex	T3	AT4G15160	AT4G15160	0.687	1	108	1	10
0.872	2.04847	0.744	0.919	0.375	Endodermis	T3	AT5G47370	HAT2	0.544	55	13	14	10
0.835	1.78002	0.67	0.827	0.24	Cortex	T4	AT5G40330	MYB23	0.587	12	46	26	10
0.864	1.49998	0.728	0.959	0.299	Endodermis	T4	AT5G08370	AGAL2	0.66	3	66	10	10
0.835	1.8356	0.67	0.869	0.302	Cortex	T5	AT5G63800	BGAL6	0.567	17	23	22	10
0.845	1.96986	0.69	0.873	0.377	Endodermis	T5	AT1G03790	SOM	0.496	55	10	15	10
0.797	1.38929	0.594	0.875	0.391	Cortex	T6	AT4G30190	HA2	0.484	23	35	23	10
0.873	1.35996	0.746	0.992	0.497	Endodermis	T6	AT1G02900	RALF1	0.495	30	63	1	10
0.793	1.96961	0.586	0.666	0.202	Cortex	T7	AT1G66725	MIR163	0.464	37	10	33	10
0.835	1.48291	0.67	0.934	0.365	Endodermis	T7	AT1G35260	MLP165	0.569	6	81	8	10
0.859	2.32444	0.718	0.873	0.344	Cortex	T8	AT4G37010	CEN2	0.529	56	19	27	10
0.899	1.92945	0.798	0.814	0.119	Endodermis	T8	AT4G21620	AT4G21620	0.695	8	101	5	10
0.88	3.07765	0.76	0.865	0.239	Cortex	T9	AT4G15610	AT4G15610	0.626	31	19	30	10
0.937	3.62469	0.874	0.933	0.203	Endodermis	T9	AT5G65020	ANN2	0.73	35	58	26	10
0.966	2.60366	0.932	1	0.096	Cortex	T0	AT5G45775	RPL11C	0.904	13	353	9	11
0.974	3.62393	0.948	0.997	0.126	Endodermis	T0	AT4G31700	RPS6A	0.871	129	30	26	11
0.944	3.21041	0.888	0.936	0.121	Cortex	T1	AT2G09990	RPS16A	0.815	116	41	75	11
0.948	3.35993	0.896	0.96	0.116	Endodermis	T1	AT2G47610	RPL7AA	0.844	20	128	26	11
0.844	2.81299	0.688	0.886	0.406	Cortex	T2	AT3G19820	DIM	0.48	66	5	6	11
0.833	2.96308	0.666	0.826	0.202	Endodermis	T2	AT4G17970	ALMT12	0.624	17	9	68	11
0.876	1.78627	0.752	0.969	0.383	Cortex	T3	AT4G22010	sks4	0.586	12	94	4	11
0.892	1.78387	0.784	0.968	0.391	Endodermis	T3	AT1G22640	MYB3	0.577	34	49	5	11
0.846	1.72957	0.692	0.897	0.309	Cortex	T4	AT5G62210	AT5G62210	0.588	10	58	20	11
0.86	1.61049	0.72	0.818	0.235	Endodermis	T4	AT1G62480	AT1G62480	0.583	22	46	13	11
0.84	1.95611	0.68	0.919	0.403	Cortex	T5	AT2G42570	TBL39	0.516	42	11	20	11
0.865	1.43431	0.73	0.979	0.41	Endodermis	T5	AT2G37180	PIP2-3	0.569	20	57	5	11
0.846	1.40236	0.692	0.963	0.514	Cortex	T6	AT1G29025	AT1G29025	0.449	53	32	3	11
0.809	1.33176	0.618	0.86	0.291	Endodermis	T6	AT2G23560	MES7	0.569	6	69	22	11
0.848	1.15114	0.696	0.977	0.382	Cortex	T7	AT3G57020	SSL9	0.595	4	80	4	11
0.782	1.65695	0.564	0.819	0.316	Endodermis	T7	AT4G23493	AT4G23493	0.503	17	62	23	11
0.83	2.39663	0.66	0.765	0.22	Cortex	T8	AT1G47480	CXE2	0.545	46	12	51	11
0.911	1.86559	0.822	0.972	0.22	Endodermis	T8	AT5G66390	PER72	0.752	3	111	3	11
0.878	2.89149	0.756	0.873	0.199	Cortex	T9	AT3G18170	AT3G18170	0.674	19	32	33	11
0.911	3.68905	0.822	0.878	0.102	Endodermis	T9	AT5G65530	AT5G65530	0.776	21	55	46	11
0.965	2.61676	0.93	0.997	0.106	Cortex	T0	AT5G16130	RPS7C	0.891	39	345	14	12
0.977	3.22443	0.954	0.997	0.11	Endodermis	T0	AT3G11510	RPS14B	0.887	64	125	5	12
0.951	2.81271	0.902	0.988	0.109	Cortex	T1	AT5G27850	RPL18C	0.879	4	228	2	12
0.945	3.53786	0.89	0.947	0.126	Endodermis	T1	AT1G09590	RPL21A	0.821	60	58	56	12
0.828	2.04415	0.656	0.852	0.293	Cortex	T2	AT5G67070	RALFL34	0.559	11	58	16	12
0.871	1.94089	0.742	0.915	0.249	Endodermis	T2	AT1G03800	ERF10	0.666	7	80	13	12
0.833	2.16446	0.666	0.894	0.395	Cortex	T3	AT4G03190	GRH1	0.499	63	17	34	12
0.878	1.75549	0.756	0.974	0.383	Endodermis	T3	AT2G22000	PEP6	0.591	28	53	10	12
0.856	1.68468	0.712	0.938	0.316	Cortex	T4	AT1G55360	AT1G55360	0.622	5	72	12	12
0.871	1.47323	0.742	0.962	0.332	Endodermis	T4	AT4G26320	AGP13	0.63	4	72	6	12
0.861	1.661	0.722	0.778	0.209	Cortex	T5	AT4G15160	AT4G15160	0.569	16	56	9	12
0.817	1.76795	0.634	0.787	0.204	Endodermis	T5	AT4G15960	AT4G15960	0.583	15	25	43	12
0.781	1.33777	0.562	0.783	0.25	Cortex	T6	AT5G06870	PGIP2	0.533	14	42	36	12
0.834	1.18285	0.668	0.979	0.392	Endodermis	T6	AT1G61590	PBL15	0.587	3	90	8	12
0.835	1.25791	0.67	0.915	0.393	Cortex	T7	AT4G23400	PIP1-5	0.522	18	70	8	12
0.849	1.30569	0.698	0.975	0.396	Endodermis	T7	AT1G61590	PBL15	0.579	4	103	3	12
0.895	1.94312	0.79	0.965	0.311	Cortex	T8	AT5G53370	ATPMEPCRF	0.654	10	93	7	12
0.839	2.71102	0.678	0.573	0.05	Endodermis	T8	AT1G66600	WRKY63	0.523	73	13	35	12
0.889	2.69324	0.778	0.837	0.128	Cortex	T9	AT3G02240	RGF7	0.709	9	54	23	12
0.924	3.25099	0.848	0.931	0.1	Endodermis	T9	AT1G71740	AT1G71740	0.831	8	82	38	12
0.967	2.71282	0.934	1	0.136	Cortex	T0	AT2G27720	AT2G27720	0.864	135	269	5	13
0.977	3.07057	0.954	1	0.097	Endodermis	T0	AT5G27850	RPL18C	0.903	15	176	6	13
0.947	2.95003	0.894	0.979	0.128	Cortex	T1	AT3G02560	RPS7B	0.851	44	157	36	13
0.948	3.40456	0.896	0.942	0.114	Endodermis	T1	AT5G23740	RPS11C	0.828	45	106	25	13
0.809	2.22994	0.618	0.793	0.256	Cortex	T2	AT2G24280	AT2G24280	0.537	20	41	34	13
0.86	2.4532	0.72	0.91	0.334	Endodermis	T2	AT1G17430	AT1G17430	0.576	46	30	26	13
0.812	2.32982	0.624	0.773	0.247	Cortex	T3	AT5G35740	AT5G35740	0.526	41	8	73	13
0.854	1.81097	0.708	0.911	0.29	Endodermis	T3	AT5G45210	AT5G45210	0.621	20	46	25	13
0.866	1.67382	0.732	0.82	0.209	Cortex	T4	AT4G15160	AT4G15160	0.611	7	77	6	13
0.838	1.68794	0.676	0.927	0.363	Endodermis	T4	AT2G27360	AT2G27360	0.564	34	31	31	13
0.831	1.83785	0.662	0.936	0.413	Cortex	T5	AT5G09870	CESA5	0.523	33	22	28	13
0.821	1.7731	0.642	0.912	0.371	Endodermis	T5	AT2G27360	AT2G27360	0.541	28	24	38	13
0.832	1.49379	0.664	0.952	0.514	Cortex	T6	AT2G06850	XTH4	0.438	61	25	7	13
0.814	2.23677	0.628	0.842	0.43	Endodermis	T6	AT3G06778	AT3G06778	0.412	79	9	17	13
0.812	1.37736	0.624	0.895	0.388	Cortex	T7	AT4G30280	XTH18	0.507	22	53	22	13
0.785	1.45784	0.57	0.839	0.292	Endodermis	T7	AT1G78790	MHF2	0.547	9	83	22	13
0.897	1.95328	0.794	0.951	0.322	Cortex	T8	AT1G13930	AT1G13930	0.629	15	91	6	13
0.843	2.01461	0.686	0.862	0.184	Endodermis	T8	AT4G13580	DIR18	0.678	11	85	26	13
0.959	2.51842	0.918	0.996	0.201	Cortex	T9	AT5G15180	PER56	0.795	2	95	1	13
0.956	3.54025	0.912	0.967	0.292	Endodermis	T9	AT4G34050	CCoAOMT1	0.675	61	64	6	13
0.964	2.68294	0.928	0.998	0.124	Cortex	T0	AT3G02080	RPS19A	0.874	102	302	19	14
0.973	3.33679	0.946	0.992	0.108	Endodermis	T0	AT1G18080	RACK1A	0.884	75	90	35	14
0.947	2.9037	0.894	0.976	0.122	Cortex	T1	AT3G04840	RPS3AA	0.854	36	180	37	14
0.944	3.73878	0.888	0.937	0.134	Endodermis	T1	AT3G05560	RPL22B	0.803	92	16	71	14
0.819	1.9524	0.638	0.895	0.341	Cortex	T2	AT1G70280	AT1G70280	0.554	13	70	27	14
0.899	2.12511	0.798	0.955	0.381	Endodermis	T2	AT5G47370	HAT2	0.574	47	54	4	14
0.847	2.20812	0.694	0.632	0.151	Cortex	T3	AT1G54000	GLL22	0.481	91	13	20	14
0.843	1.73175	0.686	0.881	0.188	Endodermis	T3	AT3G59620	JAL39	0.693	2	59	34	14
0.803	2.19161	0.606	0.807	0.225	Cortex	T4	AT3G24750	AT3G24750	0.582	14	4	85	14
0.865	1.61709	0.73	0.958	0.416	Endodermis	T4	AT1G19840	AT1G19840	0.542	46	44	9	14
0.821	1.76951	0.642	0.824	0.264	Cortex	T5	AT5G06930	AT5G06930	0.56	21	35	45	14
0.835	1.95631	0.67	0.887	0.392	Endodermis	T5	AT2G16720	MYB7	0.495	57	11	24	14
0.829	1.37746	0.658	0.979	0.551	Cortex	T6	AT3G12700	NANA	0.428	71	37	9	14
0.825	1.31953	0.65	0.925	0.418	Endodermis	T6	AT2G37180	PIP2-3	0.507	25	71	10	14
0.789	2.14179	0.578	0.788	0.362	Cortex	T7	AT5G40730	AGP24	0.426	59	4	35	14
0.751	2.5733	0.502	0.626	0.175	Endodermis	T7	AT4G20320	AT4G20320	0.451	50	3	61	14
0.861	2.03269	0.722	0.889	0.255	Cortex	T8	AT4G25830	AT4G25830	0.634	14	75	24	14
0.859	2.00191	0.718	0.937	0.352	Endodermis	T8	AT1G35260	MLP165	0.585	24	89	14	14
0.888	2.83202	0.776	0.796	0.189	Cortex	T9	AT4G25900	AT4G25900	0.607	40	34	24	14
0.936	5.06051	0.872	0.943	0.315	Endodermis	T9	AT4G13940	SAHH1	0.628	98	5	28	14
0.964	2.54812	0.928	0.993	0.076	Cortex	T0	AT4G12600	AT4G12600	0.917	3	418	20	15
0.972	3.65838	0.944	0.993	0.121	Endodermis	T0	AT5G41520	RPS10B	0.872	127	23	50	15
0.949	2.80854	0.898	0.979	0.108	Cortex	T1	AT3G62870	RPL7AB	0.871	11	230	18	15
0.95	3.31237	0.9	0.972	0.139	Endodermis	T1	AT1G09690	RPL21A	0.833	32	151	8	15
0.843	1.74531	0.686	0.862	0.23	Cortex	T2	AT1G26945	PRE6	0.632	2	105	7	15
0.849	2.25682	0.698	0.884	0.274	Endodermis	T2	AT2G43360	BIO2	0.61	25	45	35	15
0.851	1.80876	0.702	0.93	0.381	Cortex	T3	AT5G19340	AT5G19340	0.549	30	88	16	15
0.865	1.9278	0.73	0.954	0.417	Endodermis	T3	AT4G31470	AT4G31470	0.537	60	21	16	15
0.818	1.80102	0.636	0.872	0.321	Cortex	T4	AT1G70280	AT1G70280	0.551	27	41	54	15
0.86	1.41945	0.72	0.961	0.331	Endodermis	T4	AT4G32710	PERK14	0.63	5	80	14	15
0.842	1.7816	0.684	0.955	0.457	Cortex	T5	AT3G12610	DRT100	0.498	54	31	19	15
0.829	1.43903	0.658	0.85	0.249	Endodermis	T5	AT4G17220	MAP70.5	0.601	10	56	30	15
0.791	1.18183	0.582	0.755	0.265	Cortex	T6	AT1G41830	SKS6	0.49	21	69	27	15
0.816	1.82813	0.632	0.895	0.47	Endodermis	T6	AT1G10360	GSTU18	0.425	70	21	15	15
0.829	1.13677	0.658	0.937	0.376	Cortex	T7	AT3G14690	CYP72A15	0.561	7	82	11	15
0.806	1.66135	0.612	0.913	0.457	Endodermis	T7	AT3G09270	GSTU8	0.456	44	60	15	15
0.893	1.91796	0.786	0.95	0.282	Cortex	T8	AT5G19240	AT5G19240	0.668	7	98	9	15
0.851	2.15721	0.702	0.78	0.229	Endodermis	T8	AT5G08240	AT5G08240	0.551	48	66	17	15
0.871	3.18607	0.742	0.921	0.347	Cortex	T9	AT3G17420	GPK1	0.574	56	10	36	15
0.905	3.64988	0.81	0.85	0.086	Endodermis	T9	AT4G04695	CPK31	0.764	25	56	54	15
0.949	2.8392	0.898	0.949	0.07	Cortex	T0	AT4G16141	AT4G16141	0.879	86	181	193	16
0.975	3.10358	0.95	0.998	0.096	Endodermis	T0	AT4G16720	RPL15A	0.902	16	163	23	16
0.95	2.80783	0.9	0.991	0.129	Cortex	T1	AT3G55750	RPL35AD	0.862	25	231	4	16
0.946	3.49269	0.892	0.93	0.116	Endodermis	T1	AT2G44120	AT2G44120	0.814	72	74	47	16
0.831	1.79154	0.662	0.815	0.224	Cortex	T2	AT1G32190	AT1G32190	0.591	5	95	15	16
0.892	2.72081	0.784	0.955	0.428	Endodermis	T2	AT1G54580	ACP2	0.527	90	17	6	16
0.831	1.89814	0.662	0.901	0.364	Cortex	T3	AT4G18030	AT4G18030	0.537	35	63	39	16
0.827	1.85578	0.654	0.854	0.216	Endodermis	T3	AT5G45200	AT5G45200	0.638	12	34	56	16
0.823	1.92525	0.646	0.91	0.412	Cortex	T4	AT1G29470	AT1G29470	0.498	62	18	45	16
0.856	1.47896	0.712	0.974	0.375	Endodermis	T4	AT4G05100	AtMYB74	0.599	15	71	15	16
0.854	1.58043	0.708	0.92	0.31	Cortex	T5	AT5G03760	CSLA9	0.61	6	85	14	16
0.852	1.59776	0.704	0.979	0.472	Endodermis	T5	AT1G72630	EFL2	0.507	49	40	9	16
0.783	1.23999	0.566	0.696	0.229	Cortex	T6	AT3G23510	AT3G23510	0.467	41	58	34	16
0.865	1.22651	0.73	0.978	0.471	Endodermis	T6	AT3G13520	AGP12	0.507	26	83	3	16
0.81	1.45441	0.62	0.847	0.372	Cortex	T7	AT2G25810	TIP4-1	0.475	31	45	24	16
0.778	2.05718	0.556	0.596	0.18	Endodermis	T7	AT1G20630	CAT1	0.416	72	25	27	16
0.875	1.96718	0.75	0.82	0.18	Cortex	T8	AT5G63600	FLS5	0.64	13	87	15	16
0.822	2.32118	0.644	0.701	0.109	Endodermis	T8	AT4G12580	AT4G12580	0.592	20	43	68	16
0.883	2.61551	0.766	0.809	0.107	Cortex	T9	AT5G49760	AT5G49760	0.702	10	72	28	16
0.947	4.99359	0.894	0.95	0.349	Endodermis	T9	AT2G44160	MTHFR2	0.601	117	6	16	16
0.965	2.5754	0.93	0.99	0.105	Cortex	T0	AT3G62530	AT3G62530	0.885	65	391	15	17
0.975	3.15122	0.95	1	0.105	Endodermis	T0	AT5G16130	RPS7C	0.895	35	151	21	17
0.95	2.79707	0.9	0.988	0.12	Cortex	T1	AT5G15200	RPS9B	0.868	15	240	6	17
0.949	3.35145	0.898	0.95	0.124	Endodermis	T1	AT3G23390	RPL36AB	0.826	51	132	16	17
0.792	2.35087	0.584	0.781	0.261	Cortex	T2	AT3G61660	AT3G61660	0.52	32	29	55	17
0.847	2.38523	0.694	0.899	0.336	Endodermis	T2	AT4G39900	AT4G39900	0.563	57	33	37	17
0.842	1.91989	0.684	0.722	0.223	Cortex	T3	AT5G57090	PIN2	0.499	64	52	25	17
0.816	1.9113	0.632	0.805	0.169	Endodermis	T3	AT3G23730	XTH16	0.636	13	25	72	17
0.856	1.69377	0.712	0.974	0.459	Cortex	T4	AT3G12610	DRT100	0.515	51	70	11	17
0.84	1.57984	0.68	0.889	0.309	Endodermis	T4	AT3G09032	AT3G09032	0.58	25	49	27	17
0.812	2.0372	0.624	0.883	0.378	Cortex	T5	AT1G14670	TMN2	0.505	47	4	58	17
0.83	1.64082	0.66	0.9	0.381	Endodermis	T5	AT2G36307	ZPR4	0.519	42	35	28	17
0.773	1.23682	0.546	0.782	0.302	Cortex	T6	AT4G34260	FUC95A	0.48	24	59	50	17
0.791	1.53604	0.582	0.681	0.189	Endodermis	T6	AT1G70670	PXG4	0.492	31	46	35	17
0.846	1.06309	0.692	0.948	0.326	Cortex	T7	AT5G53370	ATPMEPCRF	0.622	2	94	5	17
0.851	1.60981	0.702	0.96	0.527	Endodermis	T7	AT3G06125	AT3G06125	0.433	59	66	1	17
0.85	2.15608	0.7	0.747	0.178	Cortex	T8	AT2G41380	AT2G41380	0.569	32	53	30	17
0.823	2.41971	0.646	0.73	0.167	Endodermis	T8	AT3G14280	AT3G14280	0.563	36	30	66	17
0.874	2.63096	0.748	0.829	0.149	Cortex	T9	AT5G56870	BGAL4	0.68	16	67	34	17
0.893	3.75947	0.786	0.887	0.112	Endodermis	T9	AT2G15300	AT2G15300	0.775	22	49	69	17
0.945	3.80256	0.89	0.866	0.061	Cortex	T0	AT2G25980	JAL20	0.805	257	4	214	18
0.973	3.2666	0.946	1	0.113	Endodermis	T0	AT3G04400	RPL23A	0.887	66	105	36	18
0.947	2.81354	0.894	0.985	0.119	Cortex	T1	AT4G27090	RPL14B	0.866	18	227	38	18
0.948	3.29703	0.896	0.96	0.118	Endodermis	T1	AT5G15200	RPS9B	0.842	21	155	27	18
0.788	2.64167	0.576	0.71	0.211	Cortex	T2	AT1G62810	AT1G62810	0.499	43	10	72	18
0.871	2.12529	0.742	0.955	0.412	Endodermis	T2	AT2G05990	MOD1	0.543	69	53	12	18
0.832	1.8524	0.664	0.931	0.395	Cortex	T3	AT2G39130	AVT1C	0.536	36	73	37	18
0.877	1.6906	0.754	0.971	0.409	Endodermis	T3	AT1G19840	AT1G19840	0.562	39	62	11	18
0.848	1.62511	0.696	0.939	0.383	Cortex	T4	AT4G22010	sks4	0.556	24	96	17	18
0.853	1.70103	0.706	0.949	0.436	Endodermis	T4	AT5G01595	AT5G01595	0.513	54	30	19	18
0.844	1.59975	0.688	0.92	0.396	Cortex	T5	AT1G30690	PATL4	0.524	32	79	18	18
0.846	1.7381	0.692	0.942	0.455	Endodermis	T5	AT1G55210	DIR20	0.487	66	28	14	18
0.781	1.22694	0.562	0.759	0.288	Cortex	T6	AT3G08030	AT3G08030	0.471	35	62	37	18
0.795	1.48334	0.59	0.897	0.407	Endodermis	T6	AT3G17820	GLN1-3	0.49	32	52	31	18
0.812	1.67926	0.624	0.639	0.206	Cortex	T7	AT5G63600	FLS5	0.433	55	25	21	18
0.752	2.0774	0.504	0.523	0.082	Endodermis	T7	AT1G13600	AtbZIP58	0.441	55	24	59	18
0.835	2.40225	0.67	0.797	0.274	Cortex	T8	AT3G28940	AIG2B	0.523	61	11	44	18
0.84	1.94775	0.68	0.831	0.191	Endodermis	T8	AT3G03520	NPC3	0.64	16	98	31	18
0.93	2.4388	0.86	0.953	0.217	Cortex	T9	AT4G17340	TIP2-2	0.736	6	111	5	18
0.896	3.62128	0.792	0.893	0.105	Endodermis	T9	AT4G02090	AT4G02090	0.788	18	59	64	18
0.963	2.51096	0.926	0.998	0.079	Cortex	T0	AT3G18130	RACK1C	0.919	1	446	30	19
0.974	3.11895	0.948	1	0.099	Endodermis	T0	AT3G07110	AT3G07110	0.901	19	162	28	19
0.949	2.7902	0.898	0.973	0.109	Cortex	T1	AT4G18730	RPL11C	0.864	20	246	19	19
0.949	3.28831	0.898	0.955	0.122	Endodermis	T1	AT4G17390	RPL15B	0.833	31	157	17	19
0.836	1.80244	0.672	0.903	0.37	Cortex	T2	AT3G21720	ICL	0.533	23	93	13	19
0.834	2.11292	0.668	0.838	0.205	Endodermis	T2	AT1G28310	AT1G28310	0.633	13	55	67	19
0.825	1.90475	0.65	0.809	0.277	Cortex	T3	AT5G67070	RALFL34	0.532	38	58	51	19
0.857	1.65785	0.714	0.857	0.246	Endodermis	T3	AT5G55730	FLA1	0.611	24	67	22	19
0.817	2.05165	0.634	0.883	0.394	Cortex	T4	AT4G03190	GRH1	0.489	72	9	57	19
0.811	2.00202	0.622	0.796	0.249	Endodermis	T4	AT3G04530	PPCK2	0.547	41	2	69	19
0.86	1.67227	0.72	0.972	0.485	Cortex	T5	AT3G05150	AT3G05150	0.487	65	55	10	19
0.81	1.7539	0.62	0.722	0.182	Endodermis	T5	AT1G70670	PXG4	0.54	30	27	51	19
0.777	1.50246	0.554	0.833	0.402	Cortex	T6	AT1G30690	PATL4	0.431	69	24	42	19
0.794	2.37053	0.588	0.743	0.33	Endodermis	T6	AT4G34230	CAD5	0.413	78	6	32	19
0.776	1.71025	0.552	0.7	0.243	Cortex	T7	AT5G12170	CLT3	0.457	39	23	44	19
0.836	1.16358	0.672	0.711	0.136	Endodermis	T7	AT1G55610	BRL1	0.575	5	128	6	19
0.881	2.0777	0.762	0.928	0.38	Cortex	T8	AT4G23400	PIP1-5	0.548	44	65	12	19
0.828	2.36749	0.656	0.698	0.153	Endodermis	T8	AT2G47160	BOR1	0.545	50	39	59	19
0.854	2.66741	0.708	0.798	0.155	Cortex	T9	AT2G43050	PME16	0.643	25	58	54	19
0.881	4.19081	0.762	0.817	0.075	Endodermis	T9	AT3G16340	ABCG29	0.742	31	26	87	19
0.956	2.84351	0.912	0.971	0.114	Cortex	T0	AT3G13580	RPL7D	0.857	158	176	147	20
0.975	3.09193	0.95	1	0.101	Endodermis	T0	AT3G16080	RPL37C	0.899	26	167	24	20
0.951	2.77517	0.902	0.988	0.125	Cortex	T1	AT3G25520	ATL5	0.863	21	264	3	20
0.952	3.2033	0.904	0.965	0.109	Endodermis	T1	AT2G19730	RPL28A	0.856	7	202	1	20
0.825	1.985	0.65	0.899	0.406	Cortex	T2	AT3G23470	AT3G23470	0.493	47	64	18	20
0.831	2.3153	0.662	0.722	0.124	Endodermis	T2	AT5G07030	AT5G07030	0.598	32	39	73	20
0.855	1.83536	0.71	0.938	0.432	Cortex	T3	AT4G32460	AT4G32460	0.506	58	77	14	20
0.876	1.51766	0.752	0.964	0.325	Endodermis	T3	AT4G26320	AGP13	0.639	11	91	12	20
0.877	1.48746	0.754	0.931	0.257	Cortex	T4	AT1G41830	SKS6	0.674	1	143	2	20
0.825	1.54775	0.65	0.876	0.253	Endodermis	T4	AT4G16270	PER40	0.623	7	57	51	20
0.857	1.49966	0.714	0.881	0.28	Cortex	T5	AT3G08030	AT3G08030	0.601	8	110	12	20
0.847	1.71728	0.694	0.945	0.463	Endodermis	T5	AT1G10360	GSTU18	0.482	68	29	12	20
0.8	1.41213	0.6	0.94	0.533	Cortex	T6	AT3G57520	RFS2	0.407	88	31	20	20
0.798	1.6356	0.596	0.905	0.455	Endodermis	T6	AT1G55330	AGP21	0.45	54	35	29	20
0.79	1.33441	0.58	0.793	0.276	Cortex	T7	AT4G02700	SULTR3;2	0.517	19	58	34	20
0.762	2.26501	0.524	0.518	0.114	Endodermis	T7	AT4G29100	BHLH68	0.404	86	11	43	20
0.901	1.90784	0.802	0.988	0.367	Cortex	T8	AT3G57020	SSL9	0.621	19	103	5	20
0.824	1.93353	0.648	0.858	0.147	Endodermis	T8	AT3G24020	DIR16	0.711	6	100	65	20
0.894	2.73306	0.788	0.967	0.42	Cortex	T9	AT1G08930	ERD6	0.547	75	43	20	20
0.909	4.32426	0.818	0.912	0.269	Endodermis	T9	AT5G44790	RAN1	0.643	85	17	47	20
0.963	2.54682	0.926	0.995	0.102	Cortex	T0	AT2G32060	RPS12C	0.893	34	419	29	21
0.972	3.19498	0.944	0.997	0.103	Endodermis	T0	AT3G59540	RPL38A	0.894	38	131	54	21
0.945	2.9988	0.89	0.957	0.132	Cortex	T1	AT5G59850	RPS15AF	0.825	102	126	60	21
0.947	3.32862	0.894	0.965	0.128	Endodermis	T1	AT4G00100	RPS13B	0.837	28	144	40	21
0.807	1.8528	0.614	0.722	0.169	Cortex	T2	AT2G34020	AT2G34020	0.553	14	85	37	21
0.861	1.77687	0.722	0.928	0.298	Endodermis	T2	AT5G45210	AT5G45210	0.63	14	111	24	21
0.829	1.75003	0.658	0.816	0.243	Cortex	T3	AT5G40330	MYB23	0.573	15	106	44	21
0.843	1.66458	0.686	0.86	0.228	Endodermis	T3	AT4G09460	MYB6	0.632	16	66	36	21
0.83	1.71514	0.66	0.719	0.221	Cortex	T4	AT5G57090	PIN2	0.498	64	64	36	21
0.862	1.35314	0.724	0.986	0.363	Endodermis	T4	AT4G16447	AT4G16447	0.623	8	97	11	21
0.808	1.76274	0.616	0.816	0.295	Cortex	T5	AT1G28130	GH3.17	0.521	37	38	62	21
0.839	2.05912	0.678	0.877	0.423	Endodermis	T5	AT3G06778	AT3G06778	0.454	86	5	21	21
0.785	1.14116	0.57	0.654	0.183	Cortex	T6	AT4G14550	IAA14	0.471	34	79	31	21
0.778	1.83609	0.556	0.677	0.231	Endodermis	T6	AT5G24080	AT5G24080	0.446	55	20	44	21
0.813	1.27305	0.626	0.871	0.376	Cortex	T7	AT5G60660	PIP2-4	0.495	26	69	20	21
0.781	1.81602	0.562	0.909	0.495	Endodermis	T7	AT5G25770	AT5G25770	0.414	74	48	24	21
0.816	2.39223	0.632	0.792	0.26	Cortex	T8	AT5G24165	AT5G24165	0.532	54	13	62	21
0.844	1.69386	0.688	0.874	0.167	Endodermis	T8	AT2G28671	AT2G28671	0.707	7	144	23	21
0.845	3.14715	0.69	0.714	0.161	Cortex	T9	AT5G20050	AT5G20050	0.553	70	13	62	21
0.913	3.72694	0.826	0.946	0.264	Endodermis	T9	AT1G80640	AT1G80640	0.682	57	54	44	21
0.953	2.96272	0.906	0.9	0.057	Cortex	T0	AT1G30550	AT1G30550	0.843	188	129	177	22
0.975	3.12811	0.95	0.993	0.101	Endodermis	T0	AT1G77940	RPL30B	0.892	46	157	22	22
0.944	2.88142	0.888	0.973	0.112	Cortex	T1	AT4G34670	RPS3AB	0.861	28	189	78	22
0.945	3.44038	0.89	0.947	0.131	Endodermis	T1	AT5G27770	RPL22C	0.816	69	91	57	22
0.806	2.0839	0.612	0.761	0.27	Cortex	T2	AT4G34200	PGDH1	0.491	50	56	40	22
0.856	1.7552	0.712	0.908	0.253	Endodermis	T2	AT4G16270	PER40	0.655	8	118	27	22
0.856	2.37081	0.712	0.924	0.475	Cortex	T3	AT3G17390	METK4	0.449	150	7	13	22
0.85	1.64491	0.7	0.945	0.327	Endodermis	T3	AT5G65790	ATMYB68	0.618	21	71	29	22
0.821	1.59294	0.642	0.882	0.321	Cortex	T4	AT1G62440	LRX2	0.561	21	103	48	22
0.792	1.8371	0.584	0.823	0.199	Endodermis	T4	AT3G59620	JAL39	0.624	6	14	96	22
0.801	1.7797	0.602	0.868	0.334	Cortex	T5	AT5G22310	AT5G22310	0.534	29	32	78	22
0.812	1.90801	0.624	0.833	0.336	Endodermis	T5	AT1G78050	PGM	0.497	53	13	48	22
0.811	1.21507	0.622	0.925	0.386	Endodermis	T6	AT4G22110	AT4G22110	0.539	13	86	21	22
0.802	1.39864	0.604	0.813	0.341	Cortex	T7	AT2G34500	CYP710A1	0.472	33	52	30	22
0.757	2.41222	0.514	0.721	0.317	Endodermis	T7	AT1G16510	SAUR41	0.404	87	6	54	22
0.839	2.00286	0.678	0.757	0.108	Cortex	T8	AT5G04310	AT5G04310	0.649	12	81	37	22
0.831	2.02691	0.662	0.653	0.1	Endodermis	T8	AT2G31420	AT2G31420	0.553	44	82	49	22
0.854	2.5882	0.708	0.814	0.122	Cortex	T9	AT5G04310	AT5G04310	0.692	12	79	55	22
0.945	2.889	0.89	0.916	0.131	Endodermis	T9	AT4G23690	DIR6	0.785	19	117	21	22
0.945	2.78947	0.89	0.948	0.07	Cortex	T0	AT3G23830	RBG4	0.878	91	215	215	23
0.97	4.04089	0.94	0.997	0.129	Endodermis	T0	AT1G14320	RPL10A	0.868	144	6	76	23
0.95	2.80413	0.9	0.991	0.145	Cortex	T1	AT2G36620	RPL24A	0.846	56	235	5	23
0.947	3.36252	0.894	0.94	0.116	Endodermis	T1	AT1G22780	RPS18C	0.824	54	126	38	23
0.792	2.32334	0.584	0.748	0.264	Cortex	T2	AT5G20950	AT5G20950	0.484	60	32	56	23
0.815	2.5782	0.63	0.778	0.174	Endodermis	T2	AT5G39240	AT5G39240	0.604	27	26	103	23
0.82	1.79107	0.64	0.771	0.214	Cortex	T3	AT1G26945	PRE6	0.557	21	92	60	23
0.844	1.93797	0.688	0.933	0.408	Endodermis	T3	AT5G08330	TCP21	0.525	71	20	33	23
0.858	1.64501	0.716	0.972	0.488	Cortex	T4	AT3G05150	AT3G05150	0.484	82	88	9	23
0.827	1.5016	0.654	0.9	0.278	Endodermis	T4	AT5G05180	AT5G05180	0.622	9	65	44	23
0.827	1.832	0.654	0.925	0.451	Cortex	T5	AT2G22125	CSI1	0.474	82	24	36	23
0.84	1.46902	0.68	0.96	0.448	Endodermis	T5	AT1G55330	AGP21	0.512	45	51	19	23
0.763	1.26243	0.526	0.797	0.327	Cortex	T6	AT5G14000	anac084	0.47	37	53	57	23
0.792	1.66061	0.584	0.907	0.461	Endodermis	T6	AT3G02770	AT3G02770	0.446	56	34	33	23
0.802	1.5166	0.604	0.774	0.334	Cortex	T7	AT2G34810	AT2G34810	0.44	48	42	29	23
0.815	2.26909	0.63	0.701	0.146	Cortex	T8	AT2G43050	PME16	0.555	40	28	63	23
0.818	2.50022	0.636	0.682	0.161	Endodermis	T8	AT4G20320	AT4G20320	0.521	75	23	77	23
0.868	2.66735	0.736	0.727	0.133	Cortex	T9	AT4G30670	AT4G30670	0.594	47	59	41	23
0.945	2.96299	0.89	0.973	0.249	Endodermis	T9	AT1G51680	4CL1	0.724	38	106	20	23
0.963	2.45987	0.926	0.997	0.094	Cortex	T0	AT5G22440	RPL10AC	0.903	15	496	31	24
0.976	3.14041	0.952	0.998	0.113	Endodermis	T0	AT4G17390	RPL15B	0.885	68	153	11	24
0.948	2.83439	0.896	0.973	0.126	Cortex	T1	AT3G23390	RPL36AB	0.847	55	217	25	24
0.945	3.3841	0.89	0.94	0.117	Endodermis	T1	AT5G47700	RPP1C	0.823	58	117	58	24
0.822	1.68882	0.644	0.884	0.35	Cortex	T2	AT5G02000	AT5G02000	0.534	22	118	23	24
0.884	2.26534	0.768	0.955	0.441	Endodermis	T2	AT3G05020	ACP1	0.514	108	43	7	24
0.813	2.01673	0.626	0.882	0.39	Cortex	T3	AT3G23470	AT3G23470	0.492	73	30	72	24
0.833	1.78858	0.666	0.869	0.294	Endodermis	T3	AT5G24580	HIPP09	0.575	36	48	50	24
0.805	1.66972	0.61	0.735	0.167	Cortex	T4	AT1G67750	AT1G67750	0.568	19	79	81	24
0.868	1.59401	0.736	0.987	0.489	Endodermis	T4	AT5G49800	AT5G49800	0.498	68	48	7	24
0.802	1.82184	0.604	0.837	0.32	Cortex	T5	AT1G62440	LRX2	0.517	40	25	77	24
0.827	1.79365	0.654	0.946	0.454	Endodermis	T5	AT3G02770	AT3G02770	0.492	63	22	31	24
0.81	1.11529	0.62	0.961	0.519	Cortex	T6	AT2G45180	AT2G45180	0.442	58	81	15	24
0.791	1.33251	0.582	0.86	0.337	Endodermis	T6	AT1G31935	AT1G31935	0.523	19	68	36	24
0.819	1.04171	0.638	0.911	0.354	Cortex	T7	AT3G14850	TBL41	0.557	8	99	13	24
0.774	1.83742	0.548	0.621	0.211	Endodermis	T7	AT5G12390	FIS1B	0.41	78	44	30	24
0.844	2.0554	0.688	0.853	0.29	Cortex	T8	AT3G52370	FLA15	0.563	36	66	33	24
0.894	1.60046	0.788	0.996	0.381	Endodermis	T8	AT1G61590	PBL15	0.615	17	173	7	24
0.922	2.43138	0.844	0.97	0.328	Cortex	T9	AT5G53370	ATPMEPCRF	0.642	26	114	8	24
0.926	3.50697	0.852	0.92	0.258	Endodermis	T9	AT1G22410	AT1G22410	0.662	69	65	35	24
0.944	3.09948	0.888	0.964	0.153	Cortex	T0	AT1G69700	HVA22C	0.811	244	86	220	25
0.976	3.12619	0.952	0.995	0.108	Endodermis	T0	AT5G47700	RPP1C	0.887	62	158	12	25
0.944	3.01127	0.888	0.964	0.136	Cortex	T1	AT3G05560	RPL22B	0.828	100	122	77	25
0.952	3.14183	0.904	0.962	0.106	Endodermis	T1	AT4G18730	RPL11C	0.856	6	228	2	25
0.79	2.31798	0.58	0.761	0.284	Cortex	T2	AT3G54810	GATA8	0.477	68	33	63	25
0.878	1.64275	0.756	0.958	0.319	Endodermis	T2	AT1G72490	AT1G72490	0.639	10	144	9	25
0.871	1.59842	0.742	0.923	0.261	Cortex	T3	AT1G41830	SKS6	0.662	3	168	6	25
0.878	1.8697	0.756	0.988	0.483	Endodermis	T3	AT5G49800	AT5G49800	0.505	98	31	9	25
0.804	1.83832	0.608	0.856	0.358	Cortex	T4	AT3G54770	ARP1	0.498	63	34	83	25
0.848	1.46613	0.696	0.964	0.39	Endodermis	T4	AT2G22000	PEP6	0.574	28	74	23	25
0.831	1.50839	0.662	0.904	0.314	Cortex	T5	AT1G55360	AT1G55360	0.59	10	105	29	25
0.823	1.33698	0.646	0.861	0.266	Endodermis	T5	AT3G22400	LOX5	0.595	14	68	35	25
0.771	1.36537	0.542	0.786	0.352	Cortex	T6	AT5G15265	AT5G15265	0.434	65	39	51	25
0.777	2.04842	0.554	0.691	0.27	Endodermis	T6	AT2G46680	ATHB-7	0.421	75	14	46	25
0.854	0.908903	0.708	0.8	0.21	Cortex	T7	AT5G44380	AT5G44380	0.59	5	120	3	25
0.762	1.87318	0.524	0.638	0.221	Endodermis	T7	AT5G09255	AT5G09255	0.417	71	39	44	25
0.904	1.84809	0.808	0.92	0.187	Cortex	T8	AT5G44380	AT5G44380	0.733	2	130	4	25
0.832	1.68737	0.664	0.867	0.147	Endodermis	T8	AT3G11550	CASP2	0.72	5	148	48	25
0.844	3.02192	0.688	0.674	0.121	Cortex	T9	AT3G09260	BGLU23	0.553	69	24	63	25
0.95	2.48246	0.9	0.989	0.144	Endodermis	T9	AT5G42180	PER64	0.845	5	155	12	25
0.966	2.46745	0.932	0.998	0.111	Cortex	T0	AT3G14600	RPL18AC	0.887	55	489	10	26
0.972	3.22965	0.944	0.998	0.111	Endodermis	T0	AT3G05590	RPL18B	0.887	65	121	53	26
0.95	2.72154	0.9	0.991	0.108	Cortex	T1	AT4G16720	RPL15A	0.883	2	291	7	26
0.949	3.1888	0.898	0.962	0.116	Endodermis	T1	AT2G01250	RPL7B	0.846	15	208	18	26
0.815	1.78062	0.63	0.621	0.135	Cortex	T2	AT5G02580	AT5G02580	0.486	59	98	29	26
0.846	2.08403	0.692	0.89	0.337	Endodermis	T2	AT3G25860	LTA2	0.553	62	64	39	26
0.806	1.81998	0.612	0.738	0.17	Cortex	T3	AT1G67750	AT1G67750	0.568	18	82	83	26
0.853	1.61644	0.706	0.921	0.345	Endodermis	T3	AT3G04940	CYSD1	0.576	35	77	27	26
0.809	1.71854	0.618	0.873	0.359	Cortex	T4	AT5G53760	MLO11	0.514	52	62	74	26
0.831	1.8657	0.662	0.918	0.425	Endodermis	T4	AT5G63595	FLS4	0.493	75	10	40	26
0.821	2.12247	0.642	0.598	0.141	Cortex	T5	AT1G14080	FUT6	0.457	102	1	44	26
0.849	1.20806	0.698	0.988	0.42	Endodermis	T5	AT5G57620	MYB36	0.568	21	97	10	26
0.753	1.26559	0.506	0.815	0.338	Cortex	T6	AT5G22310	AT5G22310	0.477	29	52	76	26
0.817	1.06967	0.634	0.97	0.427	Endodermis	T6	AT5G57620	MYB36	0.543	12	111	14	26
0.838	2.04231	0.676	0.75	0.165	Cortex	T8	AT1G54575	AT1G54575	0.585	25	73	39	26
0.836	1.94063	0.672	0.627	0.098	Endodermis	T8	AT4G29100	BHLH68	0.529	65	99	41	26
0.894	2.38468	0.788	0.868	0.17	Cortex	T9	AT5G09978	PEP7	0.698	11	128	21	26
0.876	3.80441	0.752	0.839	0.111	Endodermis	T9	AT4G26140	BGAL12	0.728	36	46	94	26
0.941	2.98311	0.882	0.892	0.062	Cortex	T0	AT4G23750	CRF2	0.83	213	115	231	27
0.973	3.00701	0.946	0.998	0.075	Endodermis	T0	AT4G12600	AT4G12600	0.923	1	203	40	27
0.938	3.22446	0.876	0.939	0.139	Cortex	T1	AT1G57860	RPL21E	0.8	136	36	130	27
0.947	3.34721	0.894	0.942	0.126	Endodermis	T1	AT3G02560	RPS7B	0.816	67	136	39	27
0.832	1.57561	0.664	0.917	0.4	Cortex	T2	AT5G19340	AT5G19340	0.517	36	142	14	27
0.85	2.14628	0.7	0.947	0.414	Endodermis	T2	AT1G13280	AOC4	0.533	86	50	32	27
0.828	1.68937	0.656	0.938	0.374	Cortex	T3	AT4G26540	RGI3	0.564	20	125	47	27
0.833	1.77028	0.666	0.735	0.173	Endodermis	T3	AT4G37250	AT4G37250	0.562	38	50	51	27
0.817	1.75809	0.634	0.946	0.459	Cortex	T4	AT2G48020	AT2G48020	0.487	78	53	58	27
0.796	1.93852	0.592	0.818	0.247	Endodermis	T4	AT1G22650	INVD	0.571	29	6	92	27
0.854	1.42214	0.708	0.963	0.345	Cortex	T5	AT2G39010	PIP2-6	0.618	5	136	15	27
0.847	1.17221	0.694	0.992	0.42	Endodermis	T5	AT4G11290	PER39	0.572	19	104	13	27
0.789	0.952537	0.578	0.757	0.213	Cortex	T6	AT3G18200	AT3G18200	0.544	10	121	28	27
0.803	1.50197	0.606	0.897	0.468	Endodermis	T6	AT3G23800	SBP3	0.429	66	48	24	27
0.77	2.04819	0.54	0.856	0.456	Cortex	T7	AT5G42785	AT5G42785	0.4	77	6	48	27
0.794	1.23227	0.588	0.817	0.336	Endodermis	T7	AT5G63905	AT5G63905	0.481	29	117	16	27
0.879	1.88014	0.758	0.775	0.114	Cortex	T8	AT3G02240	RGF7	0.661	9	116	13	27
0.906	2.27661	0.812	0.985	0.515	Endodermis	T8	AT3G06125	AT3G06125	0.47	158	50	4	27
0.922	2.40612	0.844	0.978	0.352	Cortex	T9	AT3G14850	TBL41	0.626	32	120	9	27
0.936	2.67367	0.872	0.973	0.157	Endodermis	T9	AT3G03520	NPC3	0.816	12	141	29	27
0.959	2.78288	0.918	0.99	0.175	Cortex	T0	AT5G46430	RPL32B	0.815	239	222	105	28
0.973	3.50039	0.946	0.997	0.138	Endodermis	T0	AT3G24830	RPL13AB	0.859	167	44	34	28
0.946	2.92445	0.892	0.97	0.138	Cortex	T1	AT3G55280	RPL23AB	0.832	88	166	49	28
0.943	3.52656	0.886	0.945	0.148	Endodermis	T1	AT5G52650	RPS10C	0.797	99	61	82	28
0.807	1.80399	0.614	0.86	0.383	Cortex	T2	AT4G00710	BSK3	0.477	70	91	38	28
0.867	2.09325	0.734	0.955	0.433	Endodermis	T2	AT4G33580	ATBCA5	0.522	94	59	19	28
0.81	1.95331	0.62	0.853	0.36	Cortex	T3	AT3G54770	ARP1	0.493	72	47	75	28
0.834	1.55983	0.668	0.918	0.283	Endodermis	T3	AT5G06730	PER54	0.635	14	85	47	28
0.844	1.44915	0.688	0.885	0.283	Cortex	T4	AT3G08030	AT3G08030	0.602	8	161	21	28
0.834	1.65925	0.668	0.895	0.385	Endodermis	T4	AT2G16720	MYB7	0.51	59	33	36	28
0.855	1.40059	0.71	0.974	0.385	Cortex	T5	AT5G49360	BXL1	0.589	12	142	13	28
0.804	1.81526	0.608	0.777	0.284	Endodermis	T5	AT4G25700	BETA-OHASE 1	0.493	60	20	56	28
0.793	0.939099	0.586	0.957	0.423	Cortex	T6	AT3G21250	MRP6	0.534	13	122	25	28
0.819	1.03265	0.638	0.981	0.427	Endodermis	T6	AT4G11290	PER39	0.554	10	119	13	28
0.755	1.57635	0.51	0.74	0.238	Cortex	T7	AT5G55250	IAMT1	0.502	24	36	71	28
0.788	1.56577	0.576	0.917	0.504	Endodermis	T7	AT1G50420	SCL3	0.413	76	67	19	28
0.894	1.84276	0.788	0.882	0.175	Cortex	T8	AT5G44480	DUR	0.707	4	134	8	28
0.809	2.30858	0.618	0.766	0.244	Endodermis	T8	AT4G04620	ATG8B	0.522	74	47	101	28
0.866	3.12339	0.732	0.923	0.423	Cortex	T9	AT5G60360	AALP	0.5	107	15	42	28
0.925	2.70307	0.85	0.946	0.116	Endodermis	T9	AT3G24020	DIR16	0.83	9	139	36	28
0.933	2.97763	0.866	0.898	0.057	Cortex	T0	AT2G23050	NPY4	0.841	192	118	262	29
0.971	3.33907	0.942	0.995	0.116	Endodermis	T0	AT4G14320	AT4G14320	0.879	95	88	66	29
0.94	3.16528	0.88	0.921	0.123	Cortex	T1	AT3G14600	RPL18AC	0.798	139	54	113	29
0.944	3.40184	0.888	0.937	0.12	Endodermis	T1	AT3G04840	RPS3AA	0.817	66	107	72	29
0.761	2.49737	0.522	0.71	0.182	Cortex	T2	AT2G44910	ATHB-4	0.528	26	15	162	29
0.839	2.04807	0.678	0.88	0.315	Endodermis	T2	AT1G52670	AT1G52670	0.565	54	67	53	29
0.824	1.90371	0.648	0.89	0.403	Cortex	T3	AT4G25260	PMEI7	0.487	82	59	54	29
0.824	1.85817	0.648	0.867	0.326	Endodermis	T3	AT4G27970	SLAH2	0.541	59	33	62	29
0.827	1.69533	0.654	0.943	0.462	Cortex	T4	AT5G15230	GASA4	0.481	85	69	39	29
0.837	1.38878	0.674	0.931	0.319	Endodermis	T4	AT1G72490	AT1G72490	0.612	12	88	33	29
0.804	1.64698	0.608	0.761	0.241	Cortex	T5	AT5G40330	MYB23	0.52	38	65	71	29
0.825	1.31774	0.65	0.948	0.411	Endodermis	T5	AT5G64570	BXL4	0.537	31	74	33	29
0.803	0.854362	0.606	0.94	0.381	Cortex	T6	AT4G30280	XTH18	0.559	7	139	19	29
0.852	0.831261	0.704	0.913	0.285	Endodermis	T6	AT1G68570	NPF3.1	0.628	1	142	4	29
0.855	0.798198	0.71	0.874	0.205	Cortex	T7	AT5G15180	PER56	0.669	1	135	2	29
0.836	1.13844	0.672	0.992	0.501	Endodermis	T7	AT1G02900	RALF1	0.491	24	132	7	29
0.877	1.88054	0.754	0.948	0.338	Cortex	T8	AT3G14850	TBL41	0.61	21	115	14	29
0.861	1.62824	0.722	0.755	0.203	Endodermis	T8	AT3G18870	AT3G18870	0.552	47	166	12	29
0.839	3.3167	0.678	0.762	0.227	Cortex	T9	AT5G64260	EXL2	0.535	85	5	76	29
0.913	2.89917	0.826	0.95	0.204	Endodermis	T9	AT1G60420	AT1G60420	0.746	29	115	45	29
0.949	2.69113	0.898	0.941	0.07	Cortex	T0	AT1G56110	NOP56	0.871	117	290	194	30
0.976	3.5583	0.952	0.992	0.151	Endodermis	T0	AT5G60390	A1	0.841	205	38	7	30
0.945	2.83967	0.89	0.982	0.128	Cortex	T1	AT2G18020	RPL8A	0.854	35	216	61	30
0.939	3.62333	0.878	0.942	0.146	Endodermis	T1	AT3G04920	RPS24A	0.796	101	35	110	30
0.822	1.6472	0.644	0.947	0.46	Cortex	T2	AT5G22300	NIT4	0.487	57	126	24	30
0.832	2.19745	0.664	0.884	0.32	Endodermis	T2	AT2G38180	AT2G38180	0.564	56	49	72	30
0.832	1.70744	0.664	0.876	0.349	Cortex	T3	AT1G64900	CYP89A2	0.527	40	119	38	30
0.854	1.47976	0.708	0.959	0.397	Endodermis	T3	AT5G64570	BXL4	0.562	42	99	26	30
0.84	1.50814	0.68	0.938	0.4	Cortex	T4	AT4G19120	ERD3	0.538	34	137	24	30
0.797	1.73032	0.594	0.857	0.274	Endodermis	T4	AT1G68570	NPF3.1	0.583	23	23	89	30
0.822	1.48632	0.644	0.875	0.322	Cortex	T5	AT5G14000	anac084	0.553	22	113	42	30
0.849	1.19535	0.698	0.995	0.454	Endodermis	T5	AT2G14900	GASA7	0.541	29	100	11	30
0.773	1.3335	0.546	0.922	0.495	Cortex	T6	AT4G19410	AT4G19410	0.427	73	43	49	30
0.756	2.22836	0.512	0.682	0.244	Endodermis	T6	AT4G19700	BOI	0.438	62	10	76	30
0.787	1.25585	0.574	0.77	0.293	Cortex	T7	AT5G47450	TIP2-3	0.477	30	72	37	30
0.78	1.61938	0.56	0.568	0.152	Endodermis	T7	AT3G52748	AT3G52748	0.416	73	65	25	30
0.797	2.22821	0.594	0.708	0.138	Cortex	T8	AT1G15460	BOR4	0.57	31	35	88	30
0.817	2.14409	0.634	0.665	0.146	Endodermis	T8	AT4G11990	AT4G11990	0.519	82	67	80	30
0.927	2.29704	0.854	0.976	0.298	Cortex	T9	AT5G19240	AT5G19240	0.678	18	148	7	30
0.9	2.93492	0.8	0.858	0.114	Endodermis	T9	AT1G22290	AT1G22290	0.744	30	109	58	30
0.966	2.45203	0.932	0.997	0.12	Cortex	T0	AT1G01100	RPP1A	0.877	92	511	11	31
0.975	3.4235	0.95	0.992	0.137	Endodermis	T0	AT5G61170	RPS19C	0.855	185	63	17	31
0.94	3.07434	0.88	0.954	0.135	Cortex	T1	AT4G25740	RPS10A	0.819	108	89	115	31
0.948	3.19276	0.896	0.975	0.128	Endodermis	T1	AT5G20290	RPS8A	0.847	14	205	28	31
0.82	1.64802	0.64	0.905	0.419	Cortex	T2	AT4G25260	PMEI7	0.486	58	125	26	31
0.829	1.94261	0.658	0.832	0.215	Endodermis	T2	AT1G70510	KNAT2	0.617	21	79	79	31
0.827	1.7829	0.654	0.923	0.416	Cortex	T3	AT1G04430	AT1G04430	0.507	53	95	49	31
0.81	1.87208	0.62	0.881	0.324	Endodermis	T3	AT1G02205	CER1	0.557	46	30	91	31
0.792	1.9275	0.584	0.822	0.333	Cortex	T4	AT5G02000	AT5G02000	0.489	74	16	106	31
0.831	1.61266	0.662	0.932	0.431	Endodermis	T4	AT2G40970	MYBC1	0.501	64	45	41	31
0.825	1.50705	0.65	0.904	0.382	Cortex	T5	AT4G22010	sks4	0.522	35	106	40	31
0.84	1.12613	0.68	0.914	0.298	Endodermis	T5	AT5G13910	LEP	0.616	5	117	20	31
0.785	1.02384	0.57	0.912	0.439	Cortex	T6	AT3G23530	AT3G23530	0.473	33	101	32	31
0.76	1.60869	0.52	0.807	0.337	Endodermis	T6	AT2G15340	AT2G15340	0.47	41	40	69	31
0.763	1.45427	0.526	0.775	0.323	Cortex	T7	AT4G15630	AT4G15630	0.452	42	46	59	31
0.786	2.45091	0.572	0.688	0.138	Cortex	T8	AT3G13610	F6'H1	0.55	43	8	107	31
0.83	1.74107	0.66	0.854	0.302	Endodermis	T8	AT4G23493	AT4G23493	0.552	46	133	53	31
0.84	3.17282	0.68	0.738	0.208	Cortex	T9	AT3G14660	CYP72A13	0.53	87	12	74	31
0.848	4.21391	0.696	0.83	0.089	Endodermis	T9	AT4G38690	AT4G38690	0.741	32	24	142	31
0.956	3.02254	0.912	0.981	0.229	Cortex	T0	AT4G15910	ATDI21	0.752	367	102	146	32
0.975	3.17208	0.95	0.998	0.122	Endodermis	T0	AT3G60770	RPS13A	0.876	110	140	20	32
0.944	3.03595	0.888	0.903	0.104	Cortex	T1	AT4G29410	RPL28C	0.799	137	104	76	32
0.938	3.93917	0.876	0.915	0.143	Endodermis	T1	AT1G26880	RPL34A	0.772	128	4	118	32
0.791	1.70207	0.582	0.767	0.248	Cortex	T2	AT1G74500	PRE3	0.519	33	117	60	32
0.84	3.84024	0.68	0.725	0.222	Endodermis	T2	AT1G14900	HMGA	0.503	133	1	49	32
0.844	1.6321	0.688	0.761	0.211	Cortex	T3	AT5G14020	AT5G14020	0.55	26	152	23	32
0.843	1.66639	0.686	0.929	0.404	Endodermis	T3	AT5G66580	AT5G66580	0.525	74	65	35	32
0.833	1.51308	0.666	0.929	0.392	Cortex	T4	AT2G39130	AVT1C	0.537	35	134	30	32
0.83	1.57352	0.66	0.946	0.436	Endodermis	T4	AT3G56230	AT3G56230	0.51	58	50	43	32
0.799	1.70012	0.598	0.873	0.373	Cortex	T5	AT3G54920	PMR6	0.5	51	50	80	32
0.834	1.31307	0.668	0.943	0.424	Endodermis	T5	AT1G19840	AT1G19840	0.519	43	76	25	32
0.765	1.27541	0.53	0.821	0.383	Cortex	T6	AT1G64390	AtGH9C2	0.438	62	50	54	32
0.757	1.96591	0.514	0.676	0.235	Endodermis	T6	AT2G28305	LOG1	0.441	61	15	74	32
0.765	1.5605	0.53	0.648	0.225	Endodermis	T7	AT2G43510	ATTI1	0.423	64	69	38	32
0.802	2.26241	0.604	0.679	0.144	Cortex	T8	AT5G56870	BGAL4	0.535	49	29	81	32
0.822	1.69848	0.644	0.864	0.277	Endodermis	T8	AT1G78790	MHF2	0.587	23	143	70	32
0.886	2.55581	0.772	0.94	0.378	Cortex	T9	AT3G14690	CYP72A15	0.562	65	88	25	32
0.872	3.4821	0.744	0.807	0.052	Endodermis	T9	AT1G04660	AT1G04660	0.755	28	67	104	32
0.936	3.46763	0.872	0.814	0.05	Cortex	T0	AT3G14530	GGPPS9	0.764	342	29	248	33
0.972	2.9862	0.944	1	0.09	Endodermis	T0	AT5G60670	RPL12C	0.91	6	211	56	33
0.936	3.1215	0.872	0.957	0.14	Cortex	T1	AT5G09510	RPS15D	0.817	114	63	141	33
0.946	3.39316	0.892	0.937	0.133	Endodermis	T1	AT2G27710	RPP2B	0.804	91	112	48	33
0.797	1.63171	0.594	0.769	0.258	Cortex	T2	AT1G67590	AT1G67590	0.511	38	131	47	33
0.812	2.08795	0.624	0.808	0.183	Endodermis	T2	AT3G05190	AT3G05190	0.625	16	60	116	33
0.841	2.88344	0.682	0.562	0.126	Cortex	T3	AT2G38120	AUX1	0.436	182	1	27	33
0.796	2.14557	0.592	0.77	0.22	Endodermis	T3	AT4G37450	AGP18	0.55	49	6	119	33
0.826	1.58409	0.652	0.941	0.436	Cortex	T4	AT5G07990	CYP75B1	0.505	60	105	40	33
0.841	1.7442	0.682	0.964	0.501	Endodermis	T4	AT4G36640	AT4G36640	0.463	105	21	26	33
0.804	1.70687	0.608	0.91	0.424	Cortex	T5	AT1G08590	PXL1	0.486	66	48	70	33
0.819	1.32241	0.638	0.759	0.223	Endodermis	T5	AT1G30900	VSR6	0.536	33	71	40	33
0.798	1.01595	0.596	0.956	0.489	Cortex	T6	AT5G42590	CYP71A16	0.467	40	107	21	33
0.802	1.43761	0.604	0.888	0.462	Endodermis	T6	AT1G55210	DIR20	0.426	69	56	26	33
0.762	1.56723	0.524	0.718	0.28	Cortex	T7	AT1G53830	PME2	0.438	50	38	61	33
0.79	1.54985	0.58	0.875	0.467	Endodermis	T7	AT5G38005	AT5G38005	0.408	83	72	18	33
0.861	1.85563	0.722	0.878	0.257	Cortex	T8	AT4G02700	SULTR3;2	0.621	20	126	25	33
0.805	1.8574	0.61	0.795	0.133	Endodermis	T8	AT2G40113	AT2G40113	0.662	12	116	112	33
0.856	2.69348	0.712	0.908	0.362	Cortex	T9	AT4G37760	SQE3	0.546	76	53	50	33
0.895	3.01072	0.79	0.912	0.179	Endodermis	T9	AT2G20290	XI-G	0.733	34	99	67	33
0.958	2.52933	0.916	0.951	0.069	Cortex	T0	AT5G27120	NOP5-1	0.882	75	426	119	34
0.969	3.41956	0.938	0.989	0.116	Endodermis	T0	AT1G52300	RPL37B	0.873	118	64	94	34
0.94	3.13503	0.88	0.884	0.097	Cortex	T1	AT5G48760	RPL13AD	0.787	149	58	114	34
0.948	3.19029	0.896	0.97	0.131	Endodermis	T1	AT1G02780	RPL19A	0.839	24	207	29	34
0.822	1.46198	0.644	0.909	0.34	Cortex	T2	AT1G55360	AT1G55360	0.569	10	183	25	34
0.85	1.61573	0.7	0.93	0.292	Endodermis	T2	AT5G06730	PER54	0.638	11	154	34	34
0.801	1.93352	0.602	0.831	0.335	Cortex	T3	AT5G02000	AT5G02000	0.496	69	50	92	34
0.839	1.37371	0.678	0.89	0.242	Endodermis	T3	AT1G03800	ERF10	0.648	9	129	40	34
0.822	1.54517	0.644	0.908	0.379	Cortex	T4	AT1G14670	TMN2	0.529	41	119	47	34
0.839	1.73547	0.678	0.917	0.461	Endodermis	T4	AT1G01360	PYL9	0.456	114	22	29	34
0.773	2.00989	0.546	0.669	0.169	Cortex	T5	AT1G67750	AT1G67750	0.5	52	5	133	34
0.822	1.17098	0.644	0.911	0.286	Endodermis	T5	AT5G05180	AT5G05180	0.625	3	105	37	34
0.779	1.15582	0.558	0.909	0.471	Cortex	T6	AT1G79410	2021-10-05	0.438	60	75	40	34
0.792	1.29889	0.584	0.924	0.461	Endodermis	T6	AT3G63170	FAP1	0.463	46	73	34	34
0.838	1.10311	0.676	0.545	0.142	Cortex	T7	AT4G30670	AT4G30670	0.403	70	86	7	34
0.764	1.38986	0.528	0.638	0.177	Endodermis	T7	AT4G27390	AT4G27390	0.461	41	91	41	34
0.823	1.98101	0.646	0.732	0.179	Cortex	T8	AT5G07460	MRSA2	0.553	41	84	55	34
0.834	1.70473	0.668	0.912	0.384	Endodermis	T8	AT3G26980	MUB4	0.528	67	139	44	34
0.81	3.22495	0.62	0.698	0.129	Cortex	T9	AT4G08850	MIK2	0.569	58	7	120	34
0.932	3.97071	0.864	0.96	0.376	Endodermis	T9	AT4G13660	PRR2	0.584	134	37	31	34
0.959	2.47695	0.918	0.956	0.065	Cortex	T0	AT3G15357	AT3G15357	0.891	41	477	106	35
0.972	3.05991	0.944	0.995	0.102	Endodermis	T0	AT1G48630	RACK1B	0.893	43	179	55	35
0.948	2.70354	0.896	0.991	0.111	Cortex	T1	AT5G39740	RPL5B	0.88	3	300	26	35
0.94	3.58935	0.88	0.907	0.128	Endodermis	T1	AT2G36170	RPL40B	0.779	122	43	104	35
0.809	1.68132	0.618	0.858	0.376	Cortex	T2	AT3G54770	ARP1	0.482	63	120	35	35
0.845	1.64867	0.69	0.846	0.223	Endodermis	T2	AT4G37450	AGP18	0.623	18	143	41	35
0.844	1.59917	0.688	0.959	0.402	Cortex	T3	AT4G19120	ERD3	0.557	22	167	24	35
0.838	1.83754	0.676	0.953	0.451	Endodermis	T3	AT5G61130	PDCB1	0.502	100	40	43	35
0.799	1.76557	0.598	0.853	0.364	Cortex	T4	AT4G18030	AT4G18030	0.489	73	51	92	35
0.815	1.65342	0.63	0.681	0.182	Endodermis	T4	AT4G37250	AT4G37250	0.499	65	37	66	35
0.818	1.45351	0.636	0.913	0.343	Cortex	T5	AT5G64620	C/VIF2	0.57	15	126	50	35
0.799	1.83963	0.598	0.674	0.203	Endodermis	T5	AT2G22680	WAVH1	0.471	75	19	64	35
0.8	1.15072	0.6	0.909	0.408	Endodermis	T6	AT1G75750	GASA1	0.501	27	99	28	35
0.784	1.072	0.568	0.874	0.406	Cortex	T7	AT3G26300	CYP71B34	0.468	35	91	39	35
0.761	2.03489	0.522	0.581	0.185	Endodermis	T7	AT3G14280	AT3G14280	0.396	101	27	48	35
0.802	1.9909	0.604	0.763	0.135	Cortex	T8	AT2G27920	SCPL51	0.628	16	83	82	35
0.843	1.96256	0.686	0.926	0.446	Endodermis	T8	AT3G09270	GSTU8	0.48	135	91	27	35
0.87	2.62932	0.74	0.89	0.348	Cortex	T9	AT1G30360	ERD4	0.542	80	68	38	35
0.948	2.29943	0.896	0.997	0.197	Endodermis	T9	AT2G36100	CASP1	0.8	15	173	15	35
0.906	3.14642	0.812	0.9	0.062	Cortex	T0	AT2G12646	AT2G12646	0.838	195	75	366	36
0.969	3.32154	0.938	1	0.12	Endodermis	T0	AT2G36160	RPS14A	0.88	89	94	97	36
0.944	2.8662	0.888	0.973	0.124	Cortex	T1	AT1G43170	ARP1	0.849	52	200	79	36
0.938	3.64692	0.876	0.947	0.169	Endodermis	T1	AT2G31610	RPS3A	0.778	124	29	119	36
0.782	1.70454	0.564	0.763	0.212	Cortex	T2	AT1G22340	UGT85A7	0.551	16	116	86	36
0.871	1.62848	0.742	0.971	0.392	Endodermis	T2	AT2G22000	PEP6	0.579	41	150	14	36
0.821	1.8658	0.642	0.946	0.462	Cortex	T3	AT2G48020	AT2G48020	0.484	86	68	59	36
0.792	2.17311	0.584	0.733	0.184	Endodermis	T3	AT1G26700	MLO14	0.549	52	5	127	36
0.789	1.77665	0.578	0.722	0.215	Cortex	T4	AT1G26945	PRE6	0.507	57	47	119	36
0.818	1.37432	0.636	0.852	0.259	Endodermis	T4	AT3G22400	LOX5	0.593	18	90	61	36
0.826	1.54616	0.652	0.92	0.428	Cortex	T5	AT4G32460	AT4G32460	0.492	60	97	37	36
0.823	1.23716	0.646	0.93	0.406	Endodermis	T5	AT1G22640	MYB3	0.524	37	93	36	36
0.778	0.982189	0.556	0.751	0.267	Cortex	T6	AT5G15190	AT5G15190	0.484	22	114	41	36
0.775	1.35439	0.55	0.686	0.223	Endodermis	T6	AT4G37790	HAT22	0.463	45	64	49	36
0.779	1.10841	0.558	0.906	0.453	Cortex	T7	AT5G42250	AT5G42250	0.453	41	84	42	36
0.811	1.01079	0.622	0.88	0.348	Endodermis	T7	AT2G24260	BHLH66	0.532	12	153	12	36
0.849	2.0199	0.698	0.935	0.44	Cortex	T8	AT5G42250	AT5G42250	0.495	83	77	31	36
0.82	2.16917	0.64	0.881	0.39	Endodermis	T8	AT5G42030	ABIL4	0.491	117	62	75	36
0.843	2.70263	0.686	0.654	0.107	Cortex	T9	AT5G59520	ZIP2	0.547	74	48	65	36
0.918	2.54007	0.836	0.947	0.154	Endodermis	T9	AT4G13580	DIR18	0.793	17	146	40	36
0.948	2.7727	0.896	0.958	0.128	Cortex	T0	AT5G06360	AT5G06360	0.83	215	233	200	37
0.974	3.11895	0.948	0.998	0.119	Endodermis	T0	AT3G28900	RPL34C	0.879	93	161	27	37
0.941	3.01031	0.882	0.945	0.123	Cortex	T1	AT2G37270	RPS5A	0.822	106	123	104	37
0.936	3.65547	0.872	0.932	0.147	Endodermis	T1	AT2G40590	RPS26A	0.785	116	28	129	37
0.825	1.51493	0.65	0.895	0.403	Cortex	T2	AT5G13710	SMT1	0.492	48	163	19	37
0.877	1.43764	0.754	0.899	0.232	Endodermis	T2	AT1G62480	AT1G62480	0.667	6	197	10	37
0.825	1.646	0.65	0.877	0.308	Cortex	T3	AT5G63800	BGAL6	0.569	17	145	52	37
0.851	1.23856	0.702	0.927	0.267	Endodermis	T3	AT2G23560	MES7	0.66	6	165	28	37
0.85	1.42754	0.7	0.937	0.405	Cortex	T4	AT2G42570	TBL39	0.532	38	173	15	37
0.856	1.24543	0.712	0.993	0.413	Endodermis	T4	AT5G57620	MYB36	0.58	26	129	16	37
0.826	1.44901	0.652	0.905	0.377	Cortex	T5	AT5G19340	AT5G19340	0.528	30	127	38	37
0.767	2.10303	0.534	0.783	0.287	Endodermis	T5	AT5G10930	CIPK5	0.496	54	4	109	37
0.774	1.01337	0.548	0.944	0.465	Cortex	T6	AT1G62660	BFRUCT3	0.479	25	108	46	37
0.814	1.04738	0.628	0.975	0.46	Endodermis	T6	AT2G14900	GASA7	0.515	23	117	19	37
0.818	0.746039	0.636	0.912	0.36	Cortex	T7	AT4G37760	SQE3	0.552	10	146	14	37
0.771	1.79202	0.542	0.729	0.33	Endodermis	T7	AT2G46600	KIC	0.399	97	50	33	37
0.837	1.85905	0.674	0.867	0.291	Cortex	T8	AT5G48000	CYP708A2	0.576	28	124	41	37
0.829	2.85668	0.658	0.725	0.271	Endodermis	T8	AT3G21270	DOF3.1	0.454	203	6	55	37
0.84	2.71821	0.68	0.811	0.261	Cortex	T9	AT3G52470	AT3G52470	0.55	71	45	75	37
0.961	2.50224	0.922	0.997	0.306	Endodermis	T9	AT3G56240	CCH	0.691	49	150	5	37
0.96	2.48989	0.92	0.983	0.117	Cortex	T0	AT1G56045	RPL41G	0.866	129	463	83	38
0.976	3.03272	0.952	0.998	0.117	Endodermis	T0	AT2G18020	RPL8A	0.881	86	189	13	38
0.936	3.117	0.872	0.942	0.135	Cortex	T1	AT1G41880	RPL35AB	0.807	128	65	142	38
0.933	3.90513	0.866	0.92	0.15	Endodermis	T1	AT5G04800	RPS17D	0.77	131	6	140	38
0.783	1.85097	0.566	0.696	0.215	Cortex	T2	AT3G07510	AT3G07510	0.481	65	86	83	38
0.833	2.36561	0.666	0.899	0.387	Endodermis	T2	AT5G15580	LNG1	0.512	113	35	69	38
0.784	2.52827	0.568	0.793	0.304	Cortex	T3	AT2G20370	MUR3	0.489	80	3	137	38
0.855	1.2524	0.71	0.989	0.362	Endodermis	T3	AT4G22110	AT4G22110	0.627	18	160	24	38
0.813	1.51753	0.626	0.911	0.373	Cortex	T4	AT4G26540	RGI3	0.538	33	130	64	38
0.856	1.22751	0.712	0.996	0.413	Endodermis	T4	AT4G11290	PER39	0.583	24	133	17	38
0.807	1.57776	0.614	0.874	0.373	Cortex	T5	AT4G26540	RGI3	0.501	50	87	63	38
0.814	1.42616	0.628	0.923	0.438	Endodermis	T5	AT1G73680	ALPHA DOX2	0.485	67	59	47	38
0.808	0.80986	0.616	0.925	0.377	Cortex	T6	AT3G26590	DTX29	0.548	8	154	18	38
0.816	1.013	0.632	0.987	0.464	Endodermis	T6	AT1G05260	PER3	0.523	20	124	16	38
0.765	1.11287	0.53	0.858	0.385	Cortex	T7	AT3G26590	DTX29	0.473	32	83	55	38
0.773	1.295	0.546	0.813	0.357	Endodermis	T7	AT2G43535	ATTI4	0.456	45	107	31	38
0.831	2.0384	0.662	0.602	0.097	Cortex	T8	AT5G59520	ZIP2	0.505	73	74	49	38
0.843	1.63082	0.686	0.834	0.313	Endodermis	T8	AT5G42300	UBL5	0.521	76	165	28	38
0.896	2.22198	0.792	0.868	0.188	Cortex	T9	AT4G20860	FAD-OXR	0.68	15	165	18	38
0.899	2.77612	0.798	0.907	0.101	Endodermis	T9	AT2G40113	AT2G40113	0.806	14	130	60	38
0.963	2.34968	0.926	0.988	0.094	Cortex	T0	AT1G25260	AT1G25260	0.894	33	641	32	39
0.972	3.40715	0.944	0.992	0.134	Endodermis	T0	AT2G43460	RPL38A	0.858	174	65	51	39
0.929	3.76442	0.858	0.96	0.21	Cortex	T1	AT1G57720	AT1G57720	0.75	178	1	166	39
0.947	3.27965	0.894	0.925	0.112	Endodermis	T1	AT3G49010	RPL13B	0.813	74	163	41	39
0.788	2.16909	0.576	0.769	0.319	Cortex	T2	AT5G02550	AT5G02550	0.45	112	49	74	39
0.861	1.54367	0.722	0.953	0.336	Endodermis	T2	AT5G65790	ATMYB68	0.617	23	172	25	39
0.862	1.59716	0.724	0.983	0.461	Cortex	T3	AT3G12610	DRT100	0.522	43	169	9	39
0.843	1.39657	0.686	0.856	0.299	Endodermis	T3	AT1G78150	AT1G78150	0.557	44	122	37	39
0.83	1.42863	0.66	0.922	0.369	Cortex	T4	AT4G02290	AtGH9B13	0.553	26	171	37	39
0.826	1.82541	0.652	0.947	0.488	Endodermis	T4	AT5G18690	AGP25	0.459	112	16	47	39
0.82	1.70965	0.64	0.941	0.488	Cortex	T5	AT2G14890	AGP9	0.453	108	46	48	39
0.8	1.89529	0.6	0.871	0.433	Endodermis	T5	AT5G63595	FLS4	0.438	98	14	61	39
0.757	1.4592	0.514	0.71	0.298	Cortex	T6	AT2G27810	ATNAT12	0.412	84	28	69	39
0.814	1.28902	0.628	0.918	0.492	Endodermis	T6	AT5G25770	AT5G25770	0.426	68	76	18	39
0.789	0.91538	0.578	0.821	0.305	Cortex	T7	AT3G52370	FLA15	0.516	20	118	36	39
0.768	1.09267	0.536	0.785	0.268	Endodermis	T7	AT1G67900	AT1G67900	0.517	14	138	34	39
0.81	2.04676	0.62	0.825	0.299	Cortex	T8	AT2G15370	FUT5	0.526	58	70	72	39
0.795	2.53626	0.59	0.726	0.231	Endodermis	T8	AT1G77765	AT1G77765	0.495	114	21	148	39
0.836	2.68743	0.672	0.842	0.276	Cortex	T9	AT1G28580	AT1G28580	0.566	60	55	83	39
0.94	3.88497	0.88	0.95	0.374	Endodermis	T9	AT3G53260	PAL2	0.576	139	42	24	39
0.962	2.34579	0.924	0.98	0.077	Cortex	T0	AT3G05060	NOP5-2	0.903	17	642	48	40
0.974	2.96961	0.948	1	0.106	Endodermis	T0	AT2G47610	RPL7AA	0.894	39	225	30	40
0.946	2.79864	0.892	0.985	0.141	Cortex	T1	AT1G09690	RPL21A	0.844	63	239	50	40
0.943	3.41719	0.886	0.922	0.123	Endodermis	T1	AT3G53740	RPL36B	0.799	96	101	83	40
0.786	2.80078	0.572	0.789	0.359	Cortex	T2	AT1G21750	PDIL1-1	0.43	157	6	76	40
0.84	2.32424	0.68	0.9	0.397	Endodermis	T2	AT3G54220	SCR	0.503	134	37	50	40
0.811	1.80937	0.622	0.854	0.364	Cortex	T3	AT5G65810	CGR3	0.49	77	87	74	40
0.838	1.32102	0.676	0.949	0.326	Endodermis	T3	AT4G32710	PERK14	0.623	19	141	44	40
0.814	1.46102	0.628	0.843	0.266	Cortex	T4	AT5G06930	AT5G06930	0.577	16	155	63	40
0.836	1.36048	0.672	0.929	0.406	Endodermis	T4	AT2G37180	PIP2-3	0.523	48	96	34	40
0.878	1.46676	0.756	0.99	0.512	Cortex	T5	AT1G29025	AT1G29025	0.478	75	125	3	40
0.818	1.25017	0.636	0.936	0.427	Endodermis	T5	AT2G48030	AT2G48030	0.509	46	90	42	40
0.758	1.38095	0.516	0.851	0.43	Cortex	T6	AT1G78680	GGH2	0.421	79	36	67	40
0.776	2.16107	0.552	0.709	0.328	Endodermis	T6	AT2G46600	KIC	0.381	107	12	47	40
0.766	1.78853	0.532	0.652	0.262	Endodermis	T7	AT2G39050	EULS3	0.39	106	52	36	40
0.831	1.84695	0.662	0.78	0.186	Cortex	T8	AT4G00330	CRCK2	0.594	22	133	50	40
0.857	1.35958	0.714	0.656	0.079	Endodermis	T8	AT1G32120	AT1G32120	0.577	27	248	15	40
0.895	2.27814	0.79	0.943	0.302	Cortex	T9	AT1G27030	AT1G27030	0.641	27	154	19	40
0.842	4.57579	0.684	0.756	0.038	Endodermis	T9	AT2G32990	AtGH9B8	0.718	40	13	156	40
0.948	2.66335	0.896	0.961	0.124	Cortex	T0	AT2G41650	AT2G41650	0.837	202	315	201	41
0.973	3.61677	0.946	0.987	0.161	Endodermis	T0	AT3G47370	RPS20B	0.826	229	32	33	41
0.941	2.97901	0.882	0.967	0.15	Cortex	T1	AT5G52650	RPS10C	0.817	111	138	105	41
0.948	3.15606	0.896	0.955	0.119	Endodermis	T1	AT3G22230	RPL27B	0.836	29	222	30	41
0.79	1.73825	0.58	0.781	0.307	Cortex	T2	AT5G62390	BAG7	0.474	72	109	64	41
0.806	2.22618	0.612	0.808	0.221	Endodermis	T2	AT4G30180	BHLH146	0.587	36	47	138	41
0.862	1.47144	0.724	0.947	0.299	Cortex	T3	AT5G11420	AT5G11420	0.648	4	228	10	41
0.814	2.19049	0.628	0.854	0.372	Endodermis	T3	AT3G24450	AT3G24450	0.482	124	2	78	41
0.789	1.7871	0.578	0.853	0.365	Cortex	T4	AT4G00710	BSK3	0.488	75	43	118	41
0.826	1.36473	0.652	0.916	0.373	Endodermis	T4	AT2G36307	ZPR4	0.543	45	94	49	41
0.862	1.47229	0.724	0.988	0.511	Cortex	T5	AT2G06850	XTH4	0.477	76	120	8	41
0.8	2.12579	0.6	0.875	0.458	Endodermis	T5	AT2G44670	FLZ3	0.417	115	3	60	41
0.825	0.711631	0.65	0.834	0.256	Cortex	T6	AT3G01190	PER27	0.578	5	168	10	41
0.784	1.05446	0.568	0.89	0.363	Endodermis	T6	AT1G35260	MLP165	0.527	16	114	42	41
0.826	0.687263	0.652	0.805	0.26	Cortex	T7	AT3G52470	AT3G52470	0.545	11	155	12	41
0.754	1.49388	0.508	0.817	0.377	Endodermis	T7	AT1G31170	ATSRX	0.44	57	80	57	41
0.87	1.90038	0.74	0.953	0.456	Cortex	T8	AT3G26520	TIP1-2	0.497	80	109	17	41
0.778	2.25897	0.556	0.679	0.091	Endodermis	T8	AT1G80820	CCR2	0.588	22	54	217	41
0.858	2.33715	0.716	0.863	0.185	Cortex	T9	AT5G44130	FLA13	0.678	17	138	47	41
0.943	2.2168	0.886	0.992	0.194	Endodermis	T9	AT5G66390	PER72	0.798	16	179	23	41
0.962	2.33513	0.924	0.998	0.1	Cortex	T0	AT3G07110	AT3G07110	0.898	24	652	49	42
0.969	3.34102	0.938	0.992	0.117	Endodermis	T0	AT2G34480	AT2G34480	0.875	113	87	96	42
0.95	2.65724	0.9	0.957	0.101	Cortex	T1	AT1G15930	RPS12A	0.856	31	325	8	42
0.947	3.2038	0.894	0.947	0.116	Endodermis	T1	AT3G53870	RPS3B	0.831	39	201	42	42
0.792	1.50539	0.584	0.799	0.271	Cortex	T2	AT2G14820	NPY2	0.528	25	168	58	42
0.853	1.61929	0.706	0.883	0.307	Endodermis	T2	AT2G29550	TUBB7	0.576	44	153	29	42
0.789	1.81351	0.578	0.803	0.274	Cortex	T3	AT1G64920	UGT79B11	0.529	39	85	119	42
0.82	1.65603	0.64	0.876	0.351	Endodermis	T3	AT2G07340	PFD1	0.525	72	69	65	42
0.847	1.78412	0.694	0.967	0.532	Cortex	T4	AT1G20010	TUBB5	0.435	177	45	18	42
0.826	1.56739	0.652	0.929	0.449	Endodermis	T4	AT1G55210	DIR20	0.48	87	54	48	42
0.78	1.64187	0.56	0.765	0.224	Cortex	T5	AT3G24750	AT3G24750	0.541	23	68	116	42
0.825	1.04388	0.65	0.949	0.34	Endodermis	T5	AT4G32710	PERK14	0.609	9	136	34	42
0.798	0.826555	0.596	0.876	0.336	Cortex	T6	AT1G13930	AT1G13930	0.54	11	151	22	42
0.814	0.921977	0.628	0.876	0.345	Endodermis	T6	AT2G24260	BHLH66	0.531	15	140	20	42
0.821	2.0515	0.642	0.811	0.335	Cortex	T8	AT5G59540	AT5G59540	0.476	89	67	57	42
0.842	1.47104	0.684	0.641	0.101	Endodermis	T8	AT5G09305	AT5G09305	0.54	54	214	29	42
0.853	2.48978	0.706	0.859	0.265	Cortex	T9	AT3G26720	AT3G26720	0.594	48	101	56	42
0.907	3.76376	0.814	0.92	0.327	Endodermis	T9	AT3G20510	FAX6	0.593	126	48	51	42
0.963	2.32229	0.926	0.997	0.101	Cortex	T0	AT5G39740	RPL5B	0.896	27	670	33	43
0.973	2.96822	0.946	0.998	0.1	Endodermis	T0	AT5G39740	RPL5B	0.898	30	226	42	43
0.943	2.80916	0.886	0.979	0.128	Cortex	T1	AT5G56710	RPL31C	0.851	50	229	86	43
0.934	3.83155	0.868	0.889	0.126	Endodermis	T1	AT3G08520	RPL41G	0.763	140	9	136	43
0.787	1.92343	0.574	0.826	0.372	Cortex	T2	AT5G10840	TMN8	0.454	104	75	75	43
0.808	2.05838	0.616	0.808	0.214	Endodermis	T2	AT3G17840	RLK902	0.594	34	66	131	43
0.838	1.50027	0.676	0.881	0.286	Cortex	T3	AT3G08030	AT3G08030	0.595	10	208	29	43
0.86	1.25454	0.72	0.998	0.407	Endodermis	T3	AT4G11290	PER39	0.591	30	159	19	43
0.854	1.27574	0.708	0.928	0.296	Cortex	T4	AT4G34260	FUC95A	0.632	4	232	13	43
0.854	1.23328	0.708	0.996	0.446	Endodermis	T4	AT2G14900	GASA7	0.55	40	132	18	43
0.835	1.56664	0.67	0.931	0.466	Cortex	T5	AT1G08500	ENODL18	0.465	95	92	23	43
0.8	1.19385	0.6	0.836	0.254	Endodermis	T5	AT1G01570	AT1G01570	0.582	16	101	63	43
0.836	0.707826	0.672	0.899	0.351	Cortex	T6	AT5G40730	AGP24	0.548	9	171	6	43
0.772	1.10723	0.544	0.715	0.276	Cortex	T7	AT5G24165	AT5G24165	0.439	49	85	47	43
0.765	1.11766	0.53	0.692	0.201	Endodermis	T7	AT5G58840	SBT4.9	0.491	25	136	39	43
0.833	2.17044	0.666	0.542	0.093	Cortex	T8	AT2G44490	BGLU26	0.449	120	48	46	43
0.817	1.69047	0.634	0.848	0.327	Endodermis	T8	AT2G15340	AT2G15340	0.521	77	145	81	43
0.814	2.62431	0.628	0.746	0.107	Cortex	T9	AT5G45650	SBT5.6	0.639	28	69	112	43
0.855	4.06981	0.71	0.708	0.033	Endodermis	T9	AT4G00400	GPAT8	0.675	62	34	134	43
0.948	2.95134	0.896	0.783	0.047	Cortex	T0	AT5G62340	AT5G62340	0.736	410	134	199	44
0.972	2.96119	0.944	0.997	0.093	Endodermis	T0	AT3G45030	RPS20C	0.904	14	229	58	44
0.939	2.96625	0.878	0.957	0.128	Cortex	T1	AT2G40205	RPL41G	0.829	97	148	122	44
0.945	3.21167	0.89	0.95	0.117	Endodermis	T1	AT2G21580	RPS25B	0.833	33	196	60	44
0.789	2.82169	0.578	0.846	0.424	Cortex	T2	AT3G48000	ALDH2B4	0.422	185	4	66	44
0.83	1.84174	0.66	0.906	0.341	Endodermis	T2	AT3G58120	BZIP61	0.565	55	101	76	44
0.833	1.495	0.666	0.899	0.301	Cortex	T3	AT4G34260	FUC95A	0.598	8	211	35	44
0.859	1.82495	0.718	0.986	0.521	Endodermis	T3	AT1G59940	ARR3	0.465	157	43	20	44
0.784	2.12557	0.568	0.821	0.353	Cortex	T4	AT1G31850	AT1G31850	0.468	112	6	131	44
0.807	1.54271	0.614	0.684	0.177	Endodermis	T4	AT1G70670	PXG4	0.507	61	59	74	44
0.816	1.70771	0.632	0.94	0.487	Cortex	T5	AT5G05170	CESA3	0.453	109	47	54	44
0.832	1.0945	0.664	0.995	0.458	Endodermis	T5	AT1G05260	PER3	0.537	32	125	26	44
0.837	1.25558	0.674	0.979	0.61	Cortex	T6	AT4G30170	PER45	0.369	127	56	5	44
0.766	1.49739	0.532	0.801	0.377	Endodermis	T6	AT5G37540	AT5G37540	0.424	72	49	60	44
0.759	1.83776	0.518	0.605	0.229	Cortex	T7	AT3G62270	BOR2	0.376	101	14	66	44
0.761	1.78673	0.522	0.64	0.246	Endodermis	T7	AT5G08240	AT5G08240	0.394	102	53	49	44
0.804	2.29127	0.608	0.582	0.129	Cortex	T8	AT5G54510	GH3.6	0.453	115	23	77	44
0.802	1.64274	0.604	0.735	0.16	Endodermis	T8	AT5G03795	AT5G03795	0.575	31	159	119	44
0.836	2.45819	0.672	0.736	0.079	Cortex	T9	AT1G72200	ATL11	0.657	21	108	84	44
0.955	2.14994	0.91	0.977	0.276	Endodermis	T9	AT3G41768	AT3G41768	0.701	47	185	8	44
0.931	2.89517	0.862	0.968	0.195	Cortex	T0	AT3G03960	CCT8	0.773	320	152	271	45
0.969	3.36908	0.938	1	0.129	Endodermis	T0	AT1G04270	RPS15A	0.871	130	77	95	45
0.946	2.76067	0.892	0.976	0.125	Cortex	T1	AT1G72370	RPSAA	0.851	45	272	51	45
0.944	3.2617	0.888	0.96	0.132	Endodermis	T1	AT1G41880	RPL35AB	0.828	46	171	75	45
0.798	1.47377	0.596	0.744	0.237	Cortex	T2	AT1G09580	AT1G09580	0.507	40	179	44	45
0.84	1.73989	0.68	0.901	0.352	Endodermis	T2	AT5G52920	PKP2	0.549	64	121	51	45
0.791	1.75799	0.582	0.826	0.294	Cortex	T3	AT5G58600	PMR5	0.532	37	105	116	45
0.845	1.81412	0.69	0.956	0.482	Endodermis	T3	AT5G18690	AGP25	0.474	144	44	32	45
0.771	1.84723	0.542	0.789	0.272	Cortex	T4	AT1G64920	UGT79B11	0.517	49	32	168	45
0.8	1.41837	0.6	0.866	0.299	Endodermis	T4	AT5G45210	AT5G45210	0.567	32	81	82	45
0.78	1.89759	0.56	0.737	0.26	Cortex	T5	AT2G19620	NDL3	0.477	77	19	115	45
0.798	1.67002	0.596	0.898	0.439	Endodermis	T5	AT2G40970	MYBC1	0.459	83	33	67	45
0.787	0.891096	0.574	0.904	0.427	Cortex	T6	AT1G26770	ATEXPA10	0.477	26	132	30	45
0.775	1.8147	0.55	0.762	0.387	Endodermis	T6	AT1G03790	SOM	0.375	112	22	48	45
0.76	1.41506	0.52	0.691	0.28	Cortex	T7	AT3G27960	KLCR2	0.411	68	49	65	45
0.792	2.10389	0.584	0.719	0.199	Cortex	T8	AT4G09760	AT4G09760	0.52	63	61	95	45
0.787	2.13356	0.574	0.66	0.132	Endodermis	T8	AT2G22980	SCPL13	0.528	66	69	177	45
0.838	3.04331	0.676	0.891	0.401	Cortex	T9	AT1G11910	APA1	0.49	117	20	77	45
0.874	2.90519	0.748	0.841	0.084	Endodermis	T9	AT1G03920	AT1G03920	0.757	27	113	100	45
0.966	2.2637	0.932	0.995	0.085	Cortex	T0	AT5G48760	RPL13AD	0.91	7	732	12	46
0.968	3.65349	0.936	0.99	0.132	Endodermis	T0	AT1G67430	RPL17B	0.858	173	26	106	46
0.947	2.77578	0.894	0.97	0.13	Cortex	T1	AT3G28900	RPL34C	0.84	71	262	39	46
0.925	3.9581	0.85	0.927	0.16	Endodermis	T1	AT3G54470	PYRE-F	0.767	137	2	161	46
0.823	1.36771	0.646	0.925	0.404	Cortex	T2	AT4G22010	sks4	0.521	31	212	22	46
0.823	1.91358	0.646	0.82	0.264	Endodermis	T2	AT1G22230	AT1G22230	0.556	61	87	89	46
0.788	1.74055	0.576	0.775	0.229	Cortex	T3	AT3G24750	AT3G24750	0.546	32	111	122	46
0.858	1.25877	0.716	0.998	0.441	Endodermis	T3	AT2G14900	GASA7	0.557	45	157	21	46
0.832	1.76003	0.664	0.916	0.474	Cortex	T4	AT3G17390	METK4	0.442	166	52	32	46
0.767	1.76345	0.534	0.791	0.225	Endodermis	T4	AT1G16390	2021-10-03	0.566	33	19	145	46
0.793	1.55381	0.586	0.811	0.286	Cortex	T5	AT2G47895	AT2G47895	0.525	31	95	90	46
0.804	1.12922	0.608	0.896	0.299	Endodermis	T5	AT5G06730	PER54	0.597	12	116	57	46
0.813	1.10363	0.626	0.982	0.588	Cortex	T6	AT5G65380	DTX27	0.394	99	83	12	46
0.764	1.57628	0.528	0.861	0.441	Endodermis	T6	AT5G43910	AT5G43910	0.42	76	42	64	46
0.81	1.17092	0.62	0.943	0.53	Endodermis	T7	AT5G58375	AT5G58375	0.413	77	125	14	46
0.767	2.20352	0.534	0.66	0.097	Cortex	T8	AT5G45650	SBT5.6	0.563	35	40	144	46
0.78	3.02172	0.56	0.536	0.034	Endodermis	T8	AT3G56620	AT3G56620	0.502	106	4	208	46
0.857	2.55652	0.714	0.747	0.209	Cortex	T9	AT2G17500	PILS5	0.538	83	87	48	46
0.944	2.361	0.888	0.989	0.303	Endodermis	T9	AT5G15290	CASP5	0.686	53	166	22	46
0.913	3.64516	0.826	0.893	0.154	Cortex	T0	AT5G14800	PROC1	0.739	407	9	337	47
0.973	3.02146	0.946	0.998	0.113	Endodermis	T0	AT3G53740	RPL36B	0.885	72	195	39	47
0.943	2.7993	0.886	0.964	0.114	Cortex	T1	AT2G37190	RPL12A	0.85	51	238	87	47
0.95	3.04992	0.9	0.967	0.106	Endodermis	T1	AT5G27850	RPL18C	0.861	3	290	9	47
0.788	2.23844	0.576	0.791	0.36	Cortex	T2	AT5G48580	FKBP15-2	0.431	153	40	73	47
0.874	1.52531	0.748	0.974	0.417	Endodermis	T2	AT1G19840	AT1G19840	0.557	60	176	11	47
0.851	1.44609	0.702	0.95	0.379	Cortex	T3	AT1G12845	AT1G12845	0.571	16	236	17	47
0.784	1.85083	0.568	0.781	0.219	Endodermis	T3	AT1G65180	AT1G65180	0.562	40	35	148	47
0.857	1.28714	0.714	0.96	0.377	Cortex	T4	AT1G64390	AtGH9C2	0.583	13	230	10	47
0.816	1.5264	0.632	0.907	0.411	Endodermis	T4	AT5G66580	AT5G66580	0.496	72	63	63	47
0.782	1.74403	0.564	0.85	0.358	Cortex	T5	AT5G53760	MLO11	0.492	61	43	113	47
0.808	1.15215	0.616	0.858	0.308	Endodermis	T5	AT5G24580	HIPP09	0.55	24	109	54	47
0.754	1.72537	0.508	0.636	0.218	Endodermis	T6	AT5G09255	AT5G09255	0.418	77	27	78	47
0.77	0.989385	0.54	0.688	0.207	Cortex	T7	AT4G33660	AT4G33660	0.481	29	107	49	47
0.754	2.09896	0.508	0.627	0.258	Endodermis	T7	AT1G68500	AT1G68500	0.369	138	22	56	47
0.841	1.82532	0.682	0.794	0.247	Cortex	T8	AT3G51730	AT3G51730	0.547	45	140	36	47
0.813	1.87665	0.626	0.757	0.267	Endodermis	T8	AT5G65210	TGA1	0.49	118	110	91	47
0.922	2.19212	0.844	0.988	0.377	Cortex	T9	AT5G09440	EXL4	0.611	38	171	10	47
0.89	4.69477	0.78	0.9	0.34	Endodermis	T9	AT5G19590	AT5G19590	0.56	164	8	72	47
0.914	3.94322	0.828	0.78	0.048	Cortex	T0	AT1G33750	TPS22	0.732	423	2	332	48
0.969	3.49737	0.938	0.998	0.139	Endodermis	T0	AT3G11940	RPS5B	0.859	169	45	93	48
0.936	3.09732	0.872	0.903	0.13	Cortex	T1	AT4G36130	RPL8C	0.773	161	77	143	48
0.94	3.63682	0.88	0.832	0.102	Endodermis	T1	AT2G19740	RPL31A	0.73	167	32	103	48
0.784	1.90363	0.568	0.844	0.393	Cortex	T2	AT3G49720	CGR2	0.451	110	78	79	48
0.819	1.94273	0.638	0.847	0.311	Endodermis	T2	AT1G04690	KAB1	0.536	82	78	97	48
0.824	1.60835	0.648	0.951	0.443	Cortex	T3	AT5G22300	NIT4	0.508	52	163	55	48
0.873	1.61633	0.746	0.983	0.506	Endodermis	T3	AT2G47930	AGP26	0.477	136	78	13	48
0.778	1.87535	0.556	0.821	0.336	Cortex	T4	AT3G25500	FH1	0.485	80	26	149	48
0.797	1.71508	0.594	0.75	0.266	Endodermis	T4	AT1G22230	AT1G22230	0.484	82	27	90	48
0.798	1.60063	0.596	0.859	0.364	Cortex	T5	AT5G15470	GAUT14	0.495	58	78	82	48
0.796	1.43905	0.592	0.883	0.41	Endodermis	T5	AT3G45070	AT3G45070	0.473	72	55	72	48
0.772	1.25758	0.544	0.899	0.496	Cortex	T7	AT5G42590	CYP71A16	0.403	71	71	46	48
0.806	2.55178	0.612	0.495	0.068	Cortex	T8	AT2G38870	AT2G38870	0.427	143	3	75	48
0.809	2.38077	0.618	0.522	0.066	Endodermis	T8	AT3G02550	LBD41	0.456	194	37	100	48
0.918	2.22504	0.836	0.987	0.383	Cortex	T9	AT3G57020	SSL9	0.604	42	164	13	48
0.937	2.35697	0.874	0.959	0.27	Endodermis	T9	AT1G09350	GOLS3	0.689	51	167	27	48
0.936	2.80091	0.872	0.958	0.176	Cortex	T0	AT2G46230	AT2G46230	0.782	303	209	249	49
0.976	2.97686	0.952	0.997	0.114	Endodermis	T0	AT1G72370	RPSAA	0.883	76	218	14	49
0.95	2.64102	0.9	0.997	0.146	Cortex	T1	AT3G62250	RPS27AC	0.851	43	337	9	49
0.933	3.6884	0.866	0.884	0.121	Endodermis	T1	AT1G58380	RPS2A	0.763	141	20	141	49
0.773	2.03715	0.546	0.649	0.197	Cortex	T2	AT4G34870	CYP18-4	0.452	106	60	116	49
0.864	1.35066	0.728	0.949	0.302	Endodermis	T2	AT5G08370	AGAL2	0.647	9	229	22	49
0.792	1.94786	0.584	0.867	0.401	Cortex	T3	AT2G05790	AT2G05790	0.466	110	49	113	49
0.814	1.7693	0.628	0.866	0.361	Endodermis	T3	AT3G06590	BHLH148	0.505	97	51	79	49
0.825	1.38215	0.65	0.865	0.306	Cortex	T4	AT5G63800	BGAL6	0.559	22	194	41	49
0.852	1.10602	0.704	0.966	0.381	Endodermis	T4	AT1G11580	ATPMEPCRA	0.585	21	160	20	49
0.789	1.59694	0.578	0.806	0.286	Cortex	T5	AT3G63470	SCPL40	0.52	39	80	101	49
0.796	1.38149	0.592	0.858	0.37	Endodermis	T5	AT3G14990	DJ1A	0.488	64	62	73	49
0.796	1.05234	0.592	0.914	0.444	Endodermis	T6	AT1G73680	ALPHA DOX2	0.47	42	116	30	49
0.811	1.07473	0.622	0.985	0.591	Cortex	T7	AT2G43150	AT2G43150	0.394	80	90	23	49
0.773	1.22541	0.546	0.569	0.146	Endodermis	T7	AT1G04217	AT1G04217	0.423	65	120	32	49
0.868	2.05045	0.736	0.528	0.09	Cortex	T8	AT3G13435	AT3G13435	0.438	134	69	19	49
0.817	1.56253	0.634	0.735	0.21	Endodermis	T8	AT2G43510	ATTI1	0.525	70	183	82	49
0.885	2.24061	0.77	0.88	0.257	Cortex	T9	AT3G51730	AT3G51730	0.623	33	159	27	49
0.861	3.24037	0.722	0.862	0.149	Endodermis	T9	AT1G20380	AT1G20380	0.713	43	84	119	49
0.938	2.72808	0.876	0.851	0.052	Cortex	T0	AT2G24400	AT2G24400	0.799	268	258	239	50
0.969	3.56332	0.938	1	0.144	Endodermis	T0	AT4G39200	RPS25E	0.856	180	36	92	50
0.95	2.60431	0.9	0.985	0.111	Cortex	T1	AT3G07110	AT3G07110	0.874	8	372	10	50
0.934	3.64427	0.868	0.905	0.137	Endodermis	T1	AT1G57860	RPL21E	0.768	135	31	137	50
0.762	2.19987	0.524	0.811	0.351	Cortex	T2	AT3G06450	BOR3	0.46	84	45	157	50
0.835	1.94067	0.67	0.888	0.377	Endodermis	T2	AT5G58710	CYP20-1	0.511	116	81	63	50
0.794	1.96136	0.588	0.785	0.322	Cortex	T3	AT3G03050	CSLD3	0.463	122	44	108	50
0.819	1.75119	0.638	0.911	0.413	Endodermis	T3	AT1G78260	AT1G78260	0.498	105	56	68	50
0.823	1.42556	0.646	0.744	0.21	Cortex	T4	AT5G14020	AT5G14020	0.534	37	174	46	50
0.811	1.28838	0.622	0.897	0.291	Endodermis	T4	AT5G06730	PER54	0.606	14	116	71	50
0.812	1.43936	0.624	0.907	0.391	Cortex	T5	AT2G39130	AVT1C	0.516	43	129	59	50
0.794	1.31936	0.588	0.841	0.341	Endodermis	T5	AT2G24260	BHLH66	0.5	52	73	75	50
0.839	0.570948	0.678	0.754	0.186	Endodermis	T6	AT1G32100	PRR1	0.568	7	178	6	50
0.755	1.76647	0.51	0.85	0.478	Cortex	T7	AT1G37130	NIA2	0.372	107	16	70	50
0.762	1.12315	0.524	0.705	0.243	Endodermis	T7	AT2G19870	AT2G19870	0.462	40	134	45	50
0.867	1.68112	0.734	0.955	0.363	Cortex	T8	AT5G09440	EXL4	0.592	23	179	21	50
0.801	2.03308	0.602	0.694	0.213	Endodermis	T8	AT1G02813	AT1G02813	0.481	134	80	124	50
0.856	2.46717	0.712	0.88	0.317	Cortex	T9	AT1G15625	AT1G15625	0.563	62	107	51	50
0.901	4.6285	0.802	0.947	0.414	Endodermis	T9	AT2G36060	MMZ3	0.533	193	11	57	50
0.922	3.62271	0.844	0.866	0.148	Cortex	T0	AT4G31290	GGCT2;2	0.718	456	10	301	51
0.972	3.34648	0.944	0.995	0.137	Endodermis	T0	AT3G53430	RPL12B	0.858	175	85	52	51
0.944	2.78198	0.888	0.964	0.118	Cortex	T1	AT2G44120	AT2G44120	0.846	57	253	80	51
0.948	3.11934	0.896	0.95	0.113	Endodermis	T1	AT3G59540	RPL38A	0.837	27	246	31	51
0.773	2.24517	0.546	0.728	0.286	Cortex	T2	AT5G50375	CPI1	0.442	135	39	115	51
0.841	1.92718	0.682	0.939	0.435	Endodermis	T2	AT1G12000	PFP-BETA1	0.504	130	84	47	51
0.831	1.67605	0.662	0.942	0.475	Cortex	T3	AT3G28200	PER31	0.467	108	130	40	51
0.825	2.1303	0.65	0.925	0.465	Endodermis	T3	AT5G16450	AT5G16450	0.46	162	9	59	51
0.774	1.9254	0.548	0.795	0.315	Cortex	T4	AT1G63330	AT1G63330	0.48	87	17	161	51
0.832	1.1513	0.664	0.932	0.322	Endodermis	T4	AT2G16700	ADF5	0.61	13	150	39	51
0.818	1.35421	0.636	0.922	0.388	Cortex	T5	AT4G30190	HA2	0.534	28	156	51	51
0.784	1.26695	0.568	0.788	0.256	Endodermis	T5	AT1G22650	INVD	0.532	34	84	88	51
0.785	0.866947	0.57	0.873	0.406	Cortex	T6	AT2G42570	TBL39	0.467	42	136	33	51
0.801	1.76956	0.602	0.973	0.632	Endodermis	T6	AT1G09560	GLP4	0.341	140	25	27	51
0.764	0.998584	0.528	0.817	0.358	Cortex	T7	AT2G39010	PIP2-6	0.459	38	103	57	51
0.751	1.36415	0.502	0.681	0.253	Endodermis	T7	AT1G52825	AT1G52825	0.428	62	95	64	51
0.804	1.89926	0.608	0.752	0.191	Cortex	T8	AT3G18170	AT3G18170	0.561	38	110	78	51
0.825	1.80421	0.65	0.675	0.203	Endodermis	T8	AT1G62355	MIR413	0.472	154	123	63	51
0.848	2.50421	0.696	0.888	0.326	Cortex	T9	AT1G11310	MLO2	0.562	64	98	59	51
0.925	1.99601	0.85	0.866	0.129	Endodermis	T9	AT5G03795	AT5G03795	0.737	33	206	37	51
0.96	2.36144	0.92	0.986	0.103	Cortex	T0	AT1G48630	RACK1B	0.883	71	627	84	52
0.97	3.40578	0.94	0.998	0.139	Endodermis	T0	AT2G41840	RPS2C	0.859	168	66	78	52
0.948	2.6212	0.896	0.994	0.122	Cortex	T1	AT5G02960	RPS23B	0.872	10	356	27	52
0.945	3.14644	0.89	0.962	0.117	Endodermis	T1	AT4G27090	RPL14B	0.845	18	226	62	52
0.791	2.19397	0.582	0.856	0.434	Cortex	T2	AT1G04430	AT1G04430	0.422	186	46	59	52
0.831	1.73331	0.662	0.886	0.344	Endodermis	T2	AT4G17670	FLZ2	0.542	71	123	74	52
0.84	1.51844	0.68	0.947	0.438	Cortex	T3	AT5G07990	CYP75B1	0.509	50	201	28	52
0.767	1.99418	0.534	0.765	0.172	Endodermis	T3	AT1G09812	AT1G09812	0.593	27	15	190	52
0.824	1.65051	0.648	0.928	0.474	Cortex	T4	AT3G28200	PER31	0.454	138	86	42	52
0.823	1.36446	0.646	0.976	0.464	Endodermis	T4	AT3G05920	HIPP43	0.512	56	95	54	52
0.828	1.76248	0.656	0.949	0.529	Cortex	T5	AT5G64740	CESA6	0.42	171	39	33	52
0.762	1.98854	0.524	0.712	0.258	Endodermis	T5	AT5G06980	AT5G06980	0.454	87	7	116	52
0.767	0.93873	0.534	0.862	0.395	Cortex	T6	AT1G44100	AAP5	0.467	39	124	53	52
0.777	0.823269	0.554	0.93	0.394	Endodermis	T7	AT4G05100	AtMYB74	0.536	11	183	28	52
0.765	2.45257	0.53	0.614	0.105	Cortex	T8	AT5G48290	AT5G48290	0.509	70	7	149	52
0.83	1.85791	0.66	0.928	0.465	Endodermis	T8	AT3G13520	AGP12	0.463	175	115	52	52
0.87	2.36521	0.74	0.882	0.303	Cortex	T9	AT3G52370	FLA15	0.579	53	133	39	52
0.863	3.29181	0.726	0.83	0.185	Endodermis	T9	AT1G72430	SAUR78	0.645	82	79	118	52
0.911	2.8782	0.822	0.875	0.083	Cortex	T0	AT3G08740	AT3G08740	0.792	281	159	347	53
0.966	3.88389	0.932	0.995	0.136	Endodermis	T0	AT5G10360	RPS6B	0.859	170	10	136	53
0.943	2.79706	0.886	0.954	0.111	Cortex	T1	AT3G61110	RPS27B	0.843	65	241	88	53
0.937	3.55465	0.874	0.894	0.122	Endodermis	T1	AT5G02610	AT5G02610	0.772	129	51	127	53
0.755	2.2623	0.51	0.617	0.13	Cortex	T2	AT1G25480	ALMT4	0.487	56	37	200	53
0.868	1.42922	0.736	0.97	0.399	Endodermis	T2	AT1G22640	MYB3	0.571	50	201	18	53
0.852	1.76609	0.704	0.974	0.533	Cortex	T3	AT1G20010	TUBB5	0.441	168	101	15	53
0.814	1.53365	0.628	0.859	0.331	Endodermis	T3	AT4G39900	AT4G39900	0.528	65	88	80	53
0.791	1.57497	0.582	0.684	0.174	Cortex	T4	AT5G17500	AT5G17500	0.51	55	110	110	53
0.804	1.37949	0.608	0.876	0.33	Endodermis	T4	AT1G02205	CER1	0.546	42	89	78	53
0.803	1.32149	0.606	0.818	0.247	Cortex	T5	AT5G06870	PGIP2	0.571	14	164	75	53
0.817	1.39944	0.634	0.944	0.513	Endodermis	T5	AT3G11660	NHL1	0.431	106	61	44	53
0.754	1.27659	0.508	0.731	0.309	Cortex	T7	AT2G29750	UGT71C1	0.422	63	64	73	53
0.788	0.997701	0.576	0.564	0.115	Endodermis	T7	AT5G05810	ATL43	0.449	51	157	20	53
0.832	1.7713	0.664	0.855	0.275	Cortex	T8	AT5G47450	TIP2-3	0.58	27	156	48	53
0.806	1.95459	0.612	0.677	0.201	Endodermis	T8	AT4G37390	YDK1	0.476	145	96	108	53
0.837	2.70908	0.674	0.717	0.21	Cortex	T9	AT2G31570	GPX2	0.507	100	47	81	53
0.818	4.24743	0.636	0.779	0.115	Endodermis	T9	AT5G40270	AT5G40270	0.664	67	21	203	53
0.956	2.4484	0.912	0.995	0.132	Cortex	T0	AT1G67430	RPL17B	0.863	140	516	148	54
0.971	3.12556	0.942	1	0.122	Endodermis	T0	AT1G02780	RPL19A	0.878	99	159	67	54
0.949	2.62724	0.898	0.976	0.114	Cortex	T1	AT1G48630	RACK1B	0.862	26	350	20	54
0.949	3.13253	0.898	0.952	0.126	Endodermis	T1	AT2G40205	RPL41G	0.826	52	237	19	54
0.792	2.15673	0.584	0.84	0.421	Cortex	T2	AT3G59970	MTHFR1	0.419	193	51	57	54
0.84	1.58272	0.68	0.915	0.353	Endodermis	T2	AT3G04940	CYSD1	0.562	59	159	52	54
0.828	1.60471	0.656	0.954	0.464	Cortex	T3	AT5G15230	GASA4	0.49	79	165	48	54
0.818	1.79644	0.636	0.834	0.347	Endodermis	T3	AT3G12710	AT3G12710	0.487	118	47	69	54
0.802	1.53729	0.604	0.92	0.428	Cortex	T4	AT2G31360	ADS2	0.492	69	121	87	54
0.826	1.83989	0.652	0.957	0.532	Endodermis	T4	AT1G16370	2021-10-06	0.425	153	13	46	54
0.822	1.2333	0.644	0.939	0.4	Cortex	T5	AT5G66920	sks17	0.539	24	190	43	54
0.837	1.63355	0.674	0.984	0.606	Endodermis	T5	AT5G60460	AT5G60460	0.378	156	37	22	54
0.759	1.06425	0.518	0.875	0.439	Cortex	T6	AT5G27150	NHX1	0.436	64	93	65	54
0.77	1.35346	0.54	0.8	0.39	Endodermis	T6	AT2G36307	ZPR4	0.41	82	66	53	54
0.75	1.27362	0.5	0.664	0.234	Cortex	T7	AT3G23510	AT3G23510	0.43	56	68	76	54
0.767	2.2454	0.534	0.631	0.285	Endodermis	T7	AT3G21270	DOF3.1	0.346	182	13	35	54
0.818	1.89187	0.636	0.83	0.306	Cortex	T8	AT1G15625	AT1G15625	0.524	60	112	60	54
0.831	1.34756	0.662	0.736	0.194	Endodermis	T8	AT2G01670	NUDT17	0.542	52	253	50	54
0.83	2.57337	0.66	0.774	0.197	Cortex	T9	AT3G61990	OMTF3	0.577	54	84	93	54
0.861	3.05269	0.722	0.788	0.154	Endodermis	T9	AT1G32100	PRR1	0.634	94	95	120	54
0.92	2.78894	0.84	0.895	0.107	Cortex	T0	AT1G44900	MCM2	0.788	287	216	306	55
0.976	2.95584	0.952	0.998	0.116	Endodermis	T0	AT3G09200	RPP0B	0.882	80	235	15	55
0.942	2.86058	0.884	0.976	0.148	Cortex	T1	AT3G04920	RPS24A	0.828	98	204	96	55
0.945	3.22363	0.89	0.945	0.129	Endodermis	T1	AT5G59850	RPS15AF	0.816	68	188	59	55
0.776	1.60742	0.552	0.757	0.273	Cortex	T2	AT2G24290	AT2G24290	0.484	61	137	103	55
0.813	1.91389	0.626	0.839	0.3	Endodermis	T2	AT3G09030	AT3G09030	0.539	76	86	112	55
0.79	2.22143	0.58	0.846	0.404	Cortex	T3	AT3G28180	CSLC4	0.442	166	12	118	55
0.816	1.75127	0.632	0.896	0.404	Endodermis	T3	AT3G30180	CYP85A2	0.492	113	55	73	55
0.782	1.73031	0.564	0.846	0.368	Cortex	T4	AT5G15470	GAUT14	0.478	90	57	136	55
0.82	1.54317	0.64	0.94	0.47	Endodermis	T4	AT1G14580	AT1G14580	0.47	96	58	58	55
0.847	1.65951	0.694	0.967	0.552	Cortex	T5	AT1G76670	URGT1	0.415	183	60	16	55
0.83	1.0668	0.66	0.955	0.46	Endodermis	T5	AT5G01600	FER1	0.495	59	132	29	55
0.768	0.769109	0.536	0.834	0.299	Cortex	T6	AT5G11420	AT5G11420	0.535	12	159	52	55
0.76	1.15166	0.52	0.872	0.387	Endodermis	T6	AT4G08770	PER37	0.485	36	98	70	55
0.753	1.22823	0.506	0.754	0.319	Cortex	T7	AT4G36380	CYP90C1	0.435	53	74	74	55
0.857	1.69033	0.714	0.934	0.363	Cortex	T8	AT3G14690	CYP72A15	0.571	30	175	28	55
0.807	1.46592	0.614	0.737	0.168	Endodermis	T8	AT4G01720	WRKY47	0.569	35	216	105	55
0.837	3.03099	0.674	0.882	0.401	Cortex	T9	AT5G19860	AT5G19860	0.481	131	21	80	55
0.846	2.81558	0.692	0.784	0.095	Endodermis	T9	AT1G76250	AT1G76250	0.689	50	125	146	55
0.937	2.69981	0.874	0.934	0.147	Cortex	T0	AT2G46280	TIF3I1	0.787	289	282	242	56
0.97	3.37197	0.94	0.993	0.136	Endodermis	T0	AT5G47930	RPS27D	0.857	176	75	79	56
0.936	3.02389	0.872	0.942	0.149	Cortex	T1	AT2G40590	RPS26A	0.793	146	108	144	56
0.944	3.28276	0.888	0.937	0.128	Endodermis	T1	AT5G02870	RPL4D	0.809	82	160	74	56
0.84	1.12729	0.68	0.85	0.231	Cortex	T2	AT4G15160	AT4G15160	0.619	3	288	11	56
0.836	1.91822	0.672	0.905	0.408	Endodermis	T2	AT1G30120	PDH-E1 BETA	0.497	146	85	59	56
0.784	1.77421	0.568	0.841	0.337	Cortex	T3	AT3G25500	FH1	0.504	61	97	139	56
0.812	1.34581	0.624	0.901	0.272	Endodermis	T3	AT5G05180	AT5G05180	0.629	17	135	90	56
0.798	1.64062	0.596	0.861	0.389	Cortex	T4	AT3G23470	AT3G23470	0.472	101	90	93	56
0.832	1.32023	0.664	0.931	0.437	Endodermis	T4	AT4G09030	AGP10	0.494	73	102	38	56
0.765	1.68471	0.53	0.772	0.27	Cortex	T5	AT1G64920	UGT79B11	0.502	49	52	161	56
0.797	1.60708	0.594	0.913	0.489	Endodermis	T5	AT5G57150	AT5G57150	0.424	112	39	69	56
0.783	1.05508	0.566	0.69	0.232	Endodermis	T6	AT1G30900	VSR6	0.458	50	113	43	56
0.817	0.571759	0.634	0.77	0.232	Cortex	T7	AT1G47480	CXE2	0.538	16	173	15	56
0.771	2.36678	0.542	0.598	0.135	Cortex	T8	AT1G21120	AT1G21120	0.463	104	15	131	56
0.781	2.61531	0.562	0.683	0.206	Endodermis	T8	AT5G62770	AT5G62770	0.477	141	17	202	56
0.843	2.41659	0.686	0.824	0.24	Cortex	T9	AT5G47990	CYP705A5	0.584	52	117	66	56
0.793	4.31505	0.586	0.749	0.044	Endodermis	T9	AT4G09890	AT4G09890	0.705	45	18	269	56
0.902	3.04043	0.804	0.88	0.117	Cortex	T0	AT1G64970	VTE4	0.763	345	98	383	57
0.973	2.92266	0.946	0.998	0.102	Endodermis	T0	AT2G37190	RPL12A	0.896	34	253	44	57
0.95	2.58797	0.9	0.997	0.123	Cortex	T1	AT3G48930	RPS11A	0.874	7	384	11	57
0.944	3.24406	0.888	0.945	0.126	Endodermis	T1	AT5G56710	RPL31C	0.819	63	179	76	57
0.778	1.86068	0.556	0.767	0.32	Cortex	T2	AT5G56360	PSL4	0.447	122	83	97	57
0.85	1.7156	0.7	0.958	0.458	Endodermis	T2	AT5G61130	PDCB1	0.5	140	127	33	57
0.823	1.90719	0.646	0.924	0.491	Cortex	T3	AT3G09300	ORP3B	0.433	193	56	56	57
0.825	1.50494	0.65	0.892	0.381	Endodermis	T3	AT1G28110	SCPL45	0.511	91	94	60	57
0.798	1.60692	0.596	0.878	0.401	Cortex	T4	AT4G25260	PMEI7	0.477	92	98	94	57
0.845	1.14103	0.69	0.973	0.418	Endodermis	T4	AT2G48030	AT2G48030	0.555	38	152	25	57
0.817	1.31051	0.634	0.861	0.351	Cortex	T5	AT2G34300	AT2G34300	0.51	44	169	52	57
0.809	1.05428	0.618	0.875	0.345	Endodermis	T5	AT4G26320	AGP13	0.53	36	133	53	57
0.793	0.62866	0.586	0.842	0.335	Cortex	T6	AT2G34500	CYP710A1	0.507	18	181	26	57
0.791	1.02499	0.582	0.667	0.209	Endodermis	T6	AT2G22680	WAVH1	0.458	49	121	37	57
0.783	0.785695	0.566	0.856	0.364	Cortex	T7	AT2G05380	GRP3S	0.492	28	137	41	57
0.775	2.19682	0.55	0.763	0.27	Cortex	T8	AT1G31330	PSAF	0.493	84	42	125	57
0.84	1.37175	0.68	0.699	0.186	Endodermis	T8	AT1G01310	AT1G01310	0.513	87	244	34	57
0.828	2.55051	0.656	0.809	0.225	Cortex	T9	AT1G62200	AT1G62200	0.584	51	89	96	57
0.932	4.81212	0.864	0.971	0.507	Endodermis	T9	AT5G55850	NOI	0.464	298	7	30	57
0.898	3.02787	0.796	0.87	0.105	Cortex	T0	AT1G31180	ATIMD3	0.765	336	101	403	58
0.973	2.97023	0.946	0.998	0.112	Endodermis	T0	AT2G39460	RPL23AA	0.886	67	224	41	58
0.938	2.93609	0.876	0.973	0.157	Cortex	T1	AT1G33140	RPL9B	0.816	115	160	132	58
0.944	3.35595	0.888	0.905	0.121	Endodermis	T1	AT3G05590	RPL18B	0.784	118	129	73	58
0.771	2.09265	0.542	0.728	0.284	Cortex	T2	AT4G17190	FPS2	0.444	129	55	122	58
0.823	1.93312	0.646	0.88	0.375	Endodermis	T2	AT5G10160	AT5G10160	0.505	129	83	88	58
0.808	1.57249	0.616	0.869	0.361	Cortex	T3	AT4G00740	AT4G00740	0.508	51	184	79	58
0.795	1.83506	0.59	0.789	0.275	Endodermis	T3	AT4G01330	AT4G01330	0.514	87	42	121	58
0.81	1.51521	0.62	0.935	0.453	Cortex	T4	AT2G22125	CSI1	0.482	83	131	71	58
0.807	1.65469	0.614	0.896	0.434	Endodermis	T4	AT1G73680	ALPHA DOX2	0.462	107	35	73	58
0.777	1.95882	0.554	0.865	0.432	Cortex	T5	AT4G30060	AT4G30060	0.433	136	10	122	58
0.764	1.61603	0.528	0.818	0.343	Endodermis	T5	AT4G17300	NS1	0.475	71	38	113	58
0.808	1.52829	0.616	0.957	0.668	Cortex	T6	AT4G12880	ENODL19	0.289	190	21	17	58
0.77	1.177	0.54	0.85	0.414	Endodermis	T6	AT3G21240	4CL2	0.436	63	95	54	58
0.804	0.991996	0.608	0.537	0.143	Cortex	T7	AT3G02240	RGF7	0.394	81	106	28	58
0.779	0.81417	0.558	0.698	0.211	Endodermis	T7	AT3G03520	NPC3	0.487	26	186	26	58
0.779	2.25297	0.558	0.706	0.244	Cortex	T8	AT3G19340	AT3G19340	0.462	105	31	119	58
0.805	1.91495	0.61	0.682	0.208	Endodermis	T8	AT5G09255	AT5G09255	0.474	152	102	111	58
0.826	2.51737	0.652	0.783	0.18	Cortex	T9	AT1G61360	AT1G61360	0.603	45	97	99	58
0.846	4.20422	0.692	0.834	0.282	Endodermis	T9	AT1G14380	IQD28	0.552	172	25	145	58
0.933	2.8326	0.866	0.917	0.175	Cortex	T0	AT3G13570	SCL30A	0.742	399	184	263	59
0.965	3.79999	0.93	0.985	0.129	Endodermis	T0	AT5G62300	RPS20C	0.856	182	12	140	59
0.946	2.654	0.892	0.979	0.123	Cortex	T1	AT2G39460	RPL23AA	0.856	32	326	52	59
0.947	3.13113	0.894	0.952	0.122	Endodermis	T1	AT1G43170	ARP1	0.83	40	239	43	59
0.758	1.80283	0.516	0.675	0.156	Cortex	T2	AT1G11125	AT1G11125	0.519	34	92	180	59
0.814	1.7696	0.628	0.846	0.309	Endodermis	T2	AT3G15820	ROD1	0.537	80	113	109	59
0.78	1.8561	0.56	0.791	0.31	Cortex	T3	AT1G05170	B3GALT2	0.481	90	72	152	59
0.78	1.8895	0.56	0.831	0.305	Endodermis	T3	AT4G14040	SBP2	0.526	69	26	155	59
0.779	1.833	0.558	0.832	0.361	Cortex	T4	AT4G00740	AT4G00740	0.471	105	36	147	59
0.823	1.56824	0.646	0.909	0.45	Endodermis	T4	AT2G44670	FLZ3	0.459	111	53	53	59
0.793	1.43343	0.586	0.854	0.35	Cortex	T5	AT5G17490	RGL3	0.504	48	131	92	59
0.803	1.00132	0.606	0.971	0.426	Endodermis	T5	AT2G32300	UCC1	0.545	25	143	58	59
0.763	1.23375	0.526	0.77	0.339	Endodermis	T6	AT5G62880	ARAC10	0.431	64	81	67	59
0.777	0.80903	0.554	0.813	0.359	Cortex	T7	AT4G37010	CEN2	0.454	40	134	43	59
0.762	1.01631	0.524	0.74	0.281	Endodermis	T7	AT1G35255	AT1G35255	0.459	43	150	46	59
0.875	1.53882	0.75	0.851	0.226	Cortex	T8	AT5G19230	AT5G19230	0.625	17	223	16	59
0.769	2.13895	0.538	0.698	0.124	Endodermis	T8	AT5G28646	WVD2	0.574	33	68	268	59
0.871	2.23617	0.742	0.907	0.304	Cortex	T9	AT5G48000	CYP708A2	0.603	44	161	37	59
0.891	2.02104	0.782	0.832	0.181	Endodermis	T9	AT2G35635	RUB2	0.651	74	199	71	59
0.904	3.27174	0.808	0.905	0.176	Cortex	T0	AT1G68560	XYL1	0.729	428	48	371	60
0.964	3.66543	0.928	0.987	0.127	Endodermis	T0	AT3G49910	RPL26A	0.86	164	21	149	60
0.94	2.79667	0.88	0.967	0.119	Cortex	T1	AT2G21580	RPS25B	0.848	53	242	117	60
0.95	3.0417	0.9	0.97	0.125	Endodermis	T1	AT1G70600	RPL27AC	0.845	19	297	10	60
0.79	1.40657	0.58	0.824	0.332	Cortex	T2	AT1G59960	AT1G59960	0.492	49	198	65	60
0.823	1.87237	0.646	0.86	0.353	Endodermis	T2	AT1G24360	AT1G24360	0.507	123	91	90	60
0.833	1.42585	0.666	0.9	0.353	Cortex	T3	AT3G21720	ICL	0.547	31	250	36	60
0.779	2.06754	0.558	0.728	0.21	Endodermis	T3	AT1G24130	AT1G24130	0.518	81	12	158	60
0.813	1.39512	0.626	0.902	0.374	Cortex	T4	AT3G54920	PMR6	0.528	44	187	66	60
0.818	1.31693	0.636	0.885	0.37	Endodermis	T4	AT1G03790	SOM	0.515	52	105	62	60
0.77	1.87942	0.54	0.776	0.323	Cortex	T5	AT3G52500	AT3G52500	0.453	107	20	144	60
0.801	0.967813	0.602	0.907	0.335	Endodermis	T5	AT1G02205	CER1	0.572	18	151	59	60
0.769	0.781774	0.538	0.857	0.307	Endodermis	T6	AT5G06730	PER54	0.55	11	149	57	60
0.766	1.00976	0.532	0.939	0.522	Cortex	T7	AT1G78670	GGH3	0.417	66	100	53	60
0.855	1.70281	0.71	0.934	0.408	Cortex	T8	AT1G08930	ERD6	0.526	59	172	29	60
0.822	1.3932	0.644	0.872	0.336	Endodermis	T8	AT2G24260	BHLH66	0.536	60	239	71	60
0.81	2.57164	0.62	0.765	0.15	Cortex	T9	AT1G15460	BOR4	0.615	37	85	121	60
0.829	3.07855	0.658	0.738	0.096	Endodermis	T9	AT1G72230	AT1G72230	0.642	86	94	182	60
0.891	2.95122	0.782	0.848	0.054	Cortex	T0	AT1G64080	MAKR2	0.794	278	135	434	61
0.974	3.04131	0.948	0.995	0.123	Endodermis	T0	AT2G27710	RPP2B	0.872	123	185	29	61
0.921	3.17969	0.842	0.872	0.131	Cortex	T1	AT5G09770	AT5G09770	0.741	184	49	184	61
0.941	3.33624	0.882	0.932	0.131	Endodermis	T1	AT3G60770	RPS13A	0.801	95	138	94	61
0.766	1.57557	0.532	0.751	0.226	Cortex	T2	AT5G16340	AAE6	0.525	28	143	146	61
0.816	1.52612	0.632	0.833	0.239	Endodermis	T2	AT4G09460	MYB6	0.594	35	175	101	61
0.809	1.57671	0.618	0.933	0.43	Cortex	T3	AT2G31360	ADS2	0.503	62	181	77	61
0.839	1.15421	0.678	0.997	0.406	Endodermis	T3	AT5G57620	MYB36	0.591	29	184	41	61
0.776	2.46816	0.552	0.808	0.358	Cortex	T4	AT5G09890	AT5G09890	0.45	147	1	153	61
0.772	1.71152	0.544	0.753	0.242	Endodermis	T4	AT4G09460	MYB6	0.511	57	28	135	61
0.81	1.42277	0.62	0.936	0.467	Cortex	T5	AT1G75680	AtGH9B7	0.469	88	134	61	61
0.785	1.42996	0.57	0.72	0.262	Endodermis	T5	AT3G03990	D14	0.458	84	58	86	61
0.762	0.89021	0.524	0.71	0.251	Cortex	T6	AT3G49220	AT3G49220	0.459	48	133	59	61
0.769	2.10582	0.538	0.746	0.227	Cortex	T8	AT5G55250	IAMT1	0.519	64	60	139	61
0.784	2.31158	0.568	0.689	0.21	Endodermis	T8	AT1G13360	AT1G13360	0.479	139	45	187	61
0.827	2.81344	0.654	0.874	0.379	Cortex	T9	AT1G53210	NCL	0.495	111	37	98	61
0.889	1.82135	0.778	0.813	0.128	Endodermis	T9	AT1G60989	SCRL7	0.685	54	235	74	61
0.915	2.85737	0.83	0.917	0.158	Cortex	T0	AT1G73490	AT1G73490	0.759	350	169	329	62
0.973	2.88822	0.946	1	0.096	Endodermis	T0	AT3G62870	RPL7AB	0.904	12	279	46	62
0.947	2.73488	0.894	0.936	0.105	Cortex	T1	AT5G22440	RPL10AC	0.831	93	285	40	62
0.95	3.01928	0.9	0.97	0.119	Endodermis	T1	AT3G11510	RPS14B	0.851	11	306	11	62
0.762	2.27284	0.524	0.734	0.289	Cortex	T2	AT5G40660	AT5G40660	0.445	127	36	156	62
0.849	1.35917	0.698	0.943	0.376	Endodermis	T2	AT2G46410	CPC	0.567	53	224	36	62
0.846	1.32873	0.692	0.964	0.38	Cortex	T3	AT1G64390	AtGH9C2	0.584	13	291	21	62
0.864	1.73337	0.728	0.992	0.547	Endodermis	T3	AT5G16390	BCCP1	0.445	187	58	17	62
0.832	1.20534	0.664	0.965	0.389	Cortex	T4	AT5G49360	BXL1	0.576	17	255	34	62
0.815	1.75069	0.63	0.964	0.528	Endodermis	T4	AT1G59940	ARR3	0.436	139	20	65	62
0.814	1.5314	0.628	0.661	0.222	Cortex	T5	AT5G57090	PIN2	0.439	127	101	56	62
0.769	1.52526	0.538	0.746	0.278	Endodermis	T5	AT3G59200	AT3G59200	0.468	77	45	106	62
0.754	1.15744	0.508	0.747	0.348	Cortex	T6	AT3G26690	NUDT13	0.399	95	74	71	62
0.764	0.982948	0.528	0.863	0.35	Endodermis	T6	AT4G32710	PERK14	0.513	24	132	65	62
0.774	0.93897	0.548	0.686	0.284	Cortex	T7	AT1G78830	AT1G78830	0.402	73	113	45	62
0.755	2.53498	0.51	0.572	0.076	Cortex	T8	AT1G72200	ATL11	0.496	82	4	177	62
0.814	1.42329	0.628	0.882	0.342	Endodermis	T8	AT2G43535	ATTI4	0.54	56	231	87	62
0.841	3.174	0.682	0.934	0.483	Cortex	T9	AT3G30390	AVT6A	0.451	166	11	72	62
0.867	2.23515	0.734	0.903	0.253	Endodermis	T9	AT1G30640	AT1G30640	0.65	75	177	111	62
0.924	2.66908	0.848	0.882	0.076	Cortex	T0	AT4G38890	AT4G38890	0.806	252	312	293	63
0.97	3.32941	0.94	0.997	0.137	Endodermis	T0	AT3G53020	RPL24B	0.86	166	92	80	63
0.948	2.59276	0.896	0.991	0.121	Cortex	T1	AT3G11510	RPS14B	0.87	13	380	28	63
0.949	3.10405	0.898	0.947	0.12	Endodermis	T1	AT4G15000	RPL27C	0.827	48	262	20	63
0.78	2.29284	0.56	0.779	0.364	Cortex	T2	AT1G16920	RABA1B	0.415	200	34	93	63
0.866	1.40535	0.732	0.971	0.436	Endodermis	T2	AT4G09030	AGP10	0.535	85	210	20	63
0.849	1.46381	0.698	0.977	0.49	Cortex	T3	AT3G05150	AT3G05150	0.487	83	230	19	63
0.849	1.60958	0.698	0.924	0.456	Endodermis	T3	AT1G01360	PYL9	0.468	153	79	30	63
0.787	1.71246	0.574	0.863	0.399	Cortex	T4	AT2G05790	AT2G05790	0.464	118	65	123	63
0.84	1.12943	0.68	0.996	0.451	Endodermis	T4	AT1G05260	PER3	0.545	43	156	28	63
0.787	1.65636	0.574	0.884	0.434	Cortex	T5	AT5G64330	RPT3	0.45	116	62	106	63
0.765	1.21919	0.53	0.791	0.24	Endodermis	T5	AT3G57830	AT3G57830	0.551	23	95	112	63
0.781	0.955838	0.562	0.703	0.288	Cortex	T6	AT3G13790	CWINV1	0.415	83	120	38	63
0.77	0.799078	0.54	0.867	0.345	Endodermis	T6	AT3G56240	CCH	0.522	22	145	55	63
0.761	1.20056	0.522	0.693	0.309	Cortex	T7	AT1G04250	IAA17	0.384	94	76	63	63
0.76	1.22814	0.52	0.611	0.201	Endodermis	T7	AT1G01310	AT1G01310	0.41	79	119	50	63
0.806	1.8526	0.612	0.71	0.188	Cortex	T8	AT1G66725	MIR163	0.522	62	127	76	63
0.832	1.96242	0.664	0.895	0.456	Endodermis	T8	AT5G38005	AT5G38005	0.439	237	92	47	63
0.9	2.21149	0.8	0.654	0.095	Cortex	T9	AT3G13435	AT3G13435	0.559	66	167	17	63
0.888	2.50315	0.776	0.913	0.338	Endodermis	T9	AT4G13615	AT4G13615	0.575	140	149	76	63
0.956	2.38186	0.912	0.954	0.08	Cortex	T0	AT5G52470	MED36B	0.874	104	606	149	64
0.967	3.7625	0.934	0.984	0.139	Endodermis	T0	AT3G06700	RPL29A	0.845	201	15	122	64
0.95	2.58228	0.9	0.991	0.13	Cortex	T1	AT5G20290	RPS8A	0.861	27	387	12	64
0.947	3.08695	0.894	0.972	0.126	Endodermis	T1	AT2G18020	RPL8A	0.846	16	270	44	64
0.813	1.22553	0.626	0.882	0.382	Cortex	T2	AT4G18030	AT4G18030	0.5	42	256	31	64
0.855	1.36986	0.71	0.918	0.379	Endodermis	T2	AT5G62700	TUBB3	0.539	74	219	28	64
0.829	1.74893	0.658	0.976	0.539	Cortex	T3	AT1G20840	MSSP1	0.437	180	107	45	64
0.81	1.75258	0.62	0.939	0.449	Endodermis	T3	AT5G01600	FER1	0.49	117	54	92	64
0.818	1.49716	0.636	0.955	0.489	Cortex	T4	AT2G14890	AGP9	0.466	114	141	55	64
0.788	1.83557	0.576	0.842	0.385	Endodermis	T4	AT5G38790	AT5G38790	0.457	113	15	102	64
0.775	1.59603	0.55	0.843	0.373	Cortex	T5	AT1G30570	HERK2	0.47	86	81	125	64
0.843	0.621526	0.686	0.973	0.398	Endodermis	T5	AT3G17820	GLN1-3	0.575	17	200	16	64
0.753	0.914407	0.506	0.741	0.27	Cortex	T6	AT5G06930	AT5G06930	0.471	36	130	77	64
0.752	1.10624	0.504	0.948	0.477	Endodermis	T6	AT3G05920	HIPP43	0.471	40	104	79	64
0.814	1.91074	0.628	0.835	0.368	Cortex	T8	AT5G60660	PIP2-4	0.467	101	100	66	64
0.84	1.57853	0.68	0.501	0.041	Endodermis	T8	AT4G34600	CIF2	0.46	185	179	32	64
0.88	2.09631	0.76	0.913	0.287	Cortex	T9	AT5G47450	TIP2-3	0.626	30	193	31	64
0.886	1.90499	0.772	0.816	0.146	Endodermis	T9	AT2G31890	RAP	0.67	66	221	78	64
0.916	3.56905	0.832	0.761	0.058	Cortex	T0	AT2G28900	OEP161	0.703	516	18	326	65
0.968	3.30265	0.936	0.995	0.126	Endodermis	T0	AT5G03850	RPS28A	0.869	136	98	107	65
0.94	2.92321	0.88	0.909	0.113	Cortex	T1	AT2G19750	RPS30A	0.796	142	168	116	65
0.938	3.47394	0.876	0.93	0.16	Endodermis	T1	AT3G56020	RPL41G	0.77	130	80	120	65
0.793	1.61436	0.586	0.83	0.395	Cortex	T2	AT1G11545	XTH8	0.435	147	135	53	65
0.805	2.10214	0.61	0.845	0.338	Endodermis	T2	AT3G22960	PKP1	0.507	124	57	142	65
0.83	1.5275	0.66	0.969	0.491	Cortex	T3	AT2G14890	AGP9	0.478	95	196	42	65
0.834	1.3791	0.668	0.944	0.431	Endodermis	T3	AT5G01595	AT5G01595	0.513	90	127	48	65
0.803	1.41382	0.606	0.882	0.363	Cortex	T4	AT1G04520	CRRSP3	0.519	48	180	86	65
0.839	1.65097	0.678	0.982	0.568	Endodermis	T4	AT1G25230	AT1G25230	0.414	167	38	30	65
0.805	1.42691	0.61	0.877	0.411	Cortex	T5	AT1G29470	AT1G29470	0.466	92	133	68	65
0.827	1.30454	0.654	0.97	0.563	Endodermis	T5	AT1G52760	CSE	0.407	125	77	32	65
0.753	1.3711	0.506	0.909	0.548	Cortex	T6	AT4G32410	CESA1	0.361	135	38	75	65
0.807	1.27022	0.614	0.971	0.611	Endodermis	T6	AT5G60460	AT5G60460	0.36	124	79	23	65
0.761	1.14409	0.522	0.944	0.556	Cortex	T7	AT3G12700	NANA	0.388	90	81	64	65
0.79	2.26072	0.58	0.709	0.276	Cortex	T8	AT2G40110	AT2G40110	0.433	138	30	100	65
0.801	1.72075	0.602	0.73	0.25	Endodermis	T8	AT5G57630	CIPK21	0.48	136	137	125	65
0.832	2.60043	0.664	0.847	0.318	Cortex	T9	AT3G43670	AT3G43670	0.529	89	77	88	65
0.913	5.39055	0.826	0.935	0.485	Endodermis	T9	AT2G40060	CLC2	0.45	322	1	43	65
0.964	2.17402	0.928	0.995	0.092	Cortex	T0	AT4G29410	RPL28C	0.903	16	842	21	66
0.973	2.91836	0.946	1	0.107	Endodermis	T0	AT2G21580	RPS25B	0.893	42	256	45	66
0.911	3.19823	0.822	0.878	0.12	Cortex	T1	AT3G58700	RPL11C	0.758	172	43	212	66
0.948	3.1021	0.896	0.972	0.141	Endodermis	T1	AT5G02450	RPL36C	0.831	37	264	33	66
0.791	1.37062	0.582	0.751	0.267	Cortex	T2	AT3G54960	PDIL1-3	0.484	62	211	62	66
0.812	1.50678	0.624	0.885	0.282	Endodermis	T2	AT5G05180	AT5G05180	0.603	29	180	119	66
0.781	1.83394	0.562	0.835	0.37	Cortex	T3	AT1G65010	AT1G65010	0.465	113	78	146	66
0.809	1.67285	0.618	0.874	0.378	Endodermis	T3	AT5G38790	AT5G38790	0.496	109	63	93	66
0.791	1.56554	0.582	0.932	0.455	Cortex	T4	AT5G62670	AHA11	0.477	91	112	111	66
0.834	1.68143	0.668	0.95	0.539	Endodermis	T4	AT2G36890	RAX2	0.411	173	32	35	66
0.803	1.34176	0.606	0.928	0.434	Cortex	T5	AT5G07990	CYP75B1	0.494	59	160	74	66
0.777	1.28666	0.554	0.966	0.471	Endodermis	T5	AT3G05920	HIPP43	0.495	58	81	96	66
0.759	0.856645	0.518	0.769	0.309	Cortex	T6	AT5G63800	BGAL6	0.46	46	138	66	66
0.767	2.52885	0.534	0.851	0.571	Endodermis	T6	AT2G27510	FD3	0.28	170	2	59	66
0.784	1.04835	0.568	0.977	0.597	Cortex	T7	AT1G02850	BGLU11	0.38	99	98	40	66
0.765	0.753838	0.53	0.671	0.171	Endodermis	T7	AT2G43310	AT2G43310	0.5	20	196	40	66
0.784	1.88361	0.568	0.758	0.225	Cortex	T8	AT4G30270	XTH24	0.533	50	114	111	66
0.781	2.02103	0.562	0.72	0.23	Endodermis	T8	AT2G14115	AT2G14115	0.49	119	83	204	66
0.855	2.29752	0.71	0.873	0.307	Cortex	T9	AT4G10380	NIP5-1	0.566	59	147	53	66
0.873	5.12665	0.746	0.889	0.402	Endodermis	T9	AT2G32720	CYTB5-B	0.487	269	4	101	66
0.963	2.29808	0.926	0.978	0.118	Cortex	T0	AT3G46040	RPS15AD	0.86	149	699	34	67
0.971	3.46489	0.942	0.998	0.172	Endodermis	T0	AT2G05220	RPS17B	0.826	227	54	65	67
0.942	2.79054	0.884	0.964	0.131	Cortex	T1	AT4G00100	RPS13B	0.833	86	245	97	67
0.936	3.50237	0.872	0.887	0.119	Endodermis	T1	AT2G33370	RPL23A	0.768	134	70	130	67
0.789	1.46398	0.578	0.779	0.319	Cortex	T2	AT1G64650	AT1G64650	0.46	86	182	67	67
0.811	1.86333	0.622	0.851	0.34	Endodermis	T2	AT5G33320	PPT1	0.511	117	92	120	67
0.789	1.72573	0.578	0.706	0.234	Cortex	T3	AT1G74500	PRE3	0.472	104	117	120	67
0.82	1.31955	0.64	0.898	0.356	Endodermis	T3	AT3G14990	DJ1A	0.542	57	143	66	67
0.81	1.34395	0.62	0.804	0.275	Cortex	T4	AT5G67070	RALFL34	0.529	40	209	72	67
0.826	1.30591	0.652	0.943	0.454	Endodermis	T4	AT5G01600	FER1	0.489	80	111	50	67
0.758	1.79619	0.516	0.793	0.319	Cortex	T5	AT1G05160	KAO1	0.474	81	28	186	67
0.836	0.979533	0.672	0.983	0.495	Endodermis	T5	AT5G49800	AT5G49800	0.488	65	148	23	67
0.787	1.12606	0.574	0.943	0.589	Cortex	T6	AT1G03870	FLA9	0.354	142	80	29	67
0.765	0.95003	0.53	0.919	0.434	Endodermis	T6	AT2G32300	UCC1	0.485	35	135	62	67
0.814	0.293405	0.628	0.81	0.308	Cortex	T7	AT4G10380	NIP5-1	0.502	23	197	18	67
0.847	1.65476	0.694	0.714	0.183	Cortex	T8	AT4G20860	FAD-OXR	0.531	55	189	32	67
0.836	1.41482	0.672	0.621	0.138	Endodermis	T8	AT5G37400	AT5G37400	0.483	131	235	42	67
0.882	2.02202	0.764	0.843	0.188	Cortex	T9	AT2G41380	AT2G41380	0.655	22	209	29	67
0.844	2.97251	0.688	0.808	0.213	Endodermis	T9	AT2G38800	AT2G38800	0.595	124	104	152	67
0.913	3.25981	0.826	0.766	0.058	Cortex	T0	AT2G18230	PPA2	0.708	494	51	338	68
0.97	3.63656	0.94	0.987	0.174	Endodermis	T0	AT5G57290	RPP3B	0.813	247	27	77	68
0.912	3.25564	0.824	0.833	0.103	Cortex	T1	AT3G15240	AT3G15240	0.73	195	24	209	68
0.931	3.7592	0.862	0.812	0.101	Endodermis	T1	AT1G07830	AT1G07830	0.711	184	12	147	68
0.803	1.21507	0.606	0.874	0.373	Cortex	T2	AT2G34300	AT2G34300	0.501	41	260	42	68
0.839	1.71722	0.678	0.959	0.464	Endodermis	T2	AT3G01220	ATHB-20	0.495	150	126	54	68
0.805	1.67102	0.61	0.854	0.392	Cortex	T3	AT3G19820	DIM	0.462	126	133	84	68
0.843	1.15381	0.686	0.997	0.446	Endodermis	T3	AT1G05260	PER3	0.551	48	185	38	68
0.801	1.44865	0.602	0.904	0.414	Cortex	T4	AT1G04430	AT1G04430	0.49	71	162	89	68
0.82	1.05253	0.64	0.889	0.269	Endodermis	T4	AT5G63660	PDF2.5	0.62	11	172	59	68
0.8	1.41319	0.6	0.929	0.453	Cortex	T5	AT5G62670	AHA11	0.476	78	139	79	68
0.781	1.44724	0.562	0.888	0.445	Endodermis	T5	AT3G56230	AT3G56230	0.443	94	53	90	68
0.783	0.576868	0.566	0.926	0.449	Cortex	T6	AT4G38640	AT4G38640	0.477	27	189	35	68
0.77	0.661297	0.54	0.849	0.295	Endodermis	T6	AT5G05180	AT5G05180	0.554	9	168	56	68
0.833	1.73536	0.666	0.764	0.253	Cortex	T8	AT3G01190	PER27	0.511	67	166	47	68
0.796	1.87884	0.592	0.877	0.406	Endodermis	T8	AT5G21090	LRR1	0.471	157	107	145	68
0.837	2.2964	0.674	0.857	0.234	Cortex	T9	AT4G30270	XTH24	0.623	34	149	82	68
0.908	1.77595	0.816	0.997	0.361	Endodermis	T9	AT1G61590	PBL15	0.636	91	243	48	68
0.924	3.38398	0.848	0.858	0.169	Cortex	T0	AT4G39800	IPS1	0.689	569	34	292	69
0.968	2.94978	0.936	0.995	0.08	Endodermis	T0	AT4G10450	RPL9D	0.915	3	239	110	69
0.947	2.67556	0.894	0.967	0.127	Cortex	T1	AT3G09200	RPP0B	0.84	70	318	41	69
0.948	3.11058	0.896	0.962	0.143	Endodermis	T1	AT2G36620	RPL24A	0.819	62	254	32	69
0.754	2.56996	0.508	0.777	0.333	Cortex	T2	AT1G06850	AtbZIP52	0.444	130	11	202	69
0.814	1.56329	0.628	0.778	0.216	Endodermis	T2	AT1G66430	AT1G66430	0.562	58	166	110	69
0.819	1.412	0.638	0.9	0.36	Cortex	T3	AT5G53760	MLO11	0.54	34	253	61	69
0.831	1.20866	0.662	0.811	0.257	Endodermis	T3	AT1G22230	AT1G22230	0.554	47	172	52	69
0.821	1.23146	0.642	0.86	0.312	Cortex	T4	AT5G66590	AT5G66590	0.548	29	245	49	69
0.814	1.40211	0.628	0.892	0.419	Endodermis	T4	AT5G62500	EB1B	0.473	95	84	67	69
0.793	1.31223	0.586	0.901	0.38	Cortex	T5	AT2G27190	PAP12	0.521	36	167	93	69
0.821	1.17362	0.642	0.973	0.531	Endodermis	T5	AT1G13420	SOT8	0.442	96	103	39	69
0.773	1.45905	0.546	0.919	0.597	Cortex	T6	AT4G35100	PIP2-7	0.322	174	29	48	69
0.838	1.59928	0.676	0.793	0.228	Cortex	T8	AT4G15610	AT4G15610	0.565	34	210	40	69
0.793	1.60943	0.586	0.74	0.236	Endodermis	T8	AT2G38800	AT2G38800	0.504	101	171	154	69
0.825	2.30389	0.65	0.755	0.11	Cortex	T9	AT5G48290	AT5G48290	0.645	24	145	101	69
0.906	2.72116	0.812	0.947	0.415	Endodermis	T9	AT2G34310	AT2G34310	0.532	194	137	53	69
0.887	3.22887	0.774	0.787	0.035	Cortex	T0	AT2G25130	AT2G25130	0.752	372	59	466	70
0.961	3.60179	0.922	0.984	0.119	Endodermis	T0	AT3G09630	RPL4A	0.865	151	35	167	70
0.939	2.85287	0.878	0.942	0.116	Cortex	T1	AT3G62530	AT3G62530	0.826	101	209	123	70
0.942	3.32515	0.884	0.912	0.126	Endodermis	T1	AT4G14320	AT4G14320	0.786	115	146	89	70
0.762	1.56936	0.524	0.73	0.235	Cortex	T2	AT5G22580	AT5G22580	0.495	46	144	158	70
0.842	1.30752	0.684	0.874	0.302	Endodermis	T2	AT1G34350	AT1G34350	0.572	49	246	46	70
0.779	2.01658	0.558	0.847	0.403	Cortex	T3	AT3G02350	GAUT9	0.444	161	31	158	70
0.776	1.76326	0.552	0.742	0.201	Endodermis	T3	AT4G34970	ADF9	0.541	58	52	163	70
0.812	1.72805	0.624	0.913	0.489	Cortex	T4	AT3G09300	ORP3B	0.424	206	60	68	70
0.787	1.61711	0.574	0.795	0.328	Endodermis	T4	AT5G62880	ARAC10	0.467	99	43	104	70
0.821	1.56905	0.642	0.96	0.536	Cortex	T5	AT2G38170	CAX1	0.424	162	90	46	70
0.799	1.28892	0.598	0.908	0.463	Endodermis	T5	AT3G23800	SBP3	0.445	93	80	65	70
0.774	0.646091	0.548	0.921	0.446	Cortex	T6	AT2G47600	MHX	0.475	32	176	47	70
0.775	0.684465	0.55	0.867	0.398	Endodermis	T7	AT3G26980	MUB4	0.469	34	210	29	70
0.82	1.75295	0.64	0.763	0.251	Cortex	T8	AT3G52470	AT3G52470	0.512	66	159	59	70
0.816	1.33331	0.632	0.842	0.323	Endodermis	T8	AT5G63905	AT5G63905	0.519	83	261	84	70
0.818	2.5771	0.636	0.844	0.305	Cortex	T9	AT2G16430	PAP10	0.539	82	83	108	70
0.814	4.65087	0.628	0.595	0.042	Endodermis	T9	AT3G55420	AT3G55420	0.553	171	9	215	70
0.949	2.48335	0.898	0.964	0.145	Cortex	T0	AT5G47210	RGGC	0.819	232	472	195	71
0.969	3.67865	0.938	0.989	0.173	Endodermis	T0	AT2G39390	RPL35B	0.816	243	20	91	71
0.947	2.62365	0.894	0.96	0.108	Cortex	T1	AT5G45775	RPL11C	0.852	40	353	42	71
0.949	2.97921	0.898	0.977	0.122	Endodermis	T1	AT3G04400	RPL23A	0.855	9	323	21	71
0.782	1.44769	0.564	0.777	0.315	Cortex	T2	AT4G38680	CSP2	0.462	78	186	87	71
0.813	1.56675	0.626	0.793	0.246	Endodermis	T2	AT2G22230	AT2G22230	0.547	65	162	114	71
0.8	1.74124	0.6	0.888	0.439	Cortex	T3	AT5G64330	RPT3	0.449	151	110	94	71
0.83	1.30215	0.66	0.887	0.372	Endodermis	T3	AT2G46410	CPC	0.515	85	146	54	71
0.785	1.63129	0.57	0.883	0.415	Cortex	T4	AT5G67360	SBT1.7	0.468	111	95	128	71
0.8	1.28671	0.6	0.87	0.354	Endodermis	T4	AT3G04940	CYSD1	0.516	51	118	83	71
0.812	1.16483	0.624	0.961	0.423	Cortex	T5	AT3G21250	MRP6	0.538	25	219	60	71
0.758	0.97896	0.516	0.772	0.345	Cortex	T6	AT2G26510	NAT3	0.427	72	116	68	71
0.751	1.41928	0.502	0.547	0.171	Endodermis	T7	AT2G20080	SPEAR1	0.376	124	88	63	71
0.794	2.02425	0.588	0.589	0.137	Cortex	T8	AT1G19020	AT1G19020	0.452	117	76	91	71
0.814	1.28519	0.628	0.694	0.154	Endodermis	T8	AT2G20080	SPEAR1	0.54	58	282	88	71
0.806	3.03003	0.612	0.808	0.325	Cortex	T9	AT3G62830	UXS2	0.483	128	22	124	71
0.916	1.9137	0.832	0.965	0.382	Endodermis	T9	AT5G21090	LRR1	0.583	135	219	42	71
0.965	2.25869	0.93	1	0.14	Cortex	T0	AT2G41840	RPS2C	0.86	147	738	16	72
0.971	2.88766	0.942	0.997	0.089	Endodermis	T0	AT1G15930	RPS12A	0.908	7	280	70	72
0.938	2.96408	0.876	0.884	0.104	Cortex	T1	AT2G19740	RPL31A	0.78	156	149	131	72
0.941	3.23899	0.882	0.927	0.116	Endodermis	T1	AT3G12965	AT3G12965	0.811	78	183	95	72
0.78	1.66988	0.56	0.765	0.328	Cortex	T2	AT3G25140	GAUT8	0.437	142	122	94	72
0.794	1.94745	0.588	0.806	0.274	Endodermis	T2	AT2G34150	SCAR1	0.532	88	75	185	72
0.815	1.3954	0.63	0.883	0.328	Cortex	T3	AT5G14000	anac084	0.555	24	266	67	72
0.79	2.17413	0.58	0.813	0.342	Endodermis	T3	AT4G17670	FLZ2	0.471	149	4	134	72
0.775	1.69818	0.55	0.821	0.354	Cortex	T4	AT5G10840	TMN8	0.467	113	67	155	72
0.797	1.63321	0.594	0.835	0.382	Endodermis	T4	AT5G51780	AT5G51780	0.453	119	42	91	72
0.783	1.37769	0.566	0.868	0.361	Cortex	T5	AT1G04520	CRRSP3	0.507	46	149	109	72
0.798	1.34175	0.596	0.913	0.487	Endodermis	T5	AT5G25770	AT5G25770	0.426	110	67	68	72
0.768	0.981948	0.536	0.905	0.45	Endodermis	T6	AT5G01595	AT5G01595	0.455	51	133	58	72
0.799	0.638648	0.598	0.645	0.211	Cortex	T7	AT3G14660	CYP72A13	0.434	54	161	31	72
0.787	0.620919	0.574	0.839	0.372	Endodermis	T7	AT2G24940	MP3	0.467	35	222	21	72
0.829	1.74964	0.658	0.897	0.393	Cortex	T8	AT3G26300	CYP71B34	0.504	74	160	53	72
0.822	1.89501	0.644	0.87	0.437	Endodermis	T8	AT2G34310	AT2G34310	0.433	257	105	69	72
0.912	2.22702	0.824	0.98	0.467	Cortex	T9	AT3G26520	TIP1-2	0.513	98	163	15	72
0.891	4.21464	0.782	0.927	0.468	Endodermis	T9	AT3G61260	AT3G61260	0.459	303	23	70	72
0.909	2.93291	0.818	0.876	0.14	Cortex	T0	AT3G57610	PURA	0.736	409	143	352	73
0.973	2.87139	0.946	0.997	0.097	Endodermis	T0	AT4G18730	RPL11C	0.9	22	292	47	73
0.932	3.0058	0.864	0.906	0.126	Cortex	T1	AT4G26230	RPL31B	0.78	157	124	158	73
0.914	3.75273	0.828	0.879	0.128	Endodermis	T1	AT3G11250	RPP0C	0.751	153	15	188	73
0.825	1.00644	0.65	0.868	0.274	Cortex	T2	AT5G12940	AT5G12940	0.594	4	336	20	73
0.821	1.69865	0.642	0.883	0.377	Endodermis	T2	AT3G24450	AT3G24450	0.506	127	129	95	73
0.78	2.06091	0.56	0.812	0.379	Cortex	T3	AT3G49720	CGR2	0.433	192	23	151	73
0.763	1.81187	0.526	0.768	0.219	Endodermis	T3	AT2G33530	SCPL46	0.549	50	45	206	73
0.79	1.48082	0.58	0.833	0.346	Cortex	T4	AT5G35630	GLN2	0.487	76	148	113	73
0.827	1.10055	0.654	0.903	0.361	Endodermis	T4	AT3G14990	DJ1A	0.542	47	161	45	73
0.799	1.64671	0.598	0.954	0.53	Cortex	T5	AT3G07010	AT3G07010	0.424	163	66	81	73
0.757	1.68052	0.514	0.687	0.234	Endodermis	T5	AT2G27930	AT2G27930	0.453	88	32	125	73
0.76	1.0065	0.52	0.893	0.49	Cortex	T6	AT3G05150	AT3G05150	0.403	91	111	63	73
0.763	1.67067	0.526	0.908	0.569	Endodermis	T6	AT1G52760	CSE	0.339	145	31	66	73
0.769	0.983362	0.538	0.576	0.188	Cortex	T7	AT1G54575	AT1G54575	0.388	89	109	50	73
0.79	2.11085	0.58	0.589	0.144	Cortex	T8	AT1G02930	GSTF6	0.445	128	58	101	73
0.793	1.30861	0.586	0.848	0.158	Endodermis	T8	AT2G39430	DIR9	0.69	9	274	155	73
0.799	3.23286	0.598	0.77	0.287	Cortex	T9	AT4G27020	AT4G27020	0.483	127	6	143	73
0.918	1.38672	0.836	0.798	0.026	Endodermis	T9	AT3G46760	LECRKS3	0.772	23	334	41	73
0.912	2.81446	0.824	0.909	0.156	Cortex	T0	AT5G50740	AT5G50740	0.753	364	199	344	74
0.967	3.34336	0.934	0.992	0.128	Endodermis	T0	AT3G52590	RPL40B	0.864	153	86	125	74
0.937	2.97387	0.874	0.936	0.164	Cortex	T1	AT2G20515	AT2G20515	0.772	162	141	137	74
0.946	3.09081	0.892	0.952	0.123	Endodermis	T1	AT5G58420	RPS4D	0.829	42	268	49	74
0.783	1.41924	0.566	0.746	0.285	Cortex	T2	AT2G21250	AT2G21250	0.461	81	195	84	74
0.807	1.68419	0.614	0.87	0.333	Endodermis	T2	AT3G45400	AT3G45400	0.537	81	137	134	74
0.818	1.36161	0.636	0.85	0.299	Cortex	T3	AT1G28130	GH3.17	0.551	25	279	64	74
0.83	1.62269	0.66	0.949	0.496	Endodermis	T3	AT3G14310	PME3	0.453	176	73	53	74
0.817	1.68888	0.634	0.961	0.538	Cortex	T4	AT1G20840	MSSP1	0.423	210	71	59	74
0.787	1.98635	0.574	0.872	0.445	Endodermis	T4	AT2G36895	AT2G36895	0.427	147	3	103	74
0.834	1.18865	0.668	0.987	0.517	Cortex	T5	AT2G45180	AT2G45180	0.47	87	205	24	74
0.811	1.04808	0.622	0.985	0.492	Endodermis	T5	AT1G02900	RALF1	0.493	61	135	50	74
0.82	1.77531	0.64	0.841	0.338	Cortex	T8	AT1G30360	ERD4	0.503	76	155	58	74
0.76	2.69082	0.52	0.641	0.145	Endodermis	T8	AT2G26290	PBL12	0.496	111	14	315	74
0.812	2.41473	0.624	0.712	0.108	Cortex	T9	AT5G59700	AT5G59700	0.604	43	118	117	74
0.82	3.10201	0.64	0.765	0.164	Endodermis	T9	AT4G18430	RABA1E	0.601	116	89	196	74
0.898	2.72196	0.796	0.882	0.077	Cortex	T0	AT2G03780	AT2G03780	0.805	255	263	404	75
0.971	2.98252	0.942	1	0.119	Endodermis	T0	AT5G20290	RPS8A	0.881	84	215	68	75
0.943	2.78613	0.886	0.979	0.162	Cortex	T1	AT3G56020	RPL41G	0.817	112	248	89	75
0.943	3.21709	0.886	0.95	0.141	Endodermis	T1	AT2G47110	RPS27AB	0.809	84	193	84	75
0.812	1.42962	0.624	0.872	0.432	Cortex	T2	AT3G12120	FAD2	0.44	136	192	33	75
0.847	1.19162	0.694	0.994	0.415	Endodermis	T2	AT4G11290	PER39	0.579	42	285	38	75
0.815	1.4884	0.63	0.7	0.214	Cortex	T3	AT1G19300	GATL1	0.486	84	218	66	75
0.795	1.4428	0.59	0.841	0.315	Endodermis	T3	AT2G38180	AT2G38180	0.526	68	112	122	75
0.8	1.39073	0.6	0.919	0.426	Cortex	T4	AT1G08590	PXL1	0.493	68	189	90	75
0.811	1.32669	0.622	0.902	0.426	Endodermis	T4	AT3G15810	AT3G15810	0.476	90	99	70	75
0.828	1.41506	0.656	0.958	0.53	Cortex	T5	AT1G20010	TUBB5	0.428	144	138	34	75
0.841	0.688249	0.682	0.986	0.465	Endodermis	T5	AT3G13520	AGP12	0.521	40	192	17	75
0.791	2.24	0.582	0.536	0.125	Cortex	T8	AT3G13432	AT3G13432	0.411	161	32	98	75
0.772	1.67867	0.544	0.603	0.041	Endodermis	T8	AT2G28680	AT2G28680	0.562	37	150	254	75
0.894	2.1348	0.788	0.938	0.394	Cortex	T9	AT4G23400	PIP1-5	0.544	78	183	22	75
0.864	2.85936	0.728	0.891	0.34	Endodermis	T9	AT2G24940	MP3	0.551	173	121	117	75
0.902	3.57498	0.804	0.746	0.046	Cortex	T0	AT3G14510	AT3G14510	0.7	525	17	382	76
0.975	2.90783	0.95	1	0.118	Endodermis	T0	AT3G55750	RPL35AD	0.882	82	262	25	76
0.945	2.68563	0.89	0.951	0.114	Cortex	T1	AT3G49010	RPL13B	0.837	77	312	62	76
0.948	3.02105	0.896	0.955	0.117	Endodermis	T1	AT3G56340	RPS26C	0.838	25	304	35	76
0.791	1.50799	0.582	0.803	0.365	Cortex	T2	AT1G64640	ENODL8	0.438	140	166	61	76
0.81	1.56797	0.62	0.861	0.334	Endodermis	T2	AT4G27970	SLAH2	0.527	91	160	123	76
0.834	2.04303	0.668	0.948	0.557	Cortex	T3	AT1G78570	RHM1	0.391	317	25	33	76
0.808	1.43481	0.616	0.833	0.332	Endodermis	T3	AT1G17430	AT1G17430	0.501	102	114	95	76
0.813	1.21208	0.626	0.883	0.337	Cortex	T4	AT5G22310	AT5G22310	0.546	31	252	67	76
0.758	1.78224	0.516	0.708	0.227	Endodermis	T4	AT2G27930	AT2G27930	0.481	85	18	158	76
0.788	1.36685	0.576	0.94	0.448	Cortex	T5	AT4G38640	AT4G38640	0.492	62	152	103	76
0.781	1.97364	0.562	0.545	0.167	Endodermis	T5	AT3G11930	AT3G11930	0.378	155	9	89	76
0.765	0.660521	0.53	0.754	0.308	Cortex	T7	AT5G19240	AT5G19240	0.446	45	158	56	76
0.815	1.67971	0.63	0.795	0.255	Cortex	T8	AT3G26720	AT3G26720	0.54	48	180	64	76
0.805	1.3649	0.61	0.755	0.241	Endodermis	T8	AT2G40240	AT2G40240	0.514	86	247	113	76
0.813	2.51771	0.626	0.725	0.182	Cortex	T9	AT4G20110	VSR7	0.543	79	96	113	76
0.825	4.12455	0.65	0.797	0.267	Endodermis	T9	AT4G25680	AT4G25680	0.53	198	31	188	76
0.917	2.84658	0.834	0.898	0.177	Cortex	T0	AT2G36930	AT2G36930	0.721	444	173	320	77
0.969	2.9122	0.938	1	0.095	Endodermis	T0	AT1G27400	RPL17A	0.905	10	260	100	77
0.946	2.6122	0.892	0.988	0.133	Cortex	T1	AT5G18380	RPS16C	0.855	33	367	53	77
0.945	3.10785	0.89	0.96	0.131	Endodermis	T1	AT5G18380	RPS16C	0.829	43	258	64	77
0.843	1.30155	0.686	0.946	0.41	Endodermis	T2	AT5G66580	AT5G66580	0.536	83	249	43	77
0.804	1.55357	0.608	0.932	0.458	Cortex	T3	AT5G62670	AHA11	0.474	101	190	86	77
0.841	1.12294	0.682	0.947	0.426	Endodermis	T3	AT4G33580	ATBCA5	0.521	78	199	39	77
0.773	1.79377	0.546	0.835	0.386	Cortex	T4	AT1G19350	BES1	0.449	151	42	163	77
0.784	1.31367	0.568	0.882	0.338	Endodermis	T4	AT5G65790	ATMYB68	0.544	44	106	114	77
0.778	1.65975	0.556	0.85	0.42	Cortex	T5	AT5G06700	TBR	0.43	142	59	119	77
0.797	0.759693	0.594	0.983	0.386	Endodermis	T5	AT1G61590	PBL15	0.597	11	182	70	77
0.798	0.360526	0.596	0.711	0.246	Cortex	T7	AT4G15610	AT4G15610	0.465	36	192	32	77
0.809	1.7784	0.618	0.767	0.257	Cortex	T8	AT3G21070	NADK1	0.51	69	153	74	77
0.781	2.05553	0.562	0.662	0.197	Endodermis	T8	AT1G62990	KNAT7	0.465	166	78	203	77
0.87	1.91854	0.74	0.916	0.27	Cortex	T9	AT4G25830	AT4G25830	0.646	23	231	40	77
0.788	4.48553	0.576	0.747	0.125	Endodermis	T9	AT1G07740	AT1G07740	0.622	103	14	300	77
0.956	2.34379	0.912	0.958	0.096	Cortex	T0	AT3G03920	AT3G03920	0.862	145	644	150	78
0.962	3.54748	0.924	0.987	0.128	Endodermis	T0	AT1G18540	RPL6A	0.859	171	40	159	78
0.936	2.95203	0.872	0.909	0.124	Cortex	T1	AT5G02610	AT5G02610	0.785	153	155	145	78
0.936	3.36186	0.872	0.927	0.135	Endodermis	T1	AT1G34030	RPS18C	0.792	108	127	131	78
0.757	2.41666	0.514	0.706	0.277	Cortex	T2	AT3G27230	AT3G27230	0.429	163	22	189	78
0.784	1.73419	0.568	0.769	0.16	Endodermis	T2	AT1G46264	HSFB4	0.609	26	122	227	78
0.782	1.77028	0.564	0.774	0.321	Cortex	T3	AT1G79990	AT1G79990	0.453	141	99	144	78
0.764	1.57654	0.528	0.799	0.218	Endodermis	T3	AT1G16390	2021-10-03	0.581	32	84	200	78
0.807	1.72902	0.614	0.925	0.507	Cortex	T4	AT5G17050	UGT78D2	0.418	219	59	80	78
0.804	1.33145	0.608	0.846	0.368	Endodermis	T4	AT3G06590	BHLH148	0.478	88	98	79	78
0.764	1.92719	0.528	0.702	0.274	Cortex	T5	AT1G31070	GLCNAC1PUT1	0.428	145	15	165	78
0.784	1.59706	0.568	0.801	0.403	Endodermis	T5	AT1G58340	DTX48	0.398	138	41	87	78
0.751	0.873261	0.502	0.904	0.462	Cortex	T6	AT4G26850	VTC2	0.442	56	135	83	78
0.751	1.85006	0.502	0.419	0.081	Endodermis	T7	AT4G13560	UNE15	0.338	193	41	62	78
0.793	1.73678	0.586	0.828	0.27	Cortex	T8	AT1G07650	AT1G07650	0.558	39	164	93	78
0.88	0.958177	0.76	0.615	0.04	Endodermis	T8	AT1G70920	ATHB-X	0.575	30	416	8	78
0.844	2.25868	0.688	0.859	0.311	Cortex	T9	AT2G15370	FUT5	0.548	73	157	64	78
0.855	5.16747	0.71	0.874	0.398	Endodermis	T9	AT1G72710	CKL2	0.476	283	3	133	78
0.921	4.5905	0.842	0.729	0.057	Cortex	T0	AT4G32870	AT4G32870	0.672	653	1	304	79
0.973	3.02213	0.946	0.997	0.134	Endodermis	T0	AT2G36620	RPL24A	0.863	156	194	38	79
0.934	2.9618	0.868	0.888	0.106	Cortex	T1	AT2G20450	RPL14A	0.782	154	151	151	79
0.944	3.13917	0.888	0.945	0.123	Endodermis	T1	AT3G25520	ATL5	0.822	59	232	77	79
0.793	1.16202	0.586	0.783	0.295	Cortex	T2	AT1G05210	AT1G05210	0.488	53	273	54	79
0.843	1.22037	0.686	0.858	0.307	Endodermis	T2	AT1G78150	AT1G78150	0.551	63	274	44	79
0.778	1.65509	0.556	0.824	0.334	Cortex	T3	AT3G02170	LNG2	0.49	78	142	166	79
0.806	1.24548	0.612	0.879	0.335	Endodermis	T3	AT3G58120	BZIP61	0.544	56	162	100	79
0.82	1.15284	0.64	0.897	0.35	Cortex	T4	AT3G21720	ICL	0.547	30	278	51	79
0.799	1.41416	0.598	0.88	0.417	Endodermis	T4	AT5G08330	TCP21	0.463	103	82	85	79
0.791	1.6577	0.582	0.932	0.513	Cortex	T5	AT4G12420	SKU5	0.419	173	61	94	79
0.781	1.20871	0.562	0.898	0.443	Endodermis	T5	AT1G10200	WLIM1	0.455	85	96	91	79
0.755	1.91287	0.51	0.836	0.527	Endodermis	T6	AT1G62370	AT1G62370	0.309	159	16	77	79
0.808	1.33982	0.616	0.615	0.104	Endodermis	T8	AT3G10040	AT3G10040	0.511	94	256	104	79
0.863	2.21931	0.726	0.92	0.405	Cortex	T9	AT3G26300	CYP71B34	0.515	92	166	44	79
0.837	4.14692	0.674	0.836	0.329	Endodermis	T9	AT3G46000	ADF2	0.507	228	29	162	79
0.889	3.50468	0.778	0.861	0.152	Cortex	T0	AT3G22680	RDM1	0.709	489	25	448	80
0.963	3.24361	0.926	0.995	0.123	Endodermis	T0	AT3G02080	RPS19A	0.872	125	112	157	80
0.91	3.22022	0.82	0.839	0.114	Cortex	T1	AT1G23280	AT1G23280	0.725	205	37	215	80
0.948	3.03218	0.896	0.937	0.106	Endodermis	T1	AT3G62870	RPL7AB	0.831	35	300	34	80
0.803	2.25737	0.606	0.856	0.373	Endodermis	T2	AT3G49670	BAM2	0.483	187	44	151	80
0.796	1.83943	0.592	0.886	0.46	Cortex	T3	AT1G50430	DWF5	0.426	210	76	105	80
0.837	1.83942	0.674	0.954	0.535	Endodermis	T3	AT2G36890	RAX2	0.419	245	38	45	80
0.843	1.2393	0.686	0.988	0.515	Cortex	T4	AT1G29025	AT1G29025	0.473	98	243	22	80
0.799	1.41311	0.598	0.912	0.45	Endodermis	T4	AT3G02770	AT3G02770	0.462	106	83	86	80
0.766	1.76334	0.532	0.818	0.387	Cortex	T5	AT2G01820	TMK3	0.431	138	37	157	80
0.793	1.2531	0.586	0.935	0.508	Endodermis	T5	AT4G36640	AT4G36640	0.427	109	87	79	80
0.777	1.0727	0.554	0.537	0.183	Cortex	T6	AT4G30290	XTH19	0.354	141	91	43	80
0.752	0.691023	0.504	0.673	0.197	Endodermis	T7	AT3G47290	ATPLC8	0.476	31	208	60	80
0.769	2.17549	0.538	0.624	0.176	Cortex	T8	AT4G20110	VSR7	0.448	121	46	138	80
0.798	1.72135	0.596	0.575	0.114	Endodermis	T8	AT3G16560	AT3G16560	0.461	183	136	135	80
0.865	1.95419	0.73	0.883	0.273	Cortex	T9	AT4G02700	SULTR3;2	0.61	39	222	43	80
0.908	1.39527	0.816	0.835	0.12	Endodermis	T9	AT3G63510	AT3G63510	0.715	42	332	50	80
0.876	2.96957	0.752	0.832	0.054	Cortex	T0	AT5G48360	FH9	0.778	309	124	533	81
0.962	3.44602	0.924	0.993	0.136	Endodermis	T0	AT2G27720	AT2G27720	0.857	177	57	160	81
0.907	3.33247	0.814	0.881	0.163	Cortex	T1	AT1G69700	HVA22C	0.718	218	12	227	81
0.93	3.4254	0.86	0.915	0.135	Endodermis	T1	AT4G09320	NDK1	0.78	121	98	151	81
0.824	1.56794	0.648	0.899	0.491	Cortex	T2	AT3G17390	METK4	0.408	222	145	21	81
0.811	1.56441	0.622	0.857	0.343	Endodermis	T2	AT1G16920	RABA1B	0.514	107	163	121	81
0.77	1.73901	0.54	0.808	0.325	Cortex	T3	AT1G21070	URGT2	0.483	87	114	194	81
0.799	1.49992	0.598	0.833	0.347	Endodermis	T3	AT1G69780	ATHB-13	0.486	119	96	114	81
0.762	2.02784	0.524	0.754	0.307	Cortex	T4	AT3G25540	LAG1	0.447	154	10	204	81
0.838	1.39344	0.676	0.981	0.559	Endodermis	T4	AT3G43800	GSTU27	0.422	160	86	32	81
0.815	1.03818	0.63	0.81	0.244	Cortex	T5	AT3G49220	AT3G49220	0.566	19	259	55	81
0.79	0.850876	0.58	0.941	0.399	Endodermis	T5	AT2G22000	PEP6	0.542	27	168	82	81
0.753	0.787118	0.506	0.806	0.34	Cortex	T6	AT1G67740	PSBY	0.466	43	155	78	81
0.836	1.53132	0.672	0.662	0.101	Cortex	T8	AT5G49760	AT5G49760	0.561	37	227	42	81
0.828	1.05227	0.656	0.73	0.155	Endodermis	T8	AT1G60989	SCRL7	0.575	29	370	61	81
0.802	2.61374	0.604	0.801	0.287	Cortex	T9	AT4G10360	AT4G10360	0.514	95	73	137	81
0.898	1.48719	0.796	0.843	0.169	Endodermis	T9	AT5G07745	AT5G07745	0.674	63	301	62	81
0.916	2.58325	0.832	0.895	0.093	Cortex	T0	AT3G15240	AT3G15240	0.802	262	378	327	82
0.968	2.87527	0.936	0.992	0.069	Endodermis	T0	AT4G25630	MED36A	0.923	2	290	111	82
0.93	2.9743	0.86	0.903	0.124	Cortex	T1	AT1G58380	RPS2A	0.779	159	140	162	82
0.939	3.3628	0.878	0.874	0.11	Endodermis	T1	AT3G61110	RPS27B	0.764	139	125	111	82
0.806	2.46499	0.612	0.923	0.55	Cortex	T2	AT3G06650	ACLB-1	0.373	330	19	39	82
0.806	2.54288	0.612	0.792	0.323	Endodermis	T2	AT4G15802	HSBP	0.469	227	29	137	82
0.783	1.63746	0.566	0.886	0.417	Cortex	T3	AT5G67360	SBT1.7	0.469	105	149	142	82
0.815	1.46622	0.63	0.913	0.445	Endodermis	T3	AT1G53000	KDSB	0.468	152	104	76	82
0.802	1.29895	0.604	0.926	0.417	Cortex	T4	AT5G09870	CESA5	0.509	56	225	88	82
0.812	0.981785	0.624	0.986	0.418	Endodermis	T4	AT2G32300	UCC1	0.568	30	191	68	82
0.805	1.20055	0.61	0.938	0.449	Cortex	T5	AT5G19520	MSL9	0.489	64	201	69	82
0.812	0.824919	0.624	0.825	0.332	Endodermis	T5	AT5G62880	ARAC10	0.493	62	171	49	82
0.818	1.64993	0.636	0.878	0.35	Cortex	T8	AT4G37760	SQE3	0.528	57	193	61	82
0.834	1.00129	0.668	0.702	0.123	Endodermis	T8	AT1G75820	CLV1	0.579	26	393	45	82
0.806	2.91389	0.612	0.688	0.222	Cortex	T9	AT1G58270	ZW9	0.466	151	30	125	82
0.896	1.41953	0.792	0.806	0.099	Endodermis	T9	AT1G49450	AT1G49450	0.707	44	321	66	82
0.933	2.50705	0.866	0.895	0.09	Cortex	T0	AT3G23940	DHAD	0.805	254	449	265	83
0.971	2.93667	0.942	0.998	0.118	Endodermis	T0	AT2G36170	RPL40B	0.88	90	247	69	83
0.931	2.88662	0.862	0.93	0.115	Cortex	T1	AT3G06680	AT3G06680	0.815	117	186	159	83
0.921	3.68659	0.842	0.834	0.125	Endodermis	T1	AT4G26230	RPL31B	0.709	186	21	170	83
0.794	1.1969	0.588	0.755	0.286	Cortex	T2	AT5G08590	SRK2G	0.469	75	262	51	83
0.826	1.26001	0.652	0.877	0.301	Endodermis	T2	AT5G24580	HIPP09	0.576	45	263	86	83
0.793	1.5419	0.586	0.846	0.368	Cortex	T3	AT4G00710	BSK3	0.478	94	193	110	83
0.829	0.908843	0.658	0.901	0.302	Endodermis	T3	AT3G09032	AT3G09032	0.599	25	253	55	83
0.797	1.41624	0.594	0.684	0.213	Cortex	T4	AT1G19300	GATL1	0.471	103	178	98	83
0.831	1.60228	0.662	0.969	0.582	Endodermis	T4	AT1G49660	CXE5	0.387	202	47	42	83
0.769	1.49097	0.538	0.789	0.311	Cortex	T5	AT5G63810	BGAL10	0.478	74	112	148	83
0.775	1.31977	0.55	0.796	0.373	Endodermis	T5	AT5G37540	AT5G37540	0.423	113	72	97	83
0.763	1.35275	0.526	0.934	0.63	Cortex	T6	AT1G76160	sks5	0.304	183	40	56	83
0.786	0.588394	0.572	0.673	0.251	Cortex	T7	AT5G19230	AT5G19230	0.422	62	168	38	83
0.754	2.13241	0.508	0.528	0.214	Endodermis	T7	AT3G27300	G6PD5	0.314	228	19	55	83
0.78	1.89858	0.56	0.784	0.309	Cortex	T8	AT3G43670	AT3G43670	0.475	91	111	117	83
0.797	1.65598	0.594	0.66	0.196	Endodermis	T8	AT1G53887	AT1G53887	0.464	172	154	139	83
0.83	2.53561	0.66	0.775	0.289	Cortex	T9	AT3G28940	AIG2B	0.486	122	91	94	83
0.879	1.52035	0.758	0.782	0.096	Endodermis	T9	AT1G75820	CLV1	0.686	52	291	90	83
0.948	2.35116	0.896	0.944	0.077	Cortex	T0	AT2G34260	WDR55	0.867	128	639	202	84
0.97	3.07997	0.94	0.989	0.126	Endodermis	T0	AT4G31985	RPL39A	0.863	157	173	82	84
0.948	2.50582	0.896	0.979	0.102	Cortex	T1	AT5G60670	RPL12C	0.877	5	434	29	84
0.917	3.6173	0.834	0.864	0.128	Endodermis	T1	AT4G36130	RPL8C	0.736	164	37	177	84
0.759	1.73418	0.518	0.72	0.269	Cortex	T2	AT1G33265	FAX4	0.451	109	111	174	84
0.824	3.32665	0.648	0.847	0.403	Endodermis	T2	AT2G30620	AT2G30620	0.444	304	4	87	84
0.814	1.64626	0.628	0.974	0.54	Cortex	T3	AT1G08510	FATB	0.434	191	144	69	84
0.758	1.88367	0.516	0.736	0.219	Endodermis	T3	AT4G30180	BHLH146	0.517	82	28	229	84
0.818	1.18631	0.636	0.947	0.441	Cortex	T4	AT5G22300	NIT4	0.506	59	265	56	84
0.821	1.28295	0.642	0.968	0.512	Endodermis	T4	AT2G47930	AGP26	0.456	115	120	56	84
0.773	1.6114	0.546	0.79	0.352	Cortex	T5	AT5G15265	AT5G15265	0.438	129	75	134	84
0.768	1.57726	0.536	0.867	0.469	Endodermis	T5	AT1G01360	PYL9	0.398	137	44	107	84
0.766	0.763149	0.532	0.826	0.426	Cortex	T7	AT1G08930	ERD6	0.4	76	141	54	84
0.813	1.62221	0.626	0.671	0.138	Cortex	T8	AT4G05590	AT4G05590	0.533	51	202	67	84
0.798	1.51293	0.596	0.708	0.225	Endodermis	T8	AT5G01650	AT5G01650	0.483	132	200	136	84
0.806	2.79444	0.612	0.636	0.165	Cortex	T9	AT3G21630	CERK1	0.471	142	39	126	84
0.841	4.14661	0.682	0.838	0.338	Endodermis	T9	AT1G75840	ARAC5	0.5	247	30	157	84
0.899	2.58504	0.798	0.897	0.059	Cortex	T0	AT5G05640	AT5G05640	0.838	196	376	398	85
0.974	2.859	0.948	1	0.117	Endodermis	T0	AT5G56710	RPL31C	0.883	77	305	32	85
0.945	2.63643	0.89	0.976	0.139	Cortex	T1	AT3G09500	RPL35A	0.837	73	342	63	85
0.945	3.17125	0.89	0.905	0.111	Endodermis	T1	AT1G77940	RPL30B	0.794	104	215	61	85
0.786	1.36411	0.572	0.773	0.32	Cortex	T2	AT1G09630	RABA2A	0.453	105	217	77	85
0.809	1.69721	0.618	0.805	0.305	Endodermis	T2	AT1G42480	AT1G42480	0.5	139	132	127	85
0.761	1.82484	0.522	0.812	0.335	Cortex	T3	AT3G06450	BOR3	0.477	96	80	228	85
0.769	1.48328	0.538	0.708	0.175	Endodermis	T3	AT5G06740	AT5G06740	0.533	62	98	183	85
0.797	1.52295	0.594	0.925	0.48	Cortex	T4	AT1G76240	AT1G76240	0.445	159	129	96	85
0.779	1.54069	0.558	0.799	0.344	Endodermis	T4	AT1G11740	AT1G11740	0.455	116	60	122	85
0.805	1.59443	0.61	0.947	0.537	Cortex	T5	AT1G08510	FATB	0.41	194	82	67	85
0.773	1.40454	0.546	0.687	0.281	Endodermis	T5	AT2G30930	AT2G30930	0.406	129	60	100	85
0.79	1.81056	0.58	0.734	0.232	Cortex	T8	AT5G47990	CYP705A5	0.502	78	143	102	85
0.75	2.31144	0.5	0.724	0.181	Endodermis	T8	AT3G27884	AT3G27884	0.543	51	46	373	85
0.842	2.00831	0.684	0.844	0.206	Cortex	T9	AT4G09760	AT4G09760	0.638	29	211	70	85
0.845	2.75879	0.69	0.811	0.249	Endodermis	T9	AT3G03780	MS2	0.562	159	131	148	85
0.946	2.42941	0.892	0.934	0.114	Cortex	T0	AT4G02230	RPL19C	0.82	230	541	208	86
0.972	2.97193	0.944	0.995	0.125	Endodermis	T0	AT1G34030	RPS18C	0.87	135	222	57	86
0.915	3.02357	0.83	0.863	0.102	Cortex	T1	AT3G10610	RPS17C	0.761	170	109	199	86
0.949	2.93042	0.898	0.955	0.114	Endodermis	T1	AT4G18100	RPL32A	0.841	23	339	22	86
0.763	2.28822	0.526	0.671	0.262	Cortex	T2	AT3G02630	S-ACP-DES5	0.409	216	35	154	86
0.844	1.17752	0.688	0.992	0.449	Endodermis	T2	AT2G14900	GASA7	0.543	70	290	42	86
0.803	1.39944	0.606	0.873	0.366	Cortex	T3	AT1G04520	CRRSP3	0.507	55	262	89	86
0.834	1.01476	0.668	0.982	0.459	Endodermis	T3	AT3G05920	HIPP43	0.523	76	224	49	86
0.797	1.46144	0.594	0.894	0.437	Cortex	T4	AT5G64330	RPT3	0.457	134	153	97	86
0.795	1.11356	0.59	0.768	0.247	Endodermis	T4	AT4G17220	MAP70.5	0.521	49	159	94	86
0.788	1.48182	0.576	0.922	0.492	Cortex	T5	AT1G50010	TUBA4	0.43	140	114	102	86
0.756	1.28286	0.512	0.684	0.217	Endodermis	T5	AT4G02590	UNE12	0.467	79	82	129	86
0.763	1.0053	0.526	0.888	0.464	Endodermis	T6	AT3G16190	AT3G16190	0.424	73	126	68	86
0.771	1.90541	0.542	0.738	0.259	Cortex	T8	AT5G36940	CAT3	0.479	88	105	132	86
0.782	1.55438	0.564	0.657	0.145	Endodermis	T8	AT5G05860	UGT76C2	0.512	90	187	194	86
0.849	1.90322	0.698	0.834	0.17	Cortex	T9	AT5G25810	TINY	0.664	20	234	58	86
0.902	3.85366	0.804	0.951	0.51	Endodermis	T9	AT4G25570	ACYB-2	0.441	341	43	56	86
0.964	2.09994	0.928	0.997	0.09	Cortex	T0	AT1G15930	RPS12A	0.907	9	951	22	87
0.967	3.35512	0.934	0.982	0.149	Endodermis	T0	AT1G74270	RPL35AC	0.833	217	80	123	87
0.944	2.71445	0.888	0.96	0.137	Cortex	T1	AT1G34030	RPS18C	0.823	105	295	81	87
0.935	3.37497	0.87	0.889	0.12	Endodermis	T1	AT2G09990	RPS16A	0.769	133	119	134	87
0.759	1.64009	0.518	0.834	0.38	Cortex	T2	AT1G09330	ECH	0.454	102	128	175	87
0.843	1.19193	0.686	0.949	0.409	Endodermis	T2	AT5G41600	RTNLB4	0.54	73	284	45	87
0.808	1.30002	0.616	0.82	0.27	Cortex	T3	AT5G06930	AT5G06930	0.55	29	299	80	87
0.813	1.22032	0.626	0.929	0.422	Endodermis	T3	AT1G54580	ACP2	0.507	94	169	86	87
0.768	1.76733	0.536	0.865	0.418	Cortex	T4	AT1G10950	TMN1	0.447	155	50	181	87
0.756	1.84866	0.512	0.823	0.378	Endodermis	T4	AT4G20460	AT4G20460	0.445	130	12	161	87
0.797	1.24914	0.594	0.932	0.46	Cortex	T5	AT5G15230	GASA4	0.472	84	188	86	87
0.817	0.995905	0.634	0.907	0.473	Endodermis	T5	AT3G52360	AT3G52360	0.434	102	144	45	87
0.751	1.17909	0.502	0.675	0.286	Endodermis	T6	AT3G10450	SCPL7	0.389	98	91	80	87
0.861	1.34973	0.722	0.819	0.244	Cortex	T8	AT4G34180	CYCLASE1	0.575	29	271	26	87
0.786	2.01177	0.572	0.599	0.145	Endodermis	T8	AT2G18690	AT2G18690	0.454	201	87	185	87
0.803	2.40284	0.606	0.725	0.15	Cortex	T9	AT3G13610	F6'H1	0.575	55	122	136	87
0.888	2.30306	0.776	0.945	0.412	Endodermis	T9	AT2G37040	PAL1	0.533	191	172	77	87
0.904	2.9962	0.808	0.91	0.206	Cortex	T0	AT3G01740	AT3G01740	0.704	509	111	372	88
0.967	3.3487	0.934	0.989	0.153	Endodermis	T0	AT5G35530	RPS3C	0.836	215	83	124	88
0.912	3.10151	0.824	0.891	0.165	Cortex	T1	AT1G73940	AT1G73940	0.726	203	73	210	88
0.941	3.20803	0.882	0.937	0.136	Endodermis	T1	AT3G55280	RPL23AB	0.801	94	197	96	88
0.821	1.40542	0.642	0.872	0.352	Endodermis	T2	AT3G12710	AT3G12710	0.52	98	209	96	88
0.797	1.43647	0.594	0.874	0.378	Cortex	T3	AT3G54920	PMR6	0.496	68	242	100	88
0.795	1.8851	0.59	0.849	0.413	Endodermis	T3	AT2G04240	XERICO	0.436	202	27	120	88
0.821	1.10539	0.642	0.928	0.399	Cortex	T4	AT1G30690	PATL4	0.529	42	297	50	88
0.825	1.19217	0.65	0.978	0.525	Endodermis	T4	AT1G13420	SOT8	0.453	118	140	52	88
0.797	1.20907	0.594	0.89	0.411	Cortex	T5	AT5G22355	AT5G22355	0.479	72	199	87	88
0.799	1.24045	0.598	0.949	0.545	Endodermis	T5	AT2G36890	RAX2	0.404	133	92	66	88
0.764	0.998173	0.528	0.908	0.553	Cortex	T7	AT5G19250	AT5G19250	0.355	117	104	58	88
0.774	1.91973	0.548	0.781	0.32	Cortex	T8	AT1G11310	MLO2	0.461	106	97	126	88
0.823	0.988382	0.646	0.786	0.103	Endodermis	T8	AT1G18835	MIF3	0.683	10	399	67	88
0.805	2.49462	0.61	0.75	0.219	Cortex	T9	AT3G13380	BRL3	0.531	86	100	129	88
0.86	1.85898	0.72	0.787	0.152	Endodermis	T9	AT3G10740	ASD1	0.635	92	227	124	88
0.963	2.11547	0.926	0.997	0.103	Cortex	T0	AT2G37190	RPL12A	0.894	29	933	36	89
0.974	2.92639	0.948	0.995	0.127	Endodermis	T0	AT3G55280	RPL23AB	0.868	140	252	31	89
0.936	2.91325	0.872	0.866	0.098	Cortex	T1	AT4G39300	AT4G39300	0.768	166	175	146	89
0.938	3.22982	0.876	0.97	0.161	Endodermis	T1	AT5G35530	RPS3C	0.809	83	187	121	89
0.789	1.18349	0.578	0.84	0.364	Cortex	T2	AT3G53210	AT3G53210	0.476	71	268	69	89
0.868	1.59096	0.736	0.977	0.513	Endodermis	T2	AT2G47930	AGP26	0.464	238	157	17	89
0.794	1.40618	0.588	0.907	0.385	Cortex	T3	AT2G27190	PAP12	0.522	44	257	109	89
0.813	0.992258	0.626	0.95	0.37	Endodermis	T3	AT4G05100	AtMYB74	0.58	33	231	87	89
0.782	1.54842	0.564	0.821	0.364	Cortex	T4	AT5G65810	CGR3	0.457	135	117	137	89
0.775	1.70628	0.55	0.925	0.5	Endodermis	T4	AT2G30520	RPT2	0.425	151	29	130	89
0.82	0.960074	0.64	0.985	0.462	Cortex	T5	AT1G62660	BFRUCT3	0.523	34	279	49	89
0.793	1.25778	0.586	0.977	0.574	Endodermis	T5	AT1G25230	AT1G25230	0.403	134	86	78	89
0.758	1.1433	0.516	0.718	0.328	Endodermis	T6	AT1G76180	ERD14	0.39	97	102	73	89
0.805	0.576205	0.61	0.583	0.193	Cortex	T7	AT1G14870	PCR2	0.39	86	171	26	89
0.758	2.3957	0.516	0.253	0.038	Endodermis	T7	AT3G26830	CYP71B15	0.215	260	7	52	89
0.763	2.15799	0.526	0.696	0.25	Cortex	T8	AT2G47710	AT2G47710	0.446	126	52	155	89
0.827	1.22569	0.654	0.722	0.234	Endodermis	T8	AT1G78130	UNE2	0.488	120	305	62	89
0.812	2.47667	0.624	0.796	0.29	Cortex	T9	AT5G62200	ATS3B	0.506	103	104	116	89
0.849	3.00114	0.698	0.933	0.407	Endodermis	T9	AT4G22120	CSC1	0.526	203	102	139	89
0.891	2.84652	0.782	0.819	0.076	Cortex	T0	AT2G21790	RNR1	0.743	397	174	435	90
0.97	2.84057	0.94	0.998	0.1	Endodermis	T0	AT4G34670	RPS3AB	0.898	31	315	85	90
0.947	2.51465	0.894	0.985	0.122	Cortex	T1	AT4G15000	RPL27C	0.863	22	426	43	90
0.944	3.13165	0.888	0.91	0.099	Endodermis	T1	AT1G15930	RPS12A	0.811	77	238	78	90
0.813	1.13878	0.626	0.696	0.24	Cortex	T2	AT5G57090	PIN2	0.456	98	282	32	90
0.815	1.51988	0.63	0.862	0.359	Endodermis	T2	AT2G07340	PFD1	0.503	132	177	104	90
0.784	1.90162	0.568	0.913	0.49	Cortex	T3	AT5G42860	AT5G42860	0.423	217	60	138	90
0.812	1.41869	0.624	0.887	0.414	Endodermis	T3	AT5G62500	EB1B	0.473	146	119	89	90
0.769	1.632	0.538	0.71	0.248	Cortex	T4	AT5G35740	AT5G35740	0.462	120	94	176	90
0.775	1.42261	0.55	0.885	0.428	Cortex	T5	AT2G31360	ADS2	0.457	101	135	126	90
0.762	1.45676	0.524	0.796	0.392	Endodermis	T5	AT3G60450	AT3G60450	0.404	131	52	117	90
0.791	1.79795	0.582	0.814	0.338	Cortex	T8	AT4G31130	AT4G31130	0.476	90	146	99	90
0.782	2.4147	0.564	0.708	0.281	Endodermis	T8	AT5G58900	AT5G58900	0.427	267	32	192	90
0.852	1.91792	0.704	0.878	0.261	Cortex	T9	AT5G67210	IRX15-L	0.617	35	232	57	90
0.819	3.54362	0.638	0.61	0.07	Endodermis	T9	AT4G23500	AT4G23500	0.54	185	63	199	90
0.887	3.58123	0.774	0.739	0.04	Cortex	T0	AT5G19160	TBL11	0.699	529	16	465	91
0.969	2.84102	0.938	0.998	0.096	Endodermis	T0	AT5G45775	RPL11C	0.902	17	314	101	91
0.949	2.47607	0.898	0.991	0.124	Cortex	T1	AT4G17390	RPL15B	0.867	17	457	21	91
0.945	3.11083	0.89	0.957	0.146	Endodermis	T1	AT5G61170	RPS19C	0.811	79	253	63	91
0.781	1.27548	0.562	0.645	0.185	Cortex	T2	AT5G09270	AT5G09270	0.46	85	236	91	91
0.831	1.24243	0.662	0.848	0.307	Endodermis	T2	AT3G03250	UGP	0.541	72	269	75	91
0.756	1.9092	0.512	0.647	0.182	Cortex	T3	AT1G05835	AT1G05835	0.465	112	54	249	91
0.816	1.71767	0.632	0.919	0.491	Endodermis	T3	AT2G46330	AGP16	0.428	222	60	74	91
0.816	1.57864	0.632	0.956	0.539	Cortex	T4	AT2G38170	CAX1	0.417	225	108	60	91
0.807	1.14911	0.614	0.932	0.458	Endodermis	T4	AT1G10360	GSTU18	0.474	93	151	75	91
0.825	0.868979	0.65	0.967	0.36	Cortex	T5	AT2G25810	TIP4-1	0.607	7	315	41	91
0.796	1.2486	0.592	0.967	0.566	Endodermis	T5	AT3G43800	GSTU27	0.401	136	91	74	91
0.754	2.03553	0.508	0.118	0.034	Cortex	T6	AT5G04970	PME47	0.084	210	3	70	91
0.784	1.47965	0.568	0.936	0.704	Endodermis	T6	AT4G18930	AT4G18930	0.232	180	53	41	91
0.756	0.513709	0.512	0.916	0.469	Cortex	T7	AT3G26520	TIP1-2	0.447	43	178	68	91
0.758	0.435323	0.516	0.813	0.319	Endodermis	T7	AT3G49360	PGL2	0.494	22	245	53	91
0.869	1.58295	0.738	0.543	0.087	Cortex	T8	AT1G78850	AT1G78850	0.456	110	215	18	91
0.756	2.24157	0.512	0.718	0.212	Endodermis	T8	AT1G35350	PHO1-H8	0.506	99	56	337	91
0.831	2.41732	0.662	0.845	0.359	Cortex	T9	AT4G37010	CEN2	0.486	123	116	91	91
0.896	1.67935	0.792	0.65	0.054	Endodermis	T9	AT2G27660	AT2G27660	0.596	121	263	65	91
0.92	2.56303	0.84	0.89	0.109	Cortex	T0	AT2G35040	AT2G35040	0.781	305	401	307	92
0.96	3.26296	0.92	0.984	0.119	Endodermis	T0	AT1G01100	RPP1A	0.865	149	106	177	92
0.948	2.486	0.896	0.994	0.127	Cortex	T1	AT3G60245	RPL37AC	0.867	16	450	30	92
0.939	3.25318	0.878	0.925	0.133	Endodermis	T1	AT4G25740	RPS10A	0.792	107	177	112	92
0.797	1.26123	0.594	0.895	0.45	Cortex	T2	AT4G32460	AT4G32460	0.445	128	245	48	92
0.788	1.83475	0.576	0.764	0.247	Endodermis	T2	AT5G28640	GIF1	0.517	102	104	211	92
0.837	1.11429	0.674	0.875	0.288	Cortex	T3	AT5G01330	PDC3	0.587	11	376	31	92
0.78	1.74719	0.56	0.748	0.274	Endodermis	T3	AT1G74660	MIF1	0.474	143	57	156	92
0.809	1.16233	0.618	0.875	0.347	Cortex	T4	AT1G64900	CYP89A2	0.528	43	275	75	92
0.85	0.534026	0.7	0.98	0.39	Endodermis	T4	AT3G17820	GLN1-3	0.59	19	280	21	92
0.832	1.58518	0.664	0.984	0.603	Cortex	T5	AT1G12240	BFRUCT4	0.381	257	84	25	92
0.771	1.65085	0.542	0.911	0.544	Endodermis	T5	AT3G22540	AT3G22540	0.367	166	34	102	92
0.776	0.704184	0.552	0.823	0.389	Cortex	T6	AT1G49240	ACT8	0.434	67	173	44	92
0.75	0.759434	0.5	0.714	0.281	Endodermis	T7	AT4G18010	IP5P2	0.433	60	193	67	92
0.771	1.84793	0.542	0.688	0.197	Cortex	T8	AT4G33660	AT4G33660	0.491	86	131	133	92
0.799	1.35597	0.598	0.627	0.132	Endodermis	T8	AT1G49450	AT1G49450	0.495	115	250	129	92
0.796	2.72301	0.592	0.791	0.318	Cortex	T9	AT4G36380	CYP90C1	0.473	138	44	150	92
0.865	1.49906	0.73	0.776	0.053	Endodermis	T9	AT4G33770	ITPK2	0.723	39	298	115	92
0.899	2.94595	0.798	0.853	0.143	Cortex	T0	AT4G36180	AT4G36180	0.71	483	136	396	93
0.967	3.20186	0.934	0.992	0.136	Endodermis	T0	AT5G56670	RPS30A	0.856	181	130	126	93
0.94	2.72366	0.88	0.951	0.119	Cortex	T1	AT3G53870	RPS3B	0.832	91	290	118	93
0.93	3.39679	0.86	0.905	0.138	Endodermis	T1	AT5G09510	RPS15D	0.767	136	109	152	93
0.761	1.49696	0.522	0.58	0.121	Cortex	T2	AT3G24240	RCH2	0.459	88	171	163	93
0.804	1.55137	0.608	0.699	0.183	Endodermis	T2	AT4G24060	DOF4.6	0.516	103	170	145	93
0.816	1.90006	0.632	0.934	0.537	Cortex	T3	AT3G06650	ACLB-1	0.397	291	62	65	93
0.825	1.46851	0.65	0.966	0.526	Endodermis	T3	AT1G16370	2021-10-06	0.44	194	102	61	93
0.786	1.51118	0.572	0.848	0.392	Cortex	T4	AT3G50640	AT3G50640	0.456	136	135	124	93
0.811	1.01562	0.622	0.932	0.435	Endodermis	T4	AT1G10200	WLIM1	0.497	69	179	72	93
0.794	1.67456	0.588	0.933	0.537	Cortex	T5	AT1G20840	MSSP1	0.396	226	54	88	93
0.76	0.342182	0.52	0.869	0.343	Endodermis	T6	AT1G02205	CER1	0.526	17	191	72	93
0.889	1.65536	0.778	0.995	0.581	Cortex	T8	AT2G43150	AT2G43150	0.414	158	188	10	93
0.777	2.23761	0.554	0.624	0.172	Endodermis	T8	AT1G23800	ALDH2B7	0.452	210	57	227	93
0.841	2.03943	0.682	0.829	0.255	Cortex	T9	AT5G44290	AT5G44290	0.574	57	203	73	93
0.852	1.88815	0.704	0.926	0.297	Endodermis	T9	AT4G25970	PSD3	0.629	96	222	136	93
0.919	2.5505	0.838	0.92	0.134	Cortex	T0	AT4G16780	HAT4	0.786	290	413	314	94
0.973	2.82681	0.946	0.998	0.111	Endodermis	T0	AT3G04840	RPS3AA	0.887	63	326	49	94
0.906	3.18758	0.812	0.848	0.144	Cortex	T1	AT1G80750	RPL7A	0.704	240	46	233	94
0.907	3.94847	0.814	0.827	0.124	Endodermis	T1	AT1G07070	RPL35AA	0.703	195	3	200	94
0.754	1.75286	0.508	0.771	0.322	Cortex	T2	AT1G15550	GA3OX1	0.449	119	103	203	94
0.801	1.75775	0.602	0.842	0.344	Endodermis	T2	AT5G41950	HLB1	0.498	143	117	166	94
0.778	1.58644	0.556	0.817	0.326	Cortex	T3	AT3G52500	AT3G52500	0.491	75	178	167	94
0.824	0.839564	0.648	0.97	0.357	Endodermis	T3	AT4G16447	AT4G16447	0.613	23	273	63	94
0.773	1.6547	0.546	0.819	0.369	Cortex	T4	AT1G65010	AT1G65010	0.45	148	84	164	94
0.769	1.30465	0.538	0.815	0.318	Endodermis	T4	AT1G79180	ATMYB63	0.497	70	112	142	94
0.793	1.53116	0.586	0.89	0.474	Cortex	T5	AT3G28200	PER31	0.416	181	102	91	94
0.794	1.13925	0.588	0.827	0.411	Endodermis	T5	AT4G11220	RTNLB2	0.416	117	111	76	94
0.768	1.34424	0.536	0.357	0.099	Cortex	T7	AT1G71880	SUC1	0.258	182	57	52	94
0.799	1.768	0.598	0.655	0.202	Cortex	T8	AT2G17500	PILS5	0.453	114	157	87	94
0.802	1.16861	0.604	0.768	0.236	Endodermis	T8	AT5G65020	ANN2	0.532	63	320	120	94
0.842	2.40198	0.684	0.572	0.103	Cortex	T9	AT2G44490	BGLU26	0.469	148	123	68	94
0.903	1.59821	0.806	0.637	0.042	Endodermis	T9	AT2G38500	AT2G38500	0.595	125	275	55	94
0.888	2.80419	0.776	0.824	0.069	Cortex	T0	AT3G07440	AT3G07440	0.755	361	203	457	95
0.947	3.48646	0.894	0.933	0.073	Endodermis	T0	AT1G28395	AT1G28395	0.86	163	47	228	95
0.913	3.08987	0.826	0.875	0.169	Cortex	T1	AT4G10480	AT4G10480	0.706	234	82	207	95
0.941	3.18354	0.882	0.96	0.153	Endodermis	T1	AT5G27700	RPS21C	0.807	89	213	97	95
0.798	1.0309	0.596	0.899	0.411	Cortex	T2	AT4G03190	GRH1	0.488	54	329	45	95
0.819	1.72742	0.638	0.92	0.444	Endodermis	T2	AT5G12250	TUBB6	0.476	206	124	98	95
0.792	1.54471	0.584	0.845	0.38	Cortex	T3	AT3G07330	CSLC6	0.465	114	192	115	95
0.771	1.44023	0.542	0.789	0.263	Endodermis	T3	AT1G29170	SCAR3	0.526	67	113	180	95
0.768	1.81023	0.536	0.783	0.349	Cortex	T4	AT1G64640	ENODL8	0.434	179	38	180	95
0.823	0.929027	0.646	0.963	0.466	Endodermis	T4	AT1G72630	EFL2	0.497	71	200	55	95
0.772	1.26862	0.544	0.834	0.336	Cortex	T5	AT5G00825	AT5G00825	0.498	55	181	138	95
0.765	1.22504	0.53	0.814	0.377	Endodermis	T5	AT5G64460	AT5G64460	0.437	100	94	111	95
0.75	0.910865	0.5	0.738	0.355	Cortex	T7	AT1G30360	ERD4	0.383	96	119	77	95
0.754	0.636163	0.508	0.797	0.345	Endodermis	T7	AT2G16700	ADF5	0.452	48	221	58	95
0.78	1.7402	0.56	0.77	0.278	Cortex	T8	AT5G62200	ATS3B	0.492	85	162	118	95
0.863	0.845923	0.726	0.68	0.121	Endodermis	T8	AT5G65850	AT5G65850	0.559	38	456	10	95
0.88	1.64916	0.76	0.879	0.194	Cortex	T9	AT5G63600	FLS5	0.685	14	295	32	95
0.806	2.63565	0.612	0.758	0.11	Endodermis	T9	AT4G38340	NLP3	0.648	77	142	236	95
0.88	3.21202	0.76	0.812	0.093	Cortex	T0	AT4G16140	AT4G16140	0.719	452	61	508	96
0.97	3.08262	0.94	0.987	0.133	Endodermis	T0	AT5G64140	RPS28C	0.854	187	171	81	96
0.908	3.30496	0.816	0.778	0.103	Cortex	T1	AT5G67510	RPL26B	0.675	286	15	223	96
0.947	3.00132	0.894	0.955	0.125	Endodermis	T1	AT3G60245	RPL37AC	0.83	41	315	45	96
0.789	1.4035	0.578	0.909	0.481	Cortex	T2	AT5G15230	GASA4	0.428	164	201	68	96
0.83	1.38242	0.66	0.789	0.289	Endodermis	T2	AT1G09210	CRT2	0.5	138	216	77	96
0.785	1.7067	0.57	0.746	0.306	Cortex	T3	AT1G64650	AT1G64650	0.44	169	120	134	96
0.797	1.66732	0.594	0.9	0.451	Endodermis	T3	AT4G22130	SRF8	0.449	181	64	117	96
0.762	1.59049	0.524	0.812	0.34	Cortex	T4	AT5G18840	AT5G18840	0.472	99	104	205	96
0.791	1.72648	0.582	0.9	0.517	Endodermis	T4	AT1G72940	AT1G72940	0.383	208	25	97	96
0.762	1.76962	0.524	0.791	0.374	Cortex	T5	AT1G77330	AT1G77330	0.417	178	34	167	96
0.756	1.44251	0.512	0.797	0.39	Endodermis	T5	AT4G10960	UGE5	0.407	123	54	128	96
0.761	0.718582	0.522	0.678	0.241	Cortex	T6	AT5G12170	CLT3	0.437	63	165	61	96
0.772	1.90103	0.544	0.731	0.3	Cortex	T8	AT2G29750	UGT71C1	0.431	139	107	129	96
0.776	1.51937	0.552	0.642	0.119	Endodermis	T8	AT4G14746	AT4G14746	0.523	72	199	236	96
0.833	1.98769	0.666	0.783	0.178	Cortex	T9	AT1G54575	AT1G54575	0.605	41	215	87	96
0.792	3.99686	0.584	0.616	0.048	Endodermis	T9	AT5G22740	CSLA2	0.568	147	36	273	96
0.958	2.2345	0.916	0.983	0.117	Cortex	T0	AT1G52300	RPL37B	0.866	130	772	120	97
0.97	2.8613	0.94	1	0.113	Endodermis	T0	AT3G25520	ATL5	0.887	61	302	84	97
0.902	3.73319	0.804	0.812	0.137	Cortex	T1	AT1G31860	HISN2	0.675	285	2	239	97
0.91	3.69954	0.82	0.862	0.154	Endodermis	T1	AT3G20000	TOM40-1	0.708	189	19	194	97
0.771	1.72951	0.542	0.807	0.391	Cortex	T2	AT1G20950	PFP-ALPHA1	0.416	198	112	123	97
0.814	1.98871	0.628	0.884	0.426	Endodermis	T2	AT2G44740	CYCU4-1	0.458	252	71	108	97
0.774	1.97666	0.548	0.779	0.352	Cortex	T3	AT1G64640	ENODL8	0.427	206	40	180	97
0.808	1.00876	0.616	0.927	0.366	Endodermis	T3	AT2G36307	ZPR4	0.561	43	226	96	97
0.769	1.64005	0.538	0.83	0.378	Cortex	T4	AT3G07330	CSLC6	0.452	143	91	175	97
0.782	1.20624	0.564	0.9	0.41	Endodermis	T4	AT5G41600	RTNLB4	0.49	78	139	115	97
0.774	1.40538	0.548	0.861	0.41	Cortex	T5	AT1G75780	TUBB1	0.451	112	141	131	97
0.773	1.10801	0.546	0.892	0.432	Endodermis	T5	AT4G31470	AT4G31470	0.46	82	123	101	97
0.76	0.63173	0.52	0.825	0.366	Cortex	T6	AT5G24030	SLAH3	0.459	47	180	64	97
0.811	1.45423	0.622	0.888	0.377	Cortex	T8	AT4G30280	XTH18	0.511	68	242	70	97
0.822	1.15205	0.644	0.639	0.138	Endodermis	T8	AT3G52748	AT3G52748	0.501	107	331	73	97
0.81	3.55585	0.62	0.649	0.237	Cortex	T9	AT1G30400	ABCC1	0.412	225	2	119	97
0.839	2.14445	0.678	0.915	0.307	Endodermis	T9	AT5G27270	EMB976	0.608	111	187	161	97
0.936	2.4226	0.872	0.926	0.098	Cortex	T0	AT2G37790	AKR4C10	0.828	218	555	250	98
0.967	3.02516	0.934	0.992	0.12	Endodermis	T0	AT5G07090	RPS4B	0.872	126	193	128	98
0.898	3.06701	0.796	0.857	0.117	Cortex	T1	AT3G13230	AT3G13230	0.74	185	96	249	98
0.948	2.90064	0.896	0.952	0.106	Endodermis	T1	AT4G16720	RPL15A	0.846	17	353	36	98
0.774	1.26794	0.548	0.738	0.277	Cortex	T2	AT3G47490	AT3G47490	0.461	83	240	112	98
0.814	2.57902	0.628	0.64	0.196	Endodermis	T2	AT5G65360	HTR2	0.444	302	25	107	98
0.772	1.84364	0.544	0.88	0.441	Cortex	T3	AT3G07990	SCPL27	0.439	170	74	185	98
0.817	1.14974	0.634	0.872	0.374	Endodermis	T3	AT5G51780	AT5G51780	0.498	106	189	71	98
0.834	1.165	0.668	0.989	0.52	Cortex	T4	AT2G45180	AT2G45180	0.469	110	273	29	98
0.79	1.01041	0.58	0.79	0.28	Endodermis	T4	AT5G10930	CIPK5	0.51	60	180	100	98
0.804	1.12141	0.608	0.944	0.469	Cortex	T5	AT1G79410	2021-10-05	0.475	79	238	72	98
0.81	0.367638	0.62	0.927	0.309	Endodermis	T5	AT5G08370	AGAL2	0.618	4	255	52	98
0.751	1.10046	0.502	0.702	0.33	Endodermis	T7	AT5G42300	UBL5	0.372	131	137	65	98
0.77	1.7832	0.54	0.663	0.191	Cortex	T8	AT3G61990	OMTF3	0.472	95	149	137	98
0.812	1.00181	0.624	0.797	0.222	Endodermis	T8	AT1G23730	BCA3	0.575	28	392	94	98
0.791	2.93272	0.582	0.667	0.204	Cortex	T9	AT5G64410	OPT4	0.463	155	29	162	98
0.839	2.82016	0.678	0.743	0.197	Endodermis	T9	AT5G23450	ATLCBK1	0.546	177	124	160	98
0.935	2.45205	0.87	0.927	0.124	Cortex	T0	AT5G18790	AT5G18790	0.803	258	510	257	99
0.968	2.99826	0.936	0.998	0.128	Endodermis	T0	AT3G09500	RPL35A	0.87	134	207	108	99
0.918	2.94667	0.836	0.872	0.125	Cortex	T1	AT3G46560	TIM9	0.747	182	158	191	99
0.924	3.50184	0.848	0.832	0.123	Endodermis	T1	AT3G46560	TIM9	0.709	187	71	165	99
0.806	0.962193	0.612	0.773	0.276	Cortex	T2	AT2G28815	AT2G28815	0.497	45	353	41	99
0.801	2.12689	0.602	0.799	0.327	Endodermis	T2	AT2G39960	AT2G39960	0.472	218	52	165	99
0.835	1.83995	0.67	0.959	0.572	Cortex	T3	AT5G02270	ATNAP9	0.387	323	75	32	99
0.763	1.62056	0.526	0.728	0.214	Endodermis	T3	AT1G70510	KNAT2	0.514	86	75	207	99
0.833	1.14447	0.666	0.986	0.514	Cortex	T4	AT2G06850	XTH4	0.472	102	283	31	99
0.8	1.0732	0.6	0.919	0.444	Endodermis	T4	AT1G55330	AGP21	0.475	92	167	84	99
0.79	1.62878	0.58	0.886	0.489	Cortex	T5	AT3G09300	ORP3B	0.397	223	71	97	99
0.779	0.641573	0.558	0.893	0.328	Endodermis	T5	AT1G72490	AT1G72490	0.565	22	197	93	99
0.75	1.31171	0.5	0.894	0.559	Cortex	T6	AT1G78040	AT1G78040	0.335	165	45	85	99
0.772	0.793304	0.544	0.722	0.322	Endodermis	T6	AT5G42980	TRX3	0.4	91	146	52	99
0.751	0.820597	0.502	0.713	0.304	Endodermis	T7	AT2G31400	GUN1	0.409	82	185	66	99
0.834	1.44603	0.668	0.657	0.184	Cortex	T8	AT4G25900	AT4G25900	0.473	94	246	45	99
0.797	1.37089	0.594	0.655	0.172	Endodermis	T8	AT1G19720	DYW7	0.483	128	245	141	99
0.775	2.64663	0.55	0.713	0.175	Cortex	T9	AT4G19975	AT4G19975	0.538	84	65	198	99
0.922	1.13089	0.844	0.852	0.085	Endodermis	T9	AT1G24320	GCS2	0.767	24	415	39	99
0.92	2.52454	0.84	0.919	0.13	Cortex	T0	AT5G61020	ECT3	0.789	286	432	308	100
0.969	3.163	0.938	0.995	0.154	Endodermis	T0	AT2G17360	RPS4A	0.841	207	145	98	100
0.929	2.8796	0.858	0.881	0.129	Cortex	T1	AT3G46040	RPS15AD	0.752	176	191	168	100
0.931	3.33534	0.862	0.884	0.13	Endodermis	T1	AT5G07090	RPS4B	0.754	150	139	148	100
0.776	1.39774	0.552	0.844	0.408	Cortex	T2	AT3G51820	CHLG	0.436	144	203	104	100
0.792	1.4888	0.584	0.822	0.278	Endodermis	T2	AT2G29125	RTFL2	0.544	68	184	190	100
0.777	2.0224	0.554	0.8	0.381	Cortex	T3	AT1G15690	AVP1	0.419	233	29	169	100
0.764	1.43156	0.528	0.728	0.18	Endodermis	T3	AT3G05190	AT3G05190	0.548	53	116	202	100
0.834	1.20107	0.668	0.979	0.521	Cortex	T4	AT1G20190	EXPA11	0.458	133	259	28	100
0.821	0.892217	0.642	0.797	0.281	Cortex	T5	AT3G13790	CWINV1	0.516	41	304	47	100
0.75	1.0194	0.5	0.776	0.245	Endodermis	T5	AT5G42655	AT5G42655	0.531	35	140	139	100
0.75	0.78118	0.5	0.822	0.38	Endodermis	T6	AT2G27360	AT2G27360	0.442	59	150	81	100
0.758	1.86154	0.516	0.713	0.246	Cortex	T8	AT4G23190	CRK11	0.467	102	123	165	100
0.788	2.22747	0.576	0.668	0.247	Endodermis	T8	AT1G68500	AT1G68500	0.421	284	58	174	100
0.847	2.52226	0.694	0.941	0.509	Cortex	T9	AT5G43600	UAH	0.432	196	93	60	100
0.81	4.11401	0.62	0.769	0.257	Endodermis	T9	AT5G61210	SNAP33	0.512	222	32	224	100
0.857	3.31994	0.714	0.821	0.051	Cortex	T0	AT4G19980	AT4G19980	0.77	328	42	661	101
0.967	3.17044	0.934	0.982	0.128	Endodermis	T0	AT1G33120	RPL9B	0.854	188	141	127	101
0.946	2.46707	0.892	0.976	0.113	Cortex	T1	AT2G32060	RPS12C	0.863	23	468	54	101
0.946	2.94859	0.892	0.955	0.135	Endodermis	T1	AT4G31700	RPS6A	0.82	61	331	50	101
0.772	1.52352	0.544	0.639	0.216	Cortex	T2	AT1G70710	CEL1	0.423	177	160	118	101
0.813	1.74647	0.626	0.9	0.428	Endodermis	T2	AT1G01090	PDH-E1 ALPHA	0.472	217	119	113	101
0.799	1.90543	0.598	0.912	0.51	Cortex	T3	AT5G17050	UGT78D2	0.402	278	57	97	101
0.759	1.50236	0.518	0.748	0.199	Endodermis	T3	AT4G17970	ALMT12	0.549	51	95	225	101
0.767	1.58251	0.534	0.692	0.233	Cortex	T4	AT1G74500	PRE3	0.459	130	106	184	101
0.821	1.16921	0.642	0.986	0.552	Endodermis	T4	AT5G16390	BCCP1	0.434	142	146	57	101
0.817	1.12977	0.634	0.974	0.519	Cortex	T5	AT1G20190	EXPA11	0.455	105	234	53	101
0.778	0.98744	0.556	0.95	0.585	Endodermis	T6	AT2G26230	AT2G26230	0.365	119	128	45	101
0.759	0.985894	0.518	0.902	0.558	Cortex	T7	AT4G22460	AT4G22460	0.344	129	108	67	101
0.788	2.33229	0.576	0.856	0.518	Cortex	T8	AT1G05850	CTL1	0.338	273	18	105	101
0.772	2.07104	0.544	0.742	0.284	Endodermis	T8	AT1G30640	AT1G30640	0.458	188	77	252	101
0.821	2.48082	0.642	0.539	0.069	Cortex	T9	AT2G37130	PER21	0.47	144	102	106	101
0.871	3.80263	0.742	0.933	0.487	Endodermis	T9	AT4G13930	SHM4	0.446	327	47	105	101
0.951	2.26387	0.902	0.959	0.089	Cortex	T0	AT1G48920	NUCL1	0.87	118	731	185	102
0.973	2.85326	0.946	0.995	0.119	Endodermis	T0	AT4G00100	RPS13B	0.876	109	306	48	102
0.948	2.42888	0.896	0.991	0.116	Cortex	T1	AT5G16130	RPS7C	0.875	6	511	31	102
0.943	3.08816	0.886	0.952	0.145	Endodermis	T1	AT5G47930	RPS27D	0.807	88	269	85	102
0.786	1.00311	0.572	0.907	0.398	Cortex	T2	AT1G12845	AT1G12845	0.509	39	339	78	102
0.803	1.69374	0.606	0.755	0.265	Endodermis	T2	AT1G69030	AT1G69030	0.49	161	135	153	102
0.792	1.65666	0.584	0.688	0.251	Cortex	T3	AT5G20950	AT5G20950	0.437	179	139	114	102
0.839	0.730233	0.678	0.925	0.332	Endodermis	T3	AT4G16265	NRPB9B	0.593	26	307	42	102
0.83	0.849497	0.66	0.91	0.323	Cortex	T4	AT5G14000	anac084	0.587	11	373	38	102
0.778	1.46084	0.556	0.708	0.275	Endodermis	T4	AT2G30930	AT2G30930	0.433	144	76	125	102
0.774	1.32698	0.548	0.836	0.373	Cortex	T5	AT3G01930	AT3G01930	0.463	99	163	132	102
0.775	0.285686	0.55	0.812	0.347	Endodermis	T6	AT1G22510	AT1G22510	0.465	44	198	50	102
0.836	1.20576	0.672	0.865	0.325	Cortex	T8	AT3G48890	MSBP2	0.54	47	310	43	102
0.8	1.55532	0.6	0.773	0.321	Endodermis	T8	AT4G34230	CAD5	0.452	209	184	128	102
0.791	3.02559	0.582	0.699	0.249	Cortex	T9	AT1G03370	AT1G03370	0.45	170	23	161	102
0.791	3.00306	0.582	0.656	0.03	Endodermis	T9	AT1G35180	AT1G35180	0.626	100	101	283	102
0.927	2.52296	0.854	0.868	0.094	Cortex	T0	AT4G28200	AT4G28200	0.774	317	435	284	103
0.965	3.32836	0.93	0.972	0.146	Endodermis	T0	AT1G33140	RPL9B	0.826	228	93	142	103
0.947	2.45858	0.894	0.985	0.128	Cortex	T1	AT1G70600	RPL27AC	0.857	30	476	44	103
0.945	3.00343	0.89	0.965	0.146	Endodermis	T1	AT3G53430	RPL12B	0.819	64	314	65	103
0.775	1.186	0.55	0.868	0.409	Cortex	T2	AT3G50640	AT3G50640	0.459	87	265	107	103
0.812	1.62962	0.624	0.8	0.318	Endodermis	T2	AT5G50460	SEC61G2	0.482	188	148	118	103
0.809	1.42321	0.618	0.923	0.456	Cortex	T3	AT2G22125	CSI1	0.467	107	251	78	103
0.767	1.44469	0.534	0.792	0.267	Endodermis	T3	AT2G34150	SCAR1	0.525	73	111	191	103
0.834	1.51331	0.668	0.968	0.571	Cortex	T4	AT3G23810	SAHH2	0.397	266	133	27	103
0.778	1.39862	0.556	0.864	0.421	Endodermis	T4	AT1G78260	AT1G78260	0.443	134	85	126	103
0.768	1.94756	0.536	0.608	0.215	Cortex	T5	AT1G19300	GATL1	0.393	230	12	153	103
0.786	1.03254	0.572	0.867	0.426	Endodermis	T5	AT5G62500	EB1B	0.441	97	138	85	103
0.761	1.23416	0.522	0.922	0.635	Cortex	T7	AT1G58360	AAP1	0.287	173	73	62	103
0.843	1.29109	0.686	0.628	0.126	Cortex	T8	AT4G30670	AT4G30670	0.502	77	289	35	103
0.797	1.61523	0.594	0.656	0.208	Endodermis	T8	AT5G54500	FQR1	0.448	219	170	140	103
0.766	2.65807	0.532	0.661	0.112	Cortex	T9	AT5G01550	LECRKA4.2	0.549	72	62	222	103
0.816	3.03392	0.632	0.811	0.267	Endodermis	T9	AT4G14210	PDS	0.544	182	96	209	103
0.933	2.52835	0.866	0.958	0.197	Cortex	T0	AT5G19510	AT5G19510	0.761	349	427	264	104
0.972	2.74024	0.944	1	0.099	Endodermis	T0	AT3G61110	RPS27B	0.901	20	382	62	104
0.899	3.23765	0.798	0.875	0.197	Cortex	T1	AT2G11910	AT2G11910	0.678	278	32	244	104
0.922	3.39144	0.844	0.884	0.147	Endodermis	T1	AT3G18740	RPL30C	0.737	163	114	169	104
0.781	1.29712	0.562	0.87	0.431	Cortex	T2	AT1G29470	AT1G29470	0.439	138	232	90	104
0.819	1.20107	0.638	0.864	0.325	Endodermis	T2	AT1G30890	AT1G30890	0.539	75	281	99	104
0.779	1.61095	0.558	0.906	0.444	Cortex	T3	AT1G01430	TBL25	0.462	125	160	159	104
0.86	1.60167	0.72	0.98	0.577	Endodermis	T3	AT1G49660	CXE5	0.403	279	80	18	104
0.782	1.43581	0.564	0.762	0.304	Cortex	T4	AT2G20370	MUR3	0.458	132	168	139	104
0.787	0.924519	0.574	0.8	0.248	Endodermis	T4	AT1G01570	AT1G01570	0.552	39	201	107	104
0.791	1.13837	0.582	0.936	0.457	Cortex	T5	AT2G48020	AT2G48020	0.479	71	230	96	104
0.76	0.546878	0.52	0.781	0.359	Endodermis	T7	AT2G33540	CPL3	0.422	67	235	51	104
0.768	1.54541	0.536	0.648	0.097	Cortex	T8	AT4G21780	AT4G21780	0.551	42	221	141	104
0.822	0.994012	0.644	0.633	0.098	Endodermis	T8	AT5G09190	AT5G09190	0.535	61	395	74	104
0.834	2.57007	0.668	0.917	0.485	Cortex	T9	AT4G39080	VHA-A3	0.432	195	86	85	104
0.895	1.47489	0.79	0.999	0.402	Endodermis	T9	AT2G32300	UCC1	0.597	119	302	68	104
0.921	2.52681	0.842	0.865	0.085	Cortex	T0	AT5G14750	WER	0.78	306	430	305	105
0.968	2.95214	0.936	0.995	0.122	Endodermis	T0	AT5G18380	RPS16C	0.873	117	238	109	105
0.916	2.9394	0.832	0.903	0.175	Cortex	T1	AT1G74060	RPL6B	0.728	200	159	197	105
0.936	3.2617	0.872	0.927	0.17	Endodermis	T1	AT3G47370	RPS20B	0.757	147	172	132	105
0.773	1.23879	0.546	0.84	0.382	Cortex	T2	AT5G65640	BHLH93	0.458	93	250	117	105
0.805	1.44808	0.61	0.74	0.23	Endodermis	T2	AT4G15790	AT4G15790	0.51	119	193	143	105
0.825	1.11041	0.65	0.898	0.322	Cortex	T3	AT1G62440	LRX2	0.576	14	378	53	105
0.815	1.04731	0.63	0.933	0.425	Endodermis	T3	AT2G40970	MYBC1	0.508	93	215	77	105
0.782	1.18354	0.564	0.886	0.348	Cortex	T4	AT5G64620	C/VIF2	0.538	32	267	140	105
0.771	1.40016	0.542	0.912	0.462	Cortex	T5	AT4G26850	VTC2	0.45	115	143	140	105
0.787	0.86359	0.574	0.948	0.476	Endodermis	T5	AT1G14580	AT1G14580	0.472	74	165	84	105
0.76	1.01837	0.52	0.904	0.519	Endodermis	T6	AT3G11660	NHL1	0.385	103	122	71	105
0.779	1.8999	0.558	0.645	0.2	Endodermis	T8	AT2G08900	AT2G08900	0.445	223	104	211	105
0.823	2.07164	0.646	0.847	0.284	Cortex	T9	AT1G07650	AT1G07650	0.563	63	198	105	105
0.845	2.00643	0.69	0.787	0.208	Endodermis	T9	AT1G70660	UEV1B	0.579	136	204	149	105
0.955	2.29676	0.91	0.981	0.134	Cortex	T0	AT4G09800	RPS18C	0.847	180	702	160	106
0.969	2.7945	0.938	0.997	0.093	Endodermis	T0	AT5G22440	RPL10AC	0.904	13	350	102	106
0.929	2.90814	0.858	0.957	0.239	Cortex	T1	AT4G15910	ATDI21	0.718	217	178	167	106
0.915	3.51593	0.83	0.802	0.106	Endodermis	T1	AT2G20450	RPL14A	0.696	203	66	182	106
0.777	1.25685	0.554	0.714	0.264	Cortex	T2	AT1G57620	CYB	0.45	114	248	100	106
0.836	1.10769	0.672	0.993	0.454	Endodermis	T2	AT1G05260	PER3	0.539	77	332	60	106
0.829	1.15781	0.658	0.903	0.382	Cortex	T3	AT1G14670	TMN2	0.521	45	356	46	106
0.82	1.02688	0.64	0.914	0.408	Endodermis	T3	AT1G13280	AOC4	0.506	96	223	67	106
0.78	1.42333	0.56	0.875	0.412	Cortex	T4	AT1G75780	TUBB1	0.463	119	175	146	106
0.803	1.25368	0.606	0.971	0.544	Endodermis	T4	AT3G23690	BHLH77	0.427	148	124	80	106
0.761	1.53294	0.522	0.783	0.336	Cortex	T5	AT3G25500	FH1	0.447	124	99	175	106
0.774	0.792543	0.548	0.911	0.403	Endodermis	T5	AT1G75750	GASA1	0.508	48	176	99	106
0.781	1.64583	0.562	0.647	0.175	Cortex	T8	AT1G61360	AT1G61360	0.472	96	194	116	106
0.769	2.19425	0.538	0.675	0.224	Endodermis	T8	AT5G25280	AT5G25280	0.451	213	60	267	106
0.846	2.03932	0.692	0.882	0.377	Cortex	T9	AT5G60660	PIP2-4	0.505	104	204	61	106
0.95	2.96625	0.9	0.989	0.566	Endodermis	T9	AT3G19450	CAD4	0.423	385	105	11	106
0.951	2.31615	0.902	0.98	0.137	Cortex	T0	AT5G56670	RPS30A	0.843	187	676	184	107
0.95	3.55898	0.9	0.933	0.094	Endodermis	T0	AT1G61580	ARP2	0.839	211	37	223	107
0.899	3.1815	0.798	0.805	0.125	Cortex	T1	AT5G15520	RPS19B	0.68	272	48	245	107
0.952	2.72901	0.904	0.977	0.119	Endodermis	T1	AT5G02960	RPS23B	0.858	4	448	3	107
0.764	2.21048	0.528	0.836	0.447	Cortex	T2	AT1G01090	PDH-E1 ALPHA	0.389	275	44	150	107
0.812	1.68234	0.624	0.937	0.463	Endodermis	T2	AT2G16580	AT2G16580	0.474	214	138	117	107
0.767	1.76714	0.534	0.855	0.402	Cortex	T3	AT5G56040	AT5G56040	0.453	142	100	206	107
0.761	1.84696	0.522	0.683	0.206	Endodermis	T3	AT3G29370	AT3G29370	0.477	135	37	215	107
0.798	0.988231	0.596	0.929	0.35	Cortex	T4	AT2G39010	PIP2-6	0.579	15	334	95	107
0.834	0.929314	0.668	0.921	0.466	Endodermis	T4	AT3G52360	AT3G52360	0.455	117	199	37	107
0.757	1.31318	0.514	0.788	0.38	Endodermis	T5	AT1G04040	AT1G04040	0.408	122	75	126	107
0.766	0.984731	0.532	0.915	0.538	Endodermis	T6	AT1G13420	SOT8	0.377	110	130	61	107
0.767	1.98022	0.534	0.461	0.067	Cortex	T8	AT4G37070	PLP1	0.394	177	85	146	107
0.764	1.8627	0.528	0.624	0.145	Endodermis	T8	AT1G11110	AT1G11110	0.479	137	113	292	107
0.838	1.86539	0.676	0.79	0.198	Cortex	T9	AT1G14540	PER4	0.592	50	243	78	107
0.879	2.99376	0.758	0.961	0.505	Endodermis	T9	AT5G58375	AT5G58375	0.456	312	103	89	107
0.963	2.14282	0.926	0.992	0.125	Cortex	T0	AT4G25740	RPS10A	0.867	125	888	35	108
0.973	3.1378	0.946	0.998	0.203	Endodermis	T0	AT4G00810	RPP1B	0.795	286	154	37	108
0.935	2.63867	0.87	0.964	0.128	Cortex	T1	AT1G09590	RPL21A	0.836	80	339	149	108
[truncated: 7,791 more rows]

## Sheet: D) PlottedDE genes_epi + LRC
Supplementary Dataset 5D. Top differentially expressed genes identified between 10 consensus pseudotime groups for lateral root cap, atrichoblast, and trichoblast.
These are all genes plotted on heatmap in Fig. 4. See STAR Methods for details on differential expression analysis.
Gene	Cell type		Gene	Cell type		Gene	Cell type
AT5G04200	lateral root cap		AT3G28900	atrichoblast		AT3G28900	trichoblast
AT2G32620	lateral root cap		AT2G19750	atrichoblast		AT2G19750	trichoblast
AT2G14095	lateral root cap		AT2G20450	atrichoblast		AT5G59850	trichoblast
AT1G26820	lateral root cap		AT3G45030	atrichoblast		AT2G20450	trichoblast
AT3G45010	lateral root cap		AT4G34670	atrichoblast		AT3G45030	trichoblast
AT1G30700	lateral root cap		AT2G44120	atrichoblast		AT2G44120	trichoblast
AT2G35770	lateral root cap		AT2G32060	atrichoblast		AT1G57860	trichoblast
AT5G23210	lateral root cap		AT5G59850	atrichoblast		AT2G32060	trichoblast
AT1G54010	lateral root cap		AT5G60670	atrichoblast		AT5G64140	trichoblast
AT3G16450	lateral root cap		AT1G48630	atrichoblast		AT2G37190	trichoblast
AT1G03230	lateral root cap		AT4G10450	atrichoblast		AT3G07110	trichoblast
AT5G23820	lateral root cap		AT5G22440	atrichoblast		AT2G27710	trichoblast
AT5G15970	lateral root cap		AT4G10480	atrichoblast		AT2G25210	trichoblast
AT4G37160	lateral root cap		AT4G29410	atrichoblast		AT3G23390	trichoblast
AT4G37870	lateral root cap		AT3G18130	atrichoblast		AT1G26880	trichoblast
AT3G14990	lateral root cap		AT3G06680	atrichoblast		AT4G16720	trichoblast
AT5G60520	lateral root cap		AT2G09990	atrichoblast		AT3G11510	trichoblast
AT2G43535	lateral root cap		AT5G45775	atrichoblast		AT3G22230	trichoblast
AT1G28290	lateral root cap		AT5G16130	atrichoblast		AT3G05560	trichoblast
AT1G54000	lateral root cap		AT3G55280	atrichoblast		AT3G47370	trichoblast
AT1G79580	lateral root cap		AT4G22230	atrichoblast		AT4G15000	trichoblast
AT5G47210	lateral root cap		AT1G57590	atrichoblast		AT5G61170	trichoblast
AT4G21960	lateral root cap		AT5G51500	atrichoblast		AT5G02450	trichoblast
AT4G29690	lateral root cap		AT5G66590	atrichoblast		AT1G77940	trichoblast
AT5G13870	lateral root cap		AT1G74500	atrichoblast		AT2G36620	trichoblast
AT2G21660	lateral root cap		AT3G60530	atrichoblast		AT2G18020	trichoblast
AT1G33750	lateral root cap		AT3G23810	atrichoblast		AT5G41520	trichoblast
AT5G62340	lateral root cap		AT1G42960	atrichoblast		AT3G25520	trichoblast
AT1G27400	lateral root cap		AT2G45050	atrichoblast		AT5G57290	trichoblast
AT4G20440	lateral root cap		AT2G33790	atrichoblast		AT1G52300	trichoblast
AT5G14750	lateral root cap		AT1G64640	atrichoblast		AT5G56710	trichoblast
AT3G16080	lateral root cap		AT3G49720	atrichoblast		AT3G55750	trichoblast
AT1G56110	lateral root cap		AT1G54890	atrichoblast		AT5G02960	trichoblast
AT1G68560	lateral root cap		AT5G23860	atrichoblast		AT3G60770	trichoblast
AT4G29410	lateral root cap		AT3G54770	atrichoblast		AT4G00100	trichoblast
AT2G43480	lateral root cap		AT4G03190	atrichoblast		AT2G19730	trichoblast
AT2G37600	lateral root cap		AT3G50640	atrichoblast		AT5G58710	trichoblast
AT3G14530	lateral root cap		AT1G69780	atrichoblast		AT3G23810	trichoblast
AT5G52470	lateral root cap		AT5G63800	atrichoblast		AT3G54960	trichoblast
AT1G48920	lateral root cap		AT1G20010	atrichoblast		AT5G61790	trichoblast
			AT5G15150	atrichoblast		AT5G48580	trichoblast
			AT4G38400	atrichoblast		AT1G76090	trichoblast
			AT3G01220	atrichoblast		AT1G21750	trichoblast
			AT5G01330	atrichoblast		AT3G62120	trichoblast
			AT1G29025	atrichoblast		AT4G12520	trichoblast
			AT5G25460	atrichoblast		AT4G30170	trichoblast
			AT2G37130	atrichoblast		AT3G03250	trichoblast
			AT4G12880	atrichoblast		AT1G66470	trichoblast
			AT4G00430	atrichoblast		AT3G01190	trichoblast
			AT4G29270	atrichoblast		AT5G12050	trichoblast
			AT4G22666	atrichoblast		AT4G00430	trichoblast
			AT1G32170	atrichoblast		AT1G30900	trichoblast
			AT1G70850	atrichoblast		AT4G30460	trichoblast
			AT2G39040	atrichoblast		AT1G23750	trichoblast
			AT4G02290	atrichoblast		AT3G28550	trichoblast
			AT2G39010	atrichoblast		AT1G23720	trichoblast
			AT1G65310	atrichoblast		AT5G17820	trichoblast
			AT2G43150	atrichoblast		AT2G01540	trichoblast
			AT4G30280	atrichoblast		AT3G07880	trichoblast
			AT3G49780	atrichoblast		AT3G54580	trichoblast
			AT1G53830	atrichoblast		AT4G09990	trichoblast
			AT4G12545	atrichoblast		AT3G61560	trichoblast
			AT5G40450	atrichoblast		AT2G45750	trichoblast
			AT1G14960	atrichoblast		AT2G47540	trichoblast
			AT4G23400	atrichoblast		AT5G49270	trichoblast
			AT5G64100	atrichoblast		AT1G30870	trichoblast
			AT1G06120	atrichoblast		AT2G41970	trichoblast
			AT3G02240	atrichoblast		AT4G40090	trichoblast
			AT5G60660	atrichoblast		AT5G58010	trichoblast
			AT2G37170	atrichoblast		AT4G00680	trichoblast
			AT4G25830	atrichoblast		AT5G63270	trichoblast
						AT5G40860	trichoblast
						AT4G34580	trichoblast
						AT3G60330	trichoblast
						AT5G67400	trichoblast
						AT1G62980	trichoblast
						AT5G57625	trichoblast
						AT1G06923	trichoblast
						AT4G25820	trichoblast
						AT3G54590	trichoblast

## Sheet: E) All genes_epidermis + LRC
Supplementary Dataset 5E. 4,216 differentially expressed genes identified between 10 consensus pseudotime groups for epidermis and lateral root cap.
See STAR Methods for details on differential expression analysis across pseudotime using the ROC method with the Seurat FindMarkers function.
Legend for column labels. This output is directly from Seurat. Additional details about the ROC method can be found in the documentation for the FindMarkers function.
myAUC	Represents the area under the ROC curve. An AUC value of 1 means that expression values for the gene alone can perfectly classify the two groupings. e.g., each cell in group 1 exhibits a higher expression of the gene in question than each of the cells in group 2.
	An AUC value of 0.5 indicates that the gene has no predictive power to classify the two groups.
avg_diff	log fold-change of the average expression between the two groups being compared (e.g., one pseudotime bin versus the other nine bins). Positive values indicate that the gene is more highly expressed in the first group.
power	defined as the predictive power. Calculated as abs(AUC-0.5) *2
pct.1/pct.2	pct.1 = percentage of cells in the cell type of interest expressing the gene. pct.2 = percentage of all other cells expressing the gene.
pct.diff	calculated as pct.1 minus pct.2
pct.diff_rank	the rank of each gene in a list ordered by pct.diff
avg_diff_rank	the rank of each gene in a list ordered by avg_diff
myAUC_rank	the rank of each gene in a list ordered by myAUC
combined_rank	gene rank according to combination of percentage difference, fold change, and AUC classifier rankings
myAUC	avg_diff	power	pct.1	pct.2	celltype	pseudotime bin	gene ID	gene name	pct.diff	pct.diff_rank	avg_diff_rank	myAUC_rank	combined_rank
0.942	1.61745	0.884	0.975	0.257	Atrichoblast	T0	AT5G60670	RPL12C	0.718	3	7	2	1
0.86	1.09159	0.72	0.915	0.271	Lateral Root Cap	T0	AT4G29690	AT4G29690	0.644	2	19	1	1
0.932	1.51822	0.864	0.981	0.322	Trichoblast	T0	AT1G48630	RACK1B	0.659	13	12	12	1
0.898	2.28377	0.796	0.898	0.286	Atrichoblast	T1	AT2G33790	AGP30	0.612	6	1	1	1
0.864	1.18557	0.728	0.886	0.235	Lateral Root Cap	T1	AT5G60520	AT5G60520	0.651	1	3	1	1
0.879	1.30591	0.758	0.967	0.437	Trichoblast	T1	AT2G32060	RPS12C	0.53	8	5	15	1
0.927	2.11992	0.854	0.966	0.288	Atrichoblast	T2	AT2G33790	AGP30	0.678	1	1	1	1
0.839	1.23443	0.678	0.936	0.405	Lateral Root Cap	T2	AT2G43535	ATTI4	0.531	4	2	1	1
0.778	0.777985	0.556	0.965	0.563	Trichoblast	T2	AT4G15000	RPL27C	0.402	10	27	19	1
0.882	1.40779	0.764	0.904	0.229	Atrichoblast	T3	AT1G05660	AT1G05660	0.675	1	2	2	1
0.798	1.64793	0.596	0.816	0.332	Lateral Root Cap	T3	AT1G52690	LEA7	0.484	3	1	5	1
0.789	1.14532	0.578	0.71	0.173	Trichoblast	T3	AT1G27140	GSTU14	0.537	1	2	5	1
0.916	1.64259	0.832	0.949	0.229	Atrichoblast	T4	AT1G05660	AT1G05660	0.72	1	1	1	1
0.81	1.36884	0.62	0.877	0.379	Lateral Root Cap	T4	AT1G54010	GLL23	0.498	4	1	3	1
0.851	1.3044	0.702	0.809	0.167	Trichoblast	T4	AT1G27140	GSTU14	0.642	1	2	3	1
0.892	1.63973	0.784	0.91	0.228	Atrichoblast	T5	AT1G05660	AT1G05660	0.682	1	1	1	1
0.897	1.77726	0.794	0.95	0.252	Lateral Root Cap	T5	AT1G52060	JAL9	0.698	3	1	2	1
0.822	1.2376	0.644	0.765	0.165	Trichoblast	T5	AT1G27140	GSTU14	0.6	1	2	3	1
0.87	1.51889	0.74	0.868	0.225	Atrichoblast	T6	AT1G05660	AT1G05660	0.643	3	1	2	1
0.936	2.07622	0.872	0.984	0.249	Lateral Root Cap	T6	AT1G52060	JAL9	0.735	3	1	1	1
0.824	1.32605	0.648	0.78	0.154	Trichoblast	T6	AT2G47540	AT2G47540	0.626	1	2	3	1
0.843	1.43178	0.686	0.79	0.16	Atrichoblast	T7	AT4G02290	AtGH9B13	0.63	3	3	6	1
0.93	2.0607	0.86	0.991	0.247	Lateral Root Cap	T7	AT1G52050	JAL8	0.744	3	4	2	1
0.892	1.58186	0.784	0.931	0.19	Trichoblast	T7	AT3G54580	AT3G54580	0.741	1	2	1	1
0.886	1.63998	0.772	0.93	0.257	Atrichoblast	T8	AT4G12545	AIR1B	0.673	1	2	2	1
0.959	2.9034	0.918	0.952	0.054	Lateral Root Cap	T8	AT1G26820	RNS3	0.898	1	3	3	1
0.944	2.49241	0.888	0.964	0.158	Trichoblast	T8	AT4G40090	AGP3	0.806	4	1	2	1
0.938	2.47175	0.876	0.97	0.229	Atrichoblast	T9	AT4G12545	AIR1B	0.741	5	1	3	1
0.982	3.19476	0.964	0.992	0.065	Lateral Root Cap	T9	AT1G26820	RNS3	0.927	1	4	1	1
0.96	2.71191	0.92	0.978	0.138	Trichoblast	T9	AT4G25820	XTH14	0.84	2	1	1	1
0.936	1.57244	0.872	0.976	0.301	Atrichoblast	T0	AT1G48630	RACK1B	0.675	15	12	12	2
0.854	0.988966	0.708	0.892	0.231	Lateral Root Cap	T0	AT1G48920	NUCL1	0.661	1	22	3	2
0.927	1.47281	0.854	0.974	0.28	Trichoblast	T0	AT5G60670	RPL12C	0.694	2	20	21	2
0.869	1.3605	0.738	0.858	0.236	Atrichoblast	T1	AT4G22230	AT4G22230	0.622	5	2	3	2
0.86	1.25209	0.72	0.959	0.368	Lateral Root Cap	T1	AT5G62340	AT5G62340	0.591	2	1	2	2
0.88	1.21225	0.76	0.971	0.494	Trichoblast	T1	AT5G64140	RPS28C	0.477	46	23	14	2
0.885	1.26573	0.77	0.909	0.238	Atrichoblast	T2	AT4G22230	AT4G22230	0.671	3	2	3	2
0.82	1.04105	0.64	0.933	0.369	Lateral Root Cap	T2	AT5G62340	AT5G62340	0.564	2	7	2	2
0.787	0.843794	0.574	0.952	0.579	Trichoblast	T2	AT5G61170	RPS19C	0.373	38	14	11	2
0.886	1.68316	0.772	0.935	0.291	Atrichoblast	T3	AT2G33790	AGP30	0.644	4	1	1	2
0.806	1.02362	0.612	0.86	0.396	Lateral Root Cap	T3	AT3G16450	JAL33	0.464	8	7	2	2
0.787	1.25289	0.574	0.792	0.355	Trichoblast	T3	AT2G18980	PER16	0.437	4	1	6	2
0.871	1.19255	0.742	0.874	0.23	Atrichoblast	T4	AT5G15150	HAT7	0.644	2	2	3	2
0.78	1.15024	0.56	0.748	0.219	Lateral Root Cap	T4	AT2G23630	sks16	0.529	2	4	7	2
0.834	1.30187	0.668	0.884	0.349	Trichoblast	T4	AT2G18980	PER16	0.535	3	3	5	2
0.839	1.27057	0.678	0.849	0.28	Atrichoblast	T5	AT1G29025	AT1G29025	0.569	6	3	7	2
0.895	1.67728	0.79	0.953	0.245	Lateral Root Cap	T5	AT1G52050	JAL8	0.708	2	2	3	2
0.801	1.49518	0.602	0.737	0.189	Trichoblast	T5	AT4G22214	AT4G22214	0.548	2	1	7	2
0.869	1.39617	0.738	0.843	0.166	Atrichoblast	T6	AT4G02290	AtGH9B13	0.677	1	3	3	2
0.931	1.98182	0.862	0.986	0.242	Lateral Root Cap	T6	AT1G52050	JAL8	0.744	1	2	2	2
0.822	1.21611	0.644	0.797	0.219	Trichoblast	T6	AT2G34910	AT2G34910	0.578	5	5	5	2
0.846	1.3645	0.692	0.899	0.309	Atrichoblast	T7	AT2G43590	AT2G43590	0.59	6	5	5	2
0.917	2.04966	0.834	0.947	0.159	Lateral Root Cap	T7	AT1G06090	AT1G06090	0.788	1	5	5	2
0.882	1.63009	0.764	0.897	0.168	Trichoblast	T7	AT3G09925	AT3G09925	0.729	2	1	2	2
0.887	1.41097	0.774	0.954	0.369	Atrichoblast	T8	AT5G40450	AT5G40450	0.585	6	8	1	2
0.954	3.13041	0.908	0.948	0.102	Lateral Root Cap	T8	AT1G47600	TGG4	0.846	3	2	4	2
0.949	2.17928	0.898	0.983	0.175	Trichoblast	T8	AT3G54580	AT3G54580	0.808	2	6	1	2
0.945	2.43591	0.89	0.964	0.28	Atrichoblast	T9	AT4G23400	PIP1-5	0.684	10	2	1	2
0.981	3.37361	0.962	0.986	0.084	Lateral Root Cap	T9	AT5G04200	AMC9	0.902	2	3	2	2
0.947	2.55755	0.894	0.952	0.104	Trichoblast	T9	AT5G57625	AT5G57625	0.848	1	4	5	2
0.922	1.64814	0.844	0.933	0.203	Atrichoblast	T0	AT4G10450	RPL9D	0.73	2	5	62	3
0.85	1.11669	0.7	0.896	0.267	Lateral Root Cap	T0	AT5G60520	AT5G60520	0.629	3	16	7	3
0.937	1.4942	0.874	0.993	0.391	Trichoblast	T0	AT3G28900	RPL34C	0.602	44	16	3	3
0.86	1.10306	0.72	0.823	0.18	Atrichoblast	T1	AT3G60530	GATA4	0.643	1	7	6	3
0.847	1.24146	0.694	0.952	0.405	Lateral Root Cap	T1	AT2G43535	ATTI4	0.547	5	2	3	3
0.861	1.18306	0.722	0.973	0.461	Trichoblast	T1	AT2G37190	RPL12A	0.512	17	31	53	3
0.886	1.10651	0.772	0.931	0.345	Atrichoblast	T2	AT1G20010	TUBB5	0.586	12	4	2	3
0.82	1.02562	0.64	0.835	0.238	Lateral Root Cap	T2	AT5G60520	AT5G60520	0.597	1	9	3	3
0.771	0.744517	0.542	0.928	0.53	Trichoblast	T2	AT5G58710	CYP20-1	0.398	14	50	30	3
0.875	1.21529	0.75	0.878	0.229	Atrichoblast	T3	AT5G15150	HAT7	0.649	3	3	5	3
0.787	1.06005	0.574	0.868	0.37	Lateral Root Cap	T3	AT1G54010	GLL23	0.498	2	6	10	3
0.777	0.85115	0.554	0.832	0.412	Trichoblast	T3	AT1G76090	SMT3	0.42	9	12	11	3
0.868	1.00482	0.736	0.907	0.348	Atrichoblast	T4	AT1G20010	TUBB5	0.559	13	12	4	3
0.827	1.13041	0.654	0.98	0.534	Lateral Root Cap	T4	AT5G10130	DFC	0.446	13	5	1	3
0.824	1.5166	0.648	0.779	0.19	Trichoblast	T4	AT4G22214	AT4G22214	0.589	2	1	8	3
0.833	1.03851	0.666	0.824	0.229	Atrichoblast	T5	AT5G15150	HAT7	0.595	2	11	9	3
0.884	1.60255	0.768	0.898	0.186	Lateral Root Cap	T5	AT5G58784	AT5G58784	0.712	1	5	6	3
0.814	1.03978	0.628	0.838	0.342	Trichoblast	T5	AT1G23750	AT1G23750	0.496	5	5	5	3
0.85	1.18446	0.7	0.916	0.315	Atrichoblast	T6	AT2G43590	AT2G43590	0.601	4	6	7	3
0.873	1.80188	0.746	0.846	0.12	Lateral Root Cap	T6	AT3G19430	AT3G19430	0.726	4	4	14	3
0.823	1.16216	0.646	0.761	0.161	Trichoblast	T6	AT5G12050	AT5G12050	0.6	4	8	4	3
0.864	1.13988	0.728	0.94	0.267	Atrichoblast	T7	AT4G12545	AIR1B	0.673	1	15	1	3
0.913	2.18168	0.826	0.945	0.207	Lateral Root Cap	T7	AT3G16440	ATMLP-300B	0.738	4	2	6	3
0.843	1.42353	0.686	0.811	0.133	Trichoblast	T7	AT1G30870	PER7	0.678	3	6	7	3
0.866	1.82663	0.732	0.919	0.359	Atrichoblast	T8	AT3G49780	PSK3	0.56	11	1	6	3
0.97	2.76551	0.94	0.99	0.163	Lateral Root Cap	T8	AT1G06090	AT1G06090	0.827	4	5	1	3
0.94	2.18816	0.88	0.97	0.152	Trichoblast	T8	AT3G09925	AT3G09925	0.818	1	5	3	3
0.913	2.10425	0.826	0.868	0.086	Atrichoblast	T9	AT1G19900	AT1G19900	0.782	2	8	8	3
0.975	3.49771	0.95	0.976	0.092	Lateral Root Cap	T9	AT1G51470	TGG5	0.884	3	1	6	3
0.952	2.27003	0.904	0.977	0.14	Trichoblast	T9	AT3G54590	EXT2	0.837	3	7	4	3
0.929	1.53058	0.858	0.981	0.343	Atrichoblast	T0	AT5G22440	RPL10AC	0.638	46	18	31	4
0.858	1.23842	0.716	0.97	0.396	Lateral Root Cap	T0	AT5G62340	AT5G62340	0.574	18	11	2	4
0.945	1.71306	0.89	0.996	0.441	Trichoblast	T0	AT2G32060	RPS12C	0.555	119	1	1	4
0.848	1.08905	0.696	0.803	0.166	Atrichoblast	T1	AT1G54890	AT1G54890	0.637	3	8	9	4
0.805	0.997564	0.61	0.867	0.316	Lateral Root Cap	T1	AT4G37160	sks15	0.551	4	5	6	4
0.871	1.1506	0.742	0.976	0.473	Trichoblast	T1	AT3G07110	AT3G07110	0.503	27	47	31	4
0.861	0.978653	0.722	0.845	0.168	Atrichoblast	T2	AT1G54890	AT1G54890	0.677	2	13	7	4
0.802	1.55451	0.604	0.82	0.322	Lateral Root Cap	T2	AT1G52690	LEA7	0.498	7	1	5	4
0.775	0.782014	0.55	0.966	0.602	Trichoblast	T2	AT5G02450	RPL36C	0.364	48	25	25	4
0.879	1.09331	0.758	0.923	0.347	Atrichoblast	T3	AT1G20010	TUBB5	0.576	14	5	3	4
0.82	1.00029	0.64	0.981	0.525	Lateral Root Cap	T3	AT5G10130	DFC	0.456	11	8	1	4
0.754	1.11468	0.508	0.667	0.197	Trichoblast	T3	AT4G22214	AT4G22214	0.47	2	4	29	4
0.851	0.900176	0.702	0.86	0.219	Atrichoblast	T4	AT5G63800	BGAL6	0.641	3	24	7	4
0.783	0.893099	0.566	0.88	0.37	Lateral Root Cap	T4	AT5G35735	AT5G35735	0.51	3	10	6	4
0.827	1.04127	0.654	0.866	0.363	Trichoblast	T4	AT1G04040	AT1G04040	0.503	6	9	7	4
0.846	1.3719	0.692	0.934	0.419	Atrichoblast	T5	AT4G01630	EXPA17	0.515	18	2	5	4
0.9	1.67527	0.8	0.986	0.42	Lateral Root Cap	T5	AT1G52070	JAL10	0.566	19	3	1	4
0.799	0.968391	0.598	0.842	0.361	Trichoblast	T5	AT1G04040	AT1G04040	0.481	10	10	9	4
0.854	1.48005	0.708	0.926	0.416	Atrichoblast	T6	AT4G01630	EXPA17	0.51	14	2	6	4
0.915	1.54312	0.83	0.993	0.341	Lateral Root Cap	T6	AT5G60530	AT5G60530	0.652	13	10	5	4
0.807	1.32382	0.614	0.723	0.153	Trichoblast	T6	AT3G16390	NSP3	0.57	6	3	11	4
0.847	1.29226	0.694	0.936	0.39	Atrichoblast	T7	AT4G30280	XTH18	0.546	9	6	4	4
0.906	2.25428	0.812	0.901	0.123	Lateral Root Cap	T7	AT3G19430	AT3G19430	0.778	2	1	10	4
0.848	1.27009	0.696	0.846	0.175	Trichoblast	T7	AT4G40090	AGP3	0.671	4	12	6	4
0.872	1.36683	0.744	0.935	0.305	Atrichoblast	T8	AT4G23400	PIP1-5	0.63	3	12	4	4
0.95	2.8525	0.9	0.935	0.074	Lateral Root Cap	T8	AT5G04200	AMC9	0.861	2	4	8	4
0.924	2.43549	0.848	0.912	0.114	Trichoblast	T8	AT4G25820	XTH14	0.798	6	2	4	4
0.945	2.33917	0.89	0.99	0.387	Atrichoblast	T9	AT5G64100	PER69	0.603	23	3	2	4
0.979	3.45133	0.958	0.986	0.112	Lateral Root Cap	T9	AT1G47600	TGG4	0.874	6	2	4	4
0.96	2.69251	0.92	0.989	0.183	Trichoblast	T9	AT4G40090	AGP3	0.806	12	3	2	4
0.936	1.50294	0.872	0.987	0.372	Atrichoblast	T0	AT3G28900	RPL34C	0.615	82	23	13	5
0.838	0.941749	0.676	0.872	0.251	Lateral Root Cap	T0	AT5G52470	MED36B	0.621	7	28	10	5
0.922	1.42222	0.844	0.982	0.363	Trichoblast	T0	AT5G22440	RPL10AC	0.619	37	47	45	5
0.831	1.0125	0.662	0.722	0.084	Atrichoblast	T1	AT1G57590	PAE2	0.638	2	9	13	5
0.803	0.960325	0.606	0.813	0.246	Lateral Root Cap	T1	AT4G29690	AT4G29690	0.567	3	8	8	5
0.863	1.32485	0.726	0.983	0.524	Trichoblast	T1	AT2G27710	RPP2B	0.459	70	3	49	5
0.847	1.08603	0.694	0.841	0.227	Atrichoblast	T2	AT5G15150	HAT7	0.614	7	6	11	5
0.797	1.07721	0.594	0.887	0.357	Lateral Root Cap	T2	AT1G54010	GLL23	0.53	5	4	6	5
0.799	0.87446	0.598	0.987	0.642	Trichoblast	T2	AT1G77940	RPL30B	0.345	87	9	3	5
0.868	0.987371	0.736	0.878	0.217	Atrichoblast	T3	AT5G63800	BGAL6	0.661	2	13	7	5
0.79	0.96829	0.58	0.815	0.314	Lateral Root Cap	T3	AT4G23590	AT4G23590	0.501	1	11	9	5
0.77	0.962124	0.54	0.8	0.417	Trichoblast	T3	AT3G54960	PDIL1-3	0.383	27	8	14	5
0.839	0.924313	0.678	0.819	0.21	Atrichoblast	T4	AT5G01330	PDC3	0.609	5	22	10	5
0.792	1.03631	0.584	0.896	0.421	Lateral Root Cap	T4	AT1G52070	JAL10	0.475	9	7	4	5
0.812	1.04608	0.624	0.836	0.344	Trichoblast	T4	AT1G23750	AT1G23750	0.492	7	8	13	5
0.811	1.0928	0.622	0.786	0.217	Atrichoblast	T5	AT3G28910	MYB30	0.569	5	8	18	5
0.891	1.34027	0.782	0.978	0.343	Lateral Root Cap	T5	AT5G60530	AT5G60530	0.635	8	10	5	5
0.766	1.01443	0.532	0.678	0.159	Trichoblast	T5	AT2G47540	AT2G47540	0.519	4	6	22	5
0.838	1.1278	0.676	0.876	0.304	Atrichoblast	T6	AT2G39040	PER24	0.572	7	8	10	5
0.879	1.39353	0.758	0.895	0.155	Lateral Root Cap	T6	AT1G06090	AT1G06090	0.74	2	15	11	5
0.81	1.07543	0.62	0.764	0.164	Trichoblast	T6	AT4G09990	GXM2	0.6	3	14	10	5
0.839	1.21988	0.678	0.862	0.206	Atrichoblast	T7	AT1G65310	ATXTH17	0.656	2	10	8	5
0.928	2.04906	0.856	0.982	0.254	Lateral Root Cap	T7	AT1G52060	JAL9	0.728	5	6	3	5
0.833	1.26764	0.666	0.799	0.134	Trichoblast	T7	AT3G54590	EXT2	0.665	5	13	10	5
0.871	1.43862	0.742	0.967	0.41	Atrichoblast	T8	AT5G64100	PER69	0.557	13	6	5	5
0.966	2.74999	0.932	0.995	0.211	Lateral Root Cap	T8	AT3G16440	ATMLP-300B	0.784	7	6	2	5
0.922	2.1133	0.844	0.922	0.116	Trichoblast	T8	AT3G54590	EXT2	0.806	3	8	6	5
0.884	2.30973	0.768	0.863	0.171	Atrichoblast	T9	AT1G65310	ATXTH17	0.692	8	4	17	5
0.98	2.93651	0.96	0.996	0.173	Lateral Root Cap	T9	AT1G06090	AT1G06090	0.823	9	5	3	5
0.937	2.36932	0.874	0.936	0.108	Trichoblast	T9	AT5G67400	PER73	0.828	5	5	9	5
0.929	1.41459	0.858	0.977	0.329	Atrichoblast	T0	AT4G10480	AT4G10480	0.648	33	65	35	6
0.841	0.9583	0.682	0.888	0.299	Lateral Root Cap	T0	AT3G14530	GGPPS9	0.589	12	25	9	6
0.925	1.38947	0.85	0.978	0.355	Trichoblast	T0	AT2G19750	RPS30A	0.623	34	66	33	6
0.836	0.952651	0.672	0.774	0.142	Atrichoblast	T1	AT5G51500	PME60	0.632	4	15	11	6
0.793	0.875223	0.586	0.889	0.358	Lateral Root Cap	T1	AT1G54010	GLL23	0.531	6	13	11	6
0.876	1.25756	0.752	0.99	0.558	Trichoblast	T1	AT4G15000	RPL27C	0.432	102	11	19	6
0.849	0.987061	0.698	0.804	0.145	Atrichoblast	T2	AT5G51500	PME60	0.659	5	12	9	6
0.813	1.0409	0.626	0.97	0.516	Lateral Root Cap	T2	AT5G10130	DFC	0.454	11	8	4	6
0.772	0.742391	0.544	0.945	0.551	Trichoblast	T2	AT2G36620	RPL24A	0.394	19	51	29	6
0.852	1.01374	0.704	0.902	0.332	Atrichoblast	T3	AT4G03190	GRH1	0.57	17	8	10	6
0.756	1.24838	0.512	0.664	0.196	Lateral Root Cap	T3	AT3G22910	ACA13	0.468	7	3	17	6
0.777	0.769674	0.554	0.91	0.532	Trichoblast	T3	AT5G58710	CYP20-1	0.378	34	18	12	6
0.817	0.987088	0.634	0.765	0.163	Atrichoblast	T4	AT4G38400	EXLA2	0.602	6	13	18	6
0.762	1.20226	0.524	0.686	0.192	Lateral Root Cap	T4	AT5G58784	AT5G58784	0.494	5	2	14	6
0.799	0.924671	0.598	0.865	0.413	Trichoblast	T4	AT3G54960	PDIL1-3	0.452	12	13	18	6
0.851	0.928004	0.702	0.985	0.457	Atrichoblast	T5	AT2G37130	PER21	0.528	13	19	4	6
0.894	1.60436	0.788	0.939	0.383	Lateral Root Cap	T5	AT5G23210	SCPL34	0.556	22	4	4	6
0.773	0.956378	0.546	0.63	0.1	Trichoblast	T5	AT4G30460	AT4G30460	0.53	3	11	21	6
0.865	1.07787	0.73	0.986	0.454	Atrichoblast	T6	AT2G37130	PER21	0.532	11	11	4	6
0.93	1.93602	0.86	0.994	0.418	Lateral Root Cap	T6	AT1G52070	JAL10	0.576	25	3	3	6
0.813	1.04434	0.626	0.85	0.34	Trichoblast	T6	AT1G23750	AT1G23750	0.51	17	16	7	6
0.854	1.16258	0.708	0.977	0.448	Atrichoblast	T7	AT2G37130	PER21	0.529	13	13	3	6
0.891	2.04041	0.782	0.891	0.175	Lateral Root Cap	T7	AT3G22740	HMT3	0.716	6	7	13	6
0.828	1.40093	0.656	0.781	0.139	Trichoblast	T7	AT5G05500	AT5G05500	0.642	9	7	14	6
0.831	1.58776	0.662	0.815	0.198	Atrichoblast	T8	AT1G65310	ATXTH17	0.617	4	4	16	6
0.93	3.16098	0.86	0.898	0.082	Lateral Root Cap	T8	AT1G51470	TGG5	0.816	5	1	11	6
0.923	1.86803	0.846	0.915	0.114	Trichoblast	T8	AT5G58010	BHLH82	0.801	5	15	5	6
0.912	1.794	0.824	0.891	0.122	Atrichoblast	T9	AT1G06120	AT1G06120	0.769	3	23	10	6
0.953	2.6353	0.906	0.931	0.055	Lateral Root Cap	T9	AT4G13890	SHM5	0.876	4	8	12	6
0.932	2.71046	0.864	0.923	0.107	Trichoblast	T9	AT4G02270	RHS13	0.816	7	2	11	6
0.925	1.48168	0.85	0.986	0.354	Atrichoblast	T0	AT4G29410	RPL28C	0.632	52	33	49	7
0.83	0.945496	0.66	0.837	0.212	Lateral Root Cap	T0	AT2G20490	NOP10	0.625	5	27	15	7
0.922	1.46582	0.844	0.987	0.41	Trichoblast	T0	AT5G59850	RPS15AF	0.577	72	22	43	7
0.826	0.985753	0.652	0.808	0.239	Atrichoblast	T1	AT5G66590	AT5G66590	0.569	8	10	15	7
0.788	0.910553	0.576	0.886	0.394	Lateral Root Cap	T1	AT5G35940	JAL41	0.492	14	10	13	7
0.861	1.11682	0.722	0.968	0.455	Trichoblast	T1	AT5G16130	RPS7C	0.513	15	64	55	7
0.868	0.941416	0.736	0.882	0.215	Atrichoblast	T2	AT5G63800	BGAL6	0.667	4	19	5	7
0.794	0.973136	0.588	0.824	0.303	Lateral Root Cap	T2	AT4G23590	AT4G23590	0.521	6	10	7	7
0.76	0.75343	0.52	0.928	0.529	Trichoblast	T2	AT2G27710	RPP2B	0.399	13	42	58	7
0.839	0.961962	0.678	0.844	0.253	Atrichoblast	T3	AT1G05530	UGT75B2	0.591	10	16	11	7
0.786	0.883351	0.572	0.899	0.419	Lateral Root Cap	T3	AT2G43535	ATTI4	0.48	5	14	11	7
0.826	1.00998	0.652	0.914	0.355	Atrichoblast	T4	AT2G18980	PER16	0.559	15	11	16	7
0.785	0.737249	0.57	0.889	0.345	Lateral Root Cap	T4	AT5G60530	AT5G60530	0.544	1	22	5	7
0.788	0.873194	0.576	0.733	0.199	Trichoblast	T4	AT2G20750	EXPB1	0.534	4	17	23	7
0.8	0.99298	0.6	0.747	0.172	Atrichoblast	T5	AT4G02290	AtGH9B13	0.575	3	15	24	7
0.847	1.2905	0.694	0.869	0.216	Lateral Root Cap	T5	AT2G23630	sks16	0.653	6	13	13	7
0.757	1.17634	0.514	0.627	0.135	Trichoblast	T5	AT4G22217	AT4G22217	0.492	8	3	33	7
0.825	1.15847	0.65	0.834	0.277	Atrichoblast	T6	AT1G29025	AT1G29025	0.557	8	7	14	7
0.868	1.64445	0.736	0.865	0.17	Lateral Root Cap	T6	AT3G22740	HMT3	0.695	6	7	18	7
0.783	1.32156	0.566	0.676	0.132	Trichoblast	T6	AT4G22217	AT4G22217	0.544	11	4	30	7
0.822	1.5316	0.644	0.875	0.412	Atrichoblast	T7	AT4G01630	EXPA17	0.463	27	1	12	7
0.909	1.72922	0.818	0.997	0.346	Lateral Root Cap	T7	AT5G60530	AT5G60530	0.651	13	13	7	7
0.83	1.30724	0.66	0.782	0.155	Trichoblast	T7	AT4G09990	GXM2	0.627	10	10	13	7
0.84	1.43451	0.68	0.875	0.301	Atrichoblast	T8	AT2G43590	AT2G43590	0.574	7	7	11	7
0.954	2.15508	0.908	0.99	0.266	Lateral Root Cap	T8	AT3G03500	AT3G03500	0.724	18	11	5	7
0.916	2.05	0.832	0.906	0.118	Trichoblast	T8	AT4G00680	ADF8	0.788	7	11	7	7
0.93	1.9168	0.86	0.977	0.346	Atrichoblast	T9	AT5G40450	AT5G40450	0.631	16	15	6	7
0.976	2.88767	0.952	0.998	0.221	Lateral Root Cap	T9	AT3G16440	ATMLP-300B	0.777	18	6	5	7
0.944	2.18875	0.888	0.966	0.142	Trichoblast	T9	AT4G00680	ADF8	0.824	6	9	6	7
0.93	1.41197	0.86	0.975	0.335	Atrichoblast	T0	AT2G19750	RPS30A	0.64	44	67	26	8
0.851	1.1446	0.702	0.975	0.431	Lateral Root Cap	T0	AT2G43535	ATTI4	0.544	30	14	6	8
0.935	1.57924	0.87	0.998	0.458	Trichoblast	T0	AT5G16130	RPS7C	0.54	139	2	6	8
0.823	0.921803	0.646	0.86	0.281	Atrichoblast	T1	AT1G74500	PRE3	0.579	7	20	18	8
0.789	0.766344	0.578	0.79	0.277	Lateral Root Cap	T1	AT3G14530	GGPPS9	0.513	8	20	12	8
0.857	1.12717	0.714	0.975	0.462	Trichoblast	T1	AT3G16080	RPL37C	0.513	16	58	63	8
0.859	1.0312	0.718	0.891	0.331	Atrichoblast	T2	AT4G03190	GRH1	0.56	18	8	8	8
0.793	1.07228	0.586	0.867	0.395	Lateral Root Cap	T2	AT5G35940	JAL41	0.472	10	5	8	8
0.794	0.822301	0.588	0.992	0.648	Trichoblast	T2	AT2G18020	RPL8A	0.344	91	18	6	8
0.832	0.912158	0.664	0.82	0.209	Atrichoblast	T3	AT5G01330	PDC3	0.611	6	22	13	8
0.801	1.17491	0.602	0.953	0.696	Lateral Root Cap	T3	AT2G24850	TAT3	0.257	34	4	3	8
0.801	0.836326	0.602	0.966	0.612	Trichoblast	T3	AT3G03250	UGP	0.354	54	13	3	8
0.851	0.866821	0.702	0.914	0.333	Atrichoblast	T4	AT4G34260	FUC95A	0.581	7	28	8	8
0.776	1.08863	0.552	0.826	0.397	Lateral Root Cap	T4	AT3G04320	AT3G04320	0.429	18	6	9	8
0.785	0.820845	0.57	0.704	0.184	Trichoblast	T4	AT3G53370	S1FA1	0.52	5	23	25	8
0.811	0.923109	0.622	0.891	0.319	Atrichoblast	T5	AT2G43590	AT2G43590	0.572	4	20	19	8
0.84	1.3738	0.68	0.838	0.198	Lateral Root Cap	T5	AT3G04330	AT3G04330	0.64	7	8	17	8
0.763	0.862218	0.526	0.661	0.166	Trichoblast	T5	AT5G12050	AT5G12050	0.495	6	21	25	8
0.873	1.27758	0.746	0.972	0.512	Atrichoblast	T6	AT4G00430	PIP1.4	0.46	29	4	1	8
0.875	1.50893	0.75	0.892	0.204	Lateral Root Cap	T6	AT3G16440	ATMLP-300B	0.688	7	12	13	8
0.795	0.995776	0.59	0.718	0.15	Trichoblast	T6	AT1G53680	GSTU28	0.568	7	18	22	8
0.837	1.05266	0.674	0.92	0.379	Atrichoblast	T7	AT5G40450	AT5G40450	0.541	10	22	10	8
0.909	1.60674	0.818	0.964	0.262	Lateral Root Cap	T7	AT3G03500	AT3G03500	0.702	7	19	8	8
0.832	1.14883	0.664	0.795	0.132	Trichoblast	T7	AT5G58010	BHLH82	0.663	6	19	12	8
0.862	1.59341	0.724	0.935	0.382	Atrichoblast	T8	AT4G30280	XTH18	0.553	16	3	8	8
0.926	1.85133	0.852	0.911	0.1	Lateral Root Cap	T8	AT1G55240	AT1G55240	0.811	6	25	14	8
0.902	2.07286	0.804	0.887	0.118	Trichoblast	T8	AT1G30870	PER7	0.769	10	10	9	8
0.902	1.63716	0.804	0.839	0.054	Atrichoblast	T9	AT4G15290	CSLB5	0.785	1	31	13	8
0.943	2.53511	0.886	0.905	0.031	Lateral Root Cap	T9	AT2G14095	AT2G14095	0.874	5	11	20	8
0.943	2.10111	0.886	0.97	0.141	Trichoblast	T9	AT1G30870	PER7	0.829	4	12	8	8
0.928	1.36064	0.856	0.96	0.254	Atrichoblast	T0	AT2G20450	RPL14A	0.706	7	103	41	9
0.825	0.906188	0.65	0.84	0.219	Lateral Root Cap	T0	AT2G37600	RPL36A	0.621	8	34	21	9
0.917	1.37464	0.834	0.949	0.273	Trichoblast	T0	AT3G06680	AT3G06680	0.676	9	73	72	9
0.82	1.30738	0.64	0.828	0.348	Atrichoblast	T1	AT3G23810	SAHH2	0.48	39	3	20	9
0.779	0.839641	0.558	0.813	0.304	Lateral Root Cap	T1	AT4G23590	AT4G23590	0.509	9	16	19	9
0.866	1.22259	0.732	0.978	0.531	Trichoblast	T1	AT2G25210	AT2G25210	0.447	81	22	39	9
0.832	1.10637	0.664	0.828	0.228	Atrichoblast	T2	AT1G05660	AT1G05660	0.6	10	5	19	9
0.782	0.938532	0.564	0.85	0.317	Lateral Root Cap	T2	AT4G37160	sks15	0.533	3	11	11	9
0.777	0.795486	0.554	0.975	0.62	Trichoblast	T2	AT5G41520	RPS10B	0.355	70	23	22	9
0.823	0.973384	0.646	0.842	0.241	Atrichoblast	T3	AT4G22230	AT4G22230	0.601	8	15	19	9
0.761	0.876124	0.522	0.843	0.407	Lateral Root Cap	T3	AT5G35940	JAL41	0.436	12	15	15	9
0.752	0.743388	0.504	0.883	0.482	Trichoblast	T3	AT5G61790	CNX1	0.401	15	23	34	9
0.8	1.10236	0.6	0.774	0.218	Atrichoblast	T4	AT3G28910	MYB30	0.556	16	5	29	9
0.752	0.889214	0.504	0.808	0.34	Lateral Root Cap	T4	AT4G37160	sks15	0.468	10	12	20	9
0.789	0.837796	0.578	0.827	0.37	Trichoblast	T4	AT2G04170	AT2G04170	0.457	11	21	22	9
0.87	1.18805	0.74	0.984	0.514	Atrichoblast	T5	AT4G00430	PIP1.4	0.47	35	6	3	9
0.875	1.43535	0.75	0.955	0.394	Lateral Root Cap	T5	AT3G04320	AT3G04320	0.561	21	6	8	9
0.764	1.01034	0.528	0.801	0.35	Trichoblast	T5	AT2G18980	PER16	0.451	24	7	24	9
0.799	0.994138	0.598	0.677	0.097	Atrichoblast	T6	AT2G39010	PIP2-6	0.58	6	17	23	9
0.901	1.24311	0.802	0.967	0.256	Lateral Root Cap	T6	AT3G03500	AT3G03500	0.711	5	24	7	9
0.807	0.859586	0.614	0.825	0.202	Trichoblast	T6	AT3G54580	AT3G54580	0.623	2	33	13	9
0.813	1.23064	0.626	0.817	0.299	Atrichoblast	T7	AT2G39040	PER24	0.518	14	9	19	9
0.936	2.11741	0.872	0.995	0.448	Lateral Root Cap	T7	AT5G54370	AT5G54370	0.547	33	3	1	9
0.824	1.20601	0.648	0.781	0.136	Trichoblast	T7	AT4G00680	ADF8	0.645	7	15	15	9
0.866	1.40099	0.732	0.977	0.44	Atrichoblast	T8	AT2G37130	PER21	0.537	17	11	7	9
0.914	2.09143	0.828	0.928	0.178	Lateral Root Cap	T8	AT3G22740	HMT3	0.75	13	15	19	9
0.89	2.25055	0.78	0.841	0.083	Trichoblast	T8	AT5G57625	AT5G57625	0.758	12	4	13	9
0.893	1.77798	0.786	0.84	0.102	Atrichoblast	T9	AT1G29050	TBL38	0.738	6	24	15	9
0.956	2.44935	0.912	0.947	0.147	Lateral Root Cap	T9	AT2G37540	AT2G37540	0.8	15	14	11	9
0.953	2.18556	0.906	0.992	0.2	Trichoblast	T9	AT3G54580	AT3G54580	0.792	16	10	3	9
0.939	1.5773	0.878	0.991	0.413	Atrichoblast	T0	AT3G45030	RPS20C	0.578	143	11	5	10
0.825	0.892811	0.65	0.742	0.115	Lateral Root Cap	T0	AT2G43480	PER26	0.627	4	37	22	10
0.927	1.44211	0.854	0.99	0.432	Trichoblast	T0	AT3G55280	RPL23AB	0.558	107	35	22	10
0.809	0.881806	0.618	0.759	0.221	Atrichoblast	T1	AT5G23860	TUBB8	0.538	14	26	27	10
0.783	0.706572	0.566	0.755	0.232	Lateral Root Cap	T1	AT1G33750	TPS22	0.523	7	27	18	10
0.887	1.24479	0.774	0.988	0.574	Trichoblast	T1	AT5G61170	RPS19C	0.414	132	16	6	10
0.844	0.931638	0.688	0.835	0.223	Atrichoblast	T2	AT5G23860	TUBB8	0.612	8	20	12	10
0.79	0.935439	0.58	0.859	0.386	Lateral Root Cap	T2	AT3G16450	JAL33	0.473	9	12	10	10
0.768	0.74844	0.536	0.98	0.603	Trichoblast	T2	AT3G25520	ATL5	0.377	33	46	36	10
0.828	1.00353	0.656	0.921	0.354	Atrichoblast	T3	AT2G18980	PER16	0.567	18	9	18	10
0.779	0.841551	0.558	0.88	0.463	Lateral Root Cap	T3	AT1G12740	CYP87A2	0.417	13	18	12	10
0.796	1.09613	0.592	0.689	0.117	Atrichoblast	T4	AT2G43890	AT2G43890	0.572	11	6	34	10
0.764	0.890447	0.528	0.833	0.406	Lateral Root Cap	T4	AT3G16450	JAL33	0.427	19	11	13	10
0.819	0.920264	0.638	0.979	0.581	Trichoblast	T4	AT4G30170	PER45	0.398	32	14	10	10
0.837	0.95372	0.674	0.944	0.453	Atrichoblast	T5	AT2G46740	GULLO5	0.491	29	17	8	10
0.842	1.09463	0.684	0.825	0.171	Lateral Root Cap	T5	AT1G16905	AT1G16905	0.654	5	20	16	10
0.787	0.840624	0.574	0.825	0.368	Trichoblast	T5	AT2G04170	AT2G04170	0.457	18	22	16	10
0.845	1.05937	0.69	0.965	0.499	Atrichoblast	T6	AT1G70850	MLP34	0.466	26	13	9	10
0.913	1.71212	0.826	0.956	0.381	Lateral Root Cap	T6	AT5G23210	SCPL34	0.575	26	6	6	10
0.793	0.970102	0.586	0.696	0.135	Trichoblast	T6	AT2G45750	AT2G45750	0.561	8	19	24	10
0.84	1.28314	0.68	0.942	0.494	Atrichoblast	T7	AT1G70850	MLP34	0.448	36	8	7	10
0.923	1.93213	0.846	0.993	0.422	Lateral Root Cap	T7	AT1G52070	JAL10	0.571	27	10	4	10
0.833	1.22904	0.666	0.809	0.211	Trichoblast	T7	AT2G34910	AT2G34910	0.598	15	14	11	10
0.836	1.21731	0.672	0.809	0.153	Atrichoblast	T8	AT1G06120	AT1G06120	0.656	2	22	13	10
0.915	2.10812	0.83	0.919	0.225	Lateral Root Cap	T8	AT3G49190	AT3G49190	0.694	20	12	17	10
0.905	1.90266	0.81	0.889	0.137	Trichoblast	T8	AT5G63270	AT5G63270	0.752	14	14	8	10
0.883	1.80888	0.766	0.795	0.051	Atrichoblast	T9	AT4G33790	FAR3	0.744	4	22	20	10
0.943	2.47952	0.886	0.913	0.04	Lateral Root Cap	T9	AT1G11190	ENDO1	0.873	7	13	21	10
0.943	2.16739	0.886	0.983	0.178	Trichoblast	T9	AT3G09925	AT3G09925	0.805	13	11	7	10
0.94	1.55831	0.88	0.995	0.42	Atrichoblast	T0	AT4G34670	RPS3AB	0.575	149	14	4	11
0.831	0.938477	0.662	0.92	0.37	Lateral Root Cap	T0	AT4G29410	RPL28C	0.55	26	31	14	11
0.918	1.32461	0.836	0.963	0.276	Trichoblast	T0	AT2G20450	RPL14A	0.687	6	93	70	11
0.814	0.882944	0.628	0.852	0.344	Atrichoblast	T1	AT1G20010	TUBB5	0.508	21	25	23	11
0.784	0.912812	0.568	0.89	0.448	Lateral Root Cap	T1	AT4G21960	PER42	0.442	33	9	15	11
0.866	1.16977	0.732	0.976	0.531	Trichoblast	T1	AT3G23390	RPL36AB	0.445	83	38	41	11
0.825	1.0098	0.65	0.788	0.167	Atrichoblast	T2	AT3G43720	LTPG2	0.621	6	9	25	11
0.78	0.850503	0.56	0.88	0.454	Lateral Root Cap	T2	AT1G12740	CYP87A2	0.426	14	17	13	11
0.8	0.884008	0.6	0.996	0.676	Trichoblast	T2	AT5G57290	RPP3B	0.32	121	5	2	11
0.831	0.886315	0.662	0.851	0.274	Atrichoblast	T3	AT3G01220	ATHB-20	0.577	13	29	14	11
0.797	0.797576	0.594	0.941	0.539	Lateral Root Cap	T3	AT1G03230	AT1G03230	0.402	16	21	7	11
0.81	1.08125	0.62	0.96	0.62	Trichoblast	T3	AT1G21750	PDIL1-1	0.34	73	5	2	11
0.805	0.94121	0.61	0.864	0.292	Atrichoblast	T4	AT2G33790	AGP30	0.572	10	19	25	11
0.75	0.784899	0.5	0.792	0.306	Lateral Root Cap	T4	AT5G24070	PER61	0.486	8	15	22	11
0.796	0.772489	0.592	0.945	0.457	Trichoblast	T4	AT4G12520	AT4G12520	0.488	8	29	20	11
0.808	0.829916	0.616	0.771	0.21	Atrichoblast	T5	AT5G01330	PDC3	0.561	7	34	21	11
0.842	1.35395	0.684	0.934	0.379	Lateral Root Cap	T5	AT1G54010	GLL23	0.555	23	9	15	11
0.766	0.864596	0.532	0.911	0.456	Trichoblast	T5	AT4G12520	AT4G12520	0.455	20	20	23	11
0.833	0.995079	0.666	0.939	0.45	Atrichoblast	T6	AT2G46740	GULLO5	0.489	20	16	12	11
0.922	1.74468	0.844	0.993	0.444	Lateral Root Cap	T6	AT5G54370	AT5G54370	0.549	31	5	4	11
0.778	1.14689	0.556	0.64	0.098	Trichoblast	T6	AT4G30460	AT4G30460	0.542	12	9	34	11
0.798	1.37481	0.596	0.842	0.369	Atrichoblast	T7	AT3G49780	PSK3	0.473	25	4	25	11
0.9	1.41613	0.8	0.96	0.319	Lateral Root Cap	T7	AT3G45010	SCPL48	0.641	17	28	11	11
0.813	1.33174	0.626	0.737	0.113	Trichoblast	T7	AT1G12560	EXPA7	0.624	11	9	20	11
0.832	1.28865	0.664	0.88	0.325	Atrichoblast	T8	AT1G53830	PME2	0.555	15	17	15	11
0.901	2.07588	0.802	0.867	0.11	Lateral Root Cap	T8	AT3G20160	AT3G20160	0.757	9	17	23	11
0.901	1.59488	0.802	0.877	0.097	Trichoblast	T8	AT5G40860	AT5G40860	0.78	8	22	10	11
0.868	2.08802	0.736	0.792	0.108	Atrichoblast	T9	AT5G09978	PEP7	0.684	9	9	29	11
0.948	2.43325	0.896	0.939	0.119	Lateral Root Cap	T9	AT3G20160	AT3G20160	0.82	10	15	17	11
0.934	1.9702	0.868	0.947	0.139	Trichoblast	T9	AT5G58010	BHLH82	0.808	10	14	10	11
0.93	1.47126	0.86	0.981	0.382	Atrichoblast	T0	AT2G44120	AT2G44120	0.599	107	38	24	12
0.819	0.907963	0.638	0.817	0.228	Lateral Root Cap	T0	AT5G08180	AT5G08180	0.589	13	33	37	12
0.93	1.53764	0.86	0.994	0.465	Trichoblast	T0	AT3G16080	RPL37C	0.529	160	8	15	12
0.813	0.912314	0.626	0.85	0.355	Atrichoblast	T1	AT3G54770	ARP1	0.495	25	21	24	12
0.804	0.975229	0.608	0.948	0.519	Lateral Root Cap	T1	AT5G10130	DFC	0.429	48	7	7	12
0.875	1.16514	0.75	0.981	0.546	Trichoblast	T1	AT2G36620	RPL24A	0.435	100	44	23	12
0.837	1.1482	0.674	0.893	0.35	Atrichoblast	T2	AT3G23810	SAHH2	0.543	24	3	14	12
0.756	0.817447	0.512	0.732	0.252	Lateral Root Cap	T2	AT4G29690	AT4G29690	0.48	8	20	21	12
0.782	0.819551	0.564	0.984	0.646	Trichoblast	T2	AT1G52300	RPL37B	0.338	97	19	16	12
0.817	0.860952	0.634	0.782	0.171	Atrichoblast	T3	AT1G54890	AT1G54890	0.611	5	34	24	12
0.8	0.911121	0.6	0.978	0.679	Lateral Root Cap	T3	AT5G23820	ML3	0.299	29	13	4	12
0.803	1.16316	0.606	0.811	0.282	Atrichoblast	T4	AT1G29025	AT1G29025	0.529	24	3	27	12
0.818	1.19825	0.636	0.984	0.7	Lateral Root Cap	T4	AT2G43610	AT2G43610	0.284	42	3	2	12
0.84	1.22937	0.68	0.97	0.606	Trichoblast	T4	AT1G58270	ZW9	0.364	59	4	4	12
0.782	0.96398	0.564	0.699	0.163	Atrichoblast	T5	AT4G38400	EXLA2	0.536	12	16	38	12
0.88	1.29442	0.76	0.977	0.446	Lateral Root Cap	T5	AT5G54370	AT5G54370	0.531	32	11	7	12
0.791	0.733702	0.582	0.929	0.473	Trichoblast	T5	AT3G01190	PER27	0.456	19	34	14	12
0.796	0.969704	0.592	0.742	0.188	Atrichoblast	T6	AT3G25290	AT3G25290	0.554	9	20	26	12
0.86	1.43861	0.72	0.872	0.195	Lateral Root Cap	T6	AT3G04330	AT3G04330	0.677	10	13	24	12
0.811	1.20838	0.622	0.845	0.387	Trichoblast	T6	AT2G01540	CAR10	0.458	41	6	9	12
0.799	1.12378	0.598	0.816	0.303	Atrichoblast	T7	AT3G28345	ABCB15	0.513	16	16	24	12
0.837	1.99827	0.674	0.763	0.102	Lateral Root Cap	T7	AT1G47600	TGG4	0.661	12	8	37	12
0.865	1.43827	0.73	0.911	0.378	Trichoblast	T7	AT2G01540	CAR10	0.533	34	5	3	12
0.807	1.40572	0.614	0.797	0.268	Atrichoblast	T8	AT1G14960	AT1G14960	0.529	19	9	23	12
0.89	2.48545	0.78	0.843	0.111	Lateral Root Cap	T8	AT3G06460	AT3G06460	0.732	16	7	26	12
0.898	1.65912	0.796	0.869	0.095	Trichoblast	T8	AT3G54040	AT3G54040	0.774	9	19	12	12
0.893	1.86661	0.786	0.939	0.361	Atrichoblast	T9	AT4G30280	XTH18	0.578	31	17	14	12
0.936	2.60568	0.872	0.927	0.119	Lateral Root Cap	T9	AT3G06460	AT3G06460	0.808	13	9	25	12
0.921	2.09474	0.842	0.914	0.105	Trichoblast	T9	AT1G62980	EXPA18	0.809	9	13	15	12
0.938	1.63917	0.876	0.994	0.422	Atrichoblast	T0	AT2G32060	RPS12C	0.572	157	6	7	13
0.823	0.874746	0.646	0.855	0.269	Lateral Root Cap	T0	AT1G68560	XYL1	0.586	15	44	28	13
0.921	1.45121	0.842	0.988	0.431	Trichoblast	T0	AT3G45030	RPS20C	0.557	108	29	49	13
0.805	0.890536	0.61	0.832	0.304	Atrichoblast	T1	AT1G11545	XTH8	0.528	17	24	36	13
0.762	1.09602	0.524	0.775	0.326	Lateral Root Cap	T1	AT1G52690	LEA7	0.449	27	4	31	13
0.855	1.09247	0.71	0.944	0.44	Trichoblast	T1	AT1G26880	RPL34A	0.504	26	75	67	13
0.837	0.970927	0.674	0.846	0.251	Atrichoblast	T2	AT1G05530	UGT75B2	0.595	11	15	15	13
0.782	0.752778	0.564	0.927	0.532	Lateral Root Cap	T2	AT1G03230	AT1G03230	0.395	18	27	12	13
0.783	0.776569	0.566	0.995	0.651	Trichoblast	T2	AT5G56710	RPL31C	0.344	92	28	15	13
0.812	0.844784	0.624	0.749	0.147	Atrichoblast	T3	AT5G51500	PME60	0.602	7	35	27	13
0.754	0.770454	0.508	0.834	0.363	Lateral Root Cap	T3	AT5G35735	AT5G35735	0.471	6	24	18	13
0.792	0.903271	0.584	0.939	0.598	Trichoblast	T3	AT5G48580	FKBP15-2	0.341	70	10	4	13
0.835	0.805082	0.67	0.848	0.232	Atrichoblast	T4	AT3G07010	AT3G07010	0.616	4	40	12	13
0.753	0.728972	0.506	0.814	0.323	Lateral Root Cap	T4	AT5G55110	AT5G55110	0.491	6	23	19	13
0.853	0.996034	0.706	0.974	0.609	Trichoblast	T4	AT3G03250	UGP	0.365	57	10	2	13
0.811	0.841886	0.622	0.854	0.333	Atrichoblast	T5	AT4G34260	FUC95A	0.521	15	32	20	13
0.858	0.924006	0.716	0.929	0.259	Lateral Root Cap	T5	AT3G03500	AT3G03500	0.67	4	38	10	13
0.789	0.783238	0.578	0.952	0.509	Trichoblast	T5	AT4G00430	PIP1.4	0.443	27	28	15	13
0.814	0.832774	0.628	0.844	0.323	Atrichoblast	T6	AT1G76160	sks5	0.521	12	34	19	13
0.86	1.28692	0.72	0.857	0.179	Lateral Root Cap	T6	AT2G16060	AHB1	0.678	9	19	25	13
0.793	0.898422	0.586	0.758	0.199	Trichoblast	T6	AT3G61560	RTNLB6	0.559	9	24	25	13
0.79	1.1829	0.58	0.792	0.276	Atrichoblast	T7	AT1G14960	AT1G14960	0.516	15	12	30	13
0.854	1.60014	0.708	0.826	0.155	Lateral Root Cap	T7	AT4G27400	AT4G27400	0.671	10	21	29	13
0.81	1.43989	0.62	0.742	0.147	Trichoblast	T7	AT2G47540	AT2G47540	0.595	17	4	24	13
0.807	1.28952	0.614	0.824	0.299	Atrichoblast	T8	AT2G34500	CYP710A1	0.525	20	16	24	13
0.95	2.21918	0.9	0.999	0.35	Lateral Root Cap	T8	AT5G60530	AT5G60530	0.649	31	10	9	13
0.882	2.09185	0.764	0.829	0.087	Trichoblast	T8	AT5G67400	PER73	0.742	16	9	17	13
0.913	1.82364	0.826	0.991	0.419	Atrichoblast	T9	AT2G37130	PER21	0.572	33	21	9	13
0.945	2.01002	0.89	0.941	0.11	Lateral Root Cap	T9	AT1G55240	AT1G55240	0.831	8	23	18	13
0.916	2.27695	0.832	0.898	0.098	Trichoblast	T9	AT3G62680	PRP3	0.8	15	6	16	13
0.929	1.47441	0.858	0.984	0.391	Atrichoblast	T0	AT5G59850	RPS15AF	0.593	117	35	33	14
0.82	0.84892	0.64	0.775	0.153	Lateral Root Cap	T0	AT1G56110	NOP56	0.622	6	54	36	14
0.936	1.57492	0.872	0.992	0.476	Trichoblast	T0	AT3G07110	AT3G07110	0.516	180	3	4	14
0.787	0.957713	0.574	0.713	0.166	Atrichoblast	T1	AT3G43720	LTPG2	0.547	11	14	65	14
0.794	0.814027	0.588	0.963	0.522	Lateral Root Cap	T1	AT2G21660	RBG7	0.441	35	19	10	14
0.854	1.06673	0.708	0.935	0.388	Trichoblast	T1	AT3G28900	RPL34C	0.547	4	92	72	14
0.827	0.875883	0.654	0.849	0.272	Atrichoblast	T2	AT3G01220	ATHB-20	0.577	15	28	24	14
0.779	0.817401	0.558	0.992	0.63	Lateral Root Cap	T2	AT1G28290	AGP31	0.362	26	21	14	14
0.778	0.735766	0.556	0.965	0.604	Trichoblast	T2	AT3G55750	RPL35AD	0.361	58	56	21	14
0.819	0.833239	0.638	0.809	0.225	Atrichoblast	T3	AT5G23860	TUBB8	0.584	11	37	22	14
0.793	0.858007	0.586	0.987	0.694	Lateral Root Cap	T3	AT2G43610	AT2G43610	0.293	31	16	8	14
0.76	0.69445	0.52	0.95	0.58	Trichoblast	T3	AT5G61170	RPS19C	0.37	39	31	21	14
0.826	0.849151	0.652	0.848	0.275	Atrichoblast	T4	AT3G01220	ATHB-20	0.573	8	35	17	14
0.805	0.787185	0.61	0.942	0.528	Trichoblast	T4	AT5G58710	CYP20-1	0.414	26	28	16	14
0.766	1.25307	0.532	0.587	0.067	Atrichoblast	T5	AT3G52770	ZPR3	0.52	16	4	49	14
0.835	1.0841	0.67	0.917	0.321	Lateral Root Cap	T5	AT5G55110	AT5G55110	0.596	15	22	18	14
0.797	0.942468	0.594	0.968	0.58	Trichoblast	T5	AT4G30170	PER45	0.388	49	13	10	14
0.789	0.861614	0.578	0.908	0.396	Atrichoblast	T6	AT4G22666	AT4G22666	0.512	13	29	30	14
0.868	1.21356	0.736	0.857	0.169	Lateral Root Cap	T6	AT1G16905	AT1G16905	0.688	8	28	20	14
0.771	1.35113	0.542	0.702	0.188	Trichoblast	T6	AT4G22214	AT4G22214	0.514	16	1	44	14
0.837	1.28496	0.674	0.936	0.507	Atrichoblast	T7	AT4G00430	PIP1.4	0.429	42	7	9	14
0.861	1.62426	0.722	0.901	0.304	Lateral Root Cap	T7	AT1G15385	AT1G15385	0.597	23	16	22	14
0.805	1.46324	0.61	0.74	0.155	Trichoblast	T7	AT5G63270	AT5G63270	0.585	20	3	28	14
0.837	1.40425	0.674	0.934	0.488	Atrichoblast	T8	AT1G70850	MLP34	0.446	39	10	12	14
0.929	2.4607	0.858	0.954	0.307	Lateral Root Cap	T8	AT1G15385	AT1G15385	0.647	32	8	12	14
0.88	2.15183	0.76	0.847	0.125	Trichoblast	T8	AT5G05500	AT5G05500	0.722	17	7	18	14
0.884	1.49057	0.768	0.836	0.11	Atrichoblast	T9	AT3G02240	RGF7	0.726	7	42	19	14
0.951	2.3302	0.902	0.964	0.233	Lateral Root Cap	T9	AT3G49190	AT3G49190	0.731	24	17	15	14
0.922	2.20824	0.844	0.931	0.146	Trichoblast	T9	AT5G05500	AT5G05500	0.785	18	8	14	14
0.912	1.41509	0.824	0.912	0.174	Atrichoblast	T0	AT3G18130	RACK1C	0.738	1	64	120	15
0.817	0.852433	0.634	0.822	0.222	Lateral Root Cap	T0	AT3G03920	AT3G03920	0.6	9	52	42	15
0.922	1.37568	0.844	0.985	0.401	Trichoblast	T0	AT2G44120	AT2G44120	0.584	68	72	47	15
0.806	0.767057	0.612	0.782	0.214	Atrichoblast	T1	AT5G63800	BGAL6	0.568	9	48	35	15
0.784	0.681489	0.568	0.922	0.47	Lateral Root Cap	T1	AT5G47210	RGGC	0.452	25	31	16	15
0.878	1.20434	0.756	0.991	0.578	Trichoblast	T1	AT4G16720	RPL15A	0.413	133	25	16	15
0.83	0.906125	0.66	0.894	0.356	Atrichoblast	T2	AT3G54770	ARP1	0.538	26	24	21	15
0.798	0.875045	0.596	0.992	0.674	Trichoblast	T2	AT5G02960	RPS23B	0.318	124	8	4	15
0.838	0.818111	0.676	0.904	0.332	Atrichoblast	T3	AT4G34260	FUC95A	0.572	16	43	12	15
0.797	0.972653	0.594	0.985	0.777	Lateral Root Cap	T3	AT5G19110	AT5G19110	0.208	41	10	6	15
0.779	0.755601	0.558	0.984	0.643	Trichoblast	T3	AT1G77940	RPL30B	0.341	68	22	9	15
0.8	0.931229	0.6	0.767	0.194	Atrichoblast	T4	AT5G25460	AT5G25460	0.573	9	21	30	15
0.776	0.955771	0.552	0.977	0.645	Lateral Root Cap	T4	AT1G28290	AGP31	0.332	35	8	10	15
0.781	0.787989	0.562	0.855	0.408	Trichoblast	T4	AT1G76090	SMT3	0.447	15	27	31	15
0.814	0.815538	0.628	0.862	0.348	Atrichoblast	T5	AT1G20010	TUBB5	0.514	19	39	17	15
0.817	1.1282	0.634	0.789	0.183	Lateral Root Cap	T5	AT2G16060	AHB1	0.606	13	18	25	15
0.762	0.733596	0.524	0.679	0.185	Trichoblast	T5	AT1G30900	VSR6	0.494	7	35	30	15
0.771	0.918717	0.542	0.724	0.215	Atrichoblast	T6	AT3G28910	MYB30	0.509	16	23	36	15
0.871	1.35266	0.742	0.955	0.392	Lateral Root Cap	T6	AT3G04320	AT3G04320	0.563	29	17	15	15
0.797	0.870163	0.594	0.865	0.365	Trichoblast	T6	AT2G04170	AT2G04170	0.5	21	28	18	15
0.856	1.10632	0.712	0.99	0.568	Atrichoblast	T7	AT2G43150	AT2G43150	0.422	43	19	2	15
0.867	1.39216	0.734	0.966	0.322	Lateral Root Cap	T7	AT5G55110	AT5G55110	0.644	15	29	20	15
0.804	1.28941	0.608	0.716	0.116	Trichoblast	T7	AT5G40860	AT5G40860	0.6	14	11	31	15
0.798	1.30969	0.596	0.824	0.294	Atrichoblast	T8	AT2G39530	AT2G39530	0.53	18	13	31	15
0.923	1.90429	0.846	0.988	0.252	Lateral Root Cap	T8	AT1G52050	JAL8	0.736	14	22	16	15
0.899	1.57924	0.798	0.866	0.101	Trichoblast	T8	AT4G34580	SFH1	0.765	11	23	11	15
0.867	1.83266	0.734	0.887	0.269	Atrichoblast	T9	AT2G39530	AT2G39530	0.618	22	20	30	15
0.966	2.26558	0.932	0.99	0.275	Lateral Root Cap	T9	AT3G03500	AT3G03500	0.715	30	21	7	15
0.931	1.82055	0.862	0.932	0.118	Trichoblast	T9	AT3G54040	AT3G54040	0.814	8	23	12	15
0.918	1.37265	0.836	0.947	0.251	Atrichoblast	T0	AT3G06680	AT3G06680	0.696	12	91	83	16
0.83	0.799517	0.66	0.847	0.255	Lateral Root Cap	T0	AT1G33750	TPS22	0.592	10	87	16	16
0.924	1.50392	0.848	0.998	0.464	Trichoblast	T0	AT2G37190	RPL12A	0.534	146	15	34	16
0.819	0.780414	0.638	0.893	0.399	Atrichoblast	T1	AT3G06650	ACLB-1	0.494	27	45	21	16
0.771	0.634931	0.542	0.849	0.348	Lateral Root Cap	T1	AT4G29410	RPL28C	0.501	10	42	22	16
0.867	1.19647	0.734	0.984	0.566	Trichoblast	T1	AT3G11510	RPS14B	0.418	123	27	36	16
0.807	0.875179	0.614	0.898	0.352	Atrichoblast	T2	AT2G18980	PER16	0.546	23	29	39	16
0.791	0.836665	0.582	0.974	0.673	Lateral Root Cap	T2	AT5G23820	ML3	0.301	39	18	9	16
0.768	0.925969	0.536	0.956	0.619	Trichoblast	T2	AT1G21750	PDIL1-1	0.337	99	2	35	16
0.794	0.918029	0.588	0.746	0.17	Atrichoblast	T3	AT3G43720	LTPG2	0.576	15	21	43	16
0.756	0.62346	0.512	0.947	0.552	Trichoblast	T3	AT2G36620	RPL24A	0.395	21	55	26	16
0.813	0.864391	0.626	0.819	0.254	Atrichoblast	T4	AT1G05530	UGT75B2	0.565	12	29	20	16
0.797	0.684747	0.594	0.957	0.511	Trichoblast	T4	AT4G00430	PIP1.4	0.446	17	45	19	16
0.796	0.797988	0.592	0.849	0.308	Atrichoblast	T5	AT2G39040	PER24	0.541	9	44	29	16
0.827	1.02076	0.654	0.932	0.37	Lateral Root Cap	T5	AT5G35735	AT5G35735	0.562	20	29	20	16
0.815	1.12174	0.63	0.951	0.605	Trichoblast	T5	AT1G58270	ZW9	0.346	65	4	4	16
0.792	0.827346	0.584	0.815	0.33	Atrichoblast	T6	AT4G34260	FUC95A	0.485	22	35	28	16
0.838	1.39881	0.676	0.801	0.151	Lateral Root Cap	T6	AT4G27400	AT4G27400	0.65	14	14	33	16
0.805	1.06457	0.61	0.953	0.493	Trichoblast	T6	AT3G28550	AT3G28550	0.46	38	15	15	16
0.816	0.898281	0.632	0.911	0.332	Atrichoblast	T7	AT1G53830	PME2	0.579	8	39	18	16
0.855	1.48411	0.71	0.871	0.222	Lateral Root Cap	T7	AT3G49190	AT3G49190	0.649	14	24	27	16
0.814	1.01882	0.628	0.746	0.124	Trichoblast	T7	AT2G41970	AT2G41970	0.622	12	34	19	16
0.879	1.29655	0.758	0.993	0.562	Atrichoblast	T8	AT2G43150	AT2G43150	0.431	46	15	3	16
0.905	2.07882	0.81	0.867	0.139	Lateral Root Cap	T8	AT2G37540	AT2G37540	0.728	17	16	20	16
0.865	1.93121	0.73	0.798	0.085	Trichoblast	T8	AT1G62980	EXPA18	0.713	18	13	24	16
0.918	1.8529	0.836	0.987	0.478	Atrichoblast	T9	AT5G60660	PIP2-4	0.509	53	18	7	16
0.914	2.00404	0.828	0.854	0.037	Lateral Root Cap	T9	AT2G32620	CSLB2	0.817	11	24	34	16
0.928	1.75727	0.856	0.931	0.124	Trichoblast	T9	AT4G34580	SFH1	0.807	11	26	13	16
0.92	1.38734	0.84	0.96	0.299	Atrichoblast	T0	AT2G09990	RPS16A	0.661	24	85	78	17
0.808	0.922209	0.616	0.731	0.145	Lateral Root Cap	T0	AT3G17160	AT3G17160	0.586	16	32	65	17
0.916	1.29838	0.832	0.967	0.332	Trichoblast	T0	AT1G57860	RPL21E	0.635	23	111	77	17
0.79	0.876131	0.58	0.761	0.222	Atrichoblast	T1	AT1G64640	ENODL8	0.539	13	27	56	17
0.784	0.667362	0.568	0.937	0.482	Lateral Root Cap	T1	AT1G27400	RPL17A	0.455	23	36	17	17
0.849	1.12787	0.698	0.968	0.488	Trichoblast	T1	AT3G22230	RPL27B	0.48	44	57	85	17
0.811	0.836902	0.622	0.775	0.208	Atrichoblast	T2	AT5G01330	PDC3	0.567	17	39	37	17
0.764	0.770253	0.528	0.974	0.611	Lateral Root Cap	T2	AT1G54000	GLL22	0.363	25	25	18	17
0.751	0.741705	0.502	0.825	0.411	Trichoblast	T2	AT1G76090	SMT3	0.414	4	54	78	17
0.816	0.797624	0.632	0.787	0.189	Atrichoblast	T3	AT1G69780	ATHB-13	0.598	9	48	25	17
0.838	0.970613	0.676	0.955	0.456	Atrichoblast	T4	AT5G48900	AT5G48900	0.499	42	14	11	17
0.779	0.721992	0.558	0.933	0.547	Lateral Root Cap	T4	AT1G03230	AT1G03230	0.386	27	25	8	17
0.829	1.0755	0.658	0.97	0.617	Trichoblast	T4	AT1G21750	PDIL1-1	0.353	71	7	6	17
0.843	1.12812	0.686	0.938	0.516	Atrichoblast	T5	AT4G12880	ENODL19	0.422	70	7	6	17
0.822	0.94505	0.644	0.762	0.144	Lateral Root Cap	T5	AT2G35770	SCPL28	0.618	11	35	24	17
0.75	0.9456	0.5	0.626	0.158	Trichoblast	T5	AT3G16390	NSP3	0.468	16	12	45	17
0.819	0.696421	0.638	0.856	0.213	Atrichoblast	T6	AT1G65310	ATXTH17	0.643	2	69	16	17
0.864	1.22438	0.728	0.96	0.318	Lateral Root Cap	T6	AT5G55110	AT5G55110	0.642	15	25	23	17
0.79	0.86208	0.58	0.716	0.182	Trichoblast	T6	AT1G30900	VSR6	0.534	14	32	27	17
0.816	1.01186	0.632	0.916	0.445	Atrichoblast	T7	AT2G46740	GULLO5	0.471	26	24	17	17
0.874	1.48559	0.748	0.94	0.397	Lateral Root Cap	T7	AT5G23220	NIC3	0.543	35	23	19	17
0.812	1.04296	0.624	0.782	0.191	Trichoblast	T7	AT3G61560	RTNLB6	0.591	19	28	21	17
0.836	1.13145	0.672	0.967	0.497	Atrichoblast	T8	AT5G60660	PIP2-4	0.47	30	32	14	17
0.881	2.10707	0.762	0.799	0.047	Lateral Root Cap	T8	AT4G13890	SHM5	0.752	10	13	32	17
0.858	2.35459	0.716	0.78	0.089	Trichoblast	T8	AT4G02270	RHS13	0.691	22	3	30	17
0.89	1.95064	0.78	0.94	0.421	Atrichoblast	T9	AT1G21310	EXT3	0.519	49	13	16	17
0.943	2.59788	0.886	0.972	0.315	Lateral Root Cap	T9	AT1G15385	AT1G15385	0.657	41	10	19	17
0.916	1.83653	0.832	0.931	0.16	Trichoblast	T9	AT5G63270	AT5G63270	0.771	21	21	17	17
0.926	1.48351	0.852	0.989	0.395	Atrichoblast	T0	AT5G45775	RPL11C	0.594	116	31	46	18
0.832	0.889028	0.664	0.967	0.461	Lateral Root Cap	T0	AT3G16080	RPL37C	0.506	64	39	12	18
0.913	1.39547	0.826	0.983	0.414	Trichoblast	T0	AT5G45775	RPL11C	0.569	87	60	84	18
0.822	0.797978	0.644	0.922	0.443	Atrichoblast	T1	AT1G42960	AT1G42960	0.479	41	39	19	18
0.757	0.903294	0.514	0.73	0.254	Lateral Root Cap	T1	AT5G13870	XTH5	0.476	17	11	48	18
0.838	1.1271	0.676	0.94	0.429	Trichoblast	T1	AT3G45030	RPS20C	0.511	19	59	111	18
0.806	0.83243	0.612	0.762	0.184	Atrichoblast	T2	AT3G60530	GATA4	0.578	13	40	40	18
0.769	0.72611	0.538	0.965	0.595	Trichoblast	T2	AT3G60770	RPS13A	0.37	42	61	34	18
0.787	0.988714	0.574	0.741	0.194	Atrichoblast	T3	AT5G25460	AT5G25460	0.547	22	12	51	18
0.783	1.07813	0.566	0.925	0.61	Trichoblast	T3	AT1G58270	ZW9	0.315	100	6	8	18
0.811	1.03793	0.622	0.911	0.421	Atrichoblast	T4	AT4G01630	EXPA17	0.49	46	9	22	18
0.755	0.688514	0.51	0.853	0.431	Lateral Root Cap	T4	AT1G33590	AT1G33590	0.422	20	32	16	18
0.805	0.802039	0.61	0.91	0.532	Trichoblast	T4	AT3G62120	AT3G62120	0.378	48	26	15	18
0.798	0.780761	0.596	0.778	0.231	Atrichoblast	T5	AT3G07010	AT3G07010	0.547	8	48	27	18
0.81	1.23234	0.62	0.765	0.216	Lateral Root Cap	T5	AT1G07175	AT1G07175	0.549	27	14	29	18
0.752	0.878661	0.504	0.661	0.207	Trichoblast	T5	AT5G60800	AT5G60800	0.454	21	17	41	18
0.787	0.762911	0.574	0.791	0.238	Atrichoblast	T6	AT1G32170	XTH30	0.553	10	46	31	18
0.867	1.10542	0.734	0.934	0.315	Lateral Root Cap	T6	AT3G45010	SCPL48	0.619	16	37	21	18
0.787	0.924647	0.574	0.909	0.429	Trichoblast	T6	AT1G23720	AT1G23720	0.48	25	23	28	18
0.813	0.886027	0.626	0.82	0.23	Atrichoblast	T7	AT1G32170	XTH30	0.59	7	41	20	18
0.855	1.31342	0.71	0.847	0.177	Lateral Root Cap	T7	AT3G61930	AT3G61930	0.67	11	39	28	18
0.822	0.904291	0.644	0.755	0.11	Trichoblast	T7	AT1G70460	PERK13	0.645	8	58	16	18
0.806	1.02286	0.612	0.73	0.14	Atrichoblast	T8	AT3G02240	RGF7	0.59	5	49	27	18
0.877	2.10518	0.754	0.783	0.032	Lateral Root Cap	T8	AT1G11190	ENDO1	0.751	11	14	35	18
0.849	2.02168	0.698	0.761	0.079	Trichoblast	T8	AT3G62680	PRP3	0.682	25	12	42	18
0.907	1.98117	0.814	0.965	0.487	Atrichoblast	T9	AT2G37170	PIP2B	0.478	70	12	11	18
0.96	2.37399	0.92	1	0.359	Lateral Root Cap	T9	AT5G60530	AT5G60530	0.641	47	16	9	18
0.898	1.88216	0.796	0.881	0.12	Trichoblast	T9	AT1G12560	EXPA7	0.761	23	19	23	18
0.942	1.65667	0.884	0.994	0.44	Atrichoblast	T0	AT5G16130	RPS7C	0.554	190	3	1	19
0.852	0.952646	0.704	0.979	0.49	Lateral Root Cap	T0	AT5G47210	RGGC	0.489	88	26	4	19
0.908	1.30947	0.816	0.97	0.35	Trichoblast	T0	AT4G10480	AT4G10480	0.62	36	102	105	19
0.788	0.961319	0.576	0.787	0.294	Atrichoblast	T1	AT2G45050	GATA2	0.493	30	13	59	19
0.762	0.671892	0.524	0.681	0.185	Lateral Root Cap	T1	AT4G36360	BGAL3	0.496	12	35	32	19
0.848	1.11563	0.696	0.958	0.488	Trichoblast	T1	AT3G05560	RPL22B	0.47	52	66	87	19
0.805	0.825758	0.61	0.69	0.087	Atrichoblast	T2	AT1G57590	PAE2	0.603	9	42	43	19
0.771	0.735556	0.542	0.97	0.608	Trichoblast	T2	AT4G00100	RPS13B	0.362	54	57	31	19
0.781	1.09583	0.562	0.734	0.218	Atrichoblast	T3	AT3G28910	MYB30	0.516	29	4	61	19
0.757	0.591505	0.514	0.971	0.584	Trichoblast	T3	AT4G30170	PER45	0.387	24	71	24	19
0.832	0.841139	0.664	0.957	0.453	Atrichoblast	T4	AT2G46740	GULLO5	0.504	35	36	13	19
0.773	0.75278	0.546	0.978	0.685	Lateral Root Cap	T4	AT5G23820	ML3	0.293	40	21	11	19
0.763	0.717478	0.526	0.674	0.187	Trichoblast	T4	AT1G69780	ATHB-13	0.487	9	38	46	19
0.788	0.811762	0.576	0.725	0.189	Atrichoblast	T5	AT4G29270	AT4G29270	0.536	11	40	32	19
0.798	1.12922	0.596	0.74	0.155	Lateral Root Cap	T5	AT4G27400	AT4G27400	0.585	16	17	37	19
0.79	0.772662	0.58	0.904	0.396	Atrichoblast	T6	AT4G30280	XTH18	0.508	17	43	29	19
0.864	1.26164	0.728	0.933	0.393	Lateral Root Cap	T6	AT5G23220	NIC3	0.54	35	22	22	19
0.813	1.00095	0.626	0.95	0.515	Trichoblast	T6	AT5G17820	AT5G17820	0.435	52	17	8	19
0.778	0.987961	0.556	0.715	0.183	Atrichoblast	T7	AT3G25290	AT3G25290	0.532	11	26	34	19
0.838	1.35421	0.676	0.772	0.099	Lateral Root Cap	T7	AT1G55240	AT1G55240	0.673	8	35	36	19
0.801	0.968566	0.602	0.724	0.119	Trichoblast	T7	AT4G34580	SFH1	0.605	13	43	36	19
0.786	1.10515	0.572	0.695	0.122	Atrichoblast	T8	AT1G19900	AT1G19900	0.573	8	35	42	19
0.886	1.89894	0.772	0.819	0.068	Lateral Root Cap	T8	AT1G06080	ADS1	0.751	12	23	29	19
0.88	1.27095	0.76	0.826	0.076	Trichoblast	T8	AT3G60330	AHA7	0.75	15	52	19	19
0.864	1.61152	0.728	0.894	0.303	Atrichoblast	T9	AT1G53830	PME2	0.591	27	34	34	19
0.957	2.27914	0.914	0.962	0.309	Lateral Root Cap	T9	AT5G01220	SQD2	0.653	43	20	10	19
0.912	1.51529	0.824	0.922	0.121	Trichoblast	T9	AT5G40860	AT5G40860	0.801	14	37	18	19
0.932	1.46668	0.864	0.988	0.414	Atrichoblast	T0	AT3G55280	RPL23AB	0.574	152	41	17	20
0.848	1.01237	0.696	0.986	0.503	Lateral Root Cap	T0	AT1G27400	RPL17A	0.483	100	20	8	20
0.891	1.32113	0.782	0.922	0.226	Trichoblast	T0	AT4G10450	RPL9D	0.696	1	95	150	20
0.807	0.722704	0.614	0.859	0.324	Atrichoblast	T1	AT3G49720	CGR2	0.535	15	58	34	20
0.753	0.991607	0.506	0.704	0.241	Lateral Root Cap	T1	AT5G57560	XTH22	0.463	20	6	56	20
0.865	1.11427	0.73	0.963	0.526	Trichoblast	T1	AT3G47370	RPS20B	0.437	92	70	45	20
0.815	0.789587	0.63	0.868	0.318	Atrichoblast	T2	AT2G43880	AT2G43880	0.55	22	50	34	20
0.789	0.877724	0.578	0.988	0.677	Trichoblast	T2	AT2G19730	RPL28A	0.311	128	7	8	20
0.807	0.993939	0.614	0.871	0.39	Atrichoblast	T3	AT3G50640	AT3G50640	0.481	53	11	32	20
0.858	1.15818	0.716	0.957	0.516	Atrichoblast	T4	AT4G12880	ENODL19	0.441	75	4	6	20
0.818	0.890542	0.636	0.952	0.595	Trichoblast	T4	AT5G48580	FKBP15-2	0.357	68	15	11	20
0.82	0.843678	0.64	0.965	0.502	Atrichoblast	T5	AT1G70850	MLP34	0.463	39	31	14	20
0.827	0.850913	0.654	0.847	0.219	Lateral Root Cap	T5	AT3G49190	AT3G49190	0.628	9	46	21	20
0.824	0.881361	0.648	0.953	0.608	Trichoblast	T5	AT3G03250	UGP	0.345	66	16	2	20
0.831	0.946431	0.662	0.985	0.573	Atrichoblast	T6	AT2G43150	AT2G43150	0.412	63	21	13	20
0.853	1.05877	0.706	0.848	0.19	Lateral Root Cap	T6	AT3G47400	PME33	0.658	11	42	26	20
0.807	0.894215	0.614	0.88	0.445	Trichoblast	T6	AT3G07880	GDI1	0.435	51	26	12	20
0.795	0.817562	0.59	0.766	0.164	Atrichoblast	T7	AT1G06120	AT1G06120	0.602	5	50	27	20
0.857	1.35923	0.714	0.89	0.285	Lateral Root Cap	T7	AT1G30700	AT1G30700	0.605	22	34	24	20
0.842	1.16983	0.684	0.97	0.508	Trichoblast	T7	AT5G17820	AT5G17820	0.462	69	17	8	20
0.807	0.982152	0.614	0.79	0.223	Atrichoblast	T8	AT1G32170	XTH30	0.567	9	53	25	20
0.902	1.60556	0.804	0.87	0.102	Lateral Root Cap	T8	AT4G04460	APA3	0.768	8	36	22	20
0.845	1.85117	0.69	0.767	0.102	Trichoblast	T8	AT1G12560	EXPA7	0.665	28	16	44	20
0.86	1.40748	0.72	0.798	0.119	Atrichoblast	T9	AT4G25830	AT4G25830	0.679	11	51	36	20
0.917	1.86499	0.834	0.87	0.057	Lateral Root Cap	T9	AT2G32610	CSLB1	0.813	12	30	32	20
0.901	1.6079	0.802	0.859	0.072	Trichoblast	T9	AT1G06923	AT1G06923	0.787	17	33	21	20
0.942	1.61231	0.884	0.996	0.447	Atrichoblast	T0	AT3G16080	RPL37C	0.549	201	8	3	21
0.827	0.870523	0.654	0.963	0.454	Lateral Root Cap	T0	AT5G16130	RPS7C	0.509	63	46	19	21
0.939	1.50588	0.878	0.996	0.497	Trichoblast	T0	AT5G64140	RPS28C	0.499	232	14	2	21
0.798	0.826477	0.596	0.823	0.33	Atrichoblast	T1	AT4G03190	GRH1	0.493	31	35	42	21
0.758	0.656908	0.516	0.674	0.178	Lateral Root Cap	T1	AT1G44760	AT1G44760	0.496	13	37	43	21
0.853	1.03713	0.706	0.939	0.434	Trichoblast	T1	AT5G09510	RPS15D	0.505	25	107	78	21
0.819	0.873592	0.638	0.902	0.404	Atrichoblast	T2	AT1G13590	PSK1	0.498	50	30	29	21
0.776	0.769324	0.552	0.984	0.688	Lateral Root Cap	T2	AT2G43610	AT2G43610	0.296	40	26	15	21
0.766	0.811762	0.532	0.944	0.597	Trichoblast	T2	AT5G48580	FKBP15-2	0.347	84	20	39	21
0.809	0.762247	0.618	0.792	0.211	Atrichoblast	T3	AT3G63470	SCPL40	0.581	12	54	31	21
0.786	0.768944	0.572	0.989	0.677	Trichoblast	T3	AT5G57290	RPP3B	0.312	102	19	7	21
0.812	0.851076	0.624	0.84	0.334	Atrichoblast	T4	AT4G03190	GRH1	0.506	33	34	21	21
0.759	0.732941	0.518	0.714	0.267	Trichoblast	T4	AT4G30410	IBL1	0.447	16	33	51	21
0.799	0.896161	0.598	0.919	0.455	Atrichoblast	T5	AT5G48900	AT5G48900	0.464	38	22	25	21
0.797	1.08552	0.594	0.695	0.116	Lateral Root Cap	T5	AT4G15300	CYP702A2	0.579	17	21	38	21
0.762	0.791208	0.524	0.926	0.495	Trichoblast	T5	AT3G28550	AT3G28550	0.431	31	27	29	21
0.798	0.748902	0.596	0.942	0.475	Atrichoblast	T6	AT3G01190	PER27	0.467	25	50	25	21
0.849	1.09345	0.698	0.87	0.217	Lateral Root Cap	T6	AT3G49190	AT3G49190	0.653	12	40	27	21
0.772	0.839657	0.544	0.73	0.182	Trichoblast	T6	AT3G09925	AT3G09925	0.548	10	37	42	21
0.804	0.936712	0.608	0.932	0.47	Atrichoblast	T7	AT3G01190	PER27	0.462	28	33	22	21
0.839	1.294	0.678	0.772	0.1	Lateral Root Cap	T7	AT4G04460	APA3	0.672	9	41	35	21
0.808	1.047	0.616	0.941	0.422	Trichoblast	T7	AT1G23720	AT1G23720	0.519	43	27	26	21
0.851	1.30799	0.702	0.978	0.584	Atrichoblast	T8	AT3G61430	PIP1-1	0.394	64	14	10	21
0.952	2.27675	0.904	0.998	0.452	Lateral Root Cap	T8	AT5G54370	AT5G54370	0.546	59	9	6	21
0.872	1.35742	0.744	0.926	0.267	Trichoblast	T8	AT4G17340	TIP2-2	0.659	30	40	21	21
0.839	1.84017	0.678	0.826	0.246	Atrichoblast	T9	AT1G14960	AT1G14960	0.58	29	19	50	21
0.92	1.9342	0.84	0.955	0.188	Lateral Root Cap	T9	AT3G22740	HMT3	0.767	20	28	28	21
0.891	1.86704	0.782	0.84	0.076	Trichoblast	T9	AT5G04960	PME46	0.764	22	20	29	21
0.937	1.58714	0.874	0.997	0.447	Atrichoblast	T0	AT2G37190	RPL12A	0.55	197	10	9	22
0.822	0.811249	0.644	0.911	0.361	Lateral Root Cap	T0	AT3G58610	AT3G58610	0.55	27	78	31	22
0.927	1.39581	0.854	0.992	0.466	Trichoblast	T0	AT5G58420	RPS4D	0.526	166	58	25	22
0.781	0.924751	0.562	0.751	0.235	Atrichoblast	T1	AT5G44585	AT5G44585	0.516	19	18	78	22
0.81	0.853637	0.62	0.944	0.558	Lateral Root Cap	T1	AT2G25980	JAL20	0.386	92	14	4	22
0.863	1.12102	0.726	0.98	0.549	Trichoblast	T1	AT2G21580	RPS25B	0.431	105	62	50	22
0.795	0.942786	0.59	0.765	0.237	Atrichoblast	T2	AT5G44585	AT5G44585	0.528	34	18	57	22
0.763	0.729463	0.526	0.891	0.562	Lateral Root Cap	T2	AT2G25980	JAL20	0.329	36	29	19	22
0.767	0.711783	0.534	0.957	0.583	Trichoblast	T2	AT4G16720	RPL15A	0.374	35	71	38	22
0.868	1.06218	0.736	0.966	0.515	Atrichoblast	T3	AT4G12880	ENODL19	0.451	86	7	6	22
0.769	0.842321	0.538	0.936	0.738	Lateral Root Cap	T3	AT5G01040	LAC8	0.198	43	17	14	22
0.765	0.764662	0.53	0.858	0.536	Trichoblast	T3	AT3G62120	AT3G62120	0.322	95	20	16	22
0.805	0.737089	0.61	0.772	0.213	Atrichoblast	T4	AT3G63470	SCPL40	0.559	14	49	26	22
0.756	0.729003	0.512	0.885	0.489	Trichoblast	T4	AT2G25810	TIP4-1	0.396	35	34	57	22
0.778	0.854619	0.556	0.859	0.354	Atrichoblast	T5	AT2G18980	PER16	0.505	22	27	40	22
0.856	1.21375	0.712	0.994	0.535	Lateral Root Cap	T5	AT5G10130	DFC	0.459	52	15	11	22
0.763	0.667609	0.526	0.7	0.229	Trichoblast	T5	AT3G27300	G6PD5	0.471	13	51	26	22
0.768	0.760506	0.536	0.736	0.227	Atrichoblast	T6	AT5G15150	HAT7	0.509	15	47	40	22
0.889	1.32176	0.778	0.963	0.496	Lateral Root Cap	T6	AT1G11260	STP1	0.467	57	18	8	22
0.781	0.848183	0.562	0.751	0.27	Trichoblast	T6	AT4G37640	ACA2	0.481	24	36	31	22
0.764	1.1042	0.528	0.713	0.222	Atrichoblast	T7	AT1G05660	AT1G05660	0.491	19	20	47	22
0.835	1.36789	0.67	0.845	0.201	Lateral Root Cap	T7	AT3G04330	AT3G04330	0.644	16	31	40	22
0.837	1.13483	0.674	0.905	0.439	Trichoblast	T7	AT3G07880	GDI1	0.466	67	21	9	22
0.806	1.0102	0.612	0.862	0.298	Atrichoblast	T8	AT4G37070	PLP1	0.564	10	51	28	22
0.876	1.77939	0.752	0.863	0.129	Lateral Root Cap	T8	AT3G19430	AT3G19430	0.734	15	26	36	22
0.851	1.56169	0.702	0.798	0.133	Trichoblast	T8	AT4G30320	AT4G30320	0.665	27	25	40	22
0.865	1.2203	0.73	0.814	0.136	Atrichoblast	T9	AT3G14850	TBL41	0.678	12	64	33	22
0.915	1.86047	0.83	0.883	0.077	Lateral Root Cap	T9	AT1G06080	ADS1	0.806	14	31	33	22
0.9	1.79092	0.8	0.889	0.152	Trichoblast	T9	AT4G30320	AT4G30320	0.737	28	24	22	22
0.877	1.68607	0.754	0.842	0.172	Atrichoblast	T0	AT4G12600	AT4G12600	0.67	20	1	205	23
0.823	0.939418	0.646	0.969	0.481	Lateral Root Cap	T0	AT2G40205	RPL41G	0.488	90	30	26	23
0.877	1.39517	0.754	0.902	0.244	Trichoblast	T0	AT4G13850	RBG2	0.658	14	61	181	23
0.783	0.847058	0.566	0.645	0.084	Atrichoblast	T1	AT1G27950	LTPG1	0.561	10	32	74	23
0.765	0.592391	0.53	0.907	0.453	Lateral Root Cap	T1	AT3G49010	RPL13B	0.454	24	61	27	23
0.873	1.23889	0.746	0.992	0.603	Trichoblast	T1	AT4G00100	RPS13B	0.389	175	19	26	23
0.831	0.744824	0.662	0.911	0.371	Atrichoblast	T2	AT1G26850	AT1G26850	0.54	25	65	20	23
0.759	0.719246	0.518	0.955	0.607	Lateral Root Cap	T2	AT2G41800	AT2G41800	0.348	33	31	20	23
0.785	0.89036	0.57	0.988	0.678	Trichoblast	T2	AT5G27850	RPL18C	0.31	129	4	12	23
0.788	0.877719	0.576	0.711	0.163	Atrichoblast	T3	AT4G38400	EXLA2	0.548	21	32	50	23
0.763	0.936802	0.526	0.968	0.657	Trichoblast	T3	AT5G42020	BIP	0.311	105	9	18	23
0.8	0.732236	0.6	0.909	0.367	Atrichoblast	T4	AT1G04040	AT1G04040	0.542	20	51	31	23
0.753	0.762358	0.506	0.969	0.782	Lateral Root Cap	T4	AT5G19110	AT5G19110	0.187	51	19	18	23
0.76	0.69518	0.52	0.802	0.436	Trichoblast	T4	AT1G52600	AT1G52600	0.366	55	41	50	23
0.795	0.799592	0.59	0.878	0.367	Atrichoblast	T5	AT1G04040	AT1G04040	0.511	20	43	30	23
0.845	1.08032	0.69	0.945	0.498	Lateral Root Cap	T5	AT1G11260	STP1	0.447	54	24	14	23
0.861	1.24812	0.722	0.944	0.573	Atrichoblast	T6	AT3G08030	AT3G08030	0.371	93	5	5	23
0.848	1.12641	0.696	0.955	0.368	Lateral Root Cap	T6	AT5G35735	AT5G35735	0.587	21	35	28	23
0.797	0.823132	0.594	0.913	0.448	Trichoblast	T6	AT5G14330	AT5G14330	0.465	34	41	20	23
0.82	0.897779	0.64	0.933	0.488	Atrichoblast	T7	AT5G40890	CLC-A	0.445	37	40	13	23
0.862	1.41785	0.724	0.919	0.386	Lateral Root Cap	T7	AT5G23210	SCPL34	0.533	40	27	21	23
0.811	0.91606	0.622	0.777	0.197	Trichoblast	T7	AT2G31350	GLX2-5	0.58	21	57	22	23
0.804	1.09719	0.608	0.847	0.348	Atrichoblast	T8	AT1G53560	AT1G53560	0.499	25	37	29	23
0.915	2.01741	0.83	0.951	0.352	Lateral Root Cap	T8	AT2G15830	AT2G15830	0.599	44	18	18	23
0.842	1.63819	0.684	0.752	0.08	Trichoblast	T8	AT3G49960	PER35	0.672	26	21	45	23
0.871	1.30107	0.742	0.935	0.333	Atrichoblast	T9	AT4G30670	AT4G30670	0.602	24	58	28	23
0.952	2.32311	0.904	0.984	0.359	Lateral Root Cap	T9	AT2G15830	AT2G15830	0.625	52	18	13	23
0.878	1.91343	0.756	0.806	0.063	Trichoblast	T9	AT5G06640	AT5G06640	0.743	26	15	37	23
0.922	1.30792	0.844	0.968	0.311	Atrichoblast	T0	AT1G57860	RPL21E	0.657	28	132	69	24
0.828	0.77601	0.656	0.972	0.435	Lateral Root Cap	T0	AT4G34670	RPS3AB	0.537	36	106	18	24
0.926	1.31875	0.852	0.988	0.444	Trichoblast	T0	AT3G53430	RPL12B	0.544	136	97	28	24
0.775	0.868146	0.55	0.597	0.055	Atrichoblast	T1	AT5G06270	AT5G06270	0.542	12	29	94	24
0.763	0.631046	0.526	0.902	0.471	Lateral Root Cap	T1	AT3G53870	RPS3B	0.431	46	43	29	24
0.871	1.17822	0.742	0.988	0.591	Trichoblast	T1	AT3G60770	RPS13A	0.397	160	33	30	24
0.863	0.989757	0.726	0.968	0.514	Atrichoblast	T2	AT4G12880	ENODL19	0.454	95	11	6	24
0.754	0.66931	0.508	0.925	0.569	Lateral Root Cap	T2	AT3G16410	NSP4	0.356	30	35	22	24
0.765	0.688318	0.53	0.967	0.571	Trichoblast	T2	AT3G11510	RPS14B	0.396	15	86	44	24
0.811	0.76138	0.622	0.873	0.319	Atrichoblast	T3	AT2G43880	AT2G43880	0.554	20	55	30	24
0.792	0.744461	0.584	0.745	0.191	Atrichoblast	T4	AT1G69780	ATHB-13	0.554	17	48	38	24
0.799	0.744534	0.598	0.845	0.326	Atrichoblast	T5	AT1G76160	sks5	0.519	17	57	26	24
0.814	0.823328	0.628	0.802	0.193	Lateral Root Cap	T5	AT3G47400	PME33	0.609	12	54	26	24
0.752	0.7048	0.504	0.653	0.183	Trichoblast	T5	AT3G53370	S1FA1	0.47	14	41	43	24
0.774	0.735722	0.548	0.852	0.364	Atrichoblast	T6	AT1G04040	AT1G04040	0.488	21	53	33	24
0.824	1.09588	0.648	0.793	0.174	Lateral Root Cap	T6	AT3G61930	AT3G61930	0.619	17	39	35	24
0.78	0.74372	0.56	0.714	0.176	Trichoblast	T6	AT3G21180	ACA9	0.538	13	52	32	24
0.772	0.942786	0.544	0.758	0.273	Atrichoblast	T7	AT1G29025	AT1G29025	0.485	22	30	39	24
0.798	1.78808	0.596	0.692	0.11	Lateral Root Cap	T7	AT3G06460	AT3G06460	0.582	26	12	62	24
0.817	1.13548	0.634	0.913	0.442	Trichoblast	T7	AT5G14330	AT5G14330	0.471	63	20	18	24
0.821	1.1668	0.642	0.932	0.505	Atrichoblast	T8	AT2G37170	PIP2B	0.427	49	28	18	24
0.925	1.62864	0.85	0.964	0.323	Lateral Root Cap	T8	AT3G45010	SCPL48	0.641	34	34	15	24
0.87	1.29513	0.74	0.852	0.167	Trichoblast	T8	AT1G08340	ROPGAP5	0.685	24	48	23	24
0.854	1.49295	0.708	0.929	0.337	Atrichoblast	T9	AT3G49780	PSK3	0.592	26	41	43	24
0.919	1.62639	0.838	0.907	0.111	Lateral Root Cap	T9	AT4G04460	APA3	0.796	16	47	29	24
0.881	1.76124	0.762	0.839	0.099	Trichoblast	T9	AT3G49960	PER35	0.74	27	25	35	24
0.899	1.48328	0.798	0.91	0.251	Atrichoblast	T0	AT5G22650	HDT2	0.659	26	32	172	25
0.832	0.899245	0.664	0.975	0.507	Lateral Root Cap	T0	AT1G09590	RPL21A	0.468	122	35	11	25
0.924	1.31744	0.848	0.985	0.443	Trichoblast	T0	AT1G26880	RPL34A	0.542	138	99	38	25
0.788	0.86661	0.576	0.79	0.319	Atrichoblast	T1	AT2G46410	CPC	0.471	53	31	60	25
0.77	0.596533	0.54	0.926	0.487	Lateral Root Cap	T1	AT1G09590	RPL21A	0.439	36	59	24	25
0.853	1.15652	0.706	0.959	0.527	Trichoblast	T1	AT4G18730	RPL11C	0.432	103	45	75	25
0.801	0.887309	0.602	0.827	0.306	Atrichoblast	T2	AT1G11545	XTH8	0.521	37	27	49	25
0.771	0.722179	0.542	0.98	0.617	Trichoblast	T2	AT5G47700	RPP1C	0.363	51	63	33	25
0.817	0.925593	0.634	0.919	0.455	Atrichoblast	T3	AT5G48900	AT5G48900	0.464	67	19	23	25
0.809	0.787496	0.618	0.879	0.378	Atrichoblast	T4	AT1G08500	ENODL18	0.501	39	42	23	25
0.757	1.00361	0.514	0.613	0.117	Atrichoblast	T5	AT2G43890	AT2G43890	0.496	26	14	61	25
0.812	0.827714	0.624	0.807	0.209	Lateral Root Cap	T5	AT3G16440	ATMLP-300B	0.598	14	52	27	25
0.804	0.845503	0.608	0.911	0.494	Atrichoblast	T6	AT5G40890	CLC-A	0.417	57	30	21	25
0.817	1.11485	0.634	0.802	0.188	Lateral Root Cap	T6	AT5G58784	AT5G58784	0.614	18	36	37	25
0.76	0.866963	0.52	0.63	0.116	Trichoblast	T6	AT5G49270	COBL9	0.514	15	30	52	25
0.824	0.689529	0.648	0.917	0.315	Atrichoblast	T7	AT4G23400	PIP1-5	0.602	4	77	11	25
0.842	1.36727	0.684	0.884	0.35	Lateral Root Cap	T7	AT2G15830	AT2G15830	0.534	39	32	33	25
0.811	0.877246	0.622	0.763	0.167	Trichoblast	T7	AT3G21180	ACA9	0.596	16	63	23	25
0.795	1.04144	0.59	0.82	0.313	Atrichoblast	T8	AT4G20860	FAD-OXR	0.507	23	47	33	25
0.882	1.664	0.764	0.952	0.26	Lateral Root Cap	T8	AT1G52060	JAL9	0.692	21	32	31	25
0.886	1.1343	0.772	0.851	0.094	Trichoblast	T8	AT1G70460	PERK13	0.757	13	69	15	25
0.931	1.74916	0.862	0.999	0.545	Atrichoblast	T9	AT2G43150	AT2G43150	0.454	83	25	5	25
0.926	1.63522	0.852	0.933	0.2	Lateral Root Cap	T9	AT3G10740	ASD1	0.733	22	45	27	25
0.902	1.36532	0.804	0.875	0.099	Trichoblast	T9	AT3G60330	AHA7	0.776	19	50	20	25
0.907	1.3899	0.814	0.917	0.2	Atrichoblast	T0	AT2G37600	RPL36A	0.717	4	83	144	26
0.815	0.821939	0.63	0.934	0.41	Lateral Root Cap	T0	AT5G45775	RPL11C	0.524	45	72	51	26
0.901	1.23643	0.802	0.934	0.243	Trichoblast	T0	AT3G58700	RPL11C	0.691	3	141	131	26
0.804	0.699739	0.608	0.91	0.425	Atrichoblast	T1	AT5G03300	ADK2	0.485	37	71	38	26
0.803	0.891801	0.606	0.988	0.61	Lateral Root Cap	T1	AT1G54000	GLL22	0.378	102	12	9	26
0.848	1.05039	0.696	0.966	0.478	Trichoblast	T1	AT1G57660	RPL21E	0.488	36	103	91	26
0.799	0.792522	0.598	0.765	0.21	Atrichoblast	T2	AT5G40330	MYB23	0.555	19	48	55	26
0.793	0.820465	0.586	0.746	0.213	Atrichoblast	T3	AT5G40330	MYB23	0.533	25	41	44	26
0.779	0.855329	0.558	0.708	0.171	Atrichoblast	T4	AT3G43720	LTPG2	0.537	22	33	55	26
0.778	0.759929	0.556	0.84	0.508	Trichoblast	T4	AT2G32380	AT2G32380	0.332	98	32	34	26
0.758	0.8944	0.516	0.607	0.101	Atrichoblast	T5	AT2G39010	PIP2-6	0.506	21	23	60	26
0.776	1.15405	0.552	0.682	0.127	Lateral Root Cap	T5	AT3G19430	AT3G19430	0.555	24	16	55	26
0.757	0.829279	0.514	0.755	0.364	Trichoblast	T5	AT1G33800	GXM3	0.391	46	23	34	26
0.766	0.750478	0.532	0.688	0.186	Atrichoblast	T6	AT4G29270	AT4G29270	0.502	18	49	41	26
0.791	1.28622	0.582	0.686	0.106	Lateral Root Cap	T6	AT3G06460	AT3G06460	0.58	23	20	56	26
0.752	1.13435	0.504	0.606	0.131	Trichoblast	T6	AT4G36880	CP1	0.475	27	10	62	26
0.762	1.01088	0.524	0.79	0.303	Atrichoblast	T7	AT2G39530	AT2G39530	0.487	20	25	51	26
0.837	1.23504	0.674	0.809	0.171	Lateral Root Cap	T7	AT5G20045	AT5G20045	0.638	18	49	38	26
0.805	0.94661	0.61	0.772	0.222	Trichoblast	T7	AT5G01610	AT5G01610	0.55	26	48	29	26
0.792	1.22429	0.584	0.891	0.465	Atrichoblast	T8	AT3G01190	PER27	0.426	51	21	37	26
0.849	1.92555	0.698	0.721	0.024	Lateral Root Cap	T8	AT2G14095	AT2G14095	0.697	19	20	49	26
0.884	1.18467	0.768	0.88	0.181	Trichoblast	T8	AT2G31350	GLX2-5	0.699	20	62	16	26
0.884	1.53219	0.768	0.992	0.487	Atrichoblast	T9	AT5G17820	AT5G17820	0.505	59	36	18	26
0.897	1.98027	0.794	0.858	0.142	Lateral Root Cap	T9	AT5G23530	CXE18	0.716	28	26	40	26
0.873	1.71329	0.746	0.799	0.067	Trichoblast	T9	AT4G13390	AT4G13390	0.732	30	28	40	26
0.928	1.39593	0.856	0.978	0.391	Atrichoblast	T0	AT4G36130	RPL8C	0.587	128	78	40	27
0.828	0.868337	0.656	0.97	0.49	Lateral Root Cap	T0	AT3G53870	RPS3B	0.48	105	49	17	27
0.92	1.34142	0.84	0.983	0.436	Trichoblast	T0	AT5G09510	RPS15D	0.547	132	86	60	27
0.808	0.756695	0.616	0.926	0.471	Atrichoblast	T1	AT1G29470	AT1G29470	0.455	68	52	32	27
0.785	0.732653	0.57	0.953	0.567	Lateral Root Cap	T1	AT3G16410	NSP4	0.386	90	23	14	27
0.853	1.05342	0.706	0.973	0.503	Trichoblast	T1	AT5G39740	RPL5B	0.47	53	101	77	27
0.792	0.824401	0.584	0.782	0.229	Atrichoblast	T2	AT5G35740	AT5G35740	0.553	21	43	60	27
0.76	0.70856	0.52	0.922	0.536	Trichoblast	T2	AT2G25210	AT2G25210	0.386	23	75	59	27
0.78	0.925408	0.56	0.758	0.239	Atrichoblast	T3	AT5G44585	AT5G44585	0.519	27	20	65	27
0.775	0.943271	0.55	0.743	0.24	Atrichoblast	T4	AT5G44585	AT5G44585	0.503	37	18	61	27
0.783	0.727789	0.566	0.757	0.219	Atrichoblast	T5	AT5G63800	BGAL6	0.538	10	60	36	27
0.779	1.10163	0.558	0.724	0.177	Lateral Root Cap	T5	AT3G22740	HMT3	0.547	28	19	51	27
0.803	0.87335	0.606	0.95	0.681	Trichoblast	T5	AT4G01480	PPA5	0.269	81	19	6	27
0.763	0.864881	0.526	0.84	0.407	Atrichoblast	T6	AT3G46280	AT3G46280	0.433	44	27	45	27
0.844	0.975539	0.688	0.903	0.317	Lateral Root Cap	T6	AT1G35780	AT1G35780	0.586	22	54	31	27
0.814	1.09784	0.628	0.959	0.604	Trichoblast	T6	AT1G58270	ZW9	0.355	90	12	6	27
0.771	0.910859	0.542	0.794	0.307	Atrichoblast	T7	AT2G34500	CYP710A1	0.487	21	35	41	27
0.859	1.44626	0.718	0.927	0.471	Lateral Root Cap	T7	AT5G26340	STP13	0.456	60	25	23	27
0.806	0.888529	0.612	0.719	0.125	Trichoblast	T7	AT1G04280	AT1G04280	0.594	18	60	27	27
0.795	0.889258	0.59	0.72	0.164	Atrichoblast	T8	AT3G14850	TBL41	0.556	14	67	34	27
0.903	1.60042	0.806	0.918	0.297	Lateral Root Cap	T8	AT2G26670	HO1	0.621	38	37	21	27
0.849	1.43415	0.698	0.744	0.053	Trichoblast	T8	AT1G06923	AT1G06923	0.691	23	32	43	27
0.881	1.68507	0.762	0.96	0.469	Atrichoblast	T9	AT1G70850	MLP34	0.491	63	28	23	27
0.897	1.83803	0.794	0.828	0.06	Lateral Root Cap	T9	AT1G15380	AT1G15380	0.768	19	34	41	27
0.897	1.43319	0.794	0.906	0.188	Trichoblast	T9	AT1G08340	ROPGAP5	0.718	32	45	24	27
0.937	1.47075	0.874	0.997	0.449	Atrichoblast	T0	AT5G58420	RPS4D	0.548	202	39	10	28
0.851	1.2476	0.702	0.992	0.543	Lateral Root Cap	T0	AT2G21660	RBG7	0.449	159	10	5	28
0.91	1.37024	0.82	0.996	0.439	Trichoblast	T0	AT4G34670	RPS3AB	0.557	109	77	97	28
0.794	0.651861	0.588	0.809	0.277	Atrichoblast	T1	AT2G05990	MOD1	0.532	16	98	50	28
0.837	1.0209	0.674	0.895	0.32	Trichoblast	T1	AT1G48630	RACK1B	0.575	2	117	116	28
0.804	0.771058	0.608	0.86	0.326	Atrichoblast	T2	AT3G49720	CGR2	0.534	29	56	44	28
0.768	0.800633	0.536	0.981	0.773	Lateral Root Cap	T2	AT5G19110	AT5G19110	0.208	50	22	17	28
0.776	0.758546	0.552	0.973	0.63	Trichoblast	T2	AT2G05220	RPS17B	0.343	94	40	24	28
0.83	0.778294	0.66	0.947	0.463	Atrichoblast	T3	AT5G12250	TUBB6	0.484	50	51	16	28
0.761	0.719952	0.522	0.967	0.775	Lateral Root Cap	T3	AT5G06320	NHL3	0.192	44	29	16	28
0.756	0.64904	0.512	0.966	0.632	Trichoblast	T3	AT2G05220	RPS17B	0.334	82	41	25	28
0.861	1.03077	0.722	0.981	0.56	Atrichoblast	T4	AT1G41830	SKS6	0.421	106	10	5	28
0.88	1.2102	0.76	0.967	0.575	Atrichoblast	T5	AT3G08030	AT3G08030	0.392	101	5	2	28
0.783	1.02321	0.566	0.67	0.119	Lateral Root Cap	T5	AT3G02110	SCPL25	0.551	26	28	47	28
0.801	0.821881	0.602	0.984	0.673	Trichoblast	T5	AT5G46890	AT5G46890	0.311	75	24	8	28
0.816	0.86411	0.632	0.982	0.582	Atrichoblast	T6	AT4G30170	PER45	0.4	72	28	17	28
0.807	1.2507	0.614	0.822	0.313	Lateral Root Cap	T6	AT2G31945	AT2G31945	0.509	45	23	44	28
0.777	0.727386	0.554	0.839	0.335	Trichoblast	T6	AT1G53830	PME2	0.504	18	55	35	28
0.795	0.788351	0.59	0.916	0.419	Atrichoblast	T7	AT5G64100	PER69	0.497	18	55	28	28
0.834	1.22687	0.668	0.817	0.186	Lateral Root Cap	T7	AT2G16060	AHB1	0.631	19	50	42	28
0.778	1.01731	0.556	0.651	0.098	Trichoblast	T7	AT1G73580	CAR3	0.553	24	36	54	28
0.794	1.07852	0.588	0.813	0.37	Atrichoblast	T8	AT5G07460	MRSA2	0.443	42	39	36	28
0.844	1.90556	0.688	0.771	0.108	Lateral Root Cap	T8	AT2G23410	DPS	0.663	25	21	52	28
0.889	1.43932	0.778	0.95	0.367	Trichoblast	T8	AT2G01540	CAR10	0.583	58	31	14	28
0.937	2.19446	0.874	0.992	0.568	Atrichoblast	T9	AT3G61430	PIP1-1	0.424	108	5	4	28
0.888	1.96077	0.776	0.848	0.115	Lateral Root Cap	T9	AT2G23410	DPS	0.733	23	27	45	28
0.86	1.89067	0.72	0.768	0.062	Trichoblast	T9	AT2G24980	AT2G24980	0.706	34	18	51	28
0.932	1.54646	0.864	0.994	0.459	Atrichoblast	T0	AT3G07110	AT3G07110	0.535	228	15	16	29
0.825	0.818857	0.65	0.961	0.463	Lateral Root Cap	T0	AT5G58420	RPS4D	0.498	79	75	23	29
0.92	1.44541	0.84	0.997	0.49	Trichoblast	T0	AT3G05560	RPL22B	0.507	202	30	54	29
0.793	0.679975	0.586	0.828	0.349	Atrichoblast	T1	AT5G15530	BCCP2	0.479	43	78	51	29
0.76	0.697067	0.52	0.868	0.456	Lateral Root Cap	T1	AT1G12740	CYP87A2	0.412	67	28	40	29
0.87	1.16603	0.74	0.987	0.59	Trichoblast	T1	AT3G62870	RPL7AB	0.397	161	42	33	29
0.787	0.844339	0.574	0.76	0.224	Atrichoblast	T2	AT1G64640	ENODL8	0.536	28	37	68	29
0.806	0.855443	0.612	0.996	0.702	Trichoblast	T2	AT3G60245	RPL37AC	0.294	146	12	1	29
0.805	0.725162	0.61	0.797	0.231	Atrichoblast	T3	AT3G07010	AT3G07010	0.566	19	64	35	29
0.771	0.715959	0.542	0.998	0.871	Lateral Root Cap	T3	AT1G66280	BGLU22	0.127	53	30	13	29
0.76	0.666801	0.52	0.997	0.675	Trichoblast	T3	AT5G02960	RPS23B	0.322	94	36	22	29
0.879	1.09055	0.758	0.984	0.576	Atrichoblast	T4	AT3G08030	AT3G08030	0.408	123	7	2	29
0.815	1.04322	0.63	0.941	0.526	Atrichoblast	T5	AT3G21680	AT3G21680	0.415	84	10	15	29
0.796	0.992494	0.592	0.878	0.339	Lateral Root Cap	T5	AT4G37160	sks15	0.539	29	32	41	29
0.757	0.772037	0.514	0.789	0.39	Trichoblast	T5	AT2G01540	CAR10	0.399	42	30	35	29
0.802	1.08391	0.604	0.906	0.524	Atrichoblast	T6	AT3G21680	AT3G21680	0.382	86	10	22	29
0.811	0.999594	0.622	0.766	0.168	Lateral Root Cap	T6	AT5G20045	AT5G20045	0.598	20	52	41	29
0.848	1.18895	0.696	0.969	0.68	Trichoblast	T6	AT4G01480	PPA5	0.289	110	7	1	29
0.764	0.937789	0.528	0.765	0.317	Atrichoblast	T7	AT3G04010	AT3G04010	0.448	35	31	48	29
0.848	1.16667	0.696	0.961	0.372	Lateral Root Cap	T7	AT5G35735	AT5G35735	0.589	24	58	32	29
0.801	0.919123	0.602	0.761	0.191	Trichoblast	T7	AT3G23190	AT3G23190	0.57	23	56	37	29
0.775	1.07951	0.55	0.767	0.298	Atrichoblast	T8	AT3G28345	ABCB15	0.469	31	38	52	29
0.891	1.87596	0.782	0.877	0.302	Lateral Root Cap	T8	AT5G01220	SQD2	0.575	52	24	25	29
0.863	1.23259	0.726	0.817	0.11	Trichoblast	T8	AT2G41970	AT2G41970	0.707	19	59	26	29
0.858	1.21258	0.716	0.909	0.273	Atrichoblast	T9	AT4G37070	PLP1	0.636	14	65	38	29
0.912	1.75215	0.824	0.986	0.261	Lateral Root Cap	T9	AT1G52050	JAL8	0.725	26	36	35	29
0.87	1.67733	0.74	0.791	0.061	Trichoblast	T9	AT4G08400	AT4G08400	0.73	31	30	43	29
0.882	1.46546	0.764	0.889	0.223	Atrichoblast	T0	AT4G13850	RBG2	0.666	22	43	197	30
0.824	0.809507	0.648	0.972	0.473	Lateral Root Cap	T0	AT3G49010	RPL13B	0.499	77	81	25	30
0.92	1.34371	0.84	0.985	0.451	Trichoblast	T0	AT2G33370	RPL23A	0.534	147	85	59	30
0.873	1.1706	0.746	0.971	0.557	Atrichoblast	T1	AT3G05020	ACP1	0.414	172	5	2	30
0.806	0.83498	0.612	0.994	0.63	Lateral Root Cap	T1	AT1G28290	AGP31	0.364	117	17	5	30
0.875	1.18591	0.75	0.992	0.61	Trichoblast	T1	AT2G39460	RPL23AA	0.382	188	30	22	30
0.813	0.742725	0.626	0.863	0.331	Atrichoblast	T2	AT4G34260	FUC95A	0.532	31	68	35	30
0.75	0.703294	0.5	0.894	0.612	Lateral Root Cap	T2	AT1G54030	MVP1	0.282	42	32	23	30
0.771	0.727658	0.542	0.97	0.614	Trichoblast	T2	AT2G39460	RPL23AA	0.356	67	60	32	30
0.804	0.882308	0.608	0.842	0.359	Atrichoblast	T3	AT3G54770	ARP1	0.483	51	31	37	30
0.778	0.757526	0.556	0.724	0.214	Atrichoblast	T4	AT4G26540	RGI3	0.51	31	45	57	30
0.769	0.939114	0.538	0.965	0.655	Trichoblast	T4	AT5G42020	BIP	0.31	121	12	38	30
0.785	0.771028	0.57	0.829	0.378	Atrichoblast	T5	AT1G08500	ENODL18	0.451	44	50	34	30
0.786	1.0705	0.572	0.752	0.253	Lateral Root Cap	T5	AT2G43870	AT2G43870	0.499	40	25	44	30
0.753	0.64469	0.506	0.689	0.203	Trichoblast	T5	AT3G61560	RTNLB6	0.486	9	60	40	30
0.758	0.792797	0.516	0.763	0.31	Atrichoblast	T6	AT3G28345	ABCB15	0.453	32	37	50	30
0.826	1.13162	0.652	0.916	0.429	Lateral Root Cap	T6	AT1G33590	AT1G33590	0.487	49	34	34	30
0.791	0.791338	0.582	0.829	0.388	Trichoblast	T6	AT5G16910	CSLD2	0.441	48	45	26	30
0.757	0.883492	0.514	0.594	0.093	Atrichoblast	T7	AT2G39010	PIP2-6	0.501	17	42	56	30
0.836	1.18531	0.672	0.814	0.196	Lateral Root Cap	T7	AT3G47400	PME33	0.618	20	56	39	30
0.804	1.06787	0.608	0.963	0.487	Trichoblast	T7	AT3G28550	AT3G28550	0.476	61	25	32	30
0.821	1.28241	0.642	0.954	0.591	Atrichoblast	T8	AT5G19230	AT5G19230	0.363	88	19	17	30
0.886	1.55722	0.772	0.971	0.327	Lateral Root Cap	T8	AT5G55110	AT5G55110	0.644	33	39	30	30
0.861	1.38151	0.722	0.907	0.318	Trichoblast	T8	AT3G56240	CCH	0.589	55	36	27	30
0.829	1.50025	0.658	0.726	0.106	Atrichoblast	T9	AT5G15180	PER56	0.62	20	40	58	30
0.938	1.74847	0.876	0.97	0.304	Lateral Root Cap	T9	AT2G26670	HO1	0.666	38	38	23	30
0.849	1.90191	0.698	0.75	0.059	Trichoblast	T9	AT5G35190	AT5G35190	0.691	36	17	58	30
0.882	1.42551	0.764	0.878	0.211	Atrichoblast	T0	AT5G08180	AT5G08180	0.667	21	59	198	31
0.802	0.820894	0.604	0.808	0.257	Lateral Root Cap	T0	AT2G41650	AT2G41650	0.551	25	74	84	31
0.91	1.35128	0.82	0.976	0.42	Trichoblast	T0	AT5G02610	AT5G02610	0.556	114	80	98	31
0.769	0.792504	0.538	0.722	0.228	Atrichoblast	T1	AT5G35740	AT5G35740	0.494	26	41	113	31
0.756	0.592036	0.512	0.904	0.461	Lateral Root Cap	T1	AT5G02870	RPL4D	0.443	32	62	51	31
0.854	1.05385	0.708	0.962	0.501	Trichoblast	T1	AT5G27770	RPL22C	0.461	67	99	74	31
0.801	0.737602	0.602	0.765	0.188	Atrichoblast	T2	AT1G69780	ATHB-13	0.577	14	69	52	31
0.762	0.736933	0.524	0.957	0.594	Trichoblast	T2	AT3G62870	RPL7AB	0.363	52	55	52	31
0.823	0.83677	0.646	0.947	0.482	Atrichoblast	T3	AT2G34300	AT2G34300	0.465	64	36	20	31
0.766	1.11703	0.532	0.976	0.733	Trichoblast	T3	AT1G66270	BGLU21	0.243	140	3	15	31
0.787	0.671707	0.574	0.854	0.32	Atrichoblast	T4	AT2G43880	AT2G43880	0.534	23	69	46	31
0.752	0.674477	0.504	0.8	0.439	Trichoblast	T4	AT5G40510	AT5G40510	0.361	65	48	59	31
0.783	0.722722	0.566	0.822	0.363	Atrichoblast	T5	AT2G22125	CSI1	0.459	40	61	37	31
0.806	0.832056	0.612	0.854	0.32	Lateral Root Cap	T5	AT1G35780	AT1G35780	0.534	30	50	33	31
0.756	0.77157	0.512	0.723	0.267	Atrichoblast	T6	AT4G30410	IBL1	0.456	30	44	54	31
0.801	0.946524	0.602	0.705	0.097	Lateral Root Cap	T6	AT1G55240	AT1G55240	0.608	19	59	46	31
0.753	0.834676	0.506	0.669	0.166	Trichoblast	T6	AT1G27140	GSTU14	0.503	20	38	61	31
0.763	0.909466	0.526	0.815	0.356	Atrichoblast	T7	AT1G53560	AT1G53560	0.459	30	36	50	31
0.826	1.44232	0.652	0.845	0.316	Lateral Root Cap	T7	AT2G31945	AT2G31945	0.529	42	26	48	31
0.772	1.02593	0.544	0.646	0.095	Trichoblast	T7	AT3G49960	PER35	0.551	25	33	62	31
0.785	0.883012	0.57	0.707	0.148	Atrichoblast	T8	AT4G25830	AT4G25830	0.559	12	68	46	31
0.871	1.46884	0.742	0.87	0.181	Lateral Root Cap	T8	AT3G61930	AT3G61930	0.689	22	43	39	31
0.823	1.65982	0.646	0.696	0.059	Trichoblast	T8	AT5G04960	PME46	0.637	37	18	63	31
0.872	1.73083	0.744	0.93	0.446	Atrichoblast	T9	AT3G01190	PER27	0.484	66	27	27	31
0.918	1.56926	0.836	0.87	0.08	Lateral Root Cap	T9	AT1G08310	AT1G08310	0.79	17	51	31	31
0.853	1.83627	0.706	0.75	0.052	Trichoblast	T9	AT4G25790	AT4G25790	0.698	35	22	55	31
0.939	1.46672	0.878	0.996	0.464	Atrichoblast	T0	AT1G57660	RPL21E	0.532	236	40	6	32
0.798	0.823877	0.596	0.808	0.27	Lateral Root Cap	T0	AT3G06035	AT3G06035	0.538	34	68	97	32
0.897	1.27693	0.794	0.945	0.32	Trichoblast	T0	AT2G09990	RPS16A	0.625	31	122	139	32
0.79	0.652626	0.58	0.835	0.341	Atrichoblast	T1	AT1G04430	AT1G04430	0.494	29	96	57	32
0.842	1.02033	0.684	0.938	0.429	Trichoblast	T1	AT3G55280	RPL23AB	0.509	20	118	105	32
0.802	0.732784	0.604	0.718	0.145	Atrichoblast	T2	AT2G44740	CYCU4-1	0.573	16	73	48	32
0.769	0.723566	0.538	0.994	0.868	Lateral Root Cap	T2	AT1G66280	BGLU22	0.126	55	30	16	32
0.763	0.74556	0.526	0.971	0.616	Trichoblast	T2	AT2G41840	RPS2C	0.355	71	49	47	32
0.786	0.89094	0.572	0.809	0.308	Atrichoblast	T3	AT1G11545	XTH8	0.501	40	28	52	32
0.754	0.620172	0.508	0.992	0.652	Trichoblast	T3	AT5G56710	RPL31C	0.34	72	57	31	32
0.771	0.752021	0.542	0.665	0.142	Atrichoblast	T4	AT4G32460	AT4G32460	0.523	25	47	68	32
0.754	0.443882	0.508	0.87	0.448	Lateral Root Cap	T4	AT5G54370	AT5G54370	0.422	21	66	17	32
0.771	0.716868	0.542	0.76	0.275	Atrichoblast	T5	AT3G01220	ATHB-20	0.485	31	65	47	32
0.806	0.781631	0.612	0.873	0.319	Lateral Root Cap	T5	AT3G45010	SCPL48	0.554	25	65	34	32
0.763	0.615703	0.526	0.92	0.468	Trichoblast	T5	AT4G12510	AT4G12510	0.452	23	66	27	32
0.798	1.0442	0.596	0.74	0.206	Lateral Root Cap	T6	AT1G25230	AT1G25230	0.534	37	43	49	32
0.774	0.850231	0.548	0.81	0.363	Trichoblast	T6	AT3G05920	HIPP43	0.447	45	35	40	32
0.772	0.789356	0.544	0.774	0.319	Atrichoblast	T7	AT1G76160	sks5	0.455	32	54	40	32
0.777	1.85576	0.554	0.635	0.085	Lateral Root Cap	T7	AT1G51470	TGG5	0.55	31	11	74	32
0.773	1.12413	0.546	0.665	0.145	Trichoblast	T7	AT1G53680	GSTU28	0.52	42	22	57	32
0.816	1.27109	0.632	0.945	0.61	Atrichoblast	T8	AT3G53420	PIP2-1	0.335	101	20	19	32
0.895	1.59212	0.79	0.895	0.303	Lateral Root Cap	T8	AT5G15870	AT5G15870	0.592	48	38	24	32
0.865	1.13809	0.73	0.863	0.208	Trichoblast	T8	AT5G01610	AT5G01610	0.655	32	68	25	32
0.855	1.52011	0.71	0.873	0.348	Atrichoblast	T9	AT5G07460	MRSA2	0.525	44	38	41	32
0.933	1.89654	0.866	0.939	0.31	Lateral Root Cap	T9	AT5G15870	AT5G15870	0.629	50	29	26	32
0.86	1.62028	0.72	0.767	0.057	Trichoblast	T9	AT4G08410	AT4G08410	0.71	33	32	52	32
0.863	1.50892	0.726	0.841	0.206	Atrichoblast	T0	AT3G03920	AT3G03920	0.635	49	22	226	33
0.802	0.809204	0.604	0.828	0.286	Lateral Root Cap	T0	AT5G48760	RPL13AD	0.542	33	82	85	33
0.919	1.34568	0.838	0.99	0.459	Trichoblast	T0	AT2G37270	RPS5A	0.531	156	84	67	33
0.792	0.663083	0.584	0.874	0.395	Atrichoblast	T1	AT1G16920	RABA1B	0.479	42	88	55	33
0.751	0.567545	0.502	0.709	0.212	Lateral Root Cap	T1	AT1G48920	NUCL1	0.497	11	79	64	33
0.866	1.17203	0.732	0.989	0.598	Trichoblast	T1	AT5G02450	RPL36C	0.391	169	36	40	33
0.803	0.930584	0.606	0.861	0.388	Atrichoblast	T2	AT3G50640	AT3G50640	0.473	73	21	45	33
0.856	0.925792	0.712	0.991	0.548	Atrichoblast	T3	AT4G22010	sks4	0.443	99	18	9	33
0.799	0.680844	0.598	0.949	0.459	Atrichoblast	T4	AT2G37130	PER21	0.49	48	63	32	33
0.787	0.788209	0.574	0.919	0.496	Atrichoblast	T5	AT5G40890	CLC-A	0.423	66	46	33	33
0.797	0.815073	0.594	0.865	0.331	Lateral Root Cap	T5	AT2G39350	ABCG1	0.534	31	58	39	33
0.794	1.10095	0.588	0.745	0.216	Lateral Root Cap	T6	AT1G07175	AT1G07175	0.529	38	38	53	33
0.752	0.938621	0.504	0.657	0.197	Trichoblast	T6	AT3G43960	RDL3	0.46	37	20	63	33
0.795	0.946252	0.59	0.948	0.578	Atrichoblast	T7	AT4G30170	PER45	0.37	76	29	26	33
0.832	1.25357	0.664	0.868	0.303	Lateral Root Cap	T7	AT5G51520	AT5G51520	0.565	30	43	45	33
0.765	1.06804	0.53	0.643	0.103	Trichoblast	T7	AT1G62980	EXPA18	0.54	29	24	71	33
0.807	1.53864	0.614	0.926	0.613	Atrichoblast	T8	AT5G56540	AGP14	0.313	113	5	22	33
0.839	1.71397	0.678	0.706	0.03	Lateral Root Cap	T8	AT2G32620	CSLB2	0.676	23	30	57	33
0.859	1.29428	0.718	0.855	0.246	Trichoblast	T8	AT5G15600	SP1L4	0.609	47	49	29	33
0.835	1.47888	0.67	0.863	0.281	Atrichoblast	T9	AT2G43590	AT2G43590	0.582	28	45	54	33
0.939	1.6822	0.878	0.984	0.331	Lateral Root Cap	T9	AT3G45010	SCPL48	0.653	42	43	22	33
0.895	1.12792	0.79	0.889	0.117	Trichoblast	T9	AT1G70460	PERK13	0.772	20	77	26	33
0.93	1.36285	0.86	0.984	0.418	Atrichoblast	T0	AT5G09510	RPS15D	0.566	172	101	28	34
0.821	0.783355	0.642	0.963	0.461	Lateral Root Cap	T0	AT2G37190	RPL12A	0.502	70	102	34	34
0.905	1.34827	0.81	0.987	0.429	Trichoblast	T0	AT1G41880	RPL35AB	0.558	106	83	121	34
0.788	0.641717	0.576	0.91	0.411	Atrichoblast	T1	AT4G34200	PGDH1	0.499	23	108	64	34
0.854	1.06337	0.708	0.977	0.528	Trichoblast	T1	AT5G23740	RPS11C	0.449	79	94	73	34
0.823	0.785214	0.646	0.89	0.401	Atrichoblast	T2	AT3G06650	ACLB-1	0.489	61	52	27	34
0.765	0.776431	0.53	0.969	0.632	Trichoblast	T2	AT3G56340	RPS26C	0.337	98	29	42	34
0.806	0.718788	0.612	0.888	0.373	Atrichoblast	T3	AT1G26850	AT1G26850	0.515	30	67	33	34
0.782	0.657553	0.564	0.726	0.173	Atrichoblast	T4	AT1G54890	AT1G54890	0.553	18	75	52	34
0.817	1.1729	0.634	0.99	0.731	Trichoblast	T4	AT1G66270	BGLU21	0.259	163	5	12	34
0.761	0.69424	0.522	0.702	0.212	Atrichoblast	T5	AT3G63470	SCPL40	0.49	30	70	54	34
0.794	0.762364	0.588	0.75	0.177	Lateral Root Cap	T5	AT5G15940	AT5G15940	0.573	18	68	42	34
0.762	0.998744	0.524	0.979	0.73	Trichoblast	T5	AT1G66270	BGLU21	0.249	89	8	28	34
0.765	0.664703	0.53	0.706	0.208	Atrichoblast	T6	AT5G01330	PDC3	0.498	19	74	44	34
0.791	1.02056	0.582	0.688	0.117	Lateral Root Cap	T6	AT3G02110	SCPL25	0.571	27	45	58	34
0.794	0.801801	0.588	0.832	0.399	Trichoblast	T6	AT5G13500	HPAT3	0.433	54	44	23	34
0.797	1.34662	0.594	0.694	0.11	Lateral Root Cap	T7	AT3G20160	AT3G20160	0.584	25	36	63	34
0.781	0.953466	0.562	0.691	0.156	Trichoblast	T7	AT5G12050	AT5G12050	0.535	33	47	48	34
0.809	0.852286	0.618	0.912	0.483	Atrichoblast	T8	AT5G40890	CLC-A	0.429	48	76	21	34
0.843	1.64868	0.686	0.725	0.05	Lateral Root Cap	T8	AT2G32610	CSLB1	0.675	24	33	54	34
0.829	1.37172	0.658	0.779	0.146	Trichoblast	T8	AT4G09990	GXM2	0.633	38	38	57	34
0.823	1.45609	0.646	0.672	0.04	Atrichoblast	T9	AT2G42060	AT2G42060	0.632	15	48	64	34
0.951	2.28122	0.902	1	0.459	Lateral Root Cap	T9	AT5G54370	AT5G54370	0.541	81	19	16	34
0.881	1.47066	0.762	0.946	0.287	Trichoblast	T9	AT4G17340	TIP2-2	0.659	49	38	36	34
0.847	1.65412	0.694	0.758	0.116	Atrichoblast	T0	AT4G25630	MED36A	0.642	41	4	259	35
0.818	0.840781	0.636	0.976	0.502	Lateral Root Cap	T0	AT5G39740	RPL5B	0.474	113	57	40	35
0.906	1.19211	0.812	0.967	0.348	Trichoblast	T0	AT2G40590	RPS26A	0.619	38	156	119	35
0.779	0.789334	0.558	0.921	0.473	Atrichoblast	T1	AT4G21960	PER42	0.448	77	43	84	35
0.891	1.27306	0.782	0.996	0.639	Trichoblast	T1	AT1G77940	RPL30B	0.357	237	9	2	35
0.83	0.831245	0.66	0.949	0.48	Atrichoblast	T2	AT2G34300	AT2G34300	0.469	78	41	22	35
0.793	0.877932	0.586	0.995	0.734	Trichoblast	T2	AT3G06700	RPL29A	0.261	157	6	7	35
0.878	1.08916	0.756	0.983	0.559	Atrichoblast	T3	AT1G41830	SKS6	0.424	123	6	4	35
0.827	0.860145	0.654	0.975	0.549	Atrichoblast	T4	AT4G22010	sks4	0.426	101	31	15	35
0.756	0.731235	0.512	0.691	0.213	Atrichoblast	T5	AT4G26540	RGI3	0.478	33	58	64	35
0.786	0.919022	0.572	0.854	0.38	Lateral Root Cap	T5	AT1G14220	AT1G14220	0.474	46	39	45	35
0.782	0.666251	0.564	0.972	0.619	Trichoblast	T5	AT5G46900	AT5G46900	0.353	61	52	18	35
0.757	0.709906	0.514	0.709	0.229	Atrichoblast	T6	AT3G07010	AT3G07010	0.48	23	63	52	35
0.79	1.00494	0.58	0.675	0.098	Lateral Root Cap	T6	AT4G04460	APA3	0.577	24	49	60	35
0.768	0.936194	0.536	0.78	0.362	Trichoblast	T6	AT1G33800	GXM3	0.418	61	21	46	35
0.818	1.10557	0.636	0.784	0.176	Lateral Root Cap	T7	AT1G16905	AT1G16905	0.608	21	63	51	35
0.792	0.992197	0.584	0.834	0.33	Trichoblast	T7	AT3G56240	CCH	0.504	49	40	43	35
0.801	1.28684	0.602	0.941	0.613	Atrichoblast	T8	AT5G46900	AT5G46900	0.328	104	18	30	35
0.857	1.42995	0.714	0.837	0.175	Lateral Root Cap	T8	AT5G20045	AT5G20045	0.662	26	47	45	35
0.857	1.12507	0.714	0.919	0.288	Trichoblast	T8	AT4G37070	PLP1	0.631	39	71	31	35
0.858	1.1581	0.716	0.811	0.164	Atrichoblast	T9	AT4G13660	PRR2	0.647	13	79	39	35
0.938	1.66164	0.876	0.955	0.319	Lateral Root Cap	T9	AT5G54870	AT5G54870	0.636	49	44	24	35
0.893	1.41135	0.786	0.918	0.264	Trichoblast	T9	AT5G15600	SP1L4	0.654	51	46	27	35
0.908	1.26999	0.816	0.941	0.267	Atrichoblast	T0	AT5G48760	RPL13AD	0.674	18	153	141	36
0.807	0.755902	0.614	0.865	0.277	Lateral Root Cap	T0	AT5G60670	RPL12C	0.588	14	125	72	36
0.897	1.18002	0.794	0.939	0.27	Trichoblast	T0	AT1G29250	AT1G29250	0.669	10	164	140	36
0.807	0.729536	0.614	0.963	0.528	Atrichoblast	T1	AT5G58710	CYP20-1	0.435	118	55	33	36
0.769	0.616543	0.538	0.92	0.533	Lateral Root Cap	T1	AT1G03230	AT1G03230	0.387	87	45	25	36
0.861	1.1659	0.722	0.988	0.588	Trichoblast	T1	AT1G72370	RPSAA	0.4	151	43	54	36
0.882	1.05222	0.764	0.986	0.558	Atrichoblast	T2	AT1G41830	SKS6	0.428	137	7	4	36
0.78	0.76286	0.56	0.995	0.673	Trichoblast	T2	AT1G70600	RPL27AC	0.322	118	34	18	36
0.812	0.801475	0.624	0.943	0.474	Atrichoblast	T3	AT1G29470	AT1G29470	0.469	59	47	28	36
0.754	0.628516	0.508	0.998	0.674	Trichoblast	T3	AT1G70600	RPL27AC	0.324	91	53	30	36
0.792	0.680237	0.584	0.856	0.363	Atrichoblast	T4	AT2G22125	CSI1	0.493	45	64	40	36
0.792	0.769379	0.584	0.974	0.686	Trichoblast	T4	AT5G50460	SEC61G2	0.288	138	30	21	36
0.764	0.655885	0.528	0.753	0.254	Atrichoblast	T5	AT1G05530	UGT75B2	0.499	24	81	51	36
0.777	0.881931	0.554	0.827	0.307	Lateral Root Cap	T5	AT5G24070	PER61	0.52	33	43	54	36
0.785	0.772531	0.57	0.95	0.692	Trichoblast	T5	AT2G17720	P4H5	0.258	86	29	17	36
0.769	0.728104	0.538	0.804	0.375	Atrichoblast	T6	AT1G08500	ENODL18	0.429	48	56	38	36
0.817	1.22361	0.634	0.894	0.469	Lateral Root Cap	T6	AT5G26340	STP13	0.425	72	26	36	36
0.761	0.713969	0.522	0.704	0.2	Trichoblast	T6	AT3G23190	AT3G23190	0.504	19	60	51	36
0.801	0.905763	0.602	0.965	0.617	Atrichoblast	T7	AT5G46900	AT5G46900	0.348	82	37	23	36
0.834	1.28317	0.668	0.915	0.433	Lateral Root Cap	T7	AT1G33590	AT1G33590	0.482	53	42	41	36
0.778	0.959192	0.556	0.664	0.129	Trichoblast	T7	AT2G45750	AT2G45750	0.535	32	45	55	36
0.791	0.802822	0.582	0.977	0.506	Atrichoblast	T8	AT5G17820	AT5G17820	0.471	29	85	39	36
0.842	1.73591	0.684	0.77	0.135	Lateral Root Cap	T8	AT5G23530	CXE18	0.635	36	28	55	36
0.826	1.2986	0.652	0.725	0.085	Trichoblast	T8	AT1G73580	CAR3	0.64	36	47	59	36
0.844	1.37309	0.688	0.851	0.287	Atrichoblast	T9	AT4G37010	CEN2	0.564	35	53	47	36
0.902	1.85522	0.804	0.881	0.257	Lateral Root Cap	T9	AT2G23790	AT2G23790	0.624	53	32	38	36
0.884	1.20439	0.768	0.877	0.131	Trichoblast	T9	AT2G41970	AT2G41970	0.746	24	70	33	36
0.913	1.21246	0.826	0.949	0.275	Atrichoblast	T0	AT3G16780	RPL19B	0.674	17	178	118	37
0.804	0.760762	0.608	0.815	0.223	Lateral Root Cap	T0	AT4G10450	RPL9D	0.592	11	119	82	37
0.919	1.41553	0.838	0.996	0.49	Trichoblast	T0	AT3G22230	RPL27B	0.506	206	50	64	37
0.78	0.658243	0.56	0.81	0.322	Atrichoblast	T1	AT1G04680	AT1G04680	0.488	35	90	81	37
0.758	0.58293	0.516	0.894	0.462	Lateral Root Cap	T1	AT2G40205	RPL41G	0.432	45	68	45	37
0.875	1.1332	0.75	0.99	0.6	Trichoblast	T1	AT3G55750	RPL35AD	0.39	173	55	24	37
0.817	0.805251	0.634	0.942	0.472	Atrichoblast	T2	AT1G29470	AT1G29470	0.47	77	45	30	37
0.755	0.718349	0.51	0.911	0.537	Trichoblast	T2	AT3G23390	RPL36AB	0.374	36	65	71	37
0.78	0.97786	0.56	0.809	0.352	Atrichoblast	T3	AT3G23810	SAHH2	0.457	78	14	64	37
0.79	0.654014	0.58	0.889	0.374	Atrichoblast	T4	AT1G26850	AT1G26850	0.515	29	80	42	37
0.772	0.668778	0.544	0.974	0.645	Trichoblast	T4	AT1G63220	AT1G63220	0.329	102	52	35	37
0.759	0.710456	0.518	0.753	0.27	Atrichoblast	T5	AT4G30410	IBL1	0.483	32	67	57	37
0.775	0.891484	0.55	0.703	0.192	Lateral Root Cap	T5	AT3G45970	EXLA1	0.511	34	42	56	37
0.773	0.887269	0.546	0.881	0.514	Atrichoblast	T6	AT4G12880	ENODL19	0.367	94	26	34	37
0.812	0.912013	0.624	0.876	0.329	Lateral Root Cap	T6	AT2G39350	ABCG1	0.547	32	65	40	37
0.754	0.827431	0.508	0.692	0.224	Trichoblast	T6	AT4G31470	AT4G31470	0.468	31	40	60	37
0.818	1.14672	0.636	0.971	0.727	Atrichoblast	T7	AT3G16240	TIP2-1	0.244	115	14	15	37
0.828	1.1889	0.656	0.84	0.295	Lateral Root Cap	T7	AT2G26670	HO1	0.545	34	55	47	37
0.795	0.927443	0.59	0.783	0.259	Trichoblast	T7	AT5G15600	SP1L4	0.524	40	54	41	37
0.756	0.878244	0.512	0.647	0.138	Atrichoblast	T8	AT1G29050	TBL38	0.509	22	70	68	37
0.872	1.5465	0.744	0.9	0.306	Lateral Root Cap	T8	AT5G51520	AT5G51520	0.594	47	40	37	37
0.86	1.0424	0.72	0.865	0.219	Trichoblast	T8	AT2G44110	MLO15	0.646	34	84	28	37
0.86	1.19081	0.72	0.963	0.399	Atrichoblast	T9	AT1G23720	AT1G23720	0.564	36	68	37	37
0.897	1.73136	0.794	0.978	0.335	Lateral Root Cap	T9	AT5G55110	AT5G55110	0.643	45	40	42	37
0.886	1.23714	0.772	0.893	0.204	Trichoblast	T9	AT2G31350	GLX2-5	0.689	37	63	31	37
0.927	1.31039	0.854	0.985	0.404	Atrichoblast	T0	AT4G26230	RPL31B	0.581	140	130	44	38
0.816	0.770392	0.632	0.938	0.428	Lateral Root Cap	T0	AT3G45030	RPS20C	0.51	61	113	47	38
0.898	1.16423	0.796	0.938	0.297	Trichoblast	T0	AT3G16780	RPL19B	0.641	20	166	138	38
0.792	0.78027	0.584	0.983	0.546	Atrichoblast	T1	AT2G21660	RBG7	0.437	112	46	53	38
0.761	0.564276	0.522	0.918	0.483	Lateral Root Cap	T1	AT5G39740	RPL5B	0.435	40	81	38	38
0.857	1.07324	0.714	0.965	0.533	Trichoblast	T1	AT1G34030	RPS18C	0.432	104	88	65	38
0.834	0.781789	0.668	0.927	0.461	Atrichoblast	T2	AT5G12250	TUBB6	0.466	82	54	18	38
0.768	0.689495	0.536	0.978	0.616	Trichoblast	T2	AT1G09690	RPL21A	0.362	55	84	37	38
0.778	0.693903	0.556	0.682	0.147	Atrichoblast	T3	AT2G44740	CYCU4-1	0.535	24	76	68	38
0.826	1.04089	0.652	0.997	0.896	Trichoblast	T3	AT3G02230	RGP1	0.101	171	7	1	38
0.796	0.762148	0.592	0.959	0.516	Atrichoblast	T4	AT4G00430	PIP1.4	0.443	74	43	35	38
0.765	0.652315	0.53	0.999	0.942	Lateral Root Cap	T4	AT1G17180	GSTU25	0.057	68	42	12	38
0.77	0.613598	0.54	0.985	0.641	Trichoblast	T4	AT1G77940	RPL30B	0.344	84	70	37	38
0.771	0.924788	0.542	0.709	0.208	Lateral Root Cap	T5	AT1G25230	AT1G25230	0.501	38	37	58	38
0.794	0.815693	0.588	0.993	0.766	Trichoblast	T5	AT5G44020	AT5G44020	0.227	97	25	11	38
0.799	0.536623	0.598	0.862	0.276	Atrichoblast	T6	AT4G12545	AIR1B	0.586	5	126	24	38
0.804	0.953586	0.608	0.843	0.302	Lateral Root Cap	T6	AT1G15385	AT1G15385	0.541	34	58	45	38
0.843	1.09476	0.686	0.999	0.765	Trichoblast	T6	AT5G44020	AT5G44020	0.234	124	13	2	38
0.779	1.20795	0.558	0.914	0.618	Atrichoblast	T7	AT5G56540	AGP14	0.296	102	11	33	38
0.852	1.24044	0.704	0.945	0.5	Lateral Root Cap	T7	AT1G11260	STP1	0.445	64	46	30	38
0.82	0.866824	0.64	0.875	0.38	Trichoblast	T7	AT5G16910	CSLD2	0.495	53	68	17	38
0.86	1.12592	0.72	0.997	0.713	Atrichoblast	T8	AT2G44790	UCC2	0.284	124	33	9	38
0.854	1.37732	0.708	0.801	0.145	Lateral Root Cap	T8	AT1G03070	LFG4	0.656	28	50	46	38
0.855	0.987796	0.71	0.782	0.083	Trichoblast	T8	AT4G29180	RHS16	0.699	21	92	35	38
0.838	1.27613	0.676	0.815	0.239	Atrichoblast	T9	AT5G23750	AT5G23750	0.576	32	59	52	38
0.88	1.55204	0.76	0.814	0.087	Lateral Root Cap	T9	AT3G52820	PAP22	0.727	25	52	50	38
0.844	1.73254	0.688	0.733	0.054	Trichoblast	T9	AT5G06630	AT5G06630	0.679	42	27	63	38
0.9	1.2974	0.8	0.914	0.222	Atrichoblast	T0	AT3G58700	RPL11C	0.692	13	138	166	39
0.8	0.846517	0.6	0.921	0.426	Lateral Root Cap	T0	AT1G41880	RPL35AB	0.495	81	55	90	39
0.913	1.26619	0.826	0.963	0.406	Trichoblast	T0	AT1G49410	TOM6	0.557	111	130	86	39
0.779	0.645812	0.558	0.752	0.24	Atrichoblast	T1	AT5G10160	AT5G10160	0.512	20	106	85	39
0.75	0.57108	0.5	0.809	0.341	Lateral Root Cap	T1	AT3G58610	AT3G58610	0.468	18	76	67	39
0.848	0.989661	0.696	0.966	0.463	Trichoblast	T1	AT5G58420	RPS4D	0.503	28	138	93	39
0.849	0.914615	0.698	0.979	0.547	Atrichoblast	T2	AT4G22010	sks4	0.432	129	22	10	39
0.763	0.665705	0.526	0.971	0.592	Trichoblast	T2	AT1G72370	RPSAA	0.379	27	99	50	39
0.761	0.885598	0.522	0.624	0.117	Atrichoblast	T3	AT2G43890	AT2G43890	0.507	36	30	106	39
0.763	0.700959	0.526	0.992	0.735	Trichoblast	T3	AT3G06700	RPL29A	0.257	132	28	19	39
0.792	0.733215	0.584	0.856	0.412	Atrichoblast	T4	AT3G28200	PER31	0.444	73	50	39	39
0.761	0.673286	0.522	1	0.962	Lateral Root Cap	T4	AT1G76680	OPR1	0.038	69	38	15	39
0.783	0.947071	0.566	0.926	0.655	Trichoblast	T4	AT3G20370	AT3G20370	0.271	155	11	26	39
0.83	0.907776	0.66	0.984	0.642	Atrichoblast	T5	AT2G17500	PILS5	0.342	145	21	11	39
0.866	1.387	0.732	0.998	0.701	Lateral Root Cap	T5	AT2G43610	AT2G43610	0.297	123	7	9	39
0.83	0.93444	0.66	0.995	0.895	Trichoblast	T5	AT3G02230	RGP1	0.1	120	14	1	39
0.875	1.52915	0.75	0.983	0.64	Lateral Root Cap	T6	AT5G43580	AT5G43580	0.343	117	11	12	39
0.776	0.678373	0.552	0.787	0.323	Trichoblast	T6	AT3G18060	AIP1-2	0.464	35	68	36	39
0.772	1.39123	0.544	0.627	0.078	Lateral Root Cap	T7	AT5G04200	AMC9	0.549	32	30	82	39
0.771	0.934098	0.542	0.666	0.116	Trichoblast	T7	AT3G54040	AT3G54040	0.55	27	51	65	39
0.762	0.855813	0.524	0.778	0.31	Atrichoblast	T8	AT4G37010	CEN2	0.468	32	75	60	39
0.889	1.38916	0.778	0.894	0.312	Lateral Root Cap	T8	AT5G54870	AT5G54870	0.582	49	48	28	39
0.812	1.79041	0.624	0.776	0.197	Trichoblast	T8	AT1G07610	MT1C	0.579	59	17	75	39
0.879	1.6765	0.758	0.935	0.493	Atrichoblast	T9	AT1G72150	PATL1	0.442	91	29	24	39
0.888	1.58456	0.776	0.856	0.153	Lateral Root Cap	T9	AT1G03070	LFG4	0.703	32	50	46	39
0.883	1.09647	0.766	0.847	0.103	Trichoblast	T9	AT4G29180	RHS16	0.744	25	82	34	39
0.901	1.25235	0.802	0.895	0.19	Atrichoblast	T0	AT4G25890	RPP3A	0.705	8	162	162	40
0.809	0.76972	0.618	0.919	0.398	Lateral Root Cap	T0	AT2G44120	AT2G44120	0.521	48	115	64	40
0.909	1.16259	0.818	0.952	0.361	Trichoblast	T0	AT3G46560	TIM9	0.591	59	168	104	40
0.869	1.23586	0.738	0.988	0.586	Atrichoblast	T1	AT4G38740	CYP18-3	0.402	207	4	4	40
0.762	0.534846	0.524	0.904	0.44	Lateral Root Cap	T1	AT3G16080	RPL37C	0.464	19	106	37	40
0.859	1.07265	0.718	0.976	0.551	Trichoblast	T1	AT1G08360	RPL10AA	0.425	117	90	61	40
0.791	0.791774	0.582	0.816	0.321	Atrichoblast	T2	AT2G46410	CPC	0.495	55	49	62	40
0.754	0.661772	0.508	0.892	0.479	Trichoblast	T2	AT3G07110	AT3G07110	0.413	5	100	74	40
0.789	0.818312	0.578	0.861	0.406	Atrichoblast	T3	AT1G13590	PSK1	0.455	83	42	49	40
0.772	0.962826	0.544	0.827	0.391	Atrichoblast	T4	AT3G50640	AT3G50640	0.436	83	16	66	40
0.767	0.714286	0.534	0.887	0.577	Trichoblast	T4	AT3G06300	P4H2	0.31	119	39	40	40
0.772	0.576508	0.544	0.752	0.231	Atrichoblast	T5	AT3G05910	PAE12	0.521	14	117	46	40
0.763	0.866652	0.526	0.7	0.209	Lateral Root Cap	T5	AT4G10350	BRN2	0.491	41	45	62	40
0.752	0.799549	0.504	0.866	0.523	Trichoblast	T5	AT3G21680	AT3G21680	0.343	67	26	42	40
0.837	1.04858	0.674	0.988	0.73	Atrichoblast	T6	AT3G16240	TIP2-1	0.258	136	14	11	40
0.869	1.63028	0.738	0.951	0.607	Lateral Root Cap	T6	AT4G15160	AT4G15160	0.344	116	8	17	40
0.762	0.724278	0.524	0.826	0.36	Trichoblast	T6	AT1G04040	AT1G04040	0.466	33	56	50	40
0.817	1.1183	0.634	0.963	0.745	Atrichoblast	T7	AT4G35100	PIP2-7	0.218	118	18	16	40
0.887	1.66286	0.774	0.984	0.642	Lateral Root Cap	T7	AT5G43580	AT5G43580	0.342	117	14	14	40
0.781	0.989474	0.562	0.811	0.33	Trichoblast	T7	AT5G47450	TIP2-3	0.481	58	41	47	40
0.758	1.10491	0.516	0.836	0.444	Atrichoblast	T8	AT1G21310	EXT3	0.392	68	36	65	40
0.863	1.34601	0.726	0.85	0.199	Lateral Root Cap	T8	AT3G47400	PME33	0.651	29	53	44	40
0.815	1.35459	0.63	0.695	0.069	Trichoblast	T8	AT1G48930	AtGH9C1	0.626	41	42	71	40
0.844	1.16224	0.688	0.808	0.186	Atrichoblast	T9	AT3G51330	AT3G51330	0.622	19	78	49	40
0.861	1.84434	0.722	0.737	0.021	Lateral Root Cap	T9	AT1G17310	AT1G17310	0.716	29	33	67	40
0.875	1.14066	0.75	0.818	0.083	Trichoblast	T9	AT2G47530	AT2G47530	0.735	29	74	39	40
0.936	1.60164	0.872	0.998	0.491	Atrichoblast	T0	AT1G27400	RPL17A	0.507	314	9	11	41
0.821	0.773357	0.642	0.96	0.467	Lateral Root Cap	T0	AT1G18540	RPL6A	0.493	85	108	35	41
0.876	1.27592	0.752	0.916	0.283	Trichoblast	T0	AT3G11120	RPL41G	0.633	24	123	184	41
0.766	0.698554	0.532	0.781	0.279	Atrichoblast	T1	AT5G13870	XTH5	0.502	22	73	125	41
0.763	0.582427	0.526	0.926	0.515	Lateral Root Cap	T1	AT1G56045	RPL41G	0.411	68	70	30	41
0.833	0.993502	0.666	0.943	0.411	Trichoblast	T1	AT5G45775	RPL11C	0.532	7	137	124	41
0.78	0.743865	0.56	0.703	0.166	Atrichoblast	T2	AT1G65845	AT1G65845	0.537	27	66	84	41
0.761	0.752775	0.522	0.969	0.62	Trichoblast	T2	AT2G27530	RPL10AB	0.349	79	44	57	41
0.781	0.730179	0.562	0.845	0.364	Atrichoblast	T3	AT4G19120	ERD3	0.481	54	60	62	41
0.761	0.64542	0.522	0.994	0.703	Trichoblast	T3	AT3G60245	RPL37AC	0.291	119	43	20	41
0.769	0.695976	0.538	0.714	0.214	Atrichoblast	T4	AT5G40330	MYB23	0.5	40	60	69	41
0.804	0.767373	0.608	0.975	0.585	Atrichoblast	T5	AT4G30170	PER45	0.39	104	52	23	41
0.805	0.646895	0.61	0.78	0.161	Lateral Root Cap	T5	AT1G06090	AT1G06090	0.619	10	106	35	41
0.757	0.694676	0.514	0.776	0.402	Trichoblast	T5	AT5G13500	HPAT3	0.374	54	46	36	41
0.796	0.916278	0.592	0.82	0.301	Lateral Root Cap	T6	AT5G51520	AT5G51520	0.519	42	64	51	41
0.802	0.782462	0.604	0.981	0.617	Trichoblast	T6	AT5G46900	AT5G46900	0.364	86	46	16	41
0.753	0.703179	0.506	0.794	0.321	Atrichoblast	T7	AT4G20860	FAD-OXR	0.473	24	72	59	41
0.833	0.997879	0.666	0.887	0.321	Lateral Root Cap	T7	AT1G35780	AT1G35780	0.566	28	76	44	41
0.798	1.00654	0.596	0.801	0.336	Trichoblast	T7	AT1G05810	ARA	0.465	68	39	40	41
0.78	0.731736	0.56	0.872	0.357	Atrichoblast	T8	AT4G30670	AT4G30670	0.515	21	105	49	41
0.866	1.44559	0.732	0.896	0.288	Lateral Root Cap	T8	AT1G30700	AT1G30700	0.608	41	45	42	41
0.879	1.37223	0.758	0.941	0.429	Trichoblast	T8	AT3G07880	GDI1	0.512	100	37	20	41
0.829	1.20908	0.658	0.762	0.168	Atrichoblast	T9	AT3G23090	AT3G23090	0.594	25	66	59	41
0.875	1.41279	0.75	0.773	0.033	Lateral Root Cap	T9	AT3G25950	AT3G25950	0.74	21	60	56	41
0.85	1.31703	0.7	0.792	0.104	Trichoblast	T9	AT1G73580	CAR3	0.688	39	54	57	41
0.93	1.32095	0.86	0.986	0.427	Atrichoblast	T0	AT3G53430	RPL12B	0.559	182	126	29	42
0.819	0.800729	0.638	0.959	0.481	Lateral Root Cap	T0	AT5G02870	RPL4D	0.478	107	86	38	42
0.879	1.21177	0.758	0.888	0.198	Trichoblast	T0	AT3G18130	RACK1C	0.69	5	149	178	42
0.795	0.702833	0.59	0.896	0.46	Atrichoblast	T1	AT5G12250	TUBB6	0.436	116	67	48	42
0.887	1.25645	0.774	0.994	0.647	Trichoblast	T1	AT5G56710	RPL31C	0.347	252	12	5	42
0.787	0.86915	0.574	0.826	0.36	Atrichoblast	T2	AT4G30650	AT4G30650	0.466	83	31	67	42
0.759	0.742258	0.518	0.973	0.617	Trichoblast	T2	AT3G59540	RPL38A	0.356	68	52	62	42
0.767	0.735076	0.534	0.68	0.168	Atrichoblast	T3	AT1G65845	AT1G65845	0.512	34	57	85	42
0.753	0.474622	0.506	0.918	0.461	Trichoblast	T3	AT4G12520	AT4G12520	0.457	3	147	33	42
0.767	0.67529	0.534	0.71	0.19	Atrichoblast	T4	AT4G29270	AT4G29270	0.52	28	66	76	42
0.778	0.829506	0.556	0.883	0.431	Lateral Root Cap	T5	AT1G33590	AT1G33590	0.452	53	51	52	42
0.793	0.697724	0.586	0.99	0.746	Trichoblast	T5	AT4G35100	PIP2-7	0.244	90	45	12	42
0.848	1.06926	0.696	0.983	0.748	Atrichoblast	T6	AT4G35100	PIP2-7	0.235	145	12	8	42
0.795	0.853603	0.59	0.709	0.144	Lateral Root Cap	T6	AT2G35770	SCPL28	0.565	28	80	52	42
0.775	0.636557	0.55	0.932	0.471	Trichoblast	T6	AT3G01190	PER27	0.461	36	75	38	42
0.758	0.63684	0.516	0.688	0.156	Atrichoblast	T7	AT4G25830	AT4G25830	0.532	12	89	55	42
0.763	1.61587	0.526	0.594	0.059	Lateral Root Cap	T7	AT1G26820	RNS3	0.535	38	18	102	42
0.764	1.11748	0.528	0.651	0.149	Trichoblast	T7	AT3G16390	NSP3	0.502	52	23	74	42
0.769	0.758746	0.538	0.923	0.421	Atrichoblast	T8	AT1G23720	AT1G23720	0.502	24	96	56	42
0.872	1.21613	0.744	0.86	0.202	Lateral Root Cap	T8	AT5G57800	CER3	0.658	27	65	38	42
0.818	1.36525	0.636	0.763	0.165	Trichoblast	T8	AT4G29905	AT4G29905	0.598	52	39	68	42
0.82	1.17095	0.64	0.682	0.051	Atrichoblast	T9	AT5G36180	SCPL1	0.631	17	75	67	42
0.877	1.48226	0.754	0.862	0.183	Lateral Root Cap	T9	AT5G20045	AT5G20045	0.679	35	54	53	42
0.896	1.53462	0.792	0.98	0.405	Trichoblast	T9	AT5G44610	PCAP2	0.575	91	35	25	42
0.921	1.45372	0.842	0.982	0.442	Atrichoblast	T0	AT2G37270	RPS5A	0.54	216	50	72	43
0.811	1.09343	0.622	0.917	0.469	Lateral Root Cap	T0	AT4G21960	PER42	0.448	161	18	57	43
0.86	1.29991	0.72	0.851	0.193	Trichoblast	T0	AT4G12600	AT4G12600	0.658	15	109	209	43
0.775	0.678562	0.55	0.86	0.393	Atrichoblast	T1	AT4G18030	AT4G18030	0.467	56	80	95	43
0.772	0.648354	0.544	0.96	0.595	Lateral Root Cap	T1	AT1G43170	ARP1	0.365	115	40	20	43
0.845	0.974364	0.69	0.94	0.442	Trichoblast	T1	AT3G53430	RPL12B	0.498	29	144	97	43
0.79	0.736785	0.58	0.864	0.362	Atrichoblast	T2	AT4G19120	ERD3	0.502	48	70	64	43
0.76	0.685347	0.52	0.971	0.596	Trichoblast	T2	AT5G56670	RPS30A	0.375	34	89	60	43
0.769	0.714994	0.538	0.66	0.141	Atrichoblast	T3	AT4G32460	AT4G32460	0.519	28	68	82	43
0.765	0.70508	0.53	0.99	0.754	Trichoblast	T3	AT4G13930	SHM4	0.236	144	26	17	43
0.752	0.67414	0.504	0.999	0.932	Lateral Root Cap	T4	AT5G26260	AT5G26260	0.067	67	36	21	43
0.765	0.605539	0.53	0.898	0.4	Atrichoblast	T5	AT4G22666	AT4G22666	0.498	25	107	50	43
0.767	0.844816	0.534	0.814	0.354	Lateral Root Cap	T5	AT3G47380	PMEI11	0.46	51	48	60	43
0.792	0.710749	0.584	0.985	0.753	Trichoblast	T5	AT5G39320	UGD4	0.232	95	39	13	43
0.763	1.17392	0.526	0.626	0.104	Lateral Root Cap	T6	AT2G23410	DPS	0.522	40	29	94	43
0.783	1.07904	0.566	0.86	0.572	Atrichoblast	T7	AT3G08030	AT3G08030	0.288	104	21	32	43
0.883	1.36346	0.766	0.993	0.66	Lateral Root Cap	T7	AT5G44380	AT5G44380	0.333	121	33	15	43
0.779	0.878697	0.558	0.815	0.282	Trichoblast	T7	AT4G17340	TIP2-2	0.533	35	62	53	43
0.778	0.856931	0.556	0.909	0.487	Atrichoblast	T8	AT5G48010	THAS1	0.422	54	74	50	43
0.864	1.35452	0.728	0.83	0.193	Lateral Root Cap	T8	AT3G10740	ASD1	0.637	35	52	43	43
0.83	1.1306	0.66	0.811	0.18	Trichoblast	T8	AT3G61560	RTNLB6	0.631	40	70	55	43
0.806	1.50462	0.612	0.788	0.262	Atrichoblast	T9	AT4G17340	TIP2-2	0.526	42	39	81	43
0.872	1.47637	0.744	0.802	0.121	Lateral Root Cap	T9	AT2G38480	AT2G38480	0.681	33	56	59	43
0.885	1.13302	0.77	0.902	0.239	Trichoblast	T9	AT2G44110	MLO15	0.663	46	75	32	43
0.913	1.3865	0.826	0.97	0.392	Atrichoblast	T0	AT4G25740	RPS10A	0.578	144	86	110	44
0.806	0.773112	0.612	0.888	0.375	Lateral Root Cap	T0	AT3G46040	RPS15AD	0.513	56	109	73	44
0.924	1.43354	0.848	0.994	0.506	Trichoblast	T0	AT5G39740	RPL5B	0.488	259	40	35	44
0.784	0.765993	0.568	0.914	0.478	Atrichoblast	T1	AT5G61790	CNX1	0.436	114	49	70	44
0.762	0.605595	0.524	0.932	0.546	Lateral Root Cap	T1	AT2G47610	RPL7AA	0.386	89	53	35	44
0.883	1.24876	0.766	0.997	0.645	Trichoblast	T1	AT2G18020	RPL8A	0.352	247	14	11	44
0.801	0.852097	0.602	0.904	0.454	Atrichoblast	T2	AT5G48900	AT5G48900	0.45	98	35	50	44
0.783	0.781984	0.566	0.991	0.692	Trichoblast	T2	AT2G34480	AT2G34480	0.299	144	26	14	44
0.777	0.682079	0.554	0.742	0.212	Atrichoblast	T3	AT4G26540	RGI3	0.53	26	84	69	44
0.752	0.704882	0.504	0.962	0.688	Trichoblast	T3	AT5G50460	SEC61G2	0.274	127	27	35	44
0.766	0.724058	0.532	0.776	0.288	Atrichoblast	T4	AT4G25260	PMEI7	0.488	49	53	79	44
0.761	0.506386	0.522	0.917	0.475	Trichoblast	T4	AT3G01190	PER27	0.442	18	144	49	44
0.806	1.29126	0.612	0.914	0.609	Lateral Root Cap	T5	AT4G15160	AT4G15160	0.305	121	12	31	44
0.757	0.664894	0.514	0.8	0.438	Trichoblast	T5	AT5G40510	AT5G40510	0.362	58	53	37	44
0.763	0.604596	0.526	0.849	0.386	Atrichoblast	T6	AT5G40450	AT5G40450	0.463	27	94	46	44
0.793	0.839929	0.586	0.738	0.176	Lateral Root Cap	T6	AT5G15940	AT5G15940	0.562	30	85	54	44
0.763	0.685898	0.526	0.744	0.286	Trichoblast	T6	AT1G65610	KOR2	0.458	39	66	49	44
0.752	0.733623	0.504	0.832	0.379	Atrichoblast	T7	AT2G01880	PAP7	0.453	34	65	60	44
0.766	1.33684	0.532	0.601	0.07	Lateral Root Cap	T7	AT1G06080	ADS1	0.531	41	38	93	44
0.794	0.924248	0.588	0.826	0.335	Trichoblast	T7	AT1G23750	AT1G23750	0.491	54	55	42	44
0.763	0.847393	0.526	0.881	0.442	Atrichoblast	T8	AT5G40690	AT5G40690	0.439	44	79	58	44
0.878	1.62673	0.756	0.928	0.401	Lateral Root Cap	T8	AT5G23220	NIC3	0.527	62	35	34	44
0.832	1.14199	0.664	0.819	0.201	Trichoblast	T8	AT2G34910	AT2G34910	0.618	46	67	53	44
0.835	1.05105	0.67	0.73	0.1	Atrichoblast	T9	AT1G47480	CXE2	0.63	18	93	55	44
0.84	2.4852	0.68	0.741	0.141	Lateral Root Cap	T9	AT4G22640	AT4G22640	0.6	63	12	76	44
0.849	1.27905	0.698	0.764	0.075	Trichoblast	T9	AT1G12040	LRX1	0.689	38	57	59	44
0.905	1.20275	0.81	0.925	0.218	Atrichoblast	T0	AT4G34555	RPS25D	0.707	6	185	152	45
0.805	0.734568	0.61	0.835	0.269	Lateral Root Cap	T0	AT5G22650	HDT2	0.566	20	142	79	45
0.883	1.19088	0.766	0.89	0.212	Trichoblast	T0	AT4G25890	RPP3A	0.678	8	157	169	45
0.763	0.699406	0.526	0.701	0.209	Atrichoblast	T1	AT5G40330	MYB23	0.492	33	72	140	45
0.771	0.70888	0.542	0.959	0.608	Lateral Root Cap	T1	AT2G41800	AT2G41800	0.351	132	26	21	45
0.858	1.07285	0.716	0.97	0.548	Trichoblast	T1	AT1G33120	RPL9B	0.422	121	89	62	45
0.792	0.691028	0.584	0.827	0.311	Atrichoblast	T2	AT5G65810	CGR3	0.516	38	89	61	45
0.761	0.796149	0.522	0.96	0.631	Trichoblast	T2	AT1G15930	RPS12A	0.329	108	22	54	45
0.858	0.892453	0.716	0.978	0.576	Atrichoblast	T3	AT3G08030	AT3G08030	0.402	150	27	8	45
0.775	0.622837	0.55	0.739	0.217	Atrichoblast	T4	AT1G25450	KCS5	0.522	27	95	63	45
0.772	0.63474	0.544	0.99	0.675	Trichoblast	T4	AT5G57290	RPP3B	0.315	116	63	36	45
0.822	1.04365	0.644	0.982	0.711	Atrichoblast	T5	AT4G19030	NIP1-1	0.271	166	9	13	45
0.772	0.71156	0.544	0.816	0.415	Atrichoblast	T6	AT3G49845	AT3G49845	0.401	71	62	35	45
0.776	1.37474	0.552	0.837	0.452	Lateral Root Cap	T6	AT2G38870	AT2G38870	0.385	95	16	72	45
0.806	0.832978	0.612	0.982	0.671	Trichoblast	T6	AT5G46890	AT5G46890	0.311	104	39	14	45
0.77	0.983451	0.54	0.927	0.595	Atrichoblast	T7	AT2G43820	UGT74F2	0.332	90	28	43	45
0.84	1.62031	0.68	0.926	0.61	Lateral Root Cap	T7	AT4G15160	AT4G15160	0.316	127	17	34	45
0.773	0.872575	0.546	0.646	0.108	Trichoblast	T7	AT2G45890	ROPGEF4	0.538	31	66	59	45
0.776	0.832392	0.552	0.894	0.471	Atrichoblast	T8	AT3G11780	AT3G11780	0.423	53	81	51	45
0.87	1.53393	0.74	0.98	0.426	Lateral Root Cap	T8	AT1G52070	JAL10	0.554	56	41	40	45
0.852	1.648	0.704	0.936	0.433	Trichoblast	T8	AT5G14330	AT5G14330	0.503	108	20	39	45
0.839	1.0021	0.678	0.79	0.172	Atrichoblast	T9	AT4G35060	HIPP25	0.618	21	105	51	45
0.879	1.39579	0.758	0.87	0.207	Lateral Root Cap	T9	AT3G47400	PME33	0.663	40	61	51	45
0.845	1.338	0.69	0.77	0.087	Trichoblast	T9	AT1G48930	AtGH9C1	0.683	40	52	62	45
0.925	1.47369	0.85	0.995	0.474	Atrichoblast	T0	AT3G22230	RPL27B	0.521	269	36	50	46
0.817	0.810866	0.634	0.955	0.487	Lateral Root Cap	T0	AT3G22230	RPL27B	0.468	123	79	44	46
0.907	1.25385	0.814	0.976	0.409	Trichoblast	T0	AT2G19740	RPL31A	0.567	90	135	113	46
0.772	0.644904	0.544	0.768	0.283	Atrichoblast	T1	AT1G64650	AT1G64650	0.485	38	107	103	46
0.771	0.607693	0.542	0.96	0.595	Lateral Root Cap	T1	AT1G09690	RPL21A	0.365	116	51	23	46
0.836	1.02706	0.672	0.938	0.457	Trichoblast	T1	AT2G37270	RPS5A	0.481	43	113	118	46
0.767	0.971279	0.534	0.71	0.217	Atrichoblast	T2	AT3G28910	MYB30	0.493	57	14	117	46
0.788	0.840143	0.576	1	0.753	Trichoblast	T2	AT5G20290	RPS8A	0.247	161	15	10	46
0.777	0.659365	0.554	0.67	0.128	Atrichoblast	T3	AT4G28650	MIK1	0.542	23	97	70	46
0.778	0.797904	0.556	0.995	0.801	Trichoblast	T3	AT2G21160	AT2G21160	0.194	164	16	10	46
0.777	0.607939	0.554	0.654	0.113	Atrichoblast	T4	AT4G32000	AT4G32000	0.541	21	105	60	46
0.783	0.726689	0.566	0.961	0.692	Trichoblast	T4	AT2G17720	P4H5	0.269	158	35	27	46
0.793	0.820344	0.586	0.931	0.56	Atrichoblast	T5	AT1G41830	SKS6	0.371	122	36	31	46
0.806	0.993768	0.612	0.985	0.646	Lateral Root Cap	T5	AT1G28290	AGP31	0.339	104	31	32	46
0.76	0.596508	0.52	0.837	0.448	Trichoblast	T5	AT3G07880	GDI1	0.389	48	72	31	46
0.754	0.733021	0.508	0.868	0.453	Atrichoblast	T6	AT5G48900	AT5G48900	0.415	58	55	56	46
0.775	0.938963	0.55	0.692	0.191	Lateral Root Cap	T6	AT3G45970	EXLA1	0.501	46	61	76	46
0.774	0.863054	0.548	0.874	0.521	Trichoblast	T6	AT3G21680	AT3G21680	0.353	91	31	39	46
0.856	1.51353	0.712	0.955	0.651	Lateral Root Cap	T7	AT4G17500	ERF1A	0.304	132	22	26	46
0.762	0.964401	0.524	0.623	0.094	Trichoblast	T7	AT5G42510	DIR1	0.529	37	44	79	46
0.769	0.757743	0.538	0.953	0.485	Atrichoblast	T8	AT3G28550	AT3G28550	0.468	33	97	57	46
0.819	1.49824	0.638	0.677	0.054	Lateral Root Cap	T8	AT1G15380	AT1G15380	0.623	37	42	67	46
0.835	1.00966	0.67	0.724	0.064	Trichoblast	T8	AT2G47530	AT2G47530	0.66	29	89	50	46
0.823	1.30237	0.646	0.927	0.422	Atrichoblast	T9	AT5G40690	AT5G40690	0.505	58	57	65	46
0.906	1.74833	0.812	0.962	0.407	Lateral Root Cap	T9	AT5G23220	NIC3	0.555	78	39	37	46
0.84	1.43885	0.68	0.765	0.1	Trichoblast	T9	AT5G42510	DIR1	0.665	44	43	70	46
0.918	1.29614	0.836	0.977	0.39	Atrichoblast	T0	AT2G19740	RPL31A	0.587	129	140	86	47
0.809	0.807557	0.618	0.953	0.473	Lateral Root Cap	T0	AT3G07110	AT3G07110	0.48	103	84	62	47
0.919	1.37171	0.838	0.99	0.481	Trichoblast	T0	AT1G57660	RPL21E	0.509	197	76	66	47
0.782	0.616659	0.564	0.916	0.437	Atrichoblast	T1	AT5G09510	RPS15D	0.479	40	132	77	47
0.759	0.498255	0.518	0.899	0.413	Lateral Root Cap	T1	AT4G34670	RPS3AB	0.486	15	137	42	47
0.872	1.27326	0.744	0.997	0.642	Trichoblast	T1	AT1G52300	RPL37B	0.355	240	8	27	47
0.774	0.759029	0.548	0.753	0.243	Atrichoblast	T2	AT5G66590	AT5G66590	0.51	42	60	95	47
0.789	0.845143	0.578	1	0.766	Trichoblast	T2	AT4G27090	RPL14B	0.234	166	13	9	47
0.774	0.662127	0.548	0.799	0.287	Atrichoblast	T3	AT4G25260	PMEI7	0.512	33	94	77	47
0.768	0.637542	0.536	0.652	0.13	Atrichoblast	T4	AT4G28650	MIK1	0.522	26	89	73	47
0.764	0.65051	0.528	0.87	0.554	Trichoblast	T4	AT3G17780	AT3G17780	0.316	115	61	45	47
0.81	1.04684	0.62	0.951	0.642	Lateral Root Cap	T5	AT5G43580	AT5G43580	0.309	118	27	30	47
0.758	0.66855	0.516	0.924	0.595	Trichoblast	T5	AT5G48580	FKBP15-2	0.329	69	50	32	47
0.847	1.27439	0.694	0.996	0.7	Lateral Root Cap	T6	AT2G43610	AT2G43610	0.296	134	21	29	47
0.797	0.868684	0.594	0.955	0.69	Trichoblast	T6	AT2G17720	P4H5	0.265	115	29	19	47
0.819	1.03916	0.638	0.981	0.849	Atrichoblast	T7	AT1G01620	PIP1-3	0.132	129	23	14	47
0.79	1.08037	0.58	0.796	0.301	Lateral Root Cap	T7	AT1G47510	IP5P11	0.495	48	65	69	47
0.789	0.776514	0.578	0.772	0.233	Trichoblast	T7	AT2G44110	MLO15	0.539	30	90	44	47
0.836	1.23383	0.672	0.724	0.074	Lateral Root Cap	T8	AT1G08310	AT1G08310	0.65	30	64	59	47
0.854	1.24057	0.708	0.942	0.388	Trichoblast	T8	AT5G44610	PCAP2	0.554	75	58	37	47
0.851	1.14132	0.702	0.973	0.466	Atrichoblast	T9	AT3G28550	AT3G28550	0.507	56	80	46	47
0.892	1.32872	0.784	0.883	0.21	Lateral Root Cap	T9	AT5G57800	CER3	0.673	36	76	44	47
0.87	1.55431	0.74	0.955	0.365	Trichoblast	T9	AT4G30670	AT4G30670	0.59	81	34	44	47
0.921	1.37676	0.842	0.985	0.433	Atrichoblast	T0	AT2G33370	RPL23A	0.552	192	90	74	48
0.786	0.797172	0.572	0.723	0.154	Lateral Root Cap	T0	AT3G23830	RBG4	0.569	19	91	142	48
0.903	1.27443	0.806	0.976	0.411	Trichoblast	T0	AT4G25740	RPS10A	0.565	96	125	126	48
0.779	0.612409	0.558	0.864	0.37	Atrichoblast	T1	AT1G26850	AT1G26850	0.494	28	137	88	48
0.766	0.557047	0.532	0.938	0.54	Lateral Root Cap	T1	AT3G61110	RPS27B	0.398	79	90	26	48
0.846	1.01806	0.692	0.973	0.508	Trichoblast	T1	AT1G09590	RPL21A	0.465	60	119	96	48
0.776	0.713813	0.552	0.674	0.14	Atrichoblast	T2	AT1G70560	TAA1	0.534	30	79	92	48
0.781	0.825477	0.562	0.99	0.719	Trichoblast	T2	AT1G67430	RPL17B	0.271	154	17	17	48
0.764	0.687746	0.528	0.655	0.142	Atrichoblast	T3	AT1G70560	TAA1	0.513	31	79	94	48
0.796	0.658214	0.592	0.951	0.515	Atrichoblast	T4	AT5G65390	AGP7	0.436	84	73	36	48
0.759	0.608556	0.518	0.719	0.227	Atrichoblast	T5	AT1G26960	ATHB-23	0.492	28	105	59	48
0.778	0.752505	0.556	0.834	0.41	Lateral Root Cap	T5	AT1G54120	AT1G54120	0.424	62	71	53	48
0.795	0.833278	0.59	0.98	0.64	Atrichoblast	T6	AT2G17500	PILS5	0.34	112	32	27	48
0.868	1.54696	0.736	0.998	0.78	Lateral Root Cap	T6	AT1G25275	AT1G25275	0.218	157	9	19	48
0.76	0.730337	0.52	0.902	0.493	Atrichoblast	T7	AT5G48010	THAS1	0.409	49	67	52	48
0.909	1.60382	0.818	0.999	0.761	Lateral Root Cap	T7	AT3G48340	CEP2	0.238	154	20	9	48
0.754	1.03894	0.508	0.65	0.138	Trichoblast	T7	AT4G25820	XTH14	0.512	45	29	90	48
0.853	1.28305	0.706	0.956	0.376	Lateral Root Cap	T8	AT5G35735	AT5G35735	0.58	51	61	48	48
0.835	1.26274	0.67	0.879	0.319	Trichoblast	T8	AT5G47450	TIP2-3	0.56	71	54	49	48
0.878	1.985	0.756	0.962	0.599	Atrichoblast	T9	AT5G46900	AT5G46900	0.363	148	11	25	48
0.86	1.74905	0.72	0.814	0.185	Lateral Root Cap	T9	AT2G46950	CYP709B2	0.629	51	37	68	48
0.871	1.11786	0.742	0.893	0.228	Trichoblast	T9	AT5G01610	AT5G01610	0.665	45	79	42	48
0.838	1.66671	0.676	0.759	0.139	Atrichoblast	T0	AT3G23830	RBG4	0.62	75	2	283	49
0.832	0.861631	0.664	0.987	0.558	Lateral Root Cap	T0	AT3G61110	RPS27B	0.429	194	50	13	49
0.916	1.45771	0.832	0.998	0.507	Trichoblast	T0	AT1G27400	RPL17A	0.491	250	24	75	49
0.792	0.719912	0.584	0.904	0.479	Atrichoblast	T1	AT2G34300	AT2G34300	0.425	142	60	54	49
0.84	1.06496	0.68	0.948	0.498	Trichoblast	T1	AT2G39390	RPL35B	0.45	75	93	109	49
0.779	0.692382	0.558	0.813	0.284	Atrichoblast	T2	AT1G74500	PRE3	0.529	33	88	87	49
0.751	0.696146	0.502	0.879	0.5	Trichoblast	T2	AT5G64140	RPS28C	0.379	28	80	80	49
0.756	0.787717	0.512	0.565	0.061	Atrichoblast	T3	AT1G53130	GRI	0.504	39	50	116	49
0.775	0.804653	0.55	0.994	0.835	Trichoblast	T3	AT5G14030	AT5G14030	0.159	166	15	13	49
0.795	0.640357	0.59	0.909	0.464	Atrichoblast	T4	AT5G12250	TUBB6	0.445	71	86	37	49
0.754	0.614338	0.508	0.694	0.19	Atrichoblast	T5	AT1G69780	ATHB-13	0.504	23	103	66	49
0.823	1.08085	0.646	0.991	0.781	Lateral Root Cap	T5	AT1G25275	AT1G25275	0.21	141	23	23	49
0.791	0.799596	0.582	0.742	0.197	Lateral Root Cap	T6	AT5G57800	CER3	0.545	33	95	59	49
0.755	0.629904	0.51	0.695	0.227	Trichoblast	T6	AT3G27300	G6PD5	0.468	32	78	58	49
0.759	0.983561	0.518	0.858	0.521	Atrichoblast	T7	AT3G21680	AT3G21680	0.337	88	27	53	49
0.832	1.21136	0.664	0.927	0.523	Lateral Root Cap	T7	AT4G17490	ERF6	0.404	86	51	46	49
0.754	1.02672	0.508	0.594	0.083	Trichoblast	T7	AT1G48930	AtGH9C1	0.511	46	31	91	49
0.789	1.16598	0.578	0.942	0.654	Atrichoblast	T8	AT2G36830	TIP1-1	0.288	123	29	40	49
0.827	1.18983	0.654	0.744	0.135	Lateral Root Cap	T8	AT1G68450	VQ8	0.609	40	69	61	49
0.801	1.38692	0.602	0.651	0.051	Trichoblast	T8	AT4G13390	AT4G13390	0.6	50	35	89	49
0.764	2.15239	0.528	0.565	0.05	Atrichoblast	T9	AT2G45220	PME17	0.515	51	6	128	49
0.881	1.28431	0.762	0.872	0.156	Lateral Root Cap	T9	AT3G14770	SWEET2	0.716	27	81	49	49
0.892	1.90447	0.784	0.969	0.448	Trichoblast	T9	AT5G14330	AT5G14330	0.521	126	16	28	49
0.897	1.20519	0.794	0.9	0.198	Atrichoblast	T0	AT3G62530	AT3G62530	0.702	9	181	176	50
0.819	0.766495	0.638	0.963	0.482	Lateral Root Cap	T0	AT3G09630	RPL4A	0.481	102	116	39	50
0.889	1.19255	0.778	0.945	0.347	Trichoblast	T0	AT3G08520	RPL41G	0.598	48	155	153	50
0.826	0.894095	0.652	0.984	0.587	Atrichoblast	T1	AT1G09210	CRT2	0.397	225	23	17	50
0.832	0.997764	0.664	0.938	0.426	Trichoblast	T1	AT1G41880	RPL35AB	0.512	18	133	127	50
0.782	0.684265	0.564	0.801	0.285	Atrichoblast	T2	AT1G64650	AT1G64650	0.516	39	92	79	50
0.797	0.928546	0.594	1	0.825	Trichoblast	T2	AT4G34870	CYP18-4	0.175	184	1	5	50
0.804	0.72058	0.608	0.893	0.453	Atrichoblast	T3	AT3G09300	ORP3B	0.44	104	65	38	50
0.755	0.649029	0.51	0.994	0.72	Trichoblast	T3	AT1G67430	RPL17B	0.274	126	42	28	50
0.785	0.573813	0.57	0.784	0.232	Atrichoblast	T4	AT3G05910	PAE12	0.552	19	126	49	50
0.831	0.949513	0.662	0.995	0.731	Atrichoblast	T5	AT3G16240	TIP2-1	0.264	168	18	10	50
0.805	0.993684	0.61	0.963	0.709	Atrichoblast	T6	AT4G19030	NIP1-1	0.254	138	19	20	50
0.769	1.00499	0.538	0.724	0.253	Lateral Root Cap	T6	AT2G43870	AT2G43870	0.471	54	48	86	50
0.755	0.718231	0.51	0.758	0.324	Trichoblast	T6	AT1G53920	GLIP5	0.434	53	59	57	50
0.806	0.680969	0.612	0.976	0.589	Atrichoblast	T7	AT3G61430	PIP1-1	0.387	68	80	21	50
0.802	0.881403	0.604	0.767	0.201	Lateral Root Cap	T7	AT5G57800	CER3	0.566	29	95	59	50
0.806	1.06344	0.612	0.978	0.726	Atrichoblast	T8	AT1G47128	RD21A	0.252	131	41	26	50
0.928	1.68944	0.856	0.997	0.662	Lateral Root Cap	T8	AT5G44380	AT5G44380	0.335	131	31	13	50
0.831	0.994615	0.662	0.761	0.113	Trichoblast	T8	AT1G04280	AT1G04280	0.648	33	90	54	50
0.791	1.46002	0.582	0.724	0.198	Atrichoblast	T9	AT1G66200	ATGSR2	0.526	43	47	99	50
0.865	1.45483	0.73	0.858	0.189	Lateral Root Cap	T9	AT3G61930	AT3G61930	0.669	37	57	64	50
0.843	1.22232	0.686	0.725	0.044	Trichoblast	T9	AT4G22080	RHS14	0.681	41	65	64	50
0.92	1.44273	0.84	0.99	0.46	Atrichoblast	T0	AT3G49010	RPL13B	0.53	238	54	77	51
0.77	0.96516	0.54	0.635	0.106	Lateral Root Cap	T0	AT1G56680	AT1G56680	0.529	40	24	196	51
0.883	1.10203	0.766	0.883	0.193	Trichoblast	T0	AT3G44590	RPP2D	0.69	4	186	171	51
0.769	0.867864	0.538	0.782	0.359	Atrichoblast	T1	AT4G30650	AT4G30650	0.423	145	30	112	51
0.826	1.01268	0.652	0.951	0.436	Trichoblast	T1	AT4G34670	RPS3AB	0.515	14	123	141	51
0.811	0.717248	0.622	0.901	0.452	Atrichoblast	T2	AT3G09300	ORP3B	0.449	99	78	38	51
0.755	0.697464	0.51	0.927	0.555	Trichoblast	T2	AT2G21580	RPS25B	0.372	40	78	72	51
0.771	0.681358	0.542	0.813	0.329	Atrichoblast	T3	AT3G49720	CGR2	0.484	49	86	79	51
0.801	0.811815	0.602	0.93	0.53	Atrichoblast	T4	AT3G12610	DRT100	0.4	131	39	28	51
0.81	0.767658	0.62	0.985	0.754	Trichoblast	T4	AT5G39320	UGD4	0.231	181	31	14	51
0.755	0.710969	0.51	0.684	0.179	Lateral Root Cap	T5	AT3G61930	AT3G61930	0.505	37	83	71	51
0.779	0.724537	0.558	0.989	0.833	Trichoblast	T5	AT5G14030	AT5G14030	0.156	111	37	19	51
0.801	0.828426	0.602	0.895	0.447	Lateral Root Cap	T6	AT2G29995	PSY3	0.448	62	86	47	51
0.776	0.797177	0.552	0.969	0.637	Atrichoblast	T7	AT2G17500	PILS5	0.332	91	52	36	51
0.877	1.63667	0.754	0.995	0.782	Lateral Root Cap	T7	AT1G25275	AT1G25275	0.213	160	15	16	51
0.848	1.34917	0.696	0.976	0.676	Trichoblast	T7	AT4G01480	PPA5	0.3	178	8	5	51
0.794	1.17412	0.588	0.952	0.725	Atrichoblast	T8	AT3G16240	TIP2-1	0.227	136	27	35	51
0.854	1.14983	0.708	0.865	0.327	Lateral Root Cap	T8	AT3G01650	RGLG1	0.538	60	75	47	51
0.853	1.07744	0.706	0.893	0.323	Trichoblast	T8	AT3G01520	AT3G01520	0.57	65	77	38	51
0.811	1.07347	0.622	0.699	0.119	Atrichoblast	T9	AT4G33740	AT4G33740	0.58	30	89	72	51
0.869	1.36542	0.738	0.783	0.074	Lateral Root Cap	T9	AT3G05630	PLPZETA2	0.709	31	68	61	51
0.864	1.40844	0.728	0.921	0.337	Trichoblast	T9	AT3G56240	CCH	0.584	83	47	47	51
0.852	1.48784	0.704	0.828	0.218	Atrichoblast	T0	AT1G48920	NUCL1	0.61	89	30	250	52
0.807	0.769877	0.614	0.927	0.429	Lateral Root Cap	T0	AT3G55280	RPL23AB	0.498	78	114	70	52
0.922	1.39018	0.844	0.991	0.5	Trichoblast	T0	AT2G39390	RPL35B	0.491	251	65	46	52
0.843	0.96611	0.686	0.978	0.595	Atrichoblast	T1	AT5G48580	FKBP15-2	0.383	266	12	10	52
0.762	0.562151	0.524	0.949	0.56	Lateral Root Cap	T1	AT4G16720	RPL15A	0.389	82	84	36	52
0.84	0.984112	0.68	0.943	0.448	Trichoblast	T1	AT2G33370	RPL23A	0.495	32	141	110	52
0.779	0.638665	0.558	0.68	0.126	Atrichoblast	T2	AT4G28650	MIK1	0.554	20	114	88	52
0.776	0.758776	0.552	0.993	0.683	Trichoblast	T2	AT5G18380	RPS16C	0.31	130	39	23	52
0.767	0.659918	0.534	0.775	0.269	Atrichoblast	T3	AT4G25250	PMEI4	0.506	38	96	86	52
0.751	0.72721	0.502	0.72	0.244	Atrichoblast	T4	AT4G22230	AT4G22230	0.476	54	52	99	52
0.876	1.17177	0.752	0.999	0.895	Trichoblast	T4	AT3G02230	RGP1	0.104	220	6	1	52
0.781	0.775355	0.562	0.914	0.529	Atrichoblast	T5	AT3G12610	DRT100	0.385	109	49	39	52
0.78	0.745291	0.56	0.91	0.507	Lateral Root Cap	T5	AT3G10720	PME25	0.403	72	73	50	52
0.754	0.638246	0.508	0.783	0.361	Atrichoblast	T6	AT2G22125	CSI1	0.422	54	81	57	52
0.88	1.16064	0.76	0.998	0.759	Lateral Root Cap	T6	AT3G48340	CEP2	0.239	155	31	10	52
0.773	1.05138	0.546	0.675	0.152	Lateral Root Cap	T7	AT1G71140	DTX14	0.523	44	69	79	52
0.771	0.862887	0.542	0.828	0.36	Trichoblast	T7	AT2G04170	AT2G04170	0.468	65	69	66	52
0.785	0.961135	0.57	0.899	0.543	Atrichoblast	T8	AT3G28940	AIG2B	0.356	93	60	45	52
0.822	1.34161	0.644	0.764	0.252	Lateral Root Cap	T8	AT2G23790	AT2G23790	0.512	64	54	64	52
0.84	0.944286	0.68	0.811	0.155	Trichoblast	T8	AT3G21180	ACA9	0.656	31	103	46	52
0.866	2.11732	0.732	0.942	0.6	Atrichoblast	T9	AT5G56540	AGP14	0.342	157	7	32	52
0.886	1.35182	0.772	0.905	0.254	Lateral Root Cap	T9	AT2G40110	AT2G40110	0.651	44	71	47	52
0.829	1.44494	0.658	0.712	0.057	Trichoblast	T9	AT5G22410	PER60	0.655	50	42	85	52
0.853	1.43751	0.706	0.821	0.197	Atrichoblast	T0	AT2G20490	NOP10	0.624	69	55	248	53
0.792	0.823279	0.584	0.825	0.321	Lateral Root Cap	T0	AT4G24275	AT4G24275	0.504	67	70	126	53
0.887	1.15073	0.774	0.937	0.333	Trichoblast	T0	AT5G67510	RPL26B	0.604	43	170	161	53
0.764	0.616145	0.528	0.697	0.2	Atrichoblast	T1	AT5G12860	DIT1	0.497	24	133	133	53
0.866	1.1685	0.732	0.99	0.613	Trichoblast	T1	AT5G47700	RPP1C	0.377	202	40	42	53
0.775	0.653272	0.55	0.732	0.21	Atrichoblast	T2	AT3G63470	SCPL40	0.522	36	104	93	53
0.772	0.771658	0.544	0.993	0.69	Trichoblast	T2	AT3G09200	RPP0B	0.303	139	32	28	53
0.762	0.684018	0.524	0.644	0.137	Atrichoblast	T3	AT5G03760	CSLA9	0.507	35	82	103	53
0.772	0.619861	0.544	0.774	0.279	Atrichoblast	T4	AT2G39130	AVT1C	0.495	43	97	67	53
0.752	0.666574	0.504	0.871	0.556	Trichoblast	T4	AT1G61790	OST3B	0.315	117	53	60	53
0.784	0.691573	0.568	0.98	0.576	Atrichoblast	T5	AT2G43150	AT2G43150	0.404	94	71	35	53
0.797	0.813105	0.594	0.919	0.572	Lateral Root Cap	T5	AT1G55850	CSLE1	0.347	98	59	40	53
0.823	0.934267	0.646	0.992	0.85	Atrichoblast	T6	AT1G01620	PIP1-3	0.142	158	22	15	53
0.77	0.896237	0.54	0.77	0.285	Lateral Root Cap	T6	AT1G30700	AT1G30700	0.485	50	69	84	53
0.756	0.820684	0.512	0.82	0.443	Trichoblast	T6	AT1G56660	AT1G56660	0.377	79	42	56	53
0.778	0.580049	0.556	0.948	0.505	Atrichoblast	T7	AT5G60660	PIP2-4	0.443	40	106	35	53
0.777	0.934668	0.554	0.683	0.145	Lateral Root Cap	T7	AT1G03070	LFG4	0.538	37	82	75	53
0.78	0.735647	0.56	0.788	0.278	Trichoblast	T7	AT1G65610	KOR2	0.51	47	104	52	53
0.773	0.96377	0.546	0.875	0.511	Atrichoblast	T8	AT1G72150	PATL1	0.364	86	59	54	53
0.809	1.26798	0.618	0.676	0.081	Lateral Root Cap	T8	AT3G52820	PAP22	0.595	46	62	77	53
0.799	1.35505	0.598	0.643	0.045	Trichoblast	T8	AT4G08400	AT4G08400	0.598	51	41	91	53
0.814	1.61354	0.628	0.846	0.416	Atrichoblast	T9	AT1G22530	PATL2	0.43	102	33	69	53
0.871	1.34061	0.742	0.822	0.142	Lateral Root Cap	T9	AT1G68450	VQ8	0.68	34	74	60	53
0.84	1.21075	0.68	0.827	0.165	Trichoblast	T9	AT4G09990	GXM2	0.662	47	69	71	53
0.879	1.29495	0.758	0.892	0.235	Atrichoblast	T0	AT5G52470	MED36B	0.657	29	142	204	54
0.797	0.728758	0.594	0.774	0.19	Lateral Root Cap	T0	AT4G12600	AT4G12600	0.584	17	149	106	54
0.903	1.24312	0.806	0.967	0.41	Trichoblast	T0	AT4G36130	RPL8C	0.557	110	140	127	54
0.772	0.573423	0.544	0.784	0.268	Atrichoblast	T1	AT3G52960	PRXIIE	0.516	18	179	106	54
0.892	1.31867	0.784	0.999	0.67	Trichoblast	T1	AT5G02960	RPS23B	0.329	281	4	1	54
0.756	0.861933	0.512	0.691	0.193	Atrichoblast	T2	AT5G25460	AT5G25460	0.498	52	33	149	54
0.781	0.605957	0.562	0.82	0.313	Atrichoblast	T3	AT5G65810	CGR3	0.507	37	127	63	54
0.758	0.67749	0.516	1	0.767	Trichoblast	T3	AT4G27090	RPL14B	0.233	146	32	23	54
0.774	0.708648	0.548	0.914	0.483	Atrichoblast	T4	AT2G34300	AT2G34300	0.431	89	58	64	54
0.823	0.876067	0.646	0.99	0.834	Trichoblast	T4	AT5G14030	AT5G14030	0.156	207	16	9	54
0.769	0.711951	0.538	0.826	0.412	Atrichoblast	T5	AT3G28200	PER31	0.414	87	66	48	54
0.764	0.891355	0.528	0.633	0.117	Lateral Root Cap	T6	AT4G15300	CYP702A2	0.516	44	71	92	54
0.771	0.706635	0.542	0.836	0.435	Trichoblast	T6	AT5G40510	AT5G40510	0.401	71	62	45	54
0.819	1.19384	0.638	0.928	0.54	Lateral Root Cap	T7	AT2G36950	HIPP05	0.388	95	52	50	54
0.762	0.805209	0.524	0.614	0.093	Trichoblast	T7	AT5G17390	AT5G17390	0.521	41	82	80	54
0.75	0.786929	0.5	0.67	0.208	Atrichoblast	T8	AT4G13340	LRX3	0.462	34	91	74	54
0.802	1.33674	0.604	0.743	0.161	Lateral Root Cap	T8	AT4G27400	AT4G27400	0.582	50	55	83	54
0.851	1.18083	0.702	0.873	0.324	Trichoblast	T8	AT1G05810	ARA	0.549	80	63	41	54
0.776	1.48926	0.552	0.624	0.102	Atrichoblast	T9	AT5G19240	AT5G19240	0.522	46	43	116	54
0.868	1.69354	0.736	0.881	0.314	Lateral Root Cap	T9	AT5G51520	AT5G51520	0.567	72	42	63	54
0.872	1.28657	0.744	0.955	0.386	Trichoblast	T9	AT2G01540	CAR10	0.569	97	56	41	54
0.903	1.27935	0.806	0.937	0.314	Atrichoblast	T0	AT5G67510	RPL26B	0.623	70	149	157	55
0.797	0.729313	0.594	0.771	0.207	Lateral Root Cap	T0	AT4G36360	BGAL3	0.564	21	147	105	55
0.921	1.39114	0.842	0.997	0.511	Trichoblast	T0	AT1G09590	RPL21A	0.486	262	64	52	55
0.81	0.756485	0.62	0.94	0.545	Atrichoblast	T1	AT4G22010	sks4	0.395	235	53	26	55
0.752	0.58653	0.504	0.916	0.533	Lateral Root Cap	T1	AT3G48930	RPS11A	0.383	97	66	58	55
0.865	1.16898	0.73	0.984	0.608	Trichoblast	T1	AT2G01250	RPL7B	0.376	205	39	43	55
0.783	0.62939	0.566	0.834	0.324	Atrichoblast	T2	AT1G04680	AT1G04680	0.51	43	119	77	55
0.783	0.831216	0.566	0.999	0.79	Trichoblast	T2	AT1G02780	RPL19A	0.209	174	16	13	55
0.756	0.901112	0.512	0.732	0.282	Atrichoblast	T3	AT1G29025	AT1G29025	0.45	89	24	115	55
0.754	0.657664	0.508	0.7	0.2	Atrichoblast	T4	AT1G45130	BGAL5	0.5	41	74	96	55
0.78	0.809833	0.56	0.947	0.715	Trichoblast	T4	AT1G32210	DAD1	0.232	178	25	32	55
0.755	0.724827	0.51	0.764	0.304	Lateral Root Cap	T5	AT5G51520	AT5G51520	0.46	50	80	70	55
0.815	0.907282	0.63	0.985	0.846	Atrichoblast	T6	AT4G30190	HA2	0.139	159	25	18	55
0.842	0.995688	0.684	0.984	0.658	Lateral Root Cap	T6	AT5G44380	AT5G44380	0.326	125	53	32	55
0.751	0.807861	0.502	0.812	0.435	Atrichoblast	T7	AT2G39800	P5CSA	0.377	73	51	62	55
0.801	0.944502	0.602	0.888	0.451	Lateral Root Cap	T7	AT2G29995	PSY3	0.437	65	80	60	55
0.781	0.670357	0.562	0.668	0.098	Trichoblast	T7	AT4G29180	RHS16	0.57	22	134	49	55
0.761	1.01781	0.522	0.866	0.504	Atrichoblast	T8	AT4G00430	PIP1.4	0.362	90	50	61	55
0.952	2.00674	0.904	1	0.762	Lateral Root Cap	T8	AT3G48340	CEP2	0.238	167	19	7	55
0.83	1.03294	0.66	0.802	0.18	Trichoblast	T8	AT3G23190	AT3G23190	0.622	43	87	56	55
0.883	1.74161	0.766	0.981	0.64	Atrichoblast	T9	AT2G36830	TIP1-1	0.341	159	26	21	55
0.802	2.68926	0.604	0.615	0.012	Lateral Root Cap	T9	AT4G18425	DMP4	0.603	62	7	110	55
0.852	1.11645	0.704	0.93	0.307	Trichoblast	T9	AT4G37070	PLP1	0.623	64	80	56	55
0.929	1.49662	0.858	0.995	0.49	Atrichoblast	T0	AT5G39740	RPL5B	0.505	321	26	32	56
0.793	0.742391	0.586	0.774	0.213	Lateral Root Cap	T0	AT2G11910	AT2G11910	0.561	22	137	122	56
0.874	1.06168	0.748	0.869	0.187	Trichoblast	T0	AT4G13170	RPL13AC	0.682	7	196	186	56
0.834	0.935201	0.668	0.985	0.614	Atrichoblast	T1	AT3G19820	DIM	0.371	293	17	12	56
0.752	0.519488	0.504	0.893	0.463	Lateral Root Cap	T1	AT3G09630	RPL4A	0.43	47	115	62	56
0.867	1.22346	0.734	0.988	0.627	Trichoblast	T1	AT1G15930	RPS12A	0.361	232	21	35	56
0.793	0.671493	0.586	0.898	0.44	Atrichoblast	T2	AT5G56360	PSL4	0.458	90	97	59	56
0.772	0.774194	0.544	0.983	0.686	Trichoblast	T2	AT1G33140	RPL9B	0.297	145	31	27	56
0.771	0.689324	0.542	0.849	0.39	Atrichoblast	T3	AT3G59850	AT3G59850	0.459	75	78	78	56
0.756	0.639127	0.512	0.71	0.205	Atrichoblast	T4	AT2G20750	EXPB1	0.505	34	87	93	56
0.774	0.668193	0.548	0.928	0.514	Atrichoblast	T5	AT5G65390	AGP7	0.414	85	74	45	56
0.753	0.690018	0.506	0.672	0.173	Lateral Root Cap	T5	AT5G20045	AT5G20045	0.499	39	89	73	56
0.754	0.625978	0.508	0.953	0.644	Trichoblast	T5	AT1G63220	AT1G63220	0.309	76	65	39	56
0.76	0.706888	0.52	0.908	0.532	Atrichoblast	T6	AT1G03870	FLA9	0.376	89	66	47	56
0.79	1.00045	0.58	0.916	0.537	Lateral Root Cap	T6	AT2G36950	HIPP05	0.379	98	51	61	56
0.876	1.29795	0.752	0.986	0.733	Lateral Root Cap	T7	AT1G74020	SSL12	0.253	152	40	17	56
0.773	0.704379	0.546	0.648	0.101	Trichoblast	T7	AT1G73860	KIN14P	0.547	28	118	60	56
0.758	0.694067	0.516	0.688	0.199	Atrichoblast	T8	AT4G35060	HIPP25	0.489	26	109	66	56
0.815	1.10774	0.63	0.68	0.068	Lateral Root Cap	T8	AT3G05630	PLPZETA2	0.612	39	82	72	56
0.828	1.26904	0.656	0.902	0.349	Trichoblast	T8	AT4G30670	AT4G30670	0.553	77	53	58	56
0.838	1.11228	0.676	0.929	0.452	Atrichoblast	T9	AT3G11780	AT3G11780	0.477	71	83	53	56
0.909	1.62816	0.818	0.931	0.473	Lateral Root Cap	T9	AT4G30850	HHP2	0.458	103	46	36	56
0.842	1.06163	0.684	0.851	0.199	Trichoblast	T9	AT3G61560	RTNLB6	0.652	52	86	65	56
0.924	1.47195	0.848	0.986	0.474	Atrichoblast	T0	AT3G05560	RPL22B	0.512	301	37	52	57
0.765	1.67648	0.53	0.637	0.135	Lateral Root Cap	T0	AT3G27360	HTR2	0.502	72	3	211	57
0.928	1.43974	0.856	0.994	0.534	Trichoblast	T0	AT2G25210	AT2G25210	0.46	336	37	19	57
0.788	0.723011	0.576	0.916	0.513	Atrichoblast	T1	AT4G12880	ENODL19	0.403	204	57	61	57
0.751	0.814464	0.502	0.845	0.503	Lateral Root Cap	T1	AT5G37770	CML24	0.342	143	18	63	57
0.833	1.03569	0.666	0.97	0.504	Trichoblast	T1	AT1G27400	RPL17A	0.466	59	108	122	57
0.758	0.775956	0.516	0.56	0.059	Atrichoblast	T2	AT1G53130	GRI	0.501	49	55	144	57
0.778	0.757382	0.556	0.997	0.696	Trichoblast	T2	AT5G47930	RPS27D	0.301	143	41	20	57
0.786	0.579296	0.572	0.943	0.453	Atrichoblast	T3	AT2G46740	GULLO5	0.49	43	139	55	57
0.79	0.859234	0.58	0.92	0.527	Atrichoblast	T4	AT3G21680	AT3G21680	0.393	142	32	41	57
0.803	0.822648	0.606	0.989	0.8	Trichoblast	T4	AT2G21160	AT2G21160	0.189	200	22	17	57
0.763	0.617002	0.526	0.837	0.405	Atrichoblast	T5	AT4G26940	B3GALT4	0.432	60	101	52	57
0.75	0.718996	0.5	0.662	0.185	Lateral Root Cap	T5	AT2G43600	AT2G43600	0.477	43	81	78	57
0.75	0.646333	0.5	0.899	0.498	Atrichoblast	T6	AT5G48010	THAS1	0.401	69	78	58	57
0.771	0.813926	0.542	0.669	0.151	Lateral Root Cap	T6	AT3G56060	AT3G56060	0.518	43	90	82	57
0.776	0.761658	0.552	0.946	0.617	Atrichoblast	T7	AT2G30930	AT2G30930	0.329	93	58	37	57
0.782	0.917042	0.564	0.877	0.399	Lateral Root Cap	T7	AT3G04320	AT3G04320	0.478	55	83	71	57
0.772	0.690717	0.544	0.88	0.43	Atrichoblast	T8	AT3G01290	HIR3	0.45	37	110	55	57
0.807	1.45175	0.614	0.812	0.321	Lateral Root Cap	T8	AT2G31945	AT2G31945	0.491	69	44	80	57
0.79	1.51666	0.58	0.626	0.049	Trichoblast	T8	AT5G06640	AT5G06640	0.577	60	27	104	57
0.867	1.5306	0.734	0.966	0.596	Atrichoblast	T9	AT3G53420	PIP2-1	0.37	145	37	31	57
0.825	1.61648	0.65	0.672	0.032	Lateral Root Cap	T9	AT5G57685	GDU3	0.64	48	48	89	57
0.836	1.05777	0.672	0.727	0.062	Trichoblast	T9	AT2G25240	AT2G25240	0.665	43	87	74	57
0.886	1.1814	0.772	0.891	0.194	Atrichoblast	T0	AT2G11910	AT2G11910	0.697	10	195	193	58
0.8	0.71692	0.6	0.829	0.293	Lateral Root Cap	T0	AT2G21060	CSP4	0.536	37	158	93	58
0.879	1.18208	0.758	0.97	0.374	Trichoblast	T0	AT4G29410	RPL28C	0.596	51	163	179	58
0.767	0.603062	0.534	0.779	0.31	Atrichoblast	T1	AT5G65810	CGR3	0.469	55	148	122	58
0.829	1.00175	0.658	0.915	0.408	Trichoblast	T1	AT5G59850	RPS15AF	0.507	24	131	135	58
0.782	0.619917	0.564	0.806	0.302	Atrichoblast	T2	AT2G29390	SMO2-1	0.504	46	126	81	58
0.765	0.761284	0.53	0.98	0.668	Trichoblast	T2	AT4G17390	RPL15B	0.312	127	36	43	58
0.782	0.643102	0.564	0.9	0.441	Atrichoblast	T3	AT5G56360	PSL4	0.459	74	105	60	58
0.844	1.08922	0.688	0.996	0.711	Atrichoblast	T4	AT4G19030	NIP1-1	0.285	203	8	9	58
0.766	0.633861	0.532	0.708	0.2	Lateral Root Cap	T5	AT5G57800	CER3	0.508	36	112	61	58
0.783	0.864942	0.566	0.833	0.409	Lateral Root Cap	T6	AT1G54120	AT1G54120	0.424	75	75	67	58
0.751	0.831523	0.502	0.943	0.597	Atrichoblast	T7	AT5G19230	AT5G19230	0.346	83	49	61	58
0.803	1.02634	0.606	0.958	0.599	Trichoblast	T7	AT1G58270	ZW9	0.359	152	32	34	58
0.823	1.09354	0.646	0.727	0.129	Lateral Root Cap	T8	AT1G02860	BAH1	0.598	45	86	63	58
0.799	1.30901	0.598	0.671	0.083	Trichoblast	T8	AT5G42510	DIR1	0.588	56	45	92	58
0.857	1.42209	0.714	0.929	0.527	Atrichoblast	T9	AT3G28940	AIG2B	0.402	123	50	40	58
0.892	1.33958	0.784	0.984	0.413	Lateral Root Cap	T9	AT5G44610	PCAP2	0.571	69	75	43	58
0.813	1.69578	0.626	0.679	0.057	Trichoblast	T9	AT1G54970	PRP1	0.622	67	29	111	58
0.901	1.21364	0.802	0.956	0.328	Atrichoblast	T0	AT2G40590	RPS26A	0.628	60	175	164	59
0.779	0.783564	0.558	0.687	0.133	Lateral Root Cap	T0	AT4G25630	MED36A	0.554	24	101	163	59
0.913	1.53612	0.826	0.998	0.527	Trichoblast	T0	AT2G27710	RPP2B	0.471	302	9	83	59
0.772	0.597225	0.544	0.863	0.402	Atrichoblast	T1	AT1G11680	CYP51G1	0.461	62	159	105	59
0.75	0.501498	0.5	0.891	0.443	Lateral Root Cap	T1	AT5G58420	RPS4D	0.448	29	131	68	59
0.865	1.16799	0.73	0.992	0.616	Trichoblast	T1	AT5G41520	RPS10B	0.376	206	41	44	59
0.794	0.644233	0.588	0.894	0.432	Atrichoblast	T2	AT4G27860	AT4G27860	0.462	86	110	58	59
0.776	0.669954	0.552	0.859	0.403	Atrichoblast	T3	AT3G06650	ACLB-1	0.456	80	88	75	59
0.768	0.595091	0.536	0.73	0.228	Atrichoblast	T4	AT1G26960	ATHB-23	0.502	38	110	74	59
0.77	0.78182	0.54	0.915	0.634	Atrichoblast	T6	AT4G10380	NIP5-1	0.281	132	40	37	59
0.782	1.01782	0.564	0.92	0.552	Lateral Root Cap	T6	AT1G22400	UGT85A1	0.368	103	46	68	59
0.798	0.746408	0.596	0.982	0.752	Trichoblast	T6	AT5G39320	UGD4	0.23	126	51	17	59
0.771	0.626075	0.542	0.909	0.52	Atrichoblast	T7	AT5G35200	AT5G35200	0.389	65	90	42	59
0.75	1.23733	0.5	0.539	0.042	Lateral Root Cap	T7	AT4G16260	AT4G16260	0.497	47	48	117	59
0.758	0.761581	0.516	0.626	0.097	Trichoblast	T7	AT3G60330	AHA7	0.529	38	97	83	59
0.932	1.77276	0.864	0.994	0.734	Lateral Root Cap	T8	AT1G74020	SSL12	0.26	160	27	10	59
0.819	1.01401	0.638	0.743	0.139	Trichoblast	T8	AT1G55020	LOX1	0.604	49	88	67	59
0.815	1.00454	0.63	0.854	0.329	Atrichoblast	T9	AT1G53560	AT1G53560	0.525	45	104	68	59
0.874	1.38907	0.748	0.962	0.384	Lateral Root Cap	T9	AT5G35735	AT5G35735	0.578	67	63	57	59
0.831	1.38136	0.662	0.822	0.215	Trichoblast	T9	AT1G07610	MT1C	0.607	77	49	82	59
0.895	1.14341	0.79	0.903	0.207	Atrichoblast	T0	AT1G58380	RPS2A	0.696	11	211	181	60
0.81	0.787492	0.62	0.944	0.478	Lateral Root Cap	T0	AT1G57660	RPL21E	0.466	129	99	61	60
0.887	1.05009	0.774	0.924	0.3	Trichoblast	T0	AT3G12390	AT3G12390	0.624	32	200	162	60
0.808	0.810764	0.616	0.941	0.557	Atrichoblast	T1	AT1G41830	SKS6	0.384	264	37	30	60
0.829	0.95552	0.658	0.903	0.352	Trichoblast	T1	AT2G19750	RPS30A	0.551	3	152	136	60
0.774	0.627578	0.548	0.69	0.167	Atrichoblast	T2	AT5G16450	AT5G16450	0.523	35	120	99	60
0.755	0.721579	0.51	0.885	0.531	Trichoblast	T2	AT3G47370	RPS20B	0.354	73	64	70	60
0.75	0.768351	0.5	0.703	0.227	Atrichoblast	T3	AT1G64640	ENODL8	0.476	56	53	135	60
0.752	0.654527	0.504	0.628	0.138	Atrichoblast	T4	AT5G03760	CSLA9	0.49	47	79	98	60
0.829	0.839543	0.658	0.997	0.749	Atrichoblast	T5	AT4G35100	PIP2-7	0.248	174	33	12	60
0.848	0.93363	0.696	1	0.943	Lateral Root Cap	T5	AT1G17180	GSTU25	0.057	170	36	12	60
0.765	0.848475	0.53	0.801	0.307	Lateral Root Cap	T6	AT5G24070	PER61	0.494	47	81	90	60
0.774	0.719183	0.548	0.936	0.607	Trichoblast	T6	AT3G03250	UGP	0.329	97	58	41	60
0.775	0.83576	0.55	0.98	0.729	Atrichoblast	T7	AT1G47128	RD21A	0.251	114	48	38	60
0.751	1.23766	0.502	0.573	0.08	Lateral Root Cap	T7	AT2G21610	PE11	0.493	50	47	116	60
0.853	1.20333	0.706	0.995	0.762	Trichoblast	T7	AT5G44020	AT5G44020	0.233	203	16	4	60
0.755	0.956896	0.51	0.759	0.379	Atrichoblast	T8	AT2G32240	AT2G32240	0.38	78	62	69	60
0.83	1.15662	0.66	0.817	0.301	Lateral Root Cap	T8	AT1G14240	APY3	0.516	63	74	60	60
0.807	1.05403	0.614	0.7	0.096	Trichoblast	T8	AT2G45890	ROPGEF4	0.604	48	81	79	60
0.799	1.1625	0.598	0.738	0.23	Atrichoblast	T9	AT5G54160	OMT1	0.508	55	77	88	60
0.833	1.4985	0.666	0.727	0.103	Lateral Root Cap	T9	AT5G03510	AT5G03510	0.624	54	53	80	60
0.886	1.38814	0.772	0.955	0.445	Trichoblast	T9	AT3G07880	GDI1	0.51	134	48	30	60
0.889	1.18825	0.778	0.922	0.262	Atrichoblast	T0	AT3G11120	RPL41G	0.66	25	191	190	61
0.812	0.754069	0.624	0.956	0.481	Lateral Root Cap	T0	AT5G07090	RPS4B	0.475	112	127	56	61
0.872	1.01266	0.744	0.889	0.221	Trichoblast	T0	AT3G62530	AT3G62530	0.668	11	209	189	61
0.762	0.625292	0.524	0.879	0.408	Atrichoblast	T1	AT1G76090	SMT3	0.471	54	123	156	61
0.758	0.586835	0.516	0.942	0.598	Lateral Root Cap	T1	AT2G27720	AT2G27720	0.344	137	65	44	61
0.842	1.04553	0.684	0.973	0.534	Trichoblast	T1	AT1G22780	RPS18C	0.439	88	104	102	61
0.784	0.610101	0.568	0.791	0.284	Atrichoblast	T2	AT4G00710	BSK3	0.507	45	136	74	61
0.757	0.85867	0.514	0.954	0.647	Trichoblast	T2	AT5G19510	AT5G19510	0.307	133	11	65	61
0.805	0.70339	0.61	0.916	0.503	Atrichoblast	T3	AT2G47320	CYP21-3	0.413	140	69	36	61
0.752	0.633117	0.504	0.997	0.754	Trichoblast	T3	AT5G20290	RPS8A	0.243	139	49	36	61
0.782	0.659982	0.564	0.945	0.683	Trichoblast	T4	AT4G01480	PPA5	0.262	162	58	30	61
0.751	0.652916	0.502	0.916	0.491	Atrichoblast	T5	AT2G25810	TIP4-1	0.425	65	84	70	61
0.83	0.908229	0.66	0.997	0.848	Lateral Root Cap	T5	AT5G48180	NSP5	0.149	159	40	19	61
0.77	0.791201	0.54	0.648	0.108	Lateral Root Cap	T6	AT3G20160	AT3G20160	0.54	36	98	85	61
0.767	0.857568	0.534	0.922	0.657	Trichoblast	T6	AT3G19390	RD21C	0.265	116	34	47	61
0.766	0.846943	0.532	0.891	0.632	Atrichoblast	T7	AT4G10380	NIP5-1	0.259	112	45	45	61
0.81	1.15593	0.62	0.921	0.555	Lateral Root Cap	T7	AT1G22400	UGT85A1	0.366	104	59	52	61
0.752	0.932377	0.504	0.742	0.299	Trichoblast	T7	AT5G63600	FLS5	0.443	86	52	98	61
0.755	0.785945	0.51	0.804	0.374	Atrichoblast	T8	AT2G01880	PAP7	0.43	47	92	70	61
0.809	1.1492	0.618	0.806	0.206	Lateral Root Cap	T8	AT3G04330	AT3G04330	0.6	43	76	78	61
0.855	1.24825	0.71	0.992	0.5	Trichoblast	T8	AT5G17820	AT5G17820	0.492	123	55	33	61
0.86	1.88343	0.72	0.96	0.657	Atrichoblast	T9	AT5G46890	AT5G46890	0.303	173	16	35	61
0.882	1.37939	0.764	0.897	0.334	Lateral Root Cap	T9	AT3G01650	RGLG1	0.563	76	64	48	61
0.846	1.00921	0.692	0.844	0.199	Trichoblast	T9	AT3G23190	AT3G23190	0.645	54	99	60	61
0.895	1.07941	0.79	0.894	0.182	Atrichoblast	T0	AT3G10610	RPS17C	0.712	5	225	182	62
0.815	0.823803	0.63	0.971	0.534	Lateral Root Cap	T0	AT1G56045	RPL41G	0.437	181	69	50	62
0.869	1.08606	0.738	0.873	0.229	Trichoblast	T0	AT1G58380	RPS2A	0.644	19	193	197	62
0.789	0.716531	0.578	0.962	0.562	Atrichoblast	T1	AT4G15000	RPL27C	0.4	215	61	58	62
0.867	1.13739	0.734	0.988	0.612	Trichoblast	T1	AT1G09690	RPL21A	0.376	207	52	37	62
0.813	0.732749	0.626	0.924	0.501	Atrichoblast	T2	AT2G47320	CYP21-3	0.423	149	74	36	62
0.758	0.691958	0.516	0.97	0.612	Trichoblast	T2	AT2G01250	RPL7B	0.358	63	83	64	62
0.791	0.694172	0.582	0.914	0.491	Atrichoblast	T3	AT1G50430	DWF5	0.423	124	75	46	62
0.761	0.577751	0.522	0.961	0.648	Trichoblast	T4	AT3G17210	HS1	0.313	118	85	48	62
0.759	0.649412	0.518	0.883	0.469	Atrichoblast	T5	AT4G19410	AT4G19410	0.414	86	86	58	62
0.752	0.615072	0.504	0.896	0.596	Trichoblast	T5	AT2G47650	UXS4	0.3	78	67	44	62
0.813	0.858343	0.626	0.941	0.582	Lateral Root Cap	T6	AT4G30490	AT4G30490	0.359	109	77	39	62
0.779	0.847963	0.558	0.668	0.127	Lateral Root Cap	T7	AT1G02860	BAH1	0.541	36	113	73	62
0.769	0.663555	0.538	0.625	0.093	Trichoblast	T7	AT5G61550	AT5G61550	0.532	36	137	67	62
0.808	1.18862	0.616	0.725	0.154	Lateral Root Cap	T8	AT5G16230	S-ACP-DES3	0.571	53	70	79	62
0.825	1.07425	0.65	0.966	0.412	Trichoblast	T8	AT1G23720	AT1G23720	0.554	73	78	62	62
0.811	0.933546	0.622	0.907	0.377	Atrichoblast	T9	AT5G44610	PCAP2	0.53	41	112	73	62
0.807	1.79089	0.614	0.63	0.025	Lateral Root Cap	T9	AT1G27110	AT1G27110	0.605	60	35	103	62
0.841	1.21354	0.682	0.87	0.272	Trichoblast	T9	AT5G43350	PHT1-1	0.598	79	67	67	62
0.88	1.2452	0.76	0.886	0.251	Atrichoblast	T0	AT1G29250	AT1G29250	0.635	50	165	200	63
0.771	1.49284	0.542	0.728	0.248	Lateral Root Cap	T0	AT1G09200	HTR2	0.48	104	5	192	63
0.936	1.47215	0.872	0.998	0.549	Trichoblast	T0	AT2G36620	RPL24A	0.449	384	21	5	63
0.763	0.622811	0.526	0.862	0.406	Atrichoblast	T1	AT2G04780	FLA7	0.456	67	126	142	63
0.762	0.652918	0.524	0.954	0.642	Lateral Root Cap	T1	AT1G01100	RPP1A	0.312	179	39	33	63
0.851	1.05161	0.702	0.987	0.559	Trichoblast	T1	AT3G61110	RPS27B	0.428	111	102	84	63
0.78	0.663315	0.56	0.886	0.41	Atrichoblast	T2	AT1G76090	SMT3	0.476	70	103	86	63
0.75	0.748419	0.5	0.96	0.612	Trichoblast	T2	AT2G36160	RPS14A	0.348	82	47	81	63
0.764	0.732829	0.528	0.768	0.323	Atrichoblast	T3	AT2G46410	CPC	0.445	93	59	93	63
0.753	0.700747	0.506	0.997	0.826	Trichoblast	T3	AT4G34870	CYP18-4	0.171	165	29	32	63
0.764	0.585035	0.528	0.831	0.322	Atrichoblast	T4	AT1G64390	AtGH9C2	0.509	32	116	84	63
0.767	0.643542	0.534	0.905	0.628	Trichoblast	T4	AT1G20050	HYD1	0.277	150	62	41	63
0.754	0.597099	0.508	0.791	0.352	Atrichoblast	T5	AT1G14290	SBH2	0.439	53	110	67	63
0.825	0.801436	0.65	0.986	0.76	Lateral Root Cap	T5	AT3G48340	CEP2	0.226	138	61	22	63
0.782	0.974411	0.564	0.894	0.521	Lateral Root Cap	T6	AT4G17490	ERF6	0.373	101	55	69	63
0.775	0.713948	0.55	0.906	0.594	Trichoblast	T6	AT2G47650	UXS4	0.312	103	61	37	63
0.765	0.666557	0.53	0.905	0.548	Atrichoblast	T7	AT3G28940	AIG2B	0.357	80	82	46	63
0.796	0.945195	0.592	0.857	0.466	Lateral Root Cap	T7	AT5G50920	CLPC1	0.391	93	79	65	63
0.768	0.757036	0.536	0.81	0.362	Trichoblast	T7	AT1G56700	AT1G56700	0.448	76	98	68	63
0.759	0.797003	0.518	0.826	0.429	Atrichoblast	T8	AT5G25890	IAA28	0.397	62	88	64	63
0.847	1.0572	0.694	0.967	0.406	Lateral Root Cap	T8	AT5G44610	PCAP2	0.561	55	99	51	63
0.796	1.15159	0.592	0.649	0.059	Trichoblast	T8	AT1G12040	LRX1	0.59	54	66	95	63
0.829	0.871389	0.658	0.867	0.322	Atrichoblast	T9	AT2G29750	UGT71C1	0.545	38	131	60	63
0.857	1.37107	0.714	0.868	0.268	Lateral Root Cap	T9	AT1G33280	BRN1	0.6	64	66	69	63
0.819	1.25047	0.638	0.696	0.059	Trichoblast	T9	AT2G03720	MRH6	0.637	57	60	99	63
0.907	1.20409	0.814	0.954	0.342	Atrichoblast	T0	AT3G52580	RPS14C	0.612	87	183	146	64
0.796	0.766039	0.592	0.879	0.386	Lateral Root Cap	T0	AT5G20950	AT5G20950	0.493	83	117	107	64
0.87	1.04113	0.74	0.897	0.241	Trichoblast	T0	AT4G34555	RPS25D	0.656	16	202	194	64
0.754	0.64988	0.508	0.746	0.272	Atrichoblast	T1	AT3G01220	ATHB-20	0.474	50	101	188	64
0.762	0.605691	0.524	0.97	0.647	Lateral Root Cap	T1	AT3G04400	RPL23A	0.323	165	52	34	64
0.852	1.13413	0.704	0.979	0.584	Trichoblast	T1	AT5G03850	RPS28A	0.395	165	53	80	64
0.829	0.914302	0.658	0.955	0.559	Atrichoblast	T2	AT3G05020	ACP1	0.396	215	23	23	64
0.764	0.760946	0.528	0.973	0.663	Trichoblast	T2	AT4G00810	RPP1B	0.31	131	37	45	64
0.79	0.674659	0.58	0.94	0.514	Atrichoblast	T3	AT5G65390	AGP7	0.426	119	87	47	64
0.768	0.581095	0.536	0.825	0.321	Atrichoblast	T4	AT2G43590	AT2G43590	0.504	36	122	75	64
0.8	1.0098	0.6	0.978	0.825	Lateral Root Cap	T5	AT1G78340	GSTU22	0.153	157	30	36	64
0.784	1.06995	0.568	0.939	0.6	Lateral Root Cap	T6	AT4G08555	AT4G08555	0.339	120	41	65	64
0.754	0.586444	0.508	0.85	0.436	Atrichoblast	T7	AT1G17745	PGDH	0.414	47	103	58	64
0.771	0.876626	0.542	0.813	0.335	Lateral Root Cap	T7	AT2G39350	ABCG1	0.478	56	100	84	64
0.766	0.769582	0.532	0.784	0.339	Trichoblast	T7	AT1G35670	CPK11	0.445	80	93	70	64
0.795	1.10928	0.59	0.974	0.847	Atrichoblast	T8	AT1G01620	PIP1-3	0.127	153	34	32	64
0.813	1.13158	0.626	0.813	0.262	Lateral Root Cap	T8	AT1G33280	BRN1	0.551	58	79	74	64
0.781	1.53176	0.562	0.609	0.048	Trichoblast	T8	AT2G24980	AT2G24980	0.561	70	26	119	64
0.795	1.92137	0.59	0.819	0.426	Atrichoblast	T9	AT1G75750	GASA1	0.393	128	14	93	64
0.846	1.35947	0.692	0.783	0.161	Lateral Root Cap	T9	AT5G16230	S-ACP-DES3	0.622	55	70	74	64
0.864	1.12934	0.728	0.914	0.34	Trichoblast	T9	AT3G01520	AT3G01520	0.574	93	76	49	64
0.932	1.40625	0.864	0.998	0.495	Atrichoblast	T0	AT1G09590	RPL21A	0.503	328	72	20	65
0.771	0.98433	0.542	0.75	0.263	Lateral Root Cap	T0	AT5G57560	XTH22	0.487	95	23	193	65
0.873	1.22601	0.746	0.935	0.366	Trichoblast	T0	AT3G12965	AT3G12965	0.569	85	145	187	65
0.764	0.790311	0.528	0.82	0.404	Atrichoblast	T1	AT1G13590	PSK1	0.416	169	42	130	65
0.886	1.33752	0.772	0.996	0.675	Trichoblast	T1	AT5G27850	RPL18C	0.321	290	1	8	65
0.767	0.649365	0.534	0.725	0.211	Atrichoblast	T2	AT4G26540	RGI3	0.514	40	106	118	65
0.766	0.805262	0.532	0.993	0.723	Trichoblast	T2	AT2G43460	RPL38A	0.27	155	21	40	65
0.761	0.614838	0.522	0.581	0.068	Atrichoblast	T3	AT5G02000	AT5G02000	0.513	32	117	108	65
0.762	0.753771	0.524	0.829	0.408	Atrichoblast	T4	AT1G13590	PSK1	0.421	105	46	87	65
0.779	0.661878	0.558	0.999	0.953	Trichoblast	T5	AT3G18780	ACT2	0.046	125	55	20	65
0.871	1.13432	0.742	1	0.848	Lateral Root Cap	T6	AT5G48180	NSP5	0.152	183	33	16	65
0.763	0.883054	0.526	0.641	0.134	Lateral Root Cap	T7	AT1G68450	VQ8	0.507	46	94	103	65
0.772	0.654412	0.544	0.723	0.195	Trichoblast	T7	AT3G56930	PAT04	0.528	39	141	64	65
0.815	1.05072	0.63	0.994	0.935	Atrichoblast	T8	AT2G45960	PIP1B	0.059	158	45	20	65
0.844	1.28979	0.688	0.899	0.501	Lateral Root Cap	T8	AT4G30470	AT4G30470	0.398	103	60	53	65
0.826	0.86294	0.652	0.73	0.087	Trichoblast	T8	AT1G73860	KIN14P	0.643	35	122	60	65
0.809	1.00655	0.618	0.814	0.313	Atrichoblast	T9	AT1G30360	ERD4	0.501	60	103	77	65
0.807	1.61122	0.614	0.634	0.028	Lateral Root Cap	T9	AT3G06210	AT3G06210	0.606	59	49	104	65
0.868	1.32277	0.736	0.916	0.395	Trichoblast	T9	AT1G56220	AT1G56220	0.521	125	53	45	65
0.863	1.26045	0.726	0.855	0.209	Atrichoblast	T0	AT1G25260	AT1G25260	0.646	35	159	227	66
0.796	0.708978	0.592	0.872	0.348	Lateral Root Cap	T0	AT4G10480	AT4G10480	0.524	46	169	112	66
0.924	1.41737	0.848	0.992	0.531	Trichoblast	T0	AT5G23740	RPS11C	0.461	333	49	36	66
0.815	0.70218	0.63	0.963	0.576	Atrichoblast	T1	AT3G09820	ADK1	0.387	258	68	22	66
0.764	0.589678	0.528	0.977	0.654	Lateral Root Cap	T1	AT1G70600	RPL27AC	0.323	166	63	28	66
0.855	1.20694	0.71	0.983	0.61	Trichoblast	T1	AT4G18100	RPL32A	0.373	216	24	66	66
0.822	0.952388	0.644	0.981	0.588	Atrichoblast	T2	AT4G38740	CYP18-3	0.393	220	17	28	66
0.755	0.671934	0.51	1	0.926	Trichoblast	T3	AT5G17920	MS1	0.074	174	34	27	66
0.815	0.814226	0.63	0.977	0.643	Atrichoblast	T4	AT2G17500	PILS5	0.334	187	38	19	66
0.782	0.726013	0.564	0.984	0.786	Trichoblast	T4	AT1G56330	SAR1B	0.198	197	36	28	66
0.771	0.818319	0.542	0.925	0.61	Lateral Root Cap	T5	AT3G07390	AIR12	0.315	113	56	59	66
0.791	1.16903	0.582	0.919	0.65	Lateral Root Cap	T6	AT4G17500	ERF1A	0.269	145	30	57	66
0.875	1.24961	0.75	0.999	0.849	Lateral Root Cap	T7	AT5G48180	NSP5	0.15	182	44	18	66
0.758	0.72479	0.516	0.806	0.302	Trichoblast	T7	AT4G37070	PLP1	0.504	50	111	84	66
0.75	0.673615	0.5	0.713	0.253	Atrichoblast	T8	AT5G24090	CHIB1	0.46	35	113	75	66
0.819	0.960289	0.638	0.722	0.12	Lateral Root Cap	T8	AT2G42890	ML2	0.602	42	119	69	66
0.788	1.30387	0.576	0.618	0.042	Trichoblast	T8	AT4G08410	AT4G08410	0.576	63	46	109	66
0.906	1.32729	0.812	0.999	0.702	Atrichoblast	T9	AT2G44790	UCC2	0.297	175	55	12	66
0.965	2.1647	0.93	1	0.765	Lateral Root Cap	T9	AT3G48340	CEP2	0.235	186	22	8	66
0.858	1.19295	0.716	0.906	0.341	Trichoblast	T9	AT1G05810	ARA	0.565	100	72	54	66
0.907	1.18439	0.814	0.973	0.358	Atrichoblast	T0	AT3G46040	RPS15AD	0.615	83	193	148	67
0.817	0.869573	0.634	0.976	0.564	Lateral Root Cap	T0	AT2G47610	RPL7AA	0.412	241	48	41	67
0.923	1.40901	0.846	0.998	0.534	Trichoblast	T0	AT3G23390	RPL36AB	0.464	323	55	40	67
0.772	0.603227	0.544	0.862	0.422	Atrichoblast	T1	AT2G29020	AT2G29020	0.44	98	147	104	67
0.864	1.17372	0.728	0.994	0.628	Trichoblast	T1	AT3G56340	RPS26C	0.366	226	35	46	67
0.754	0.754229	0.508	0.658	0.162	Atrichoblast	T2	AT4G38400	EXLA2	0.496	53	63	154	67
0.767	0.596758	0.534	0.766	0.278	Atrichoblast	T3	AT2G39130	AVT1C	0.488	45	134	87	67
0.782	0.670477	0.564	0.899	0.492	Atrichoblast	T4	AT1G50430	DWF5	0.407	125	70	51	67
0.814	0.867283	0.628	0.987	0.855	Atrichoblast	T5	AT1G08200	AXS2	0.132	200	26	16	67
0.759	0.663235	0.518	0.827	0.402	Lateral Root Cap	T5	AT3G20940	CYP705A30	0.425	61	100	68	67
0.754	0.636365	0.508	0.982	0.783	Trichoblast	T5	AT3G43810	CAM7	0.199	105	61	38	67
0.775	0.748232	0.55	0.725	0.205	Lateral Root Cap	T6	AT4G25310	AT4G25310	0.52	41	118	77	67
0.796	0.747345	0.592	1	0.953	Trichoblast	T6	AT3G18780	ACT2	0.047	155	50	21	67
0.794	0.841318	0.588	0.997	0.936	Atrichoblast	T7	AT2G45960	PIP1B	0.061	135	47	29	67
0.857	1.19319	0.714	0.978	0.786	Lateral Root Cap	T7	AT2G29420	GSTU7	0.192	168	53	25	67
0.76	1.03717	0.52	0.923	0.613	Atrichoblast	T8	AT2G30930	AT2G30930	0.31	114	48	62	67
0.805	1.0673	0.61	0.784	0.249	Lateral Root Cap	T8	AT2G40110	AT2G40110	0.535	61	92	81	67
0.834	0.851021	0.668	0.803	0.182	Trichoblast	T8	AT3G56930	PAT04	0.621	44	130	51	67
0.813	1.10266	0.626	0.914	0.471	Atrichoblast	T9	AT5G48010	THAS1	0.443	90	85	70	67
0.952	1.98353	0.904	0.996	0.738	Lateral Root Cap	T9	AT1G74020	SSL12	0.258	180	25	14	67
0.815	1.27674	0.63	0.678	0.053	Trichoblast	T9	AT4G33730	AT4G33730	0.625	61	58	107	67
0.92	1.26783	0.84	0.977	0.426	Atrichoblast	T0	AT1G26880	RPL34A	0.551	194	155	80	68
0.822	0.840182	0.644	0.987	0.578	Lateral Root Cap	T0	AT4G16720	RPL15A	0.409	248	58	29	68
0.867	0.986038	0.734	0.873	0.205	Trichoblast	T0	AT3G10610	RPS17C	0.668	12	214	200	68
0.766	0.666537	0.532	0.953	0.527	Atrichoblast	T1	AT2G27710	RPP2B	0.426	139	86	126	68
0.753	0.543199	0.506	0.943	0.573	Lateral Root Cap	T1	AT3G62870	RPL7AB	0.37	109	99	57	68
0.862	1.14962	0.724	0.988	0.612	Trichoblast	T1	AT3G53740	RPL36B	0.376	208	48	51	68
0.774	0.638704	0.548	0.754	0.278	Atrichoblast	T2	AT1G68150	WRKY9	0.476	71	113	98	68
0.754	0.572636	0.508	0.975	0.563	Trichoblast	T2	AT3G61110	RPS27B	0.412	6	147	75	68
0.779	0.639731	0.558	0.876	0.433	Atrichoblast	T3	AT4G27860	AT4G27860	0.443	97	106	66	68
0.755	0.588753	0.51	0.642	0.148	Atrichoblast	T4	AT2G44740	CYCU4-1	0.494	44	111	94	68
0.764	0.669663	0.528	0.966	0.715	Trichoblast	T4	AT2G27030	CAM5	0.251	169	51	43	68
0.757	0.642571	0.514	0.819	0.417	Atrichoblast	T5	AT3G49845	AT3G49845	0.402	95	88	62	68
0.784	0.736464	0.568	0.909	0.584	Lateral Root Cap	T5	AT4G30490	AT4G30490	0.325	108	76	46	68
0.75	0.856802	0.5	0.621	0.143	Lateral Root Cap	T6	AT1G12780	UGE1	0.478	51	78	107	68
0.766	0.671466	0.532	0.897	0.611	Trichoblast	T6	AT4G25570	ACYB-2	0.286	111	70	48	68
0.786	0.694881	0.572	0.996	0.717	Atrichoblast	T7	AT2G44790	UCC2	0.279	108	74	31	68
0.773	0.830153	0.546	0.704	0.182	Lateral Root Cap	T7	AT5G15940	AT5G15940	0.522	45	120	81	68
0.785	0.748624	0.57	0.859	0.429	Trichoblast	T7	AT5G40510	AT5G40510	0.43	102	100	46	68
0.765	1.37597	0.53	0.648	0.181	Lateral Root Cap	T8	AT2G46950	CYP709B2	0.467	77	51	116	68
0.833	1.22488	0.666	0.872	0.381	Trichoblast	T8	AT1G56220	AT1G56220	0.491	124	61	52	68
0.875	1.48757	0.75	0.99	0.697	Atrichoblast	T9	AT4G20260	PCAP1	0.293	176	44	26	68
0.857	1.11591	0.714	0.8	0.136	Lateral Root Cap	T9	AT1G02860	BAH1	0.664	39	110	71	68
0.825	1.04493	0.65	0.704	0.056	Trichoblast	T9	AT3G10710	PME24	0.648	53	90	88	68
0.872	1.15035	0.744	0.844	0.166	Atrichoblast	T0	AT4G13170	RPL13AC	0.678	14	205	213	69
0.811	0.82691	0.622	0.97	0.55	Lateral Root Cap	T0	AT3G48930	RPS11A	0.42	215	66	58	69
0.859	1.1343	0.718	0.885	0.272	Trichoblast	T0	AT5G22650	HDT2	0.613	40	176	210	69
0.764	0.580543	0.528	0.833	0.356	Atrichoblast	T1	AT1G20330	SMT2	0.477	46	170	136	69
0.843	1.14893	0.686	0.987	0.589	Trichoblast	T1	AT3G49910	RPL26A	0.398	159	49	99	69
0.798	0.70229	0.596	0.912	0.489	Atrichoblast	T2	AT1G50430	DWF5	0.423	148	82	56	69
0.764	0.617509	0.528	0.771	0.304	Atrichoblast	T3	AT2G29390	SMO2-1	0.467	61	115	96	69
0.779	0.701364	0.558	0.92	0.522	Atrichoblast	T4	AT1G11670	DTX36	0.398	135	59	56	69
0.772	0.828101	0.544	0.847	0.421	Lateral Root Cap	T6	AT1G30730	AT1G30730	0.426	71	87	80	69
0.764	0.553409	0.528	0.915	0.515	Atrichoblast	T7	AT1G72150	PATL1	0.4	58	109	49	69
0.821	1.20422	0.642	0.848	0.469	Lateral Root Cap	T8	AT4G30850	HHP2	0.379	112	68	66	69
0.774	1.57873	0.548	0.592	0.045	Trichoblast	T8	AT5G35190	AT5G35190	0.547	81	24	133	69
0.797	2.00768	0.594	0.809	0.451	Atrichoblast	T9	AT4G12510	AT4G12510	0.358	150	10	90	69
0.805	1.48075	0.61	0.63	0.024	Lateral Root Cap	T9	AT2G34790	MEE23	0.606	58	55	108	69
0.82	1.264	0.64	0.792	0.183	Trichoblast	T9	AT4G29905	AT4G29905	0.609	75	59	98	69
0.911	1.3927	0.822	0.987	0.453	Atrichoblast	T0	AT1G18540	RPL6A	0.534	229	80	125	70
0.794	0.716906	0.588	0.91	0.407	Lateral Root Cap	T0	AT5G59850	RPS15AF	0.503	68	159	117	70
0.872	1.00542	0.744	0.888	0.26	Trichoblast	T0	AT1G73940	AT1G73940	0.628	28	210	190	70
0.849	0.979391	0.698	0.989	0.642	Atrichoblast	T1	AT1G54580	ACP2	0.347	344	11	8	70
0.886	1.2519	0.772	0.996	0.673	Trichoblast	T1	AT5G57290	RPP3B	0.323	286	13	9	70
0.836	0.795699	0.672	0.963	0.574	Atrichoblast	T2	AT3G08030	AT3G08030	0.389	232	47	16	70
0.761	0.761748	0.522	0.987	0.684	Trichoblast	T2	AT5G27700	RPS21C	0.303	140	35	55	70
0.777	0.652702	0.554	0.854	0.412	Atrichoblast	T3	AT3G28200	PER31	0.442	103	101	72	70
0.781	0.816209	0.562	0.903	0.529	Atrichoblast	T4	AT5G19340	AT5G19340	0.374	161	37	53	70
0.779	0.713186	0.558	0.987	0.784	Trichoblast	T4	AT3G43810	CAM7	0.203	195	40	33	70
0.79	1.12545	0.58	0.942	0.602	Lateral Root Cap	T7	AT4G08555	AT4G08555	0.34	120	61	68	70
0.765	0.8934	0.53	0.842	0.437	Trichoblast	T7	AT1G56660	AT1G56660	0.405	126	59	72	70
0.773	1.05134	0.546	0.934	0.669	Atrichoblast	T8	AT5G46890	AT5G46890	0.265	128	44	53	70
0.842	1.31133	0.684	0.974	0.645	Lateral Root Cap	T8	AT5G43580	AT5G43580	0.329	135	58	56	70
0.781	1.314	0.562	0.694	0.141	Trichoblast	T8	AT2G47540	AT2G47540	0.553	78	44	120	70
0.797	0.903283	0.594	0.764	0.204	Atrichoblast	T9	AT1G32170	XTH30	0.56	37	122	91	70
0.863	1.23961	0.726	0.872	0.307	Lateral Root Cap	T9	AT1G14240	APY3	0.565	74	86	66	70
0.831	1.05155	0.662	0.781	0.157	Trichoblast	T9	AT1G55020	LOX1	0.624	63	88	83	70
0.866	1.21567	0.732	0.844	0.202	Atrichoblast	T0	AT2G44860	AT2G44860	0.642	42	173	222	71
0.802	0.703685	0.604	0.931	0.438	Lateral Root Cap	T0	AT2G32060	RPS12C	0.493	82	176	88	71
0.912	1.30237	0.824	0.988	0.491	Trichoblast	T0	AT1G18080	RACK1A	0.497	238	108	91	71
0.808	0.94151	0.616	0.989	0.631	Atrichoblast	T1	AT1G54000	GLL22	0.358	320	16	29	71
0.756	0.562848	0.512	0.942	0.594	Lateral Root Cap	T1	AT2G39460	RPL23AA	0.348	135	83	52	71
0.857	1.09828	0.714	0.983	0.592	Trichoblast	T1	AT5G56670	RPS30A	0.391	170	74	64	71
0.754	0.680082	0.508	0.944	0.588	Trichoblast	T2	AT5G03850	RPS28A	0.356	69	91	73	71
0.764	0.589656	0.528	0.768	0.279	Atrichoblast	T3	AT3G23530	AT3G23530	0.489	44	136	97	71
0.767	0.582238	0.534	0.788	0.305	Atrichoblast	T4	AT2G29390	SMO2-1	0.483	52	121	78	71
0.805	0.850395	0.61	0.988	0.847	Atrichoblast	T5	AT4G30190	HA2	0.141	199	29	22	71
0.884	1.14223	0.768	1	0.943	Lateral Root Cap	T6	AT1G17180	GSTU25	0.057	200	32	9	71
0.785	0.612171	0.57	0.992	0.745	Trichoblast	T6	AT4G35100	PIP2-7	0.247	122	86	29	71
0.766	0.859032	0.532	0.951	0.845	Atrichoblast	T7	AT4G30190	HA2	0.106	132	43	44	71
0.894	1.24132	0.788	1	0.943	Lateral Root Cap	T7	AT1G17180	GSTU25	0.057	201	45	12	71
0.757	0.704678	0.514	0.719	0.231	Trichoblast	T7	AT2G44450	BGLU15	0.488	55	117	85	71
0.797	0.98218	0.594	0.719	0.151	Lateral Root Cap	T8	AT3G14770	SWEET2	0.568	54	112	88	71
0.813	0.836341	0.626	0.704	0.08	Trichoblast	T8	AT5G61550	AT5G61550	0.624	42	136	74	71
0.831	1.33611	0.662	0.954	0.578	Atrichoblast	T9	AT5G19230	AT5G19230	0.376	142	54	57	71
0.918	1.69682	0.836	0.99	0.666	Lateral Root Cap	T9	AT5G44380	AT5G44380	0.324	157	41	30	71
0.841	0.910871	0.682	0.766	0.105	Trichoblast	T9	AT4G18640	MDIS2	0.661	48	118	69	71
0.927	1.37185	0.854	0.992	0.481	Atrichoblast	T0	AT5G64140	RPS28C	0.511	305	92	42	72
0.792	0.703853	0.584	0.822	0.296	Lateral Root Cap	T0	AT3G51800	ATG2	0.526	43	175	129	72
0.895	1.14272	0.79	0.974	0.423	Trichoblast	T0	AT4G26230	RPL31B	0.551	124	171	143	72
0.825	1.1027	0.65	0.976	0.539	Trichoblast	T1	AT3G56020	RPL41G	0.437	93	72	143	72
0.751	0.734327	0.502	0.658	0.169	Atrichoblast	T2	AT5G02580	AT5G02580	0.489	62	72	166	72
0.753	0.669992	0.506	0.952	0.592	Trichoblast	T2	AT1G04270	RPS15A	0.36	61	95	77	72
0.766	0.611885	0.532	0.823	0.363	Atrichoblast	T3	AT2G22125	CSI1	0.46	73	121	89	72
0.769	0.614133	0.538	0.87	0.434	Atrichoblast	T4	AT4G27860	AT4G27860	0.436	82	101	70	72
0.757	0.634142	0.514	0.943	0.667	Trichoblast	T4	AT3G25220	FKBP15-1	0.276	151	64	56	72
0.751	0.821972	0.502	0.918	0.601	Lateral Root Cap	T5	AT4G08555	AT4G08555	0.317	111	55	77	72
0.78	0.721283	0.56	0.994	0.895	Trichoblast	T6	AT3G02230	RGP1	0.099	147	57	33	72
0.821	1.08387	0.642	0.989	0.735	Lateral Root Cap	T7	AT4G15610	AT4G15610	0.254	151	64	49	72
0.763	0.789046	0.526	0.794	0.358	Trichoblast	T7	AT3G05920	HIPP43	0.436	96	87	78	72
0.777	1.0607	0.554	0.579	0.028	Lateral Root Cap	T8	AT3G25950	AT3G25950	0.551	57	95	105	72
0.821	1.03368	0.642	0.839	0.329	Trichoblast	T8	AT1G35670	CPK11	0.51	102	86	65	72
0.778	1.01537	0.556	0.623	0.092	Atrichoblast	T9	AT2G23620	MES1	0.531	40	100	113	72
0.83	1.1797	0.66	0.911	0.269	Lateral Root Cap	T9	AT1G52060	JAL9	0.642	46	100	83	72
0.831	1.03205	0.662	0.842	0.22	Trichoblast	T9	AT2G34910	AT2G34910	0.622	68	94	84	72
0.908	1.27972	0.816	0.985	0.411	Atrichoblast	T0	AT1G41880	RPL35AB	0.574	151	148	140	73
0.813	0.791782	0.626	0.974	0.549	Lateral Root Cap	T0	AT2G21580	RPS25B	0.425	203	96	54	73
0.901	1.22527	0.802	0.981	0.454	Trichoblast	T0	AT2G36170	RPL40B	0.527	165	146	132	73
0.881	1.29791	0.762	0.995	0.674	Trichoblast	T1	AT2G19730	RPL28A	0.321	291	6	12	73
0.824	0.848555	0.648	0.981	0.597	Atrichoblast	T2	AT5G48580	FKBP15-2	0.384	240	36	26	73
0.782	0.824808	0.564	0.9	0.529	Atrichoblast	T3	AT5G19340	AT5G19340	0.371	186	39	59	73
0.76	0.677275	0.52	0.911	0.543	Atrichoblast	T5	AT1G17060	CYP72C1	0.368	125	73	55	73
0.789	0.741275	0.578	0.982	0.535	Lateral Root Cap	T6	AT5G10130	DFC	0.447	63	123	62	73
0.76	0.611897	0.52	0.893	0.601	Trichoblast	T6	AT3G03050	CSLD3	0.292	108	87	53	73
0.777	0.817795	0.554	0.767	0.312	Lateral Root Cap	T7	AT5G54870	AT5G54870	0.455	61	128	76	73
0.772	1.15578	0.544	0.926	0.632	Trichoblast	T7	AT5G17460	AT5G17460	0.294	183	18	61	73
0.791	0.94739	0.582	0.978	0.708	Atrichoblast	T8	AT4G20260	PCAP1	0.27	127	64	38	73
0.801	1.2421	0.602	0.849	0.476	Lateral Root Cap	T8	AT5G26340	STP13	0.373	115	63	85	73
0.817	1.04912	0.634	0.985	0.478	Trichoblast	T8	AT3G28550	AT3G28550	0.507	105	82	70	73
0.823	1.61395	0.646	0.941	0.6	Atrichoblast	T9	AT2G30930	AT2G30930	0.341	160	32	63	73
0.876	1.44064	0.752	0.921	0.506	Lateral Root Cap	T9	AT4G30470	AT4G30470	0.415	119	58	54	73
0.801	1.45101	0.602	0.655	0.062	Trichoblast	T9	AT5G19800	AT5G19800	0.593	80	40	126	73
0.908	1.29653	0.816	0.969	0.402	Atrichoblast	T0	AT5G02610	AT5G02610	0.567	165	139	138	74
0.805	0.7307	0.61	0.954	0.488	Lateral Root Cap	T0	AT1G18080	RACK1A	0.466	130	144	80	74
0.916	1.42647	0.832	0.994	0.53	Trichoblast	T0	AT4G18730	RPL11C	0.464	324	46	76	74
0.842	1.03832	0.684	0.978	0.543	Trichoblast	T1	AT2G47110	RPS27AB	0.435	101	106	103	74
0.764	0.62578	0.528	0.78	0.285	Atrichoblast	T2	AT4G25260	PMEI7	0.495	54	121	129	74
0.785	0.667551	0.57	0.85	0.454	Atrichoblast	T4	AT3G09300	ORP3B	0.396	139	72	48	74
0.812	0.825235	0.624	0.999	0.963	Lateral Root Cap	T5	AT1G76680	OPR1	0.036	171	53	28	74
0.771	0.772287	0.542	0.798	0.361	Lateral Root Cap	T6	AT3G56170	CAN1	0.437	67	104	83	74
0.81	0.879297	0.62	0.927	0.586	Lateral Root Cap	T7	AT4G30490	AT4G30490	0.341	118	97	53	74
0.772	0.670927	0.544	0.835	0.374	Trichoblast	T7	AT1G10200	WLIM1	0.461	70	133	63	74
0.813	1.38252	0.626	0.918	0.612	Lateral Root Cap	T8	AT4G15160	AT4G15160	0.306	145	49	73	74
0.814	0.806674	0.628	0.706	0.087	Trichoblast	T8	AT4G18640	MDIS2	0.619	45	151	73	74
0.775	1.09059	0.55	0.791	0.282	Atrichoblast	T9	AT2G34500	CYP710A1	0.509	52	86	117	74
0.818	1.29666	0.636	0.7	0.095	Lateral Root Cap	T9	AT1G74000	SSL11	0.605	61	78	95	74
0.822	1.00174	0.644	0.753	0.114	Trichoblast	T9	AT2G45890	ROPGEF4	0.639	56	101	95	74
0.892	1.04117	0.784	0.908	0.238	Atrichoblast	T0	AT1G73940	AT1G73940	0.67	19	237	186	75
0.782	0.736042	0.564	0.777	0.267	Lateral Root Cap	T0	AT1G02810	PME7	0.51	62	140	153	75
0.871	1.05263	0.742	0.898	0.304	Trichoblast	T0	AT5G50810	TIM8	0.594	56	198	192	75
0.783	0.62296	0.566	0.911	0.5	Atrichoblast	T1	AT2G47320	CYP21-3	0.411	178	125	75	75
0.752	0.552492	0.504	0.939	0.582	Lateral Root Cap	T1	AT3G25520	ATL5	0.357	122	93	60	75
0.816	0.970669	0.632	0.888	0.361	Trichoblast	T1	AT5G22440	RPL10AC	0.527	10	148	154	75
0.77	0.607531	0.54	0.762	0.281	Atrichoblast	T2	AT1G64980	AT1G64980	0.481	67	139	109	75
0.756	0.695971	0.512	0.961	0.616	Trichoblast	T2	AT3G53740	RPL36B	0.345	88	81	69	75
0.762	0.597339	0.524	0.804	0.326	Atrichoblast	T3	AT1G04680	AT1G04680	0.478	55	132	105	75
0.808	0.935416	0.616	0.99	0.73	Atrichoblast	T4	AT2G14890	AGP9	0.26	216	20	24	75
0.753	0.76232	0.506	0.896	0.58	Lateral Root Cap	T5	AT4G00080	UNE11	0.316	112	69	72	75
0.757	0.606672	0.514	0.898	0.552	Atrichoblast	T6	AT3G28940	AIG2B	0.346	107	91	53	75
0.776	0.970658	0.552	0.888	0.562	Lateral Root Cap	T6	AT5G22140	AT5G22140	0.326	126	56	73	75
0.754	0.596691	0.508	0.9	0.512	Atrichoblast	T7	AT2G37170	PIP2B	0.388	67	101	57	75
0.761	0.913413	0.522	0.726	0.304	Lateral Root Cap	T7	AT5G15870	AT5G15870	0.422	76	86	107	75
0.764	0.699307	0.528	0.734	0.273	Trichoblast	T7	AT5G65930	ZWI	0.461	71	120	75	75
0.786	0.684107	0.572	0.894	0.515	Atrichoblast	T8	AT5G35200	AT5G35200	0.379	79	111	43	75
0.802	0.966215	0.604	0.749	0.248	Lateral Root Cap	T8	AT5G18270	ANAC087	0.501	65	118	84	75
0.795	0.923283	0.59	0.793	0.23	Trichoblast	T8	AT2G40110	AT2G40110	0.563	67	108	96	75
0.882	1.58586	0.764	0.994	0.764	Atrichoblast	T9	AT3G26520	TIP1-2	0.23	199	35	22	75
0.836	1.24766	0.672	0.862	0.297	Lateral Root Cap	T9	AT1G30700	AT1G30700	0.565	73	85	78	75
0.829	1.08854	0.658	0.807	0.228	Trichoblast	T9	AT2G21880	RABG2	0.579	86	83	86	75
0.93	1.52535	0.86	0.994	0.516	Atrichoblast	T0	AT5G23740	RPS11C	0.478	400	20	23	76
0.792	0.681517	0.584	0.885	0.361	Lateral Root Cap	T0	AT5G22440	RPL10AC	0.524	47	190	131	76
0.859	0.977158	0.718	0.851	0.202	Trichoblast	T0	AT2G15000	AT2G15000	0.649	17	220	211	76
0.779	0.612753	0.558	0.967	0.549	Atrichoblast	T1	AT2G36620	RPL24A	0.418	162	135	87	76
0.751	0.535596	0.502	0.936	0.564	Lateral Root Cap	T1	AT3G05590	RPL18B	0.372	107	105	65	76
0.833	0.948467	0.666	0.896	0.404	Trichoblast	T1	AT1G49410	TOM6	0.492	34	154	125	76
0.761	0.603481	0.522	0.646	0.135	Atrichoblast	T2	AT5G03760	CSLA9	0.511	41	143	135	76
0.75	0.668109	0.5	0.653	0.19	Atrichoblast	T3	AT5G65640	BHLH93	0.463	68	90	136	76
0.783	0.610985	0.566	0.92	0.504	Atrichoblast	T4	AT2G47320	CYP21-3	0.416	112	103	50	76
0.761	0.718934	0.522	0.905	0.692	Trichoblast	T4	AT3G07680	AT3G07680	0.213	189	37	47	76
0.753	0.708432	0.506	0.916	0.549	Atrichoblast	T5	AT4G22010	sks4	0.367	126	68	68	76
0.757	0.572198	0.514	0.78	0.305	Lateral Root Cap	T5	AT1G15385	AT1G15385	0.475	45	141	69	76
0.766	0.745885	0.532	0.974	0.854	Atrichoblast	T6	AT1G08200	AXS2	0.12	160	51	42	76
0.761	0.736814	0.522	0.745	0.22	Lateral Root Cap	T6	AT2G23630	sks16	0.525	39	125	95	76
0.803	0.850641	0.606	0.932	0.589	Trichoblast	T7	AT2G47650	UXS4	0.343	161	71	35	76
0.759	1.18315	0.518	0.928	0.744	Atrichoblast	T8	AT4G35100	PIP2-7	0.184	147	26	63	76
0.89	1.32068	0.78	0.999	0.85	Lateral Root Cap	T8	AT5G48180	NSP5	0.149	186	56	27	76
0.821	0.83324	0.642	0.884	0.321	Trichoblast	T8	AT1G30360	ERD4	0.563	69	137	66	76
0.783	0.918978	0.566	0.708	0.188	Atrichoblast	T9	AT4G13340	LRX3	0.52	47	113	105	76
0.857	1.34191	0.714	0.895	0.409	Lateral Root Cap	T9	AT5G04970	PME47	0.486	95	73	70	76
0.832	0.888575	0.664	0.811	0.176	Trichoblast	T9	AT3G21180	ACA9	0.635	58	125	80	76
0.923	1.3293	0.846	0.991	0.468	Atrichoblast	T0	AT5G07090	RPS4B	0.523	263	121	61	77
0.803	0.729831	0.606	0.943	0.484	Lateral Root Cap	T0	AT3G14600	RPL18AC	0.459	143	146	83	77
0.924	1.38043	0.848	0.987	0.528	Trichoblast	T0	AT3G47370	RPS20B	0.459	344	71	37	77
0.809	0.805647	0.618	0.975	0.617	Atrichoblast	T1	AT1G21750	PDIL1-1	0.358	324	38	28	77
0.755	0.674899	0.51	0.905	0.612	Lateral Root Cap	T1	AT1G54030	MVP1	0.293	192	33	53	77
0.855	1.05368	0.71	0.972	0.567	Trichoblast	T1	AT3G04840	RPS3AA	0.405	145	100	69	77
0.783	0.617646	0.566	0.861	0.424	Atrichoblast	T2	AT2G29020	AT2G29020	0.437	116	128	78	77
0.775	0.732946	0.55	0.999	0.739	Trichoblast	T2	AT3G62250	RPS27AC	0.26	158	59	26	77
0.829	0.994941	0.658	0.997	0.73	Atrichoblast	T3	AT2G14890	AGP9	0.267	268	10	17	77
0.788	0.596719	0.576	0.993	0.747	Trichoblast	T4	AT4G35100	PIP2-7	0.246	172	79	24	77
0.752	0.697444	0.504	0.973	0.622	Lateral Root Cap	T5	AT2G41800	AT2G41800	0.351	95	86	74	77
0.754	0.777666	0.508	0.955	0.807	Atrichoblast	T6	AT5G60950	COBL5	0.148	157	41	55	77
0.834	1.16992	0.668	0.985	0.82	Lateral Root Cap	T7	AT1G03220	AT1G03220	0.165	177	57	43	77
0.785	0.975558	0.57	0.978	0.771	Atrichoblast	T8	AT4G20830	AT4G20830	0.207	142	55	44	77
0.789	0.994767	0.578	0.739	0.24	Lateral Root Cap	T8	AT1G57990	PUP18	0.499	66	109	94	77
0.818	0.808505	0.636	0.745	0.154	Trichoblast	T8	AT5G55400	FIM3	0.591	53	150	69	77
0.794	0.830497	0.588	0.655	0.09	Atrichoblast	T9	AT3G50830	COR413PM2	0.565	34	139	95	77
0.841	1.142	0.682	0.818	0.245	Lateral Root Cap	T9	AT1G57990	PUP18	0.573	68	106	75	77
0.846	0.91349	0.692	0.913	0.338	Trichoblast	T9	AT1G30360	ERD4	0.575	92	116	61	77
0.9	1.1806	0.8	0.961	0.345	Atrichoblast	T0	AT3G58610	AT3G58610	0.616	81	196	170	78
0.781	0.683126	0.562	0.724	0.181	Lateral Root Cap	T0	AT1G79580	SMB	0.543	32	187	156	78
0.865	0.964648	0.73	0.869	0.24	Trichoblast	T0	AT4G36420	AT4G36420	0.629	27	224	203	78
0.787	0.710312	0.574	0.986	0.6	Atrichoblast	T1	AT5G02450	RPL36C	0.386	260	64	66	78
0.853	1.08285	0.706	0.981	0.582	Trichoblast	T1	AT3G05590	RPL18B	0.399	157	84	76	78
0.767	0.646945	0.534	0.843	0.389	Atrichoblast	T2	AT4G01410	AT4G01410	0.454	96	107	119	78
0.763	0.696801	0.526	0.99	0.666	Trichoblast	T2	AT3G04400	RPL23A	0.324	115	79	49	78
0.761	0.616894	0.522	0.741	0.28	Atrichoblast	T3	AT1G68150	WRKY9	0.461	72	116	107	78
0.751	0.585616	0.502	0.708	0.227	Atrichoblast	T4	AT5G23860	TUBB8	0.481	53	115	100	78
0.809	0.971018	0.618	0.964	0.74	Trichoblast	T7	AT3G05490	RALFL22	0.224	205	42	25	78
0.767	1.08203	0.534	0.611	0.117	Lateral Root Cap	T8	AT2G38480	AT2G38480	0.494	68	89	114	78
0.812	0.824292	0.624	0.802	0.218	Trichoblast	T8	AT2G44450	BGLU15	0.584	57	141	76	78
0.793	0.951623	0.586	0.81	0.323	Atrichoblast	T9	AT1G12110	NPF6.3	0.487	65	108	96	78
0.787	1.36258	0.574	0.704	0.14	Lateral Root Cap	T9	AT3G19430	AT3G19430	0.564	75	69	116	78
0.863	1.22841	0.726	0.997	0.515	Trichoblast	T9	AT5G17820	AT5G17820	0.482	158	64	50	78
0.881	1.10985	0.762	0.895	0.236	Atrichoblast	T0	AT4G17520	RGGB	0.659	27	221	199	79
0.826	0.884814	0.652	0.989	0.612	Lateral Root Cap	T0	AT1G09690	RPL21A	0.377	317	40	20	79
0.857	0.971606	0.714	0.871	0.234	Trichoblast	T0	AT3G10090	RPS28A	0.637	22	222	213	79
0.768	0.610004	0.536	0.964	0.537	Atrichoblast	T1	AT1G56045	RPL41G	0.427	135	139	121	79
0.754	0.609506	0.508	0.968	0.674	Lateral Root Cap	T1	AT5G23820	ML3	0.294	191	47	54	79
0.821	0.922104	0.642	0.915	0.399	Trichoblast	T1	AT2G44120	AT2G44120	0.516	13	159	146	79
0.774	0.599377	0.548	0.874	0.404	Atrichoblast	T2	AT1G11680	CYP51G1	0.47	75	148	101	79
0.762	0.748447	0.524	0.987	0.696	Trichoblast	T2	AT3G09500	RPL35A	0.291	148	45	51	79
0.761	0.569964	0.522	0.864	0.367	Atrichoblast	T3	AT1G04040	AT1G04040	0.497	41	148	109	79
0.767	0.614804	0.534	0.903	0.475	Atrichoblast	T4	AT1G29470	AT1G29470	0.428	92	100	77	79
0.766	0.543696	0.532	0.976	0.674	Trichoblast	T4	AT5G46890	AT5G46890	0.302	127	107	42	79
0.755	0.532792	0.51	0.776	0.334	Atrichoblast	T5	AT2G02180	TOM3	0.442	51	152	65	79
0.753	0.747363	0.506	0.713	0.265	Trichoblast	T7	AT4G24026	AT4G24026	0.448	78	101	96	79
0.811	1.01745	0.622	0.887	0.454	Lateral Root Cap	T8	AT2G29995	PSY3	0.433	91	106	76	79
0.79	0.939975	0.58	0.657	0.082	Trichoblast	T8	AT5G17390	AT5G17390	0.575	64	105	105	79
0.802	1.65138	0.604	0.853	0.512	Atrichoblast	T9	AT1G03870	FLA9	0.341	161	30	85	79
0.827	1.20815	0.654	0.834	0.321	Lateral Root Cap	T9	AT2G43880	AT2G43880	0.513	87	92	86	79
0.829	0.876135	0.658	0.752	0.107	Trichoblast	T9	AT1G73860	KIN14P	0.645	55	130	87	79
0.898	1.14934	0.796	0.952	0.327	Atrichoblast	T0	AT3G08520	RPL41G	0.625	66	207	175	80
0.779	0.686211	0.558	0.747	0.197	Lateral Root Cap	T0	AT3G18130	RACK1C	0.55	28	186	164	80
0.915	1.28842	0.83	0.99	0.504	Trichoblast	T0	AT5G27770	RPL22C	0.486	264	117	79	80
0.762	0.598907	0.524	0.86	0.413	Atrichoblast	T1	AT3G54960	PDIL1-3	0.447	80	157	158	80
0.847	1.05914	0.694	0.979	0.564	Trichoblast	T1	AT2G47610	RPL7AA	0.415	129	95	95	80
0.768	0.595436	0.536	0.826	0.343	Atrichoblast	T2	AT1G04430	AT1G04430	0.483	66	151	116	80
0.763	0.867432	0.526	0.995	0.896	Trichoblast	T2	AT3G02230	RGP1	0.099	190	10	46	80
0.83	0.900918	0.66	0.993	0.711	Atrichoblast	T3	AT4G19030	NIP1-1	0.282	259	25	15	80
0.769	0.576659	0.538	0.846	0.406	Atrichoblast	T4	AT4G26940	B3GALT4	0.44	77	123	71	80
0.758	0.660532	0.516	0.993	0.752	Trichoblast	T4	AT4G13930	SHM4	0.241	175	56	53	80
0.81	0.965777	0.62	0.99	0.818	Lateral Root Cap	T6	AT1G03220	AT1G03220	0.172	175	57	42	80
0.803	1.0771	0.606	0.987	0.775	Lateral Root Cap	T7	AT3G13520	AGP12	0.212	161	67	58	80
0.752	0.808833	0.504	0.697	0.266	Trichoblast	T7	AT4G37640	ACA2	0.431	101	80	99	80
0.755	0.640287	0.51	0.832	0.431	Atrichoblast	T8	AT1G17745	PGDH	0.401	60	123	71	80
0.818	1.44063	0.636	0.917	0.654	Lateral Root Cap	T8	AT4G17500	ERF1A	0.263	158	46	70	80
0.808	0.917241	0.616	0.788	0.254	Trichoblast	T8	AT4G24026	AT4G24026	0.534	88	110	78	80
0.792	0.871754	0.584	0.748	0.233	Atrichoblast	T9	AT5G24090	CHIB1	0.515	50	130	97	80
0.826	1.02493	0.652	0.743	0.127	Lateral Root Cap	T9	AT2G42890	ML2	0.616	56	127	88	80
0.835	0.880791	0.67	0.816	0.201	Trichoblast	T9	AT3G56930	PAT04	0.615	72	127	75	80
0.921	1.33719	0.842	0.993	0.47	Atrichoblast	T0	AT3G14600	RPL18AC	0.523	260	114	75	81
0.778	0.699801	0.556	0.683	0.146	Lateral Root Cap	T0	AT4G23750	CRF2	0.537	35	177	167	81
0.926	1.43923	0.852	0.996	0.552	Trichoblast	T0	AT2G21580	RPS25B	0.444	403	38	26	81
0.762	0.588321	0.524	0.82	0.373	Atrichoblast	T1	AT3G10850	GLX2-2	0.447	82	163	159	81
0.841	1.03337	0.682	0.981	0.55	Trichoblast	T1	AT3G48930	RPS11A	0.431	106	110	107	81
0.77	0.572351	0.54	0.768	0.276	Atrichoblast	T2	AT2G39130	AVT1C	0.492	58	169	110	81
0.813	0.802902	0.626	0.966	0.636	Atrichoblast	T3	AT2G42570	TBL39	0.33	227	46	26	81
0.775	0.564797	0.55	0.949	0.62	Atrichoblast	T6	AT2G30930	AT2G30930	0.329	117	112	32	81
0.798	1.0227	0.596	0.985	0.824	Lateral Root Cap	T6	AT1G78340	GSTU22	0.161	180	44	50	81
0.758	0.748141	0.516	0.993	0.9	Atrichoblast	T7	AT2G15970	COR413PM1	0.093	134	61	54	81
0.801	0.837058	0.602	0.715	0.149	Trichoblast	T8	AT4G39890	RABH1C	0.566	66	135	90	81
0.803	0.969268	0.606	0.828	0.383	Atrichoblast	T9	AT5G37740	AT5G37740	0.445	88	107	84	81
0.766	1.43647	0.532	0.569	0.054	Lateral Root Cap	T9	AT1G79330	AMC5	0.515	85	59	134	81
0.823	1.22113	0.646	0.871	0.337	Trichoblast	T9	AT5G47450	TIP2-3	0.534	118	66	93	81
0.877	1.09557	0.754	0.878	0.213	Atrichoblast	T0	AT3G10090	RPS28A	0.665	23	223	206	82
0.823	0.883303	0.646	0.955	0.576	Lateral Root Cap	T0	AT2G25980	JAL20	0.379	315	41	27	82
0.865	0.933277	0.73	0.893	0.266	Trichoblast	T0	AT3G52960	PRXIIE	0.627	29	234	204	82
0.777	0.646843	0.554	0.97	0.569	Atrichoblast	T1	AT3G11510	RPS14B	0.401	210	104	92	82
0.757	0.572114	0.514	0.949	0.632	Lateral Root Cap	T1	AT3G53020	RPL24B	0.317	172	75	49	82
0.838	0.988408	0.676	0.957	0.501	Trichoblast	T1	AT4G14320	AT4G14320	0.456	71	139	115	82
0.752	0.618535	0.504	0.63	0.14	Atrichoblast	T2	AT4G32460	AT4G32460	0.49	59	127	160	82
0.751	0.704406	0.502	0.953	0.611	Trichoblast	T2	AT3G03250	UGP	0.342	95	77	79	82
0.755	0.629491	0.51	0.753	0.291	Atrichoblast	T3	AT1G12240	BFRUCT4	0.462	70	110	119	82
0.766	0.519652	0.532	0.821	0.307	Atrichoblast	T4	AT1G14240	APY3	0.514	30	163	80	82
0.762	0.557113	0.524	0.944	0.533	Atrichoblast	T5	AT1G03870	FLA9	0.411	89	132	53	82
0.81	0.941578	0.62	0.964	0.786	Lateral Root Cap	T6	AT2G29420	GSTU7	0.178	172	60	43	82
0.75	1.03763	0.5	0.73	0.354	Lateral Root Cap	T7	AT2G35510	SRO1	0.376	102	73	118	82
0.78	0.931021	0.56	0.944	0.653	Trichoblast	T7	AT3G19390	RD21C	0.291	185	53	50	82
0.786	1.05892	0.572	0.766	0.308	Lateral Root Cap	T8	AT5G64230	AT5G64230	0.458	80	96	99	82
0.777	1.05742	0.554	0.664	0.126	Trichoblast	T8	AT3G14280	AT3G14280	0.538	85	79	129	82
0.771	0.908054	0.542	0.576	0.038	Atrichoblast	T9	AT5G10770	AT5G10770	0.538	39	120	121	82
0.817	1.07049	0.634	0.69	0.1	Lateral Root Cap	T9	AT2G31130	AT2G31130	0.59	65	118	96	82
0.815	0.986974	0.63	0.687	0.065	Trichoblast	T9	AT2G30395	OFP17	0.622	66	103	108	82
0.913	1.20298	0.826	0.979	0.404	Atrichoblast	T0	AT1G74060	RPL6B	0.575	150	184	119	83
0.805	0.778474	0.61	0.96	0.534	Lateral Root Cap	T0	AT1G22780	RPS18C	0.426	201	105	77	83
0.855	0.9866	0.71	0.902	0.29	Trichoblast	T0	AT3G23990	CPN60	0.612	41	213	216	83
0.771	0.607605	0.542	0.954	0.535	Atrichoblast	T1	AT3G23390	RPL36AB	0.419	157	142	107	83
0.834	1.02201	0.668	0.964	0.526	Trichoblast	T1	AT4G33865	RPS29C	0.438	91	116	121	83
0.765	0.561897	0.53	0.757	0.255	Atrichoblast	T2	AT2G32580	AT2G32580	0.502	47	182	126	83
[truncated: 2,229 more rows]

## Sheet: F) Plotted DE genes_stele
Supplementary Dataset 5F. Differentially expressed genes identified between 10 consensus pseudotime groups for xylem, phloem, procambium, and pericycle.
These are all genes plotted on heatmap in Fig. 4. See STAR Methods for details on differential expression analysis.
Gene	Cell type		Gene	Cell type		Gene	Cell type		Gene	Cell type
AT5G02420	xylem		AT1G54690	phloem		AT1G49240	procambium		AT4G12600	pericycle
AT3G62160	xylem		AT1G07790	phloem		AT3G11720	procambium		AT5G22440	pericycle
AT5G49460	xylem		AT1G09200	phloem		AT3G10340	procambium		AT3G07110	pericycle
AT4G12910	xylem		AT5G59970	phloem		AT5G19850	procambium		AT5G39740	pericycle
AT3G56170	xylem		AT3G54560	phloem		AT1G47480	procambium		AT3G55750	pericycle
AT5G15630	xylem		AT2G21660	phloem		AT1G52150	procambium		AT5G45775	pericycle
AT1G33800	xylem		AT3G27060	phloem		AT2G07656	procambium		AT4G18730	pericycle
AT2G46760	xylem		AT5G27670	phloem		AT4G30670	procambium		AT3G28900	pericycle
AT3G62020	xylem		AT4G32460	phloem		AT1G08283	procambium		AT3G62870	pericycle
AT1G20030	xylem		AT5G62960	phloem		AT1G76460	procambium		AT4G10450	pericycle
AT5G01360	xylem		AT4G28250	phloem		AT2G19760	procambium		AT5G16130	pericycle
AT2G46300	xylem		AT4G23750	phloem		AT4G30660	procambium		AT4G16720	pericycle
AT5G59290	xylem		AT2G28790	phloem		AT4G26830	procambium		AT2G40970	pericycle
AT5G12870	xylem		AT1G26790	phloem		AT1G03106	procambium		AT4G24770	pericycle
AT1G20850	xylem		AT2G03500	phloem		AT1G25530	procambium		AT2G24260	pericycle
AT4G36160	xylem		AT5G11100	phloem		AT1G70210	procambium		AT1G01100	pericycle
AT4G18640	xylem		AT5G65280	phloem		AT4G14650	procambium		AT4G26110	pericycle
AT1G62981	xylem		AT2G39830	phloem		AT4G01110	procambium		AT3G14600	pericycle
AT2G19810	xylem		AT3G03495	phloem		AT1G22530	procambium		AT3G02560	pericycle
AT2G47670	xylem		AT3G45610	phloem		AT2G33990	procambium		AT4G39200	pericycle
AT1G52830	xylem		AT5G63990	phloem		AT1G72230	procambium		AT2G36160	pericycle
AT3G21270	xylem		AT3G17730	phloem		AT1G04240	procambium		AT5G52470	pericycle
AT5G08370	xylem		AT2G15310	phloem		AT1G77690	procambium		AT1G04480	pericycle
AT2G37210	xylem		AT5G42146	phloem		AT3G48185	procambium		AT2G18800	pericycle
AT1G08283	xylem		AT1G79430	phloem		AT5G02440	procambium		AT2G02130	pericycle
AT1G68810	xylem		AT3G12730	phloem		AT5G62070	procambium		AT3G26520	pericycle
AT1G79620	xylem		AT4G36410	phloem		AT3G13730	procambium		AT3G14690	pericycle
AT3G10080	xylem		AT2G16700	phloem		AT1G79760	procambium		AT3G44310	pericycle
AT1G27380	xylem		AT5G27690	phloem		AT1G19968	procambium		AT3G44320	pericycle
AT5G53830	xylem		AT5G10625	phloem		AT1G69080	procambium		AT1G27030	pericycle
AT3G17600	xylem		AT3G04300	phloem		AT5G54145	procambium		AT4G33550	pericycle
AT5G53710	xylem		AT5G58690	phloem		AT5G50450	procambium		AT3G61990	pericycle
AT3G54340	xylem		AT1G54575	phloem		AT1G64720	procambium		AT1G44800	pericycle
AT4G08685	xylem		AT5G04080	phloem		AT2G27830	procambium		AT5G08360	pericycle
AT3G45970	xylem		AT5G57190	phloem		AT1G68840	procambium		AT5G47550	pericycle
AT5G66300	xylem		AT1G54410	phloem		AT4G39070	procambium		AT1G48600	pericycle
AT3G54560	xylem		AT3G48940	phloem		AT1G67030	procambium		AT2G23560	pericycle
AT3G47290	xylem		AT1G59730	phloem		AT5G65660	procambium		AT4G04840	pericycle
AT5G59970	xylem		AT3G06962	phloem		AT5G65870	procambium		AT3G45700	pericycle
AT2G28410	xylem		AT2G08610	phloem		AT3G54140	procambium		AT3G45310	pericycle
AT2G36307	xylem		AT4G01480	phloem		AT1G66600	procambium		AT5G37660	pericycle
AT1G12420	xylem		AT4G38530	phloem		AT3G62700	procambium		AT5G23760	pericycle
AT3G45930	xylem		AT3G54270	phloem		AT2G18600	procambium		AT3G43800	pericycle
AT5G10390	xylem		AT5G43640	phloem		AT1G25560	procambium		AT1G14040	pericycle
AT1G51060	xylem		AT1G23530	phloem		AT3G13080	procambium		AT5G67160	pericycle
AT5G54970	xylem		AT3G21600	phloem		AT2G28660	procambium		AT2G16385	pericycle
AT3G46320	xylem		AT4G10120	phloem		AT3G16800	procambium		AT5G20700	pericycle
AT2G28740	xylem		AT1G51340	phloem		AT5G02480	procambium		AT3G21230	pericycle
AT5G60490	xylem		AT2G46630	phloem		AT3G14660	procambium		AT2G43050	pericycle
AT1G54690	xylem					AT3G04570	procambium		AT5G40730	pericycle
AT5G02640	xylem					AT5G59870	procambium		AT3G19450	pericycle
						AT5G02190	procambium		AT1G15640	pericycle
						AT1G56020	procambium		AT4G32570	pericycle
						AT2G21660	procambium		AT2G46380	pericycle
						AT5G59970	procambium		AT4G00480	pericycle
						AT3G45980	procambium		AT3G63410	pericycle
						AT1G75580	procambium		AT2G26100	pericycle
						AT5G65360	procambium		AT5G66380	pericycle
						AT1G07820	procambium		AT1G32160	pericycle
						AT1G09200	procambium		AT1G79075	pericycle
						AT1G54690	procambium		AT4G25050	pericycle
									AT1G30880	pericycle
									AT4G18372	pericycle
									AT1G25450	pericycle
									AT3G28040	pericycle

## Sheet: G) All DE genes_stele
Supplementary Dataset 5G. 7,474 differentially expressed genes identified between 10 consensus pseudotime groups for stele cell types.
See STAR Methods for details on differential expression analysis across pseudotime using the ROC method with the Seurat FindMarkers function.
Legend for column labels. This output is directly from Seurat. Additional details about the ROC method can be found in the documentation for the FindMarkers function.
myAUC	Represents the area under the ROC curve. An AUC value of 1 means that expression values for the gene alone can perfectly classify the two groupings. e.g., each cell in group 1 exhibits a higher expression of the gene in question than each of the cells in group 2.
	An AUC value of 0.5 indicates that the gene has no predictive power to classify the two groups.
avg_diff	log fold-change of the average expression between the two groups being compared (e.g., one pseudotime bin versus the other nine bins). Positive values indicate that the gene is more highly expressed in the first group.
power	defined as the predictive power. Calculated as abs(AUC-0.5) *2
pct.1/pct.2	pct.1 = percentage of cells in the cell type of interest expressing the gene. pct.2 = percentage of all other cells expressing the gene.
pct.diff	calculated as pct.1 minus pct.2
pct.diff_rank	the rank of each gene in a list ordered by pct.diff
avg_diff_rank	the rank of each gene in a list ordered by avg_diff
myAUC_rank	the rank of each gene in a list ordered by myAUC
combined_rank	gene rank according to combination of percentage difference, fold change, and AUC classifier rankings
myAUC	avg_diff	power	pct.1	pct.2	celltype	pseudotime bin	gene ID	gene name	pct.diff	pct.diff_rank	avg_diff_rank	myAUC_rank	combined_rank
0.94	3.67317	0.88	0.926	0.18	Pericycle	T0	AT5G22440	RPL10AC	0.746	1	16	3	1
0.934	2.82081	0.868	0.9	0.155	Procambium	T0	AT1G54690	HTA3	0.745	2	35	2	1
0.774	1.89248	0.548	0.753	0.211	Pericycle	T1	AT1G02460	AT1G02460	0.542	1	2	4	1
0.841	2.35159	0.682	0.881	0.297	Procambium	T1	AT1G25560	TEM1	0.584	1	11	3	1
0.979	3.79913	0.958	1	0.046	Xylem	T1	AT4G22680	MYB85	0.954	1	7	4	1
0.945	4.6664	0.89	0.765	0.054	Phloem	T2	AT3G60530	GATA4	0.711	35	1	5	1
0.871	2.62303	0.742	0.877	0.242	Procambium	T2	AT1G66600	WRKY63	0.635	1	5	5	1
0.827	2.53956	0.654	0.857	0.166	Xylem	T2	AT1G47410	AT1G47410	0.691	10	87	13	1
0.755	1.69364	0.51	0.679	0.287	Pericycle	T3	AT5G47550	CYS5	0.392	4	6	3	1
0.86	3.88724	0.72	0.846	0.141	Phloem	T3	AT5G09500	RPS15C	0.705	12	5	38	1
0.819	2.57092	0.638	0.768	0.192	Procambium	T3	AT1G66725	MIR163	0.576	1	1	10	1
0.864	3.25163	0.728	0.792	0.163	Xylem	T3	AT3G54560	H2AV	0.629	29	49	14	1
0.83	2.32228	0.66	0.814	0.304	Pericycle	T4	AT3G43800	GSTU27	0.51	2	1	1	1
0.925	2.76372	0.85	0.946	0.149	Phloem	T4	AT4G21310	AT4G21310	0.797	8	17	17	1
0.8	1.87307	0.6	0.862	0.321	Procambium	T4	AT5G08260	SCPL35	0.541	6	11	8	1
0.851	3.48231	0.702	0.789	0.125	Xylem	T4	AT3G54260	TBL36	0.664	17	15	20	1
0.884	2.76831	0.768	0.9	0.316	Pericycle	T5	AT3G43800	GSTU27	0.584	4	1	1	1
0.943	2.67327	0.886	0.96	0.114	Phloem	T5	AT3G12730	PHL12	0.846	1	8	5	1
0.866	1.84308	0.732	0.945	0.345	Procambium	T5	AT3G48185	AT3G48185	0.6	4	15	1	1
0.865	2.98173	0.73	0.853	0.19	Xylem	T5	AT3G54340	AP3	0.663	21	12	16	1
0.819	2.12358	0.638	0.669	0.171	Pericycle	T6	AT1G13420	SOT8	0.498	1	34	4	1
0.934	2.65581	0.868	0.938	0.112	Phloem	T6	AT3G04300	AT3G04300	0.826	3	20	5	1
0.907	1.98341	0.814	0.972	0.295	Procambium	T6	AT4G14650	AT4G14650	0.677	1	7	1	1
0.938	3.49805	0.876	0.933	0.19	Xylem	T6	AT3G17600	IAA31	0.743	21	6	6	1
0.885	4.17388	0.77	0.389	0.055	Pericycle	T7	AT2G40610	EXPA8	0.334	38	17	1	1
0.96	2.63616	0.92	0.997	0.282	Phloem	T7	AT3G03270	AT3G03270	0.715	29	33	1	1
0.879	2.23171	0.758	0.9	0.285	Procambium	T7	AT1G04250	IAA17	0.615	3	13	9	1
0.94	2.73673	0.88	0.925	0.13	Xylem	T7	AT5G08370	AGAL2	0.795	6	4	1	1
0.942	4.01757	0.884	0.905	0.16	Phloem	T8	AT1G54410	HIRD11	0.745	25	2	5	1
0.908	2.95781	0.816	0.549	0.047	Procambium	T8	AT1G03106	AT1G03106	0.502	27	4	3	1
0.952	2.6252	0.904	0.964	0.112	Xylem	T8	AT1G62981	AT1G62981	0.852	4	78	1	1
0.983	3.78015	0.966	1	0.136	Phloem	T9	AT1G12140	FMOGS-OX5	0.864	7	27	3	1
0.907	3.03738	0.814	0.938	0.261	Procambium	T9	AT1G47480	CXE2	0.677	4	53	9	1
0.994	4.59525	0.988	1	0.054	Xylem	T9	AT1G30900	VSR6	0.946	11	52	1	1
0.938	3.93734	0.876	0.948	0.259	Pericycle	T0	AT3G07110	AT3G07110	0.689	15	4	5	2
0.863	3.84291	0.726	0.9	0.188	Procambium	T0	AT1G56020	AT1G56020	0.712	5	9	26	2
0.79	1.53686	0.58	0.939	0.445	Pericycle	T1	AT2G40970	MYBC1	0.494	2	5	1	2
0.798	2.835	0.596	0.697	0.139	Procambium	T1	AT3G13080	ABCC3	0.558	4	1	23	2
0.975	2.98223	0.95	1	0.077	Xylem	T1	AT1G58070	AT1G58070	0.923	6	16	8	2
0.968	4.13669	0.936	0.765	0.054	Phloem	T2	AT2G45050	GATA2	0.711	34	11	1	2
0.884	2.39507	0.768	0.924	0.326	Procambium	T2	AT4G32860	AT4G32860	0.598	8	23	2	2
0.938	2.10677	0.876	1	0.189	Xylem	T2	AT4G34950	AT4G34950	0.811	1	110	1	2
0.779	1.26411	0.558	0.893	0.445	Pericycle	T3	AT2G23560	MES7	0.448	1	18	1	2
0.888	2.80499	0.776	0.904	0.181	Phloem	T3	AT5G62960	AT5G62960	0.723	11	41	15	2
0.856	2.16864	0.712	0.872	0.302	Procambium	T3	AT3G13730	CYP90D1	0.57	3	15	2	2
0.834	3.3578	0.668	0.75	0.099	Xylem	T3	AT5G22880	H2B	0.651	19	40	41	2
0.813	1.76616	0.626	0.731	0.214	Pericycle	T4	AT2G31083	CLE5	0.517	1	11	3	2
0.936	2.47373	0.872	0.964	0.124	Phloem	T4	AT3G12730	PHL12	0.84	1	45	5	2
0.839	1.76288	0.678	0.924	0.354	Procambium	T4	AT3G48185	AT3G48185	0.57	3	21	2	2
0.825	3.52502	0.65	0.724	0.084	Xylem	T4	AT1G70720	AT1G70720	0.64	25	14	41	2
0.865	2.63109	0.73	0.739	0.153	Pericycle	T5	AT1G13420	SOT8	0.586	3	3	3	2
0.96	2.50017	0.92	0.994	0.15	Phloem	T5	AT1G79430	APL	0.844	2	35	1	2
0.79	2.05183	0.58	0.794	0.24	Procambium	T5	AT3G48970	HIPP31	0.554	9	4	20	2
0.862	2.97068	0.724	0.847	0.178	Xylem	T5	AT5G53710	AT5G53710	0.669	19	13	18	2
0.815	1.85372	0.63	0.653	0.213	Pericycle	T6	AT2G43050	PME16	0.44	7	53	7	2
0.921	2.72321	0.842	0.94	0.154	Phloem	T6	AT4G33660	AT4G33660	0.786	11	15	12	2
0.859	1.90189	0.718	0.853	0.277	Procambium	T6	AT1G04250	IAA17	0.576	10	17	5	2
0.923	3.21151	0.846	0.914	0.105	Xylem	T6	AT5G53830	VQ33	0.809	7	13	13	2
0.806	3.6242	0.612	0.889	0.293	Pericycle	T7	AT3G63410	VTE3	0.596	1	31	24	2
0.901	2.85919	0.802	0.858	0.145	Phloem	T7	AT1G10900	PIP5K7	0.713	30	11	23	2
0.917	1.95547	0.834	0.984	0.306	Procambium	T7	AT4G14650	AT4G14650	0.678	1	32	1	2
0.913	2.68128	0.826	0.887	0.097	Xylem	T7	AT3G10080	AT3G10080	0.79	8	8	7	2
0.931	3.35477	0.862	0.881	0.124	Phloem	T8	AT1G12140	FMOGS-OX5	0.757	20	16	13	2
0.895	2.70256	0.79	0.495	0.057	Procambium	T8	AT4G26830	AT4G26830	0.438	51	9	7	2
0.938	2.76359	0.876	0.96	0.133	Xylem	T8	AT4G18640	MDIS2	0.827	19	54	11	2
0.971	3.20159	0.942	1	0.162	Phloem	T9	AT4G10120	SPS4	0.838	10	37	13	2
0.847	3.48051	0.694	1	0.498	Procambium	T9	AT1G72160	PATL3	0.502	36	27	33	2
0.989	4.84191	0.978	0.987	0.063	Xylem	T9	AT4G09990	GXM2	0.924	30	26	15	2
0.94	3.86947	0.88	0.959	0.288	Pericycle	T0	AT5G39740	RPL5B	0.671	22	8	2	3
0.883	2.6198	0.766	0.9	0.172	Procambium	T0	AT1G68825	DVL5	0.728	4	49	14	3
0.778	1.12145	0.556	0.841	0.408	Pericycle	T1	AT2G24260	BHLH66	0.433	11	20	2	3
0.868	2.12192	0.736	0.958	0.418	Procambium	T1	AT2G28660	AT2G28660	0.54	6	23	1	3
0.976	2.9848	0.952	1	0.084	Xylem	T1	AT3G16920	CTL2	0.916	13	15	6	3
0.913	3.96927	0.826	0.824	0.114	Phloem	T2	AT3G13175	AT3G13175	0.71	36	17	29	3
0.885	2.28982	0.77	0.918	0.303	Procambium	T2	AT3G13730	CYP90D1	0.615	4	30	1	3
0.85	1.93334	0.7	0.857	0.125	Xylem	T2	AT2G40320	TBL33	0.732	5	122	7	3
0.85	3.38658	0.7	0.846	0.152	Phloem	T3	AT4G23750	CRF2	0.694	15	12	44	3
0.838	2.28764	0.676	0.833	0.31	Procambium	T3	AT1G61660	BHLH112	0.523	11	8	4	3
0.822	3.80901	0.644	0.75	0.142	Xylem	T3	AT5G10390	HTR2	0.608	38	6	57	3
0.826	1.81181	0.652	0.917	0.449	Pericycle	T4	AT2G23560	MES7	0.468	5	9	2	3
0.955	2.44456	0.91	0.997	0.161	Phloem	T4	AT1G79430	APL	0.836	2	51	1	3
0.781	1.8185	0.562	0.793	0.247	Procambium	T4	AT3G48970	HIPP31	0.546	5	17	15	3
0.859	3.00669	0.718	0.803	0.18	Xylem	T4	AT5G53710	AT5G53710	0.623	29	54	15	3
0.857	2.54007	0.714	0.879	0.374	Pericycle	T5	AT5G65020	ANN2	0.505	14	6	4	3
0.94	2.56191	0.88	0.965	0.172	Phloem	T5	AT5G02600	NAKR1	0.793	8	25	6	3
0.84	1.82393	0.68	0.921	0.393	Procambium	T5	AT2G40480	AT2G40480	0.528	12	17	6	3
0.83	3.44532	0.66	0.784	0.082	Xylem	T5	AT1G70720	AT1G70720	0.702	13	6	41	3
0.811	1.65377	0.622	0.777	0.334	Pericycle	T6	AT3G43800	GSTU27	0.443	5	68	10	3
0.927	2.6144	0.854	0.887	0.095	Phloem	T6	AT5G27690	HIPP36	0.792	8	27	10	3
0.858	1.80915	0.716	0.919	0.27	Procambium	T6	AT1G25530	AT1G25530	0.649	2	26	6	3
0.921	3.17849	0.842	0.909	0.163	Xylem	T6	AT5G53710	AT5G53710	0.746	20	14	15	3
0.877	3.92924	0.754	0.389	0.077	Pericycle	T7	AT2G42660	AT2G42660	0.312	50	22	3	3
0.911	2.85109	0.822	0.82	0.148	Phloem	T7	AT1G54410	HIRD11	0.672	42	14	16	3
0.874	1.8247	0.748	0.954	0.28	Procambium	T7	AT1G25530	AT1G25530	0.674	2	39	10	3
0.911	2.80546	0.822	0.908	0.193	Xylem	T7	AT5G06670	AT5G06670	0.715	20	3	9	3
0.919	3.17814	0.838	0.916	0.134	Phloem	T8	AT3G48940	AT3G48940	0.782	10	21	21	3
0.903	1.82474	0.806	0.982	0.322	Procambium	T8	AT4G14650	AT4G14650	0.66	1	65	5	3
0.923	2.98685	0.846	0.877	0.101	Xylem	T8	AT2G47670	PMEI6	0.776	41	21	28	3
0.979	2.96593	0.958	1	0.115	Phloem	T9	AT2G16430	PAP10	0.885	3	54	5	3
0.885	2.65862	0.77	0.938	0.303	Procambium	T9	AT1G47670	AATL1	0.635	7	74	18	3
0.99	4.70673	0.98	0.989	0.073	Xylem	T9	AT1G33800	GXM3	0.916	38	35	9	3
0.935	3.87261	0.87	0.967	0.284	Pericycle	T0	AT3G55750	RPL35AD	0.683	17	7	8	4
0.936	2.22867	0.872	0.9	0.137	Procambium	T0	AT1G09200	HTR2	0.763	1	73	1	4
0.765	1.94233	0.53	0.668	0.279	Pericycle	T1	AT5G43180	AT5G43180	0.389	34	1	6	4
0.8	2.42399	0.6	0.705	0.168	Procambium	T1	AT3G21690	DTX40	0.537	7	5	18	4
0.978	2.97345	0.956	1	0.087	Xylem	T1	AT1G66690	AT1G66690	0.913	14	18	5	4
0.915	4.12369	0.83	0.824	0.14	Phloem	T2	AT3G12610	DRT100	0.684	46	12	25	4
0.854	2.37758	0.708	0.821	0.194	Procambium	T2	AT1G66725	MIR163	0.627	2	25	11	4
0.846	2.78409	0.692	0.714	0.257	Xylem	T2	AT1G68500	AT1G68500	0.457	49	81	8	4
0.922	2.52949	0.844	0.962	0.176	Phloem	T3	AT1G78520	AT1G78520	0.786	2	80	2	4
0.827	2.18866	0.654	0.812	0.283	Procambium	T3	AT1G33700	AT1G33700	0.529	7	14	8	4
0.807	3.63868	0.614	0.792	0.142	Xylem	T3	AT5G03230	AT5G03230	0.65	20	17	86	4
0.789	2.04392	0.578	0.574	0.146	Pericycle	T4	AT1G13420	SOT8	0.428	9	5	8	4
0.932	2.57333	0.864	0.959	0.169	Phloem	T4	AT1G78520	AT1G78520	0.79	9	36	10	4
0.78	2.2084	0.56	0.773	0.313	Procambium	T4	AT4G39800	IPS1	0.46	22	3	16	4
0.835	2.99986	0.67	0.737	0.09	Xylem	T4	AT2G36307	ZPR4	0.647	22	56	37	4
0.87	1.95915	0.74	0.846	0.226	Pericycle	T5	AT2G31083	CLE5	0.62	1	40	2	4
0.947	2.4605	0.894	0.977	0.139	Phloem	T5	AT2G15310	ATARFB1A	0.838	3	47	3	4
0.86	1.66582	0.72	0.934	0.294	Procambium	T5	AT4G14650	AT4G14650	0.64	1	35	2	4
0.91	2.40689	0.82	0.937	0.152	Xylem	T5	AT5G66300	VND3	0.785	2	59	2	4
0.787	2.00199	0.574	0.769	0.389	Pericycle	T6	AT5G65020	ANN2	0.38	17	44	30	4
0.953	2.46256	0.906	0.991	0.145	Phloem	T6	AT1G79430	APL	0.846	1	50	1	4
0.89	2.09665	0.78	0.964	0.517	Procambium	T6	AT1G72150	PATL1	0.447	43	2	2	4
0.881	3.64684	0.762	0.861	0.108	Xylem	T6	AT3G54260	TBL36	0.753	19	1	38	4
0.801	3.19307	0.602	0.833	0.306	Pericycle	T7	AT1G32160	AT1G32160	0.527	3	49	29	4
0.899	2.73	0.798	0.907	0.198	Phloem	T7	AT3G21510	AHP1	0.709	31	22	24	4
0.914	2.15164	0.828	0.993	0.524	Procambium	T7	AT1G72150	PATL1	0.469	38	18	2	4
0.933	2.50535	0.866	0.943	0.109	Xylem	T7	AT1G79620	AT1G79620	0.834	1	33	2	4
0.954	2.5108	0.908	0.995	0.181	Phloem	T8	AT2G08610	AT2G08610	0.814	4	67	3	4
0.846	2.24712	0.692	0.808	0.256	Procambium	T8	AT1G47480	CXE2	0.552	13	32	31	4
0.907	2.9384	0.814	0.879	0.1	Xylem	T8	AT1G01900	SBTI1.1	0.779	38	29	45	4
0.973	3.05987	0.946	1	0.139	Phloem	T9	AT1G12010	AT1G12010	0.861	8	47	10	4
0.931	2.74263	0.862	1	0.486	Procambium	T9	AT5G54160	OMT1	0.514	29	72	5	4
0.991	4.47862	0.982	0.992	0.045	Xylem	T9	AT1G08340	ROPGAP5	0.947	9	69	5	4
0.931	3.93615	0.862	0.925	0.229	Pericycle	T0	AT2G32060	RPS12C	0.696	11	5	19	5
0.868	2.66351	0.736	0.8	0.144	Procambium	T0	AT1G47210	CYCA3-2	0.656	11	43	23	5
0.751	1.01971	0.502	0.786	0.355	Pericycle	T1	AT1G01100	RPP1A	0.431	13	26	12	5
0.791	2.45677	0.582	0.759	0.227	Procambium	T1	AT2G37770	AKR4C9	0.532	10	4	26	5
0.969	2.80232	0.938	1	0.072	Xylem	T1	AT4G00220	LBD30	0.928	4	25	12	5
0.916	3.24511	0.832	1	0.209	Phloem	T2	AT3G07010	AT3G07010	0.791	5	59	24	5
0.857	2.39361	0.714	0.865	0.273	Procambium	T2	AT5G65870	PSK5	0.592	10	24	10	5
0.844	1.7881	0.688	0.857	0.122	Xylem	T2	AT4G39320	AT4G39320	0.735	4	126	9	5
0.891	2.54669	0.782	0.846	0.147	Phloem	T3	AT2G03500	EFM	0.699	14	75	13	5
0.858	1.96715	0.716	0.897	0.324	Procambium	T3	AT4G32860	AT4G32860	0.573	2	30	1	5
0.894	2.72229	0.788	0.875	0.145	Xylem	T3	AT2G28410	AT2G28410	0.73	7	118	5	5
0.779	1.68991	0.558	0.79	0.335	Pericycle	T4	AT2G16385	CIF1	0.455	6	18	11	5
0.914	2.83972	0.828	0.948	0.225	Phloem	T4	AT2G39830	DAR2	0.723	20	12	23	5
0.765	1.98062	0.53	0.744	0.254	Procambium	T4	AT1G19968	AT1G19968	0.49	15	6	24	5
0.853	2.83169	0.706	0.816	0.192	Xylem	T4	AT3G54340	AP3	0.624	27	79	18	5
0.82	2.03343	0.64	0.706	0.198	Pericycle	T5	AT2G43050	PME16	0.508	12	31	18	5
0.933	2.48974	0.866	0.951	0.143	Phloem	T5	AT5G42146	AT5G42146	0.808	7	38	10	5
0.85	1.67733	0.7	0.904	0.267	Procambium	T5	AT1G25530	AT1G25530	0.637	2	33	3	5
0.872	2.68484	0.744	0.853	0.183	Xylem	T5	AT5G06710	HAT14	0.67	18	34	12	5
0.816	1.50822	0.632	0.702	0.244	Pericycle	T6	AT2G31083	CLE5	0.458	3	83	6	5
0.931	2.47838	0.862	0.955	0.167	Phloem	T6	AT5G02600	NAKR1	0.788	9	47	7	5
0.87	2.08603	0.74	0.942	0.496	Procambium	T6	AT1G22530	PATL2	0.446	44	3	3	5
0.913	3.1145	0.826	0.91	0.168	Xylem	T6	AT5G06710	HAT14	0.742	22	18	20	5
0.771	5.1864	0.542	0.556	0.225	Pericycle	T7	AT5G66380	FOLT1	0.331	41	3	55	5
0.945	2.38966	0.89	0.975	0.187	Phloem	T7	AT1G54575	AT1G54575	0.788	7	76	4	5
0.893	2.09944	0.786	0.976	0.503	Procambium	T7	AT1G22530	PATL2	0.473	36	21	6	5
0.904	2.64085	0.808	0.899	0.143	Xylem	T7	AT1G27380	RIC2	0.756	14	14	11	5
0.95	2.48405	0.9	0.991	0.202	Phloem	T8	AT1G54575	AT1G54575	0.789	7	72	4	5
0.813	2.52064	0.626	0.726	0.227	Procambium	T8	AT4G30660	AT4G30660	0.499	28	12	63	5
0.941	2.47595	0.882	0.972	0.129	Xylem	T8	AT4G36160	ANAC076	0.843	9	99	9	5
0.972	3.08096	0.944	1	0.172	Phloem	T9	AT1G54410	HIRD11	0.828	11	46	11	5
0.873	3.2945	0.746	0.625	0.153	Procambium	T9	AT2G07656	AT2G07656	0.472	53	37	21	5
0.992	4.49364	0.984	0.994	0.051	Xylem	T9	AT2G17710	AT2G17710	0.943	14	66	4	5
0.938	3.57312	0.876	0.921	0.199	Pericycle	T0	AT5G45775	RPL11C	0.722	5	25	6	6
0.869	2.68095	0.738	0.8	0.168	Procambium	T0	AT5G59970	AT5G59970	0.632	21	42	22	6
0.798	2.18542	0.596	0.789	0.255	Procambium	T1	AT1G66600	WRKY63	0.534	8	18	24	6
0.974	2.93244	0.948	1	0.082	Xylem	T1	AT3G51325	AT3G51325	0.918	12	21	10	6
0.926	3.3933	0.852	0.941	0.222	Phloem	T2	AT5G27670	HTA7	0.719	29	46	14	6
0.839	2.44294	0.678	0.71	0.127	Procambium	T2	AT3G13080	ABCC3	0.583	14	16	19	6
0.843	2.02207	0.686	0.857	0.25	Xylem	T2	AT3G46440	UXS5	0.607	18	114	10	6
0.881	2.54456	0.762	0.904	0.157	Phloem	T3	AT4G21310	AT4G21310	0.747	6	77	19	6
0.803	2.2067	0.606	0.788	0.244	Procambium	T3	AT4G39070	BBX20	0.544	5	13	15	6
0.822	3.24062	0.644	0.75	0.121	Xylem	T3	AT3G45930	AT3G45930	0.629	30	51	58	6
0.792	1.65732	0.584	0.725	0.282	Pericycle	T4	AT1G26450	AT1G26450	0.443	7	23	6	6
0.902	2.70096	0.804	0.92	0.139	Phloem	T4	AT2G03500	EFM	0.781	11	21	27	6
0.764	1.96705	0.528	0.754	0.273	Procambium	T4	AT5G57770	AT5G57770	0.481	17	7	27	6
0.867	2.61367	0.734	0.842	0.161	Xylem	T4	AT3G47290	ATPLC8	0.681	11	109	11	6
0.846	1.77143	0.692	0.883	0.346	Pericycle	T5	AT2G16385	CIF1	0.537	8	57	9	6
0.925	2.54242	0.85	0.928	0.137	Phloem	T5	AT5G63990	SAL3	0.791	10	28	17	6
0.792	1.93129	0.584	0.782	0.3	Procambium	T5	AT1G52190	NPF1.2	0.482	23	11	18	6
0.859	2.63801	0.718	0.847	0.205	Xylem	T5	AT3G17600	IAA31	0.642	27	36	19	6
0.76	2.41434	0.52	0.628	0.236	Pericycle	T6	AT5G40730	AGP24	0.392	12	21	62	6
0.94	2.41938	0.88	0.984	0.16	Phloem	T6	AT5G57350	AHA3	0.824	4	58	3	6
0.87	1.62237	0.74	0.954	0.36	Procambium	T6	AT1G72230	AT1G72230	0.594	4	47	4	6
0.927	2.68688	0.854	0.932	0.099	Xylem	T6	AT3G10080	AT3G10080	0.833	3	48	10	6
0.873	5.96281	0.746	0.167	0.019	Pericycle	T7	AT1G25450	KCS5	0.148	118	1	4	6
0.945	2.35584	0.89	0.982	0.155	Phloem	T7	AT5G57350	AHA3	0.827	4	84	5	6
0.87	1.64977	0.74	0.969	0.37	Procambium	T7	AT1G72230	AT1G72230	0.599	5	59	11	6
0.929	2.49403	0.858	0.953	0.128	Xylem	T7	AT1G68810	BHLH30	0.825	3	34	3	6
0.902	2.81403	0.804	0.865	0.085	Phloem	T8	AT1G59730	TRX7	0.78	11	34	40	6
0.864	1.71143	0.728	0.892	0.3	Procambium	T8	AT1G04250	IAA17	0.592	5	81	19	6
0.902	2.89482	0.804	0.887	0.103	Xylem	T8	AT2G25940	ALPHA-VPE	0.784	33	38	52	6
0.958	3.37838	0.916	1	0.146	Phloem	T9	AT3G48940	AT3G48940	0.854	9	34	28	6
0.808	3.93411	0.616	0.75	0.243	Procambium	T9	AT5G19850	AT5G19850	0.507	32	14	70	6
0.99	4.52157	0.98	0.985	0.038	Xylem	T9	AT5G18460	AT5G18460	0.947	10	64	10	6
0.932	3.85073	0.864	0.912	0.203	Pericycle	T0	AT3G16080	RPL37C	0.709	10	10	17	7
0.904	2.20861	0.808	0.9	0.241	Procambium	T0	AT3G48550	AT3G48550	0.659	8	75	6	7
0.751	0.949354	0.502	0.769	0.315	Pericycle	T1	AT4G23500	AT4G23500	0.454	8	34	13	7
0.848	1.89431	0.696	0.904	0.338	Procambium	T1	AT4G32860	AT4G32860	0.566	2	50	2	7
0.975	2.96948	0.95	1	0.103	Xylem	T1	AT5G51890	PER66	0.897	26	19	9	7
0.945	3.13949	0.89	0.882	0.155	Phloem	T2	AT1G54690	HTA3	0.727	24	75	6	7
0.874	2.44135	0.748	0.924	0.379	Procambium	T2	AT5G65660	AT5G65660	0.545	28	18	4	7
0.802	3.43445	0.604	0.857	0.433	Xylem	T2	AT5G40970	AT5G40970	0.424	61	61	20	7
0.843	3.58154	0.686	0.808	0.221	Phloem	T3	AT5G27670	HTA7	0.587	63	6	55	7
0.806	2.24842	0.612	0.765	0.242	Procambium	T3	AT1G66600	WRKY63	0.523	10	10	14	7
0.827	3.11638	0.654	0.792	0.155	Xylem	T3	AT1G54690	HTA3	0.637	25	69	49	7
0.781	1.68617	0.562	0.576	0.15	Pericycle	T4	AT4G08770	PER37	0.426	10	19	9	7
0.935	2.39411	0.87	0.972	0.149	Phloem	T4	AT2G15310	ATARFB1A	0.823	4	57	6	7
0.757	2.25046	0.514	0.712	0.233	Procambium	T4	AT4G39640	GGT1	0.479	18	2	33	7
0.926	2.41188	0.852	0.947	0.154	Xylem	T4	AT5G66300	VND3	0.793	1	130	1	7
0.844	1.71474	0.688	0.836	0.291	Pericycle	T5	AT1G26450	AT1G26450	0.545	7	63	10	7
0.907	2.67086	0.814	0.905	0.155	Phloem	T5	AT3G17730	anac057	0.75	19	9	29	7
0.8	1.78479	0.6	0.808	0.305	Procambium	T5	AT4G39800	IPS1	0.503	16	21	16	7
0.816	3.51795	0.632	0.774	0.123	Xylem	T5	AT3G54260	TBL36	0.651	25	4	53	7
0.785	1.80495	0.57	0.934	0.547	Pericycle	T6	AT3G19450	CAD4	0.387	13	55	32	7
0.905	2.59266	0.81	0.899	0.133	Phloem	T6	AT5G63990	SAL3	0.766	13	33	21	7
0.843	1.74387	0.686	0.925	0.395	Procambium	T6	AT2G40480	AT2G40480	0.53	13	33	13	7
0.926	2.87038	0.852	0.926	0.173	Xylem	T6	AT3G54820	PIP2-5	0.753	18	34	11	7
0.815	4.09321	0.63	0.278	0.051	Pericycle	T7	AT4G15630	AT4G15630	0.227	92	18	20	7
0.875	2.96141	0.75	0.769	0.091	Phloem	T7	AT2G16430	PAP10	0.678	38	6	50	7
0.832	2.14384	0.664	0.881	0.395	Procambium	T7	AT4G12730	FLA2	0.486	31	19	27	7
0.913	2.55986	0.826	0.9	0.113	Xylem	T7	AT3G21270	DOF3.1	0.787	9	23	8	7
0.93	3.47465	0.86	0.923	0.262	Phloem	T8	AT4G26970	ACO2	0.661	66	13	14	7
0.864	1.69347	0.728	0.926	0.296	Procambium	T8	AT1G25530	AT1G25530	0.63	2	83	20	7
0.944	2.41476	0.888	0.977	0.114	Xylem	T8	AT5G16490	RIC4	0.863	3	119	5	7
0.97	3.34969	0.94	1	0.219	Phloem	T9	AT5G20830	SUS1	0.781	22	36	15	7
0.811	3.62012	0.622	0.688	0.179	Procambium	T9	AT3G11720	AT3G11720	0.509	30	21	68	7
0.989	4.45869	0.978	0.993	0.045	Xylem	T9	AT5G15630	COBL4	0.948	7	75	16	7
0.929	3.90093	0.858	0.913	0.201	Pericycle	T0	AT5G60670	RPL12C	0.712	8	6	24	8
0.887	2.25063	0.774	0.9	0.243	Procambium	T0	AT2G21660	RBG7	0.657	10	71	11	8
0.83	2.05683	0.66	0.881	0.391	Procambium	T1	AT5G65660	AT5G65660	0.49	23	32	5	8
0.966	2.68749	0.932	1	0.078	Xylem	T1	AT2G45420	LBD18	0.922	7	31	18	8
0.906	3.30864	0.812	0.882	0.147	Phloem	T2	AT1G07790	HTB1	0.735	21	52	35	8
0.862	2.28514	0.724	0.892	0.31	Procambium	T2	AT1G61660	BHLH112	0.582	15	32	7	8
0.781	2.9753	0.562	0.857	0.369	Xylem	T2	AT3G23800	SBP3	0.488	38	76	28	8
0.921	2.29108	0.842	0.962	0.222	Phloem	T3	AT5G47920	AT5G47920	0.74	8	114	3	8
0.834	2.04443	0.668	0.88	0.361	Procambium	T3	AT2G37760	AKR4C8	0.519	12	20	6	8
0.845	3.08591	0.69	0.75	0.164	Xylem	T3	AT3G45980	H2B	0.586	47	71	27	8
0.78	1.96584	0.56	0.663	0.274	Pericycle	T4	AT3G45310	AT3G45310	0.389	25	7	10	8
0.937	2.26518	0.874	0.979	0.152	Phloem	T4	AT5G42146	AT5G42146	0.827	3	72	4	8
0.786	1.67354	0.572	0.812	0.282	Procambium	T4	AT1G79760	DTA4	0.53	8	33	14	8
0.876	2.56716	0.752	0.842	0.144	Xylem	T4	AT2G28410	AT2G28410	0.698	10	118	10	8
0.797	2.53008	0.594	0.816	0.371	Pericycle	T5	AT3G28940	AIG2B	0.445	37	7	44	8
0.922	2.4906	0.844	0.892	0.101	Phloem	T5	AT5G27690	HIPP36	0.791	11	37	19	8
0.828	1.65086	0.656	0.868	0.271	Procambium	T5	AT1G79760	DTA4	0.597	5	40	10	8
0.806	2.9664	0.612	0.732	0.055	Xylem	T5	AT3G08370	AT3G08370	0.677	16	14	60	8
0.764	2.7216	0.528	0.603	0.25	Pericycle	T6	AT1G15640	AT1G15640	0.353	28	13	59	8
0.905	2.95499	0.81	0.933	0.281	Phloem	T6	AT5G48960	AT5G48960	0.652	51	4	20	8
0.785	1.90762	0.57	0.745	0.168	Procambium	T6	AT4G01110	AT4G01110	0.577	9	15	48	8
0.949	2.52512	0.898	0.977	0.131	Xylem	T6	AT1G68810	BHLH30	0.846	1	63	1	8
0.799	1.92503	0.598	0.833	0.35	Pericycle	T7	AT4G18372	AT4G18372	0.483	5	93	32	8
0.924	2.37089	0.848	0.933	0.149	Phloem	T7	AT4G33660	AT4G33660	0.784	9	80	11	8
0.803	2.24458	0.606	0.783	0.176	Procambium	T7	AT4G01110	AT4G01110	0.607	4	11	63	8
0.888	2.64713	0.776	0.863	0.101	Xylem	T7	AT1G52830	IAA6	0.762	12	11	21	8
0.961	2.66098	0.922	1	0.296	Phloem	T8	AT3G03270	AT3G03270	0.704	49	49	2	8
0.853	2.12035	0.706	0.938	0.481	Procambium	T8	AT5G54160	OMT1	0.457	38	42	25	8
0.943	2.43426	0.886	0.964	0.124	Xylem	T8	AT1G20850	XCP2	0.84	11	112	7	8
0.97	2.86974	0.94	1	0.135	Phloem	T9	AT2G46630	AT2G46630	0.865	6	62	16	8
0.879	3.00715	0.758	1	0.523	Procambium	T9	AT2G40890	CYP98A3	0.477	50	54	19	8
0.993	4.39362	0.986	0.999	0.064	Xylem	T9	AT3G56170	CAN1	0.935	19	95	3	8
0.947	3.77192	0.894	0.978	0.313	Pericycle	T0	AT4G18730	RPL11C	0.665	30	12	1	9
0.874	2.35897	0.748	0.8	0.149	Procambium	T0	AT1G07820	AT1G07820	0.651	13	62	18	9
0.833	1.86654	0.666	0.87	0.316	Procambium	T1	AT3G13730	CYP90D1	0.554	5	55	4	9
0.969	2.7274	0.938	1	0.088	Xylem	T1	AT5G03260	LAC11	0.912	15	29	13	9
0.895	4.11167	0.79	0.765	0.088	Phloem	T2	AT5G39240	AT5G39240	0.677	50	14	46	9
0.859	2.12922	0.718	0.884	0.283	Procambium	T2	AT1G33700	AT1G33700	0.601	6	48	9	9
0.82	2.31165	0.64	0.857	0.324	Xylem	T2	AT4G38490	AT4G38490	0.533	27	102	15	9
0.849	2.67357	0.698	0.846	0.202	Phloem	T3	AT4G28250	EXPB3	0.644	26	55	46	9
0.783	2.24043	0.566	0.683	0.155	Procambium	T3	AT3G21690	DTX40	0.528	8	11	31	9
0.836	3.15182	0.672	0.75	0.168	Xylem	T3	AT5G59970	AT5G59970	0.582	52	64	37	9
0.775	1.76516	0.55	0.774	0.365	Pericycle	T4	AT5G65020	ANN2	0.409	16	12	15	9
0.932	2.35257	0.864	0.969	0.182	Phloem	T4	AT5G02600	NAKR1	0.787	10	61	11	9
0.792	1.72613	0.584	0.842	0.403	Procambium	T4	AT2G28660	AT2G28660	0.439	27	27	11	9
0.79	3.45842	0.58	0.671	0.065	Xylem	T4	AT1G70270	AT1G70270	0.606	32	16	92	9
0.84	1.7328	0.68	0.945	0.462	Pericycle	T5	AT2G23560	MES7	0.483	17	61	12	9
0.902	2.55736	0.804	0.919	0.14	Phloem	T5	AT4G21310	AT4G21310	0.779	12	26	34	9
0.849	1.53412	0.698	0.936	0.358	Procambium	T5	AT1G72230	AT1G72230	0.578	7	49	4	9
0.853	2.41255	0.706	0.832	0.121	Xylem	T5	AT5G53830	VQ33	0.711	12	58	24	9
0.818	2.57686	0.636	0.281	0.051	Pericycle	T6	AT1G32270	SYP24	0.23	90	15	5	9
0.894	2.6354	0.788	0.922	0.201	Phloem	T6	AT5G58690	PLC5	0.721	23	24	29	9
0.808	1.81929	0.616	0.687	0.208	Procambium	T6	AT4G30660	AT4G30660	0.479	26	25	22	9
0.942	2.58886	0.884	0.958	0.132	Xylem	T6	AT5G08370	AGAL2	0.826	5	58	4	9
0.767	3.08182	0.534	0.722	0.312	Pericycle	T7	AT5G09600	SDH3-1	0.41	16	57	59	9
0.947	2.29564	0.894	0.955	0.107	Phloem	T7	AT3G04300	AT3G04300	0.848	1	97	3	9
0.825	1.77624	0.65	0.876	0.283	Procambium	T7	AT1G47670	AATL1	0.593	7	42	32	9
0.887	2.62043	0.774	0.854	0.092	Xylem	T7	AT5G64530	NAC104	0.762	13	15	24	9
0.908	2.99776	0.816	0.916	0.208	Phloem	T8	AT5G20830	SUS1	0.708	43	25	34	9
0.889	1.81898	0.778	0.982	0.535	Procambium	T8	AT1G72150	PATL1	0.447	45	67	11	9
0.945	2.39631	0.89	0.961	0.092	Xylem	T8	AT5G12870	MYB46	0.869	1	127	4	9
0.942	4.01045	0.884	0.9	0.14	Phloem	T9	AT5G43640	RPS15E	0.76	27	16	43	9
0.819	3.1717	0.638	0.75	0.247	Procambium	T9	AT1G65845	AT1G65845	0.503	35	45	59	9
0.991	4.31506	0.982	0.995	0.044	Xylem	T9	AT4G12910	SCPL20	0.951	3	113	7	9
0.932	4.0158	0.864	0.945	0.275	Pericycle	T0	AT3G28900	RPL34C	0.67	25	3	16	10
0.907	2.11162	0.814	1	0.333	Procambium	T0	AT4G39800	IPS1	0.667	7	86	5	10
0.775	0.701549	0.55	0.813	0.35	Pericycle	T1	AT5G25770	AT5G25770	0.463	4	57	3	10
0.787	2.23457	0.574	0.774	0.28	Procambium	T1	AT3G54140	NPF8.1	0.494	21	15	29	10
0.964	2.66994	0.928	1	0.078	Xylem	T1	AT1G43790	TED6	0.922	8	35	23	10
0.951	2.82256	0.902	1	0.22	Phloem	T2	AT3G27060	TSO2	0.78	7	116	3	10
0.859	2.23427	0.718	0.907	0.345	Procambium	T2	AT4G37260	MYB73	0.562	21	37	8	10
0.762	2.53283	0.524	0.714	0.08	Xylem	T2	AT5G54690	GAUT12	0.634	14	89	41	10
0.937	2.22201	0.874	0.962	0.169	Phloem	T3	AT1G79430	APL	0.793	1	126	1	10
0.785	2.16173	0.57	0.699	0.175	Procambium	T3	AT5G54145	AT5G54145	0.524	9	16	26	10
0.81	3.43634	0.62	0.75	0.16	Xylem	T3	AT1G76360	AT1G76360	0.59	45	29	79	10
0.778	1.80407	0.556	0.779	0.398	Pericycle	T4	AT5G37660	CRRSP60	0.381	30	10	13	10
0.942	2.68244	0.884	0.982	0.355	Phloem	T4	AT5G66440	AT5G66440	0.627	61	24	2	10
0.79	1.56993	0.58	0.808	0.299	Procambium	T4	AT2G15760	AT2G15760	0.509	10	48	12	10
0.799	3.90588	0.598	0.684	0.14	Xylem	T4	AT5G25830	GATA12	0.544	66	2	74	10
0.826	1.59442	0.652	0.705	0.159	Pericycle	T5	AT4G08770	PER37	0.546	6	70	14	10
0.896	2.5936	0.792	0.894	0.119	Phloem	T5	AT3G04300	AT3G04300	0.775	14	22	39	10
0.767	1.97576	0.534	0.759	0.266	Procambium	T5	AT5G57770	AT5G57770	0.493	20	6	35	10
0.832	2.89036	0.664	0.779	0.163	Xylem	T5	AT2G34060	PER19	0.616	38	17	39	10
0.808	1.30584	0.616	0.636	0.175	Pericycle	T6	AT4G08770	PER37	0.461	2	105	11	10
0.89	2.84261	0.78	0.841	0.179	Phloem	T6	AT5G64240	AMC3	0.662	41	8	31	10
0.792	1.95147	0.584	0.833	0.37	Procambium	T6	AT4G17770	TPS5	0.463	31	8	39	10
0.941	2.61186	0.882	0.95	0.145	Xylem	T6	AT1G27380	RIC2	0.805	8	55	5	10
0.912	2.39073	0.824	0.93	0.171	Phloem	T7	AT4G12580	AT4G12580	0.759	16	75	14	10
0.818	2.34846	0.636	0.719	0.245	Procambium	T7	AT1G47480	CXE2	0.474	35	5	44	10
0.894	2.55173	0.788	0.866	0.096	Xylem	T7	AT2G47670	PMEI6	0.77	11	25	18	10
0.919	2.43272	0.838	0.923	0.137	Phloem	T8	AT3G06962	AT3G06962	0.786	8	79	22	10
0.818	2.15182	0.636	0.915	0.436	Procambium	T8	AT1G76460	AT1G76460	0.479	31	39	58	10
0.95	2.47561	0.9	0.984	0.203	Xylem	T8	AT5G59290	UXS3	0.781	37	101	3	10
0.955	3.04127	0.91	0.9	0.101	Phloem	T9	AT1G23530	AT1G23530	0.799	15	49	31	10
0.905	2.49197	0.81	0.938	0.46	Procambium	T9	AT1G49240	ACT8	0.478	49	84	10	10
0.991	4.32957	0.982	0.997	0.059	Xylem	T9	AT2G28760	UXS6	0.938	18	110	6	10
0.926	4.05194	0.852	0.871	0.16	Pericycle	T0	AT1G48630	RACK1B	0.711	9	2	33	11
0.854	2.66271	0.708	0.8	0.172	Procambium	T0	AT3G27360	HTR2	0.628	22	44	38	11
0.795	1.96208	0.59	0.797	0.275	Procambium	T1	AT1G12320	AT1G12320	0.522	13	42	25	11
0.963	2.60553	0.926	1	0.068	Xylem	T1	AT3G45280	SYP72	0.932	3	41	24	11
0.956	2.83231	0.912	1	0.238	Phloem	T2	AT2G28790	AT2G28790	0.762	11	114	2	11
0.831	2.22743	0.662	0.781	0.155	Procambium	T2	AT3G21690	DTX40	0.626	3	38	26	11
0.769	2.31185	0.538	0.714	0.095	Xylem	T2	AT5G02560	HTA12	0.619	15	101	35	11
0.86	2.62531	0.72	0.846	0.232	Phloem	T3	AT2G39830	DAR2	0.614	42	62	39	11
0.793	2.39783	0.586	0.767	0.299	Procambium	T3	AT2G27830	AT2G27830	0.468	30	4	21	11
0.814	3.21892	0.628	0.708	0.098	Xylem	T3	AT3G46320	AT3G46320	0.61	37	55	70	11
0.767	1.70364	0.534	0.764	0.366	Pericycle	T4	AT3G44310	NIT1	0.398	21	17	19	11
0.877	2.77803	0.754	0.886	0.174	Phloem	T4	AT5G62960	AT5G62960	0.712	25	16	46	11
0.845	1.38281	0.69	0.953	0.346	Procambium	T4	AT1G69080	AT1G69080	0.607	1	72	1	11
0.824	2.90881	0.648	0.789	0.229	Xylem	T4	AT1G12420	ACR8	0.56	53	67	42	11
0.79	2.62035	0.58	0.736	0.29	Pericycle	T5	AT5G20700	FLZ14	0.446	35	4	51	11
0.938	2.71202	0.876	0.976	0.348	Phloem	T5	AT5G66440	AT5G66440	0.628	67	4	8	11
0.777	1.97034	0.554	0.727	0.248	Procambium	T5	AT1G19968	AT1G19968	0.479	26	8	28	11
0.887	2.18674	0.774	0.889	0.115	Xylem	T5	AT3G10080	AT3G10080	0.774	4	88	7	11
0.792	2.17751	0.584	0.38	0.099	Pericycle	T6	AT2G46380	AT2G46380	0.281	66	33	19	11
0.909	2.43873	0.818	0.922	0.109	Phloem	T6	AT3G12730	PHL12	0.813	6	56	19	11
0.808	1.59217	0.616	0.84	0.274	Procambium	T6	AT1G47670	AATL1	0.566	11	55	23	11
0.894	3.02354	0.788	0.881	0.126	Xylem	T6	AT2G21050	LAX2	0.755	17	21	30	11
0.813	5.07166	0.626	0.278	0.104	Pericycle	T7	AT5G22890	STOP2	0.174	108	4	22	11
0.889	2.53704	0.778	0.8	0.072	Phloem	T7	AT1G59730	TRX7	0.728	25	49	36	11
0.817	2.17799	0.634	0.878	0.376	Procambium	T7	AT4G17770	TPS5	0.502	28	15	46	11
0.927	2.32096	0.854	0.955	0.123	Xylem	T7	AT4G36160	ANAC076	0.832	2	56	5	11
0.896	2.80697	0.792	0.863	0.127	Phloem	T8	AT1G12010	AT1G12010	0.736	30	36	51	11
0.866	1.50606	0.732	0.969	0.384	Procambium	T8	AT1G72230	AT1G72230	0.585	7	111	16	11
0.885	3.08204	0.77	0.834	0.1	Xylem	T8	AT2G46300	AT2G46300	0.734	52	12	81	11
0.936	4.09792	0.872	0.9	0.16	Phloem	T9	AT3G05770	AT3G05770	0.74	32	15	48	11
0.911	1.81059	0.822	0.938	0.19	Procambium	T9	AT1G08283	AT1G08283	0.748	1	136	8	11
0.993	4.7214	0.986	0.999	0.15	Xylem	T9	AT5G49460	ACLB-2	0.849	99	34	2	11
0.936	3.57467	0.872	0.976	0.286	Pericycle	T0	AT3G62870	RPL7AB	0.69	14	24	7	12
0.84	2.65261	0.68	0.8	0.164	Procambium	T0	AT3G45980	H2B	0.636	18	46	46	12
0.805	1.89707	0.61	0.789	0.286	Procambium	T1	AT5G65870	PSK5	0.503	17	48	16	12
0.994	4.3038	0.988	1	0.247	Xylem	T1	AT5G40500	AT5G40500	0.753	67	3	1	12
0.89	3.77364	0.78	0.882	0.222	Phloem	T2	AT5G67280	RLK	0.66	68	25	53	12
0.824	2.42409	0.648	0.835	0.245	Procambium	T2	AT4G39070	BBX20	0.59	12	20	35	12
0.881	2.25122	0.762	0.904	0.132	Phloem	T3	AT3G12730	PHL12	0.772	4	120	20	12
0.836	1.97902	0.672	0.863	0.379	Procambium	T3	AT5G65660	AT5G65660	0.484	24	27	5	12
0.883	2.39805	0.766	0.875	0.119	Xylem	T3	AT3G10080	AT3G10080	0.756	3	155	8	12
0.771	1.63525	0.542	0.847	0.43	Pericycle	T4	AT1G71692	AGL12	0.417	14	28	17	12
0.917	2.44219	0.834	0.946	0.215	Phloem	T4	AT5G47920	AT5G47920	0.731	17	52	19	12
0.769	1.82401	0.538	0.857	0.448	Procambium	T4	AT4G18260	AT4G18260	0.409	39	15	21	12
0.808	2.96645	0.616	0.684	0.097	Xylem	T4	AT3G46320	AT3G46320	0.587	44	58	61	12
0.825	1.81887	0.65	0.861	0.407	Pericycle	T5	AT5G37660	CRRSP60	0.454	30	50	15	12
0.947	2.31188	0.894	0.99	0.165	Phloem	T5	AT5G57350	AHA3	0.825	4	74	4	12
0.789	1.95189	0.578	0.808	0.352	Procambium	T5	AT2G46890	AT2G46890	0.456	32	9	23	12
0.84	2.52238	0.68	0.811	0.142	Xylem	T5	AT2G28410	AT2G28410	0.669	20	48	32	12
0.788	2.80293	0.576	0.281	0.041	Pericycle	T6	AT5G26310	UGT72E3	0.24	82	10	28	12
0.927	2.40543	0.854	0.941	0.137	Phloem	T6	AT5G42146	AT5G42146	0.804	7	65	11	12
0.851	1.82187	0.702	0.918	0.497	Procambium	T6	AT5G53250	AGP22	0.421	59	24	7	12
0.934	2.80812	0.868	0.942	0.222	Xylem	T6	AT2G35760	AT2G35760	0.72	27	37	8	12
0.824	4.93012	0.648	0.222	0.061	Pericycle	T7	AT4G21230	CRK27	0.161	115	5	16	12
0.95	2.2576	0.9	0.998	0.176	Phloem	T7	AT5G04080	AT5G04080	0.822	5	104	2	12
0.819	1.93997	0.638	0.752	0.214	Procambium	T7	AT4G30660	AT4G30660	0.538	21	34	41	12
0.917	2.25184	0.834	0.92	0.128	Xylem	T7	AT4G18640	MDIS2	0.792	7	73	6	12
0.939	2.22708	0.878	0.986	0.171	Phloem	T8	AT5G57350	AHA3	0.815	3	108	7	12
0.83	2.42868	0.66	0.915	0.506	Procambium	T8	AT2G19760	PRO1	0.409	79	19	45	12
0.923	2.59755	0.846	0.899	0.116	Xylem	T8	AT1G79620	AT1G79620	0.783	34	83	29	12
0.972	2.5881	0.944	1	0.097	Phloem	T9	AT1G59730	TRX7	0.903	1	84	12	12
0.852	2.18528	0.704	0.938	0.328	Procambium	T9	AT1G52150	ATHB-15	0.61	11	110	30	12
0.986	4.35424	0.972	0.99	0.041	Xylem	T9	AT3G62160	AT3G62160	0.949	6	103	27	12
0.931	3.51836	0.862	0.873	0.128	Pericycle	T0	AT4G10450	RPL9D	0.745	2	27	21	13
0.797	3.69295	0.594	0.8	0.181	Procambium	T0	AT3G16280	AT3G16280	0.619	27	11	86	13
0.76	0.664098	0.52	0.816	0.358	Pericycle	T1	AT3G14600	RPL18AC	0.458	6	64	9	13
0.821	1.72494	0.642	0.889	0.356	Procambium	T1	AT4G37260	MYB73	0.533	9	66	7	13
0.965	2.6249	0.93	1	0.081	Xylem	T1	AT2G34790	MEE23	0.919	10	40	21	13
0.944	2.64589	0.888	1	0.243	Phloem	T2	AT2G21660	RBG7	0.757	12	134	8	13
0.875	2.1378	0.75	0.924	0.362	Procambium	T2	AT2G37760	AKR4C8	0.562	20	47	3	13
0.885	1.48553	0.77	0.857	0.197	Xylem	T2	AT1G12780	UGE1	0.66	12	139	3	13
0.811	3.23546	0.622	0.788	0.149	Phloem	T3	AT5G15580	LNG1	0.639	29	17	100	13
0.828	1.97729	0.656	0.892	0.407	Procambium	T3	AT2G28660	AT2G28660	0.485	23	28	7	13
0.932	2.28105	0.864	0.958	0.192	Xylem	T3	AT5G02640	AT5G02640	0.766	1	166	1	13
0.797	1.23318	0.594	0.753	0.275	Pericycle	T4	AT5G59090	SBT4.12	0.478	3	57	5	13
0.935	2.22192	0.87	0.987	0.215	Phloem	T4	AT5G54660	HSP21.7	0.772	13	81	7	13
0.802	2.04073	0.604	0.898	0.531	Procambium	T4	AT5G62070	IQD23	0.367	69	5	6	13
0.815	3.06598	0.63	0.711	0.167	Xylem	T4	AT5G59970	AT5G59970	0.544	68	51	54	13
0.791	1.96791	0.582	0.767	0.268	Pericycle	T5	AT5G67160	EPS1	0.499	15	39	50	13
0.912	2.48942	0.824	0.943	0.201	Phloem	T5	AT3G45610	DOF3.2	0.742	20	39	25	13
0.834	1.52772	0.668	0.904	0.318	Procambium	T5	AT1G77690	LAX3	0.586	6	50	9	13
0.919	2.12856	0.838	0.942	0.148	Xylem	T5	AT1G68810	BHLH30	0.794	1	103	1	13
0.929	2.35605	0.858	0.962	0.134	Phloem	T6	AT2G15310	ATARFB1A	0.828	2	79	9	13
0.849	1.47855	0.698	0.942	0.348	Procambium	T6	AT3G48185	AT3G48185	0.594	5	77	10	13
0.91	2.92057	0.82	0.909	0.175	Xylem	T6	AT3G54340	AP3	0.734	24	29	23	13
0.763	3.9551	0.526	0.5	0.211	Pericycle	T7	AT2G20240	AT2G20240	0.289	58	21	62	13
0.862	2.85948	0.724	0.795	0.122	Phloem	T7	AT3G48940	AT3G48940	0.673	41	10	60	13
0.826	2.33747	0.652	0.908	0.496	Procambium	T7	AT2G19760	PRO1	0.412	77	6	30	13
0.9	2.66744	0.8	0.917	0.317	Xylem	T7	AT4G08685	SAH7	0.6	70	9	14	13
0.937	2.34315	0.874	0.902	0.142	Phloem	T8	AT5G57190	PSD2	0.76	19	92	9	13
0.811	1.81652	0.622	0.838	0.298	Procambium	T8	AT1G47670	AATL1	0.54	16	68	65	13
0.951	2.43943	0.902	0.985	0.209	Xylem	T8	AT5G15490	UGD3	0.776	40	109	2	13
0.961	2.84155	0.922	1	0.172	Phloem	T9	AT3G21600	AT3G21600	0.828	12	63	26	13
0.807	2.9178	0.614	0.875	0.357	Procambium	T9	AT1G67840	CSK	0.518	27	63	72	13
0.991	4.31036	0.982	0.996	0.063	Xylem	T9	AT2G37090	IRX9	0.933	21	114	8	13
0.931	3.69005	0.862	0.944	0.258	Pericycle	T0	AT5G58420	RPS4D	0.686	16	15	20	14
0.82	2.54923	0.64	0.8	0.146	Procambium	T0	AT5G02190	PCS1	0.654	12	52	62	14
0.75	0.681308	0.5	0.834	0.373	Pericycle	T1	AT3G02560	RPS7B	0.461	5	60	14	14
0.819	1.74508	0.638	0.87	0.343	Procambium	T1	AT5G67090	SBT1.9	0.527	11	62	9	14
0.966	2.59454	0.932	1	0.094	Xylem	T1	AT3G21550	DMP2	0.906	19	42	20	14
0.946	2.54554	0.892	0.941	0.163	Phloem	T2	AT3G54560	H2AV	0.778	9	144	4	14
0.813	2.70301	0.626	0.808	0.257	Procambium	T2	AT3G62700	ABCC14	0.551	26	3	43	14
0.789	1.94554	0.578	0.857	0.165	Xylem	T2	AT5G45020	AT5G45020	0.692	9	121	24	14
0.837	2.62801	0.674	0.846	0.193	Phloem	T3	AT1G26790	AT1G26790	0.653	23	61	63	14
0.801	2.01543	0.602	0.813	0.345	Procambium	T3	AT4G37260	MYB73	0.468	31	22	16	14
0.847	2.99606	0.694	0.75	0.184	Xylem	T3	AT2G28740	HIS4	0.566	67	82	25	14
0.792	1.31866	0.584	0.719	0.289	Pericycle	T4	AT5G47550	CYS5	0.43	8	51	7	14
0.94	2.14222	0.88	0.995	0.196	Phloem	T4	AT5G04080	AT5G04080	0.799	7	95	3	14
0.801	1.48021	0.602	0.895	0.401	Procambium	T4	AT2G40480	AT2G40480	0.494	13	61	7	14
0.88	2.23008	0.76	0.895	0.191	Xylem	T4	AT5G02640	AT5G02640	0.704	9	159	8	14
0.855	1.90836	0.71	0.463	0.039	Pericycle	T5	AT1G04533	AT1G04533	0.424	56	47	5	14
0.913	2.4626	0.826	0.924	0.159	Phloem	T5	AT4G33660	AT4G33660	0.765	17	45	24	14
0.768	1.81098	0.536	0.74	0.225	Procambium	T5	AT4G39640	GGT1	0.515	13	19	33	14
0.856	2.42947	0.712	0.847	0.231	Xylem	T5	AT2G40530	CEP15	0.616	37	57	20	14
0.921	2.49139	0.842	0.981	0.319	Phloem	T6	AT5G65280	GCL1	0.662	40	45	13	14
0.793	1.58045	0.586	0.864	0.36	Procambium	T6	AT2G33990	iqd9	0.504	17	57	36	14
0.906	3.00942	0.812	0.912	0.218	Xylem	T6	AT2G40530	CEP15	0.694	34	23	24	14
0.842	3.36186	0.684	0.278	0.062	Pericycle	T7	AT5G18840	AT5G18840	0.216	96	41	9	14
0.94	2.27379	0.88	0.975	0.166	Phloem	T7	AT2G08610	AT2G08610	0.809	6	100	6	14
0.85	1.49872	0.7	0.912	0.332	Procambium	T7	AT1G70210	CYCD1-1	0.58	11	88	17	14
0.908	2.24657	0.816	0.942	0.168	Xylem	T7	AT1G08283	AT1G08283	0.774	10	74	10	14
0.905	2.51129	0.81	0.851	0.104	Phloem	T8	AT4G38530	PLC3	0.747	24	66	38	14
0.865	2.42203	0.73	0.956	0.598	Procambium	T8	AT2G30490	CYP73A5	0.358	124	20	17	14
0.886	3.36884	0.772	0.799	0.112	Xylem	T8	AT1G45130	BGAL5	0.687	75	2	76	14
0.947	3.6436	0.894	0.8	0.095	Phloem	T9	AT1G51340	DTX42	0.705	40	28	38	14
0.797	4.01753	0.594	0.875	0.412	Procambium	T9	AT4G12730	FLA2	0.463	59	12	94	14
0.986	4.3591	0.972	0.978	0.043	Xylem	T9	AT3G21550	DMP2	0.935	20	102	26	14
0.93	3.83643	0.86	0.921	0.245	Pericycle	T0	AT5G16130	RPS7C	0.676	20	11	22	15
0.856	2.29337	0.712	0.9	0.29	Procambium	T0	AT4G17460	HAT1	0.61	31	65	34	15
0.807	2.33549	0.614	0.877	0.431	Procambium	T1	AT3G04570	AHL19	0.446	59	12	14	15
0.962	2.65244	0.924	1	0.095	Xylem	T1	AT1G70500	AT1G70500	0.905	20	37	25	15
0.944	2.50067	0.888	0.941	0.177	Phloem	T2	AT1G78520	AT1G78520	0.764	10	150	9	15
0.8	2.53717	0.6	0.714	0.112	Procambium	T2	AT1G67030	ZFP6	0.602	5	10	63	15
0.766	2.48004	0.532	0.714	0.199	Xylem	T2	AT5G46340	RWA1	0.515	29	91	36	15
0.758	1.17723	0.516	0.94	0.654	Pericycle	T3	AT1G48600	NMT2	0.286	26	22	2	15
0.807	3.39481	0.614	0.788	0.108	Phloem	T3	AT4G11140	CRF1	0.68	19	11	118	15
0.813	1.82434	0.626	0.818	0.307	Procambium	T3	AT5G50450	AT5G50450	0.511	14	44	12	15
0.914	2.17495	0.828	0.875	0.13	Xylem	T3	AT5G60490	FLA12	0.745	5	178	2	15
0.775	1.33233	0.55	0.833	0.363	Pericycle	T4	AT3G45700	NPF2.4	0.47	4	48	16	15
0.935	2.13925	0.87	0.992	0.176	Phloem	T4	AT5G57350	AHA3	0.816	5	96	8	15
0.809	1.29839	0.618	0.876	0.327	Procambium	T4	AT1G77690	LAX3	0.549	4	85	4	15
0.8	2.87724	0.6	0.658	0.058	Xylem	T4	AT3G08370	AT3G08370	0.6	34	71	71	15
0.814	1.54728	0.628	0.792	0.238	Pericycle	T5	AT1G14040	PHO1;H3	0.554	5	80	24	15
0.938	2.39027	0.876	0.974	0.206	Phloem	T5	AT5G54660	HSP21.7	0.768	15	63	9	15
0.8	1.65124	0.6	0.864	0.313	Procambium	T5	AT5G08260	SCPL35	0.551	10	39	17	15
0.853	2.74793	0.706	0.647	0.099	Xylem	T5	AT3G45970	EXLA1	0.548	62	30	23	15
0.768	2.08744	0.536	0.554	0.238	Pericycle	T6	AT4G32570	TIFY8	0.316	49	35	51	15
0.917	2.6905	0.834	0.698	0.087	Phloem	T6	AT5G10625	FLP2	0.611	73	18	15	15
0.833	1.39069	0.666	0.904	0.321	Procambium	T6	AT1G77690	LAX3	0.583	7	90	15	15
0.946	2.44925	0.892	0.972	0.171	Xylem	T6	AT1G08283	AT1G08283	0.801	10	71	2	15
0.793	4.24391	0.586	0.278	0.085	Pericycle	T7	AT4G33355	LTP11	0.193	101	14	36	15
0.868	2.63954	0.736	0.845	0.129	Phloem	T7	AT1G75820	CLV1	0.716	28	32	55	15
0.838	1.60859	0.676	0.934	0.404	Procambium	T7	AT2G40480	AT2G40480	0.53	22	70	25	15
0.858	2.54854	0.716	0.838	0.151	Xylem	T7	AT2G19810	AT2G19810	0.687	28	26	40	15
0.942	2.16543	0.884	1	0.192	Phloem	T8	AT5G04080	AT5G04080	0.808	6	124	6	15
0.798	2.51743	0.596	0.803	0.385	Procambium	T8	AT3G17820	GLN1-3	0.418	64	13	91	15
0.943	2.3598	0.886	0.953	0.109	Xylem	T8	AT5G44030	CESA4	0.844	8	139	8	15
0.965	2.70326	0.93	1	0.194	Phloem	T9	AT2G08610	AT2G08610	0.806	14	73	20	15
0.847	2.25088	0.694	0.812	0.307	Procambium	T9	AT1G04250	IAA17	0.505	34	104	34	15
0.983	4.60065	0.966	0.977	0.092	Xylem	T9	AT5G02420	SMR3	0.885	58	51	41	15
0.934	3.20749	0.868	0.913	0.194	Pericycle	T0	AT1G27400	RPL17A	0.719	7	48	11	16
0.875	2.28911	0.75	0.8	0.223	Procambium	T0	AT5G59870	HTA6	0.577	47	67	17	16
0.78	2.07307	0.56	0.747	0.257	Procambium	T1	AT3G16800	AT3G16800	0.49	24	31	33	16
0.965	2.49402	0.93	1	0.105	Xylem	T1	AT4G22920	SGR1	0.895	28	43	22	16
0.91	2.89367	0.82	0.882	0.168	Phloem	T2	AT5G59970	AT5G59970	0.714	32	105	32	16
0.831	2.19027	0.662	0.854	0.268	Procambium	T2	AT3G54140	NPF8.1	0.586	13	41	27	16
0.755	3.28795	0.51	0.857	0.405	Xylem	T2	AT3G11050	FER2	0.452	51	63	47	16
0.853	2.59999	0.706	0.846	0.238	Phloem	T3	AT2G28790	AT2G28790	0.608	47	65	42	16
0.801	1.9045	0.602	0.776	0.273	Procambium	T3	AT5G65870	PSK5	0.503	20	36	17	16
0.832	3.0541	0.664	0.792	0.239	Xylem	T3	AT5G54970	AT5G54970	0.553	76	75	42	16
0.765	1.42902	0.53	0.68	0.277	Pericycle	T4	AT3G47540	AT3G47540	0.403	19	35	21	16
0.898	2.33009	0.796	0.922	0.21	Phloem	T4	AT3G03495	AT3G03495	0.712	24	63	31	16
0.802	2.94275	0.604	0.737	0.171	Xylem	T4	AT3G27360	HTR2	0.566	49	61	67	16
0.847	1.39093	0.694	0.876	0.286	Pericycle	T5	AT5G59090	SBT4.12	0.59	2	103	7	16
0.949	2.25532	0.898	0.995	0.186	Phloem	T5	AT5G04080	AT5G04080	0.809	6	82	2	16
0.836	1.41611	0.672	0.94	0.338	Procambium	T5	AT1G69080	AT1G69080	0.602	3	60	8	16
0.847	2.23514	0.694	0.847	0.126	Xylem	T5	AT5G60490	FLA12	0.721	11	79	26	16
0.783	1.50172	0.566	0.736	0.362	Pericycle	T6	AT2G16385	CIF1	0.374	18	86	34	16
0.93	2.3273	0.86	0.966	0.192	Phloem	T6	AT1G54575	AT1G54575	0.774	12	88	8	16
0.849	2.09856	0.698	0.959	0.621	Procambium	T6	AT4G34870	CYP18-4	0.338	109	1	8	16
0.921	2.52367	0.842	0.951	0.136	Xylem	T6	AT5G66300	VND3	0.815	6	64	16	16
0.752	3.62719	0.504	0.556	0.233	Pericycle	T7	AT2G26100	B3GALT12	0.323	42	30	80	16
0.918	2.32043	0.836	0.862	0.092	Phloem	T7	AT5G27690	HIPP36	0.77	13	91	13	16
0.852	1.70209	0.704	0.951	0.503	Procambium	T7	AT5G53250	AGP22	0.448	54	51	16	16
0.904	2.20552	0.808	0.931	0.133	Xylem	T7	AT5G66300	VND3	0.798	5	79	12	16
0.889	2.5676	0.778	0.9	0.122	Phloem	T8	AT2G46630	AT2G46630	0.778	12	61	64	16
0.909	2.32236	0.818	0.985	0.635	Procambium	T8	AT4G34870	CYP18-4	0.35	141	29	2	16
0.919	2.52594	0.838	0.922	0.099	Xylem	T8	AT5G01360	TBL3	0.823	21	97	37	16
0.94	3.35117	0.88	0.9	0.154	Phloem	T9	AT1G75820	CLV1	0.746	30	35	46	16
0.864	1.80947	0.728	1	0.386	Procambium	T9	AT3G10340	PAL4	0.614	10	137	27	16
0.989	4.27223	0.978	0.992	0.044	Xylem	T9	AT1G70500	AT1G70500	0.948	8	126	17	16
0.934	3.60478	0.868	0.967	0.31	Pericycle	T0	AT4G16720	RPL15A	0.657	37	21	10	17
0.855	2.90497	0.71	0.8	0.265	Procambium	T0	AT1G13050	AT1G13050	0.535	65	30	36	17
0.763	2.7627	0.526	0.747	0.269	Procambium	T1	AT3G62700	ABCC14	0.478	32	3	58	17
0.975	4.02862	0.95	1	0.331	Xylem	T1	AT5G24310	ABIL3	0.669	88	4	7	17
0.913	3.14589	0.826	0.941	0.288	Phloem	T2	AT5G49010	SLD5	0.653	74	73	30	17
0.823	2.31279	0.646	0.798	0.232	Procambium	T2	AT4G31860	AT4G31860	0.566	19	27	37	17
0.803	1.51357	0.606	0.857	0.13	Xylem	T2	AT1G62981	AT1G62981	0.727	6	138	19	17
0.836	2.92021	0.672	0.808	0.222	Phloem	T3	AT1G11545	XTH8	0.586	65	31	64	17
0.779	2.20866	0.558	0.73	0.253	Procambium	T3	AT5G25280	AT5G25280	0.477	27	12	37	17
0.852	3.26591	0.704	0.875	0.363	Xylem	T3	AT2G30620	AT2G30620	0.512	130	48	20	17
0.765	1.42167	0.53	0.713	0.306	Pericycle	T4	AT3G61990	OMTF3	0.407	17	36	22	17
0.924	2.27658	0.848	0.982	0.299	Phloem	T4	AT2G32990	AtGH9B8	0.683	34	70	18	17
0.76	1.73011	0.52	0.767	0.36	Procambium	T4	AT2G46890	AT2G46890	0.407	43	25	32	17
0.829	2.98619	0.658	0.684	0.154	Xylem	T4	AT1G54690	HTA3	0.53	85	57	38	17
0.819	2.11154	0.638	0.938	0.536	Pericycle	T5	AT3G19450	CAD4	0.402	69	24	19	17
0.933	2.33723	0.866	0.968	0.176	Phloem	T5	AT2G08610	AT2G08610	0.792	9	71	11	17
0.842	1.6986	0.684	0.924	0.495	Procambium	T5	AT1G22530	PATL2	0.429	42	30	5	17
0.84	2.60028	0.68	0.705	0.133	Xylem	T5	AT1G10480	ZFP5	0.572	49	37	31	17
0.766	1.5916	0.532	0.835	0.437	Pericycle	T6	AT3G18820	RABG3F	0.398	11	72	56	17
0.945	2.26204	0.89	0.999	0.181	Phloem	T6	AT5G04080	AT5G04080	0.818	5	107	2	17
0.811	1.60382	0.622	0.933	0.493	Procambium	T6	AT5G21105	AT5G21105	0.44	48	51	19	17
0.87	3.23908	0.74	0.86	0.145	Xylem	T6	AT3G47290	ATPLC8	0.715	29	11	46	17
0.787	3.69567	0.574	0.333	0.09	Pericycle	T7	AT1G68890	PHYLLO	0.243	80	29	44	17
0.885	2.40926	0.77	0.881	0.107	Phloem	T7	AT2G46630	AT2G46630	0.774	11	71	39	17
0.848	1.44535	0.696	0.931	0.443	Procambium	T7	AT1G49240	ACT8	0.488	30	95	19	17
0.861	2.41978	0.722	0.851	0.109	Xylem	T7	AT5G60490	FLA12	0.742	16	44	37	17
0.929	2.22017	0.858	0.925	0.149	Phloem	T8	AT4G10120	SPS4	0.776	13	110	15	17
0.85	1.68456	0.7	0.946	0.514	Procambium	T8	AT1G22530	PATL2	0.432	59	85	29	17
0.888	2.91	0.776	0.85	0.117	Xylem	T8	AT1G20030	AT1G20030	0.733	53	34	72	17
0.963	2.66259	0.926	1	0.215	Phloem	T9	AT1G54575	AT1G54575	0.785	19	79	22	17
0.9	1.60973	0.8	1	0.303	Procambium	T9	AT1G25530	AT1G25530	0.697	2	160	13	17
0.98	4.46508	0.96	0.95	0.028	Xylem	T9	AT2G45420	LBD18	0.922	33	73	54	17
0.94	3.07559	0.88	0.981	0.256	Pericycle	T0	AT4G12600	AT4G12600	0.725	3	63	4	18
0.888	2.19058	0.776	0.8	0.221	Procambium	T0	AT5G65360	HTR2	0.579	45	77	10	18
0.773	1.93379	0.546	0.743	0.23	Procambium	T1	AT3G14660	CYP72A13	0.513	14	44	39	18
0.966	2.69482	0.932	1	0.166	Xylem	T1	AT1G47410	AT1G47410	0.834	52	30	17	18
0.876	2.93907	0.752	0.882	0.137	Phloem	T2	AT1G09200	HTR2	0.745	15	99	66	18
0.807	2.40177	0.614	0.756	0.175	Procambium	T2	AT5G54145	AT5G54145	0.581	16	22	49	18
0.803	1.89765	0.606	0.714	0.138	Xylem	T2	AT4G35350	XCP1	0.576	23	123	18	18
0.917	2.34015	0.834	0.962	0.361	Phloem	T3	AT5G66440	AT5G66440	0.601	50	109	4	18
0.814	1.7978	0.628	0.789	0.285	Procambium	T3	AT1G25560	TEM1	0.504	19	48	11	18
0.851	2.82087	0.702	0.792	0.23	Xylem	T3	AT1G12420	ACR8	0.562	71	105	23	18
0.766	1.32426	0.532	0.625	0.201	Pericycle	T4	AT5G23810	AAP7	0.424	11	49	20	18
0.926	2.34682	0.852	0.982	0.338	Phloem	T4	AT2G36650	AT2G36650	0.644	55	62	16	18
0.805	1.11557	0.61	0.87	0.278	Procambium	T4	AT1G25530	AT1G25530	0.592	2	100	5	18
0.838	3.09076	0.676	0.671	0.162	Xylem	T4	AT3G54560	H2AV	0.509	107	43	34	18
0.822	1.48389	0.644	0.85	0.342	Pericycle	T5	AT3G21230	4CL4	0.508	11	89	16	18
0.893	2.621	0.786	0.9	0.202	Phloem	T5	AT3G03495	AT3G03495	0.698	34	19	41	18
0.812	1.49272	0.624	0.88	0.341	Procambium	T5	AT5G02440	AT5G02440	0.539	11	55	12	18
0.907	2.07865	0.814	0.9	0.148	Xylem	T5	AT5G08370	AGAL2	0.752	6	113	4	18
0.753	2.19191	0.506	0.694	0.357	Pericycle	T6	AT3G21230	4CL4	0.337	34	30	76	18
0.866	2.74107	0.732	0.851	0.201	Phloem	T6	AT2G16700	ADF5	0.65	54	13	48	18
0.787	1.76498	0.574	0.853	0.415	Procambium	T6	AT3G03520	NPC3	0.438	51	31	43	18
0.911	2.56641	0.822	0.912	0.11	Xylem	T6	AT5G60490	FLA12	0.802	9	59	22	18
0.902	2.38945	0.804	0.87	0.136	Phloem	T7	AT4G10120	SPS4	0.734	23	77	22	18
0.819	2.11227	0.638	0.874	0.472	Procambium	T7	AT5G54160	OMT1	0.402	86	20	40	18
0.888	2.2925	0.776	0.899	0.172	Xylem	T7	AT5G02640	AT5G02640	0.727	17	64	23	18
0.935	2.20401	0.87	0.961	0.186	Phloem	T8	AT4G12580	AT4G12580	0.775	15	114	10	18
0.816	1.74745	0.632	0.603	0.153	Procambium	T8	AT2G22170	PLAT2	0.45	42	77	61	18
0.944	2.32471	0.888	0.951	0.105	Xylem	T8	AT3G62020	GLP10	0.846	7	157	6	18
0.907	4.35104	0.814	0.9	0.193	Phloem	T9	AT3G54270	SPP3A	0.707	39	7	77	18
0.902	1.57342	0.804	1	0.391	Procambium	T9	AT1G72230	AT1G72230	0.609	12	164	11	18
0.985	4.3054	0.97	0.976	0.032	Xylem	T9	AT3G16920	CTL2	0.944	12	116	33	18
0.927	3.28131	0.854	0.907	0.184	Pericycle	T0	AT3G45030	RPS20C	0.723	4	41	29	19
0.8	3.13881	0.6	0.8	0.198	Procambium	T0	AT1G75580	AT1G75580	0.602	34	24	78	19
0.779	2.0024	0.558	0.782	0.297	Procambium	T1	AT5G02480	AT5G02480	0.485	28	38	35	19
0.96	2.1715	0.92	1	0.067	Xylem	T1	AT2G21187	AT2G21187	0.933	2	73	29	19
0.898	2.78019	0.796	0.941	0.202	Phloem	T2	AT4G28250	EXPB3	0.739	18	121	43	19
0.83	2.1251	0.66	0.815	0.215	Procambium	T2	AT2G37770	AKR4C9	0.6	7	50	31	19
0.878	2.38617	0.756	0.904	0.294	Phloem	T3	AT1G70280	AT1G70280	0.61	44	99	23	19
0.796	2.32195	0.592	0.81	0.377	Procambium	T3	AT1G64720	CP5	0.433	62	6	18	19
0.884	1.97043	0.768	0.917	0.155	Xylem	T3	AT5G66300	VND3	0.762	2	195	6	19
0.902	2.23341	0.804	0.956	0.253	Phloem	T4	AT5G11100	SYTD	0.703	29	80	28	19
0.79	1.33296	0.58	0.838	0.35	Procambium	T4	AT5G02440	AT5G02440	0.488	16	78	13	19
0.854	2.24275	0.708	0.789	0.124	Xylem	T4	AT5G53830	VQ33	0.665	16	155	17	19
0.786	2.17026	0.572	0.615	0.172	Pericycle	T5	AT1G13430	STO9	0.443	39	21	57	19
0.904	2.542	0.808	0.928	0.233	Phloem	T5	AT1G06490	CALS7	0.695	37	29	32	19
0.806	1.7304	0.612	0.927	0.492	Procambium	T5	AT5G21105	AT5G21105	0.435	39	25	14	19
0.823	2.47125	0.646	0.8	0.141	Xylem	T5	AT2G21050	LAX2	0.659	23	54	47	19
0.802	3.30155	0.604	0.231	0.08	Pericycle	T6	AT2G48030	AT2G48030	0.151	123	5	14	19
0.87	2.77946	0.74	0.837	0.204	Phloem	T6	AT3G21510	AHP1	0.633	65	11	44	19
0.817	1.25169	0.634	0.868	0.274	Procambium	T6	AT1G79760	DTA4	0.594	6	102	18	19
0.87	2.92192	0.74	0.836	0.067	Xylem	T6	AT1G70720	AT1G70720	0.769	15	28	47	19
0.778	1.61975	0.556	0.611	0.183	Pericycle	T7	AT4G25050	ACP4	0.428	11	101	50	19
0.926	2.4733	0.852	0.716	0.083	Phloem	T7	AT5G10625	FLP2	0.633	64	59	9	19
0.812	1.55363	0.624	0.778	0.228	Procambium	T7	AT1G65845	AT1G65845	0.55	16	78	52	19
0.847	2.54603	0.694	0.847	0.159	Xylem	T7	AT2G37210	AT2G37210	0.688	27	27	50	19
0.918	2.33431	0.836	0.949	0.211	Phloem	T8	AT5G58690	PLC5	0.738	29	93	25	19
0.804	1.82218	0.608	0.859	0.407	Procambium	T8	AT4G12730	FLA2	0.452	41	66	79	19
0.934	2.3565	0.868	0.953	0.121	Xylem	T8	AT4G35350	XCP1	0.832	15	143	15	19
0.976	3.12745	0.952	1	0.365	Phloem	T9	AT5G02380	MT2B	0.635	73	44	7	19
0.846	2.03595	0.692	0.938	0.438	Procambium	T9	AT3G03520	NPC3	0.5	37	118	36	19
0.981	4.40464	0.962	0.949	0.021	Xylem	T9	AT4G00220	LBD30	0.928	26	90	50	19
0.934	3.19755	0.868	0.979	0.308	Pericycle	T0	AT1G22780	RPS18C	0.671	23	50	12	20
0.876	2.10904	0.752	1	0.4	Procambium	T0	AT3G12830	SAUR72	0.6	36	87	16	20
0.76	2.37283	0.52	0.77	0.299	Procambium	T1	AT2G18600	RCE2	0.471	38	7	62	20
0.961	2.17311	0.922	1	0.08	Xylem	T1	AT5G54690	GAUT12	0.92	9	72	26	20
0.902	3.60495	0.804	0.882	0.268	Phloem	T2	AT4G32460	AT4G32460	0.614	111	36	40	20
0.865	2.14009	0.73	0.938	0.408	Procambium	T2	AT2G28660	AT2G28660	0.53	41	46	6	20
0.879	1.32621	0.758	1	0.339	Xylem	T2	AT4G12600	AT4G12600	0.661	11	151	4	20
0.85	2.81531	0.7	0.827	0.264	Phloem	T3	AT1G04680	AT1G04680	0.563	84	40	45	20
0.784	2.05199	0.568	0.762	0.318	Procambium	T3	AT1G68840	RAV2	0.444	48	18	29	20
0.834	3.49584	0.668	0.75	0.246	Xylem	T3	AT1G51060	HTA10	0.504	143	24	40	20
0.761	1.74059	0.522	0.877	0.54	Pericycle	T4	AT5G23760	AT5G23760	0.337	50	15	23	20
0.928	2.25507	0.856	0.984	0.331	Phloem	T4	AT5G65280	GCL1	0.653	47	76	15	20
0.768	1.37399	0.536	0.792	0.299	Procambium	T4	AT3G13730	CYP90D1	0.493	14	75	22	20
0.916	2.08213	0.832	0.895	0.143	Xylem	T4	AT2G21050	LAX2	0.752	4	184	2	20
0.815	1.58456	0.63	0.897	0.441	Pericycle	T5	AT1G71692	AGL12	0.456	27	73	23	20
0.914	2.36266	0.828	0.935	0.159	Phloem	T5	AT1G78520	AT1G78520	0.776	13	68	23	20
0.79	1.97541	0.58	0.833	0.42	Procambium	T5	AT3G28860	ABCB19	0.413	50	7	21	20
0.877	2.35814	0.754	0.889	0.331	Xylem	T5	AT4G08685	SAH7	0.558	58	63	9	20
0.789	1.78829	0.578	0.388	0.1	Pericycle	T6	AT4G00480	ATMYC1	0.288	62	57	25	20
0.939	2.32062	0.878	0.99	0.287	Phloem	T6	AT3G03270	AT3G03270	0.703	27	91	4	20
0.848	1.3727	0.696	0.92	0.435	Procambium	T6	AT1G49240	ACT8	0.485	22	93	12	20
0.938	2.86453	0.876	0.96	0.319	Xylem	T6	AT4G08685	SAH7	0.641	50	35	7	20
0.929	2.16027	0.858	0.961	0.129	Phloem	T7	AT2G15310	ATARFB1A	0.832	3	123	8	20
0.842	1.3409	0.684	0.712	0.129	Procambium	T7	AT1G53340	AT1G53340	0.583	10	116	23	20
0.836	2.64692	0.672	0.805	0.126	Xylem	T7	AT2G28410	AT2G28410	0.679	31	12	61	20
0.914	3.94504	0.828	0.643	0.058	Phloem	T8	AT4G01480	PPA5	0.585	116	5	29	20
0.799	1.81178	0.598	0.864	0.389	Procambium	T8	AT4G17770	TPS5	0.475	32	69	89	20
0.927	2.3602	0.854	0.934	0.102	Xylem	T8	AT2G46760	GULLO6	0.832	14	137	22	20
0.953	2.66363	0.906	1	0.223	Phloem	T9	AT3G21510	AHP1	0.777	24	78	32	20
0.891	1.42013	0.782	1	0.314	Procambium	T9	AT4G30670	AT4G30670	0.686	3	175	15	20
0.985	4.26813	0.97	0.985	0.035	Xylem	T9	AT1G66690	AT1G66690	0.95	5	128	34	20
0.935	3.42165	0.87	0.975	0.327	Pericycle	T0	AT3G62530	AT3G62530	0.648	47	30	9	21
0.909	1.8756	0.818	1	0.4	Procambium	T0	AT3G60490	ERF035	0.6	35	108	4	21
0.771	1.31695	0.542	0.466	0.138	Pericycle	T1	AT3G14690	CYP72A15	0.328	88	13	5	21
0.804	1.64774	0.608	0.831	0.328	Procambium	T1	AT1G58340	DTX48	0.503	18	76	17	21
0.96	2.31359	0.92	1	0.097	Xylem	T1	AT1G29200	OFUT8	0.903	21	59	28	21
0.875	2.86035	0.75	0.824	0.098	Phloem	T2	AT3G46320	AT3G46320	0.726	25	108	69	21
0.809	2.51152	0.618	0.824	0.287	Procambium	T2	AT2G18600	RCE2	0.537	35	14	47	21
0.848	2.44436	0.696	0.865	0.227	Phloem	T3	AT2G36660	PAB7	0.638	30	93	47	21
0.796	1.78035	0.592	0.787	0.319	Procambium	T3	AT1G60940	SRK2B	0.468	29	49	19	21
0.9	2.12495	0.8	0.875	0.236	Xylem	T3	AT3G56270	AT3G56270	0.639	24	183	3	21
0.779	1.10226	0.558	0.92	0.503	Pericycle	T4	AT3G21770	PER30	0.417	13	66	12	21
0.907	2.31658	0.814	0.953	0.313	Phloem	T4	AT4G37180	HHO5	0.64	56	65	24	21
0.75	1.51058	0.5	0.683	0.232	Procambium	T4	AT5G63450	CYP94B1	0.451	24	56	37	21
0.86	2.23633	0.72	0.776	0.118	Xylem	T4	AT3G10080	AT3G10080	0.658	19	158	13	21
0.828	1.98509	0.656	0.473	0.091	Pericycle	T5	AT3G62270	BOR2	0.382	86	35	13	21
0.85	2.62759	0.7	0.847	0.131	Phloem	T5	AT2G03500	EFM	0.716	25	17	63	21
0.761	1.92596	0.522	0.754	0.286	Procambium	T5	AT1G25320	AT1G25320	0.468	29	12	38	21
0.876	2.17882	0.752	0.874	0.236	Xylem	T5	AT2G35760	AT2G35760	0.638	29	91	10	21
0.792	1.18786	0.584	0.736	0.283	Pericycle	T6	AT5G67160	EPS1	0.453	4	121	20	21
0.849	2.60656	0.698	0.777	0.096	Phloem	T6	AT2G45900	AT2G45900	0.681	33	29	60	21
0.811	1.37358	0.622	0.646	0.122	Procambium	T6	AT1G53340	AT1G53340	0.524	15	92	21	21
0.901	2.93699	0.802	0.918	0.261	Xylem	T6	AT2G21540	SFH3	0.657	42	27	26	21
0.757	1.98633	0.514	0.778	0.331	Pericycle	T7	AT1G28140	AT1G28140	0.447	7	90	70	21
0.94	2.14333	0.88	0.975	0.14	Phloem	T7	AT1G79430	APL	0.835	2	131	7	21
0.896	2.38909	0.792	0.976	0.626	Procambium	T7	AT4G34870	CYP18-4	0.35	144	4	4	21
0.865	2.48538	0.73	0.858	0.204	Xylem	T7	AT4G30020	SBT2.6	0.654	42	35	34	21
0.873	2.88462	0.746	0.86	0.143	Phloem	T8	AT1G75820	CLV1	0.717	41	29	85	21
[truncated: 6,803 more rows]

## Sheet: H) Plotted DE genes_columella
Supplementary Dataset 5H. Differentially expressed genes identified between 10 consensus pseudotime groups for columella.
[truncated: 65 more rows]

[truncated: 1 more sheets: I) All DE genes_columella]
