# Supplementary material for: A single cell Arabidopsis root atlas reveals developmental trajectories in wild type and cell identity mutants
Source: Dev Cell. Author manuscript; Available in PMC 2022 Apr 18. (PMC9014886; doi:10.1016/j.devcel.2022.01.008)
Supplement: 5 — Data S6. Candidate developmental regulators identified for each cell type with StationaryOT and the Lasso regression. Related to Fig. 5, Fig. S7, and STAR Methods. Transcription factors identified for each lineage with StationaryOT and the Lasso regression for all cells in the atlas (e.g., lineages were not subdivided into the three developmental zones), meristematic cells, elongation zone cells, and maturation zone cells. Transcription factors with possible lineage determining roles for each cell type are listed in individual tabs. The coefficient listed for each gene is a prediction of how much a unit change in that gene’s atlas expression values affects a cell’s probability of achieving the specific lineage. See STAR Methods for additional details. A positive coefficient implies that up-regulation of that gene favors the given lineage while a negative coefficient implies that down-regulation of that gene favors the lineage. [file NIHMS1780093-supplement-5.xlsx]

## Sheet: Info
Supplementary Dataset 6. Transcription factors identified for each lineage with StationaryOT and the Lasso regression for all cells in the atlas (e.g., lineages were not subdivided into the three developmental zones), meristematic cells, elongation zone cells, and maturation zone cells.
Transcription factors with possible lineage determining roles for each cell type are listed in individual tabs.
The coefficient listed for each gene is a prediction of how much a unit change in that gene's atlas expression values affect a cell's probability of achieving the specific lineage. See STAR Methods for additional details.
A positive coefficient implies that up-regulation of that gene favors the given lineage while a negative coefficient implies that down-regulation of that gene favors the lineage.

## Sheet: Atrichoblast
Full atlas (R^2=0.56)				Meristem (R^2=0.58)				Elongation (R^2=0.60)				Maturation (R^2=0.60)
Genes	Gene AT Identifier Number	Coefficients		Genes	Gene AT Identifier Number	Coefficients		Genes	Gene AT Identifier Number	Coefficients		Genes	Gene AT Identifier Number	Coefficients
GL2	AT1G79840	0.172098		GL2	AT1G79840	0.0652418		GL2	AT1G79840	0.266987		NAC021	AT1G56010	0.154154
NAC021	AT1G56010	0.129088		HAT7	AT5G15150	0.0474181		MYB30	AT3G28910	0.0670582		FIT	AT2G28160	0.0544156
MYB30	AT3G28910	0.0562064		MYB30	AT3G28910	0.0381466		IAA17	AT1G04250	0.0520183		IAA17	AT1G04250	0.0476761
IAA17	AT1G04250	0.0426271		WRKY9	AT1G68150	0.0238131		MYB86	AT5G26660	0.0503185		TGA10	AT5G06839	0.0433449
MYB86	AT5G26660	0.0408493		FIT	AT2G28160	0.0160357		IAA7	AT3G23050	0.0430116		WRKY45	AT3G01970	0.0391567
HAT7	AT5G15150	0.0376669		PRE3	AT1G74500	0.0144553		HAT7	AT5G15150	0.0329903		AtMYB50	AT1G57560	0.0375358
BLH10	AT1G19700	0.0370645		MYB23	AT5G40330	0.0143483		AHK4	AT2G01830	0.0287102		BLH10	AT1G19700	0.0332106
TGA10	AT5G06839	0.0367121		HAT5	AT3G01470	0.0133103		ATHB-20	AT3G01220	0.0258183		AT4G17900	AT4G17900	0.0309244
FIT	AT2G28160	0.0363682		ATHB-13	AT1G69780	0.0124573		WRKY44	AT2G37260	0.0191053		IAA14	AT4G14550	0.0293803
WRKY45	AT3G01970	0.0320818		ATHB-20	AT3G01220	0.0122942		AT3G43430	AT3G43430	0.0187303		AT3G24120	AT3G24120	0.0273391
AtMYB50	AT1G57560	0.026115		WRKY44	AT2G37260	0.0112315		BLH10	AT1G19700	0.0180663		WRKY25	AT2G30250	0.0257803
WRKY25	AT2G30250	0.0246727		ARR3	AT1G59940	0.0111037		MYB61	AT1G09540	0.0179607		GT-2	AT1G76890	0.0234079
IAA14	AT4G14550	0.0232458		WRKY35	AT2G34830	0.0105404		HAT5	AT3G01470	0.0177924		GL2	AT1G79840	0.0215369
IAA7	AT3G23050	0.0227251		ERF055	AT1G36060	0.00928177		IAA14	AT4G14550	0.0176999		NAI1	AT2G22770	0.0213209
ATHB-20	AT3G01220	0.0216452		IAA17	AT1G04250	0.00810924		FIT	AT2G28160	0.017187		NAC053	AT3G10500	0.0192564
AHK4	AT2G01830	0.0210712		CPC	AT2G46410	0.0060337		NAI1	AT2G22770	0.0126024		HAT5	AT3G01470	0.0186452
HAT5	AT3G01470	0.0192389		ARR10	AT4G31920	0.00512817		WRKY25	AT2G30250	0.012225		MYB86	AT5G26660	0.0182607
AT4G17900	AT4G17900	0.0145593		ATHB-23	AT1G26960	0.00466141		AT1G63840	AT1G63840	0.0105704		MYB30	AT3G28910	0.0175798
NAI1	AT2G22770	0.0136228		BZIP53	AT3G62420	0.00205055		BHLH78	AT5G48560	0.0078297		RAP2-12	AT1G53910	0.0166675
AT1G63840	AT1G63840	0.0107989		JAZ10	AT5G13220	0.00181045		CPC	AT2G46410	0.00636547		AT1G63840	AT1G63840	0.0163451
AT3G43430	AT3G43430	0.0102641		TULP2	AT2G18280	0.00144631		MYB23	AT5G40330	0.00492406		IAA7	AT3G23050	0.015891
MYB23	AT5G40330	0.0100869		GATA4	AT3G60530	0.00130933		LBD13	AT2G30340	0.00483249		WRKY33	AT2G38470	0.0119125
NAC053	AT3G10500	0.00925974		WRKY11	AT4G31550	0.00120665		MBF1C	AT3G24500	0.00461857		AT5G01200	AT5G01200	0.0118334
RAP2-12	AT1G53910	0.00838669		LBD13	AT2G30340	0.00109187		WLIN2A	AT2G39900	0.00392242		AT1G14200	AT1G14200	0.0100079
MBF1C	AT3G24500	0.00665574		anac084	AT5G14000	0.000620303		RAP2-12	AT1G53910	0.00318779		HMGB2	AT1G20693	0.00938968
BHLH78	AT5G48560	0.00648666		STOP1	AT1G34370	0.000578004		RD26	AT4G27410	0.00291893		ERF053	AT2G20880	0.00908982
AT1G14200	AT1G14200	0.00641996		WER	AT5G14750	0.000252388		STOP1	AT1G34370	0.0023885		WRKY75	AT5G13080	0.0079733
RD26	AT4G27410	0.00625527		IAA7	AT3G23050	-0.000288812		ERF4	AT3G15210	0.0018817		AIP2	AT5G20910	0.0077771
PRE3	AT1G74500	0.00480239		TIFY10A	AT1G19180	-0.000354605		WRKY65	AT1G29280	0.00145808		AT5G58900	AT5G58900	0.00767827
STOP1	AT1G34370	0.00445573		MIF1	AT1G74660	-0.000411297		AT4G17900	AT4G17900	0.00136975		AT3G53600	AT3G53600	0.00701068
HMGB2	AT1G20693	0.00437291		HMGB3	AT1G20696	-0.000515938		GT-2	AT1G76890	0.00111306		MBF1C	AT3G24500	0.00685314
MYB61	AT1G09540	0.00416706		HTA10	AT1G51060	-0.000733884		ATHB-16	AT4G40060	0.000906557		HSFA6B	AT3G22830	0.00570258
ERF4	AT3G15210	0.00371734		TAF10	AT4G31720	-0.000741936		WLIM1	AT1G10200	0.000176346		RD26	AT4G27410	0.00524841
ATHB-16	AT4G40060	0.0035724		AT1G32700	AT1G32700	-0.000792938		NAC032	AT1G77450	-2.89756e-05		IAA28	AT5G25890	0.00511484
CPC	AT2G46410	0.00351099		S1FA3	AT3G09735	-0.00104768		TIFY10B	AT1G74950	-0.000218968		BHLH78	AT5G48560	0.00509032
GT-2	AT1G76890	0.00336838		HTA5	AT1G08880	-0.00117787		BBX21	AT1G75540	-0.000247232		NAC078	AT5G04410	0.00439291
WRKY65	AT1G29280	0.00250427		ERF1A	AT4G17500	-0.00127287		AT1G69030	AT1G69030	-0.000513202		AT5G51780	AT5G51780	0.00429593
AT3G24120	AT3G24120	0.00189924		ERF13	AT2G44840	-0.00136797		CZF1	AT2G40140	-0.000753863		AT3G43430	AT3G43430	0.00375051
WRKY33	AT2G38470	0.000999605		HMGA	AT1G14900	-0.00150803		ERF1A	AT4G17500	-0.00100565		WLIM1	AT1G10200	0.00313836
AIP2	AT5G20910	0.00054804		MYBC1	AT2G40970	-0.0016024		ATHB-12	AT3G61890	-0.00113881		TGA9	AT1G08320	0.00283627
AT3G53600	AT3G53600	0.00041286		ERF010	AT5G67190	-0.00168946		AT1G03040	AT1G03040	-0.00137439		NAC083	AT5G13180	0.00272712
WRKY9	AT1G68150	0.000112455		HSFA6B	AT3G22830	-0.00177174		VRN1	AT3G18990	-0.00138534		NAC055	AT3G15500	0.00266975
ERF060	AT4G39780	-9.05883e-05		AIP3	AT1G08780	-0.00185325		HAT1	AT4G17460	-0.00147575		ATHB-16	AT4G40060	0.00212354
RAT5	AT5G54640	-0.000490178		SAP7	AT4G12040	-0.00189608		WRKY18	AT4G31800	-0.001642		RMR1	AT5G66160	0.00166043
IAA2	AT3G23030	-0.000596426		DREB2C	AT2G40340	-0.0018979		MIF1	AT1G74660	-0.00240727		DREB2A	AT5G05410	0.000572478
IAA19	AT3G15540	-0.000657059		NAC002	AT1G01720	-0.00192241		HAT2	AT5G47370	-0.0024961		SCL13	AT4G17230	0.00022726
UNE12	AT4G02590	-0.000766238		WRKY18	AT4G31800	-0.00201618		MYBC1	AT2G40970	-0.00343512		AT2G06025	AT2G06025	0.000121262
NAA10	AT5G13780	-0.00119126		HTA3	AT1G54690	-0.0021196		IAA19	AT3G15540	-0.00383351		TIFY3B	AT5G20900	-9.26473e-05
COL3	AT2G24790	-0.0021754		REIL2	AT2G24500	-0.00216605		COL3	AT2G24790	-0.00437032		LBD12	AT2G30130	-0.000317958
ZAT5	AT2G28200	-0.00286824		SAP1	AT1G12440	-0.00237194		AT3G55770	AT3G55770	-0.0045867		SHL	AT4G39100	-0.000496726
DOF1.5	AT1G29160	-0.00289804		SCL27	AT2G45160	-0.00242355		HMGB4	AT2G17560	-0.00473041		IAA13	AT2G33310	-0.000615313
COL5	AT5G57660	-0.00291582		HSFB1	AT4G36990	-0.0024367		REIL2	AT2G24500	-0.00499208		S1FA2	AT2G37120	-0.000741708
BZIP9	AT5G24800	-0.00308241		ZAT12	AT5G59820	-0.00245171		IAA4	AT5G43700	-0.00541986		ERF011	AT3G50260	-0.000870005
CZF1	AT2G40140	-0.00310688		WRKY15	AT2G23320	-0.00247192		NAC002	AT1G01720	-0.00635421		HYH	AT3G17609	-0.000978913
AT2G29660	AT2G29660	-0.00323352		HMGB4	AT2G17560	-0.00252341		AT2G29660	AT2G29660	-0.00636797		TEM1	AT1G25560	-0.00130108
ERF020	AT1G71520	-0.00334997		BHLH66	AT2G24260	-0.00253006		TULP11	AT5G18680	-0.00641342		AT1G01350	AT1G01350	-0.0013562
ARF14	AT3G25730	-0.00339051		MYB36	AT5G57620	-0.00314546		AT3G51950	AT3G51950	-0.00650463		ERF109	AT4G34410	-0.00145002
DREB2C	AT2G40340	-0.00341146		RAP2-6	AT1G43160	-0.00326742		IAA8	AT2G22670	-0.00830639		XERICO	AT2G04240	-0.00145176
AT3G51950	AT3G51950	-0.00376025		AT2G36930	AT2G36930	-0.00349645		RAP2-2	AT3G14230	-0.00858901		BZIP11	AT4G34590	-0.00145633
CSP4	AT2G21060	-0.00470904		WLIM1	AT1G10200	-0.00360141		AtMYB40	AT5G14340	-0.00884471		ILR3	AT5G54680	-0.00188733
IAA4	AT5G43700	-0.00476601		NAC081	AT5G08790	-0.00398361		COL5	AT5G57660	-0.00888918		TIFY5A	AT1G30135	-0.00193208
GT-3A	AT5G01380	-0.00503157		BHLH83	AT1G66470	-0.00404164		ANAC102	AT5G63790	-0.00909403		BHLH112	AT1G61660	-0.00197424
ANAC102	AT5G63790	-0.00508459		ERF071	AT2G47520	-0.00523131		TIFY10A	AT1G19180	-0.00976568		UNE12	AT4G02590	-0.00198885
RAP2-2	AT3G14230	-0.00518079		LRL2	AT4G30980	-0.00543207		BHLH66	AT2G24260	-0.0106124		WRKY18	AT4G31800	-0.00201073
AT1G03040	AT1G03040	-0.00520723		RSZ22	AT4G31580	-0.0056173		LRL2	AT4G30980	-0.0108042		CSP2	AT4G38680	-0.00201148
AtMYB40	AT5G14340	-0.00551042		HAT2	AT5G47370	-0.00638361		BBX24	AT1G06040	-0.0126595		HTA5	AT1G08880	-0.00216271
ERF071	AT2G47520	-0.00554346		MBS2	AT5G16470	-0.00685283		ERF6	AT4G17490	-0.0135403		AT5G03510	AT5G03510	-0.00232721
S1FA3	AT3G09735	-0.00559329		RMA1	AT4G03510	-0.00690681		MYB36	AT5G57620	-0.0135778		CZF1	AT2G40140	-0.0039546
AT3G55770	AT3G55770	-0.00621634		BBX24	AT1G06040	-0.00756098		CSP4	AT2G21060	-0.0139844		BRN2	AT4G10350	-0.00401934
BBX24	AT1G06040	-0.00680036		BHLH148	AT3G06590	-0.00757447		ZHD11	AT1G69600	-0.0151131		RAT5	AT5G54640	-0.00403582
SCL5	AT1G50600	-0.00734808		AT5G11340	AT5G11340	-0.0076084		BHLH148	AT3G06590	-0.016415		AT2G43500	AT2G43500	-0.00463051
ERF1A	AT4G17500	-0.00864546		NAA10	AT5G13780	-0.00794668		BRN2	AT4G10350	-0.0167264		AT3G06410	AT3G06410	-0.00463646
ERF6	AT4G17490	-0.00966507		CSP2	AT4G38680	-0.00874898		HMGB3	AT1G20696	-0.0167574		IBH1	AT2G43060	-0.00487099
REIL2	AT2G24500	-0.00972156		AT5G51780	AT5G51780	-0.00916815		IAA9	AT5G65670	-0.0181218		BBX21	AT1G75540	-0.00507373
ZHD11	AT1G69600	-0.0107501		LEP	AT5G13910	-0.0111987		HSFB1	AT4G36990	-0.0186934		WRKY15	AT2G23320	-0.00529767
ATHB-12	AT3G61890	-0.0116365		BRN2	AT4G10350	-0.0169571		NAC081	AT5G08790	-0.0198171		ARF5	AT1G19850	-0.00537996
IAA8	AT2G22670	-0.011769		ATMYB68	AT5G65790	-0.0170288		CSP2	AT4G38680	-0.0246857		IAA9	AT5G65670	-0.00545456
HMGB3	AT1G20696	-0.0119695		BRN1	AT1G33280	-0.0184824		BHLH82	AT5G58010	-0.0293999		SAP1	AT1G12440	-0.0054771
TIFY10A	AT1G19180	-0.0123063		S1FA1	AT3G53370	-0.0244107		SAP1	AT1G12440	-0.0312712		AT3G16350	AT3G16350	-0.00586367
TULP11	AT5G18680	-0.0132162						BRN1	AT1G33280	-0.0312843		GT-3A	AT5G01380	-0.00613301
LRL2	AT4G30980	-0.0136412						TGA7	AT1G77920	-0.0347214		ANAC102	AT5G63790	-0.00633748
MYB36	AT5G57620	-0.013694						S1FA1	AT3G53370	-0.0401323		CSP4	AT2G21060	-0.00637944
BRN2	AT4G10350	-0.0139703						BHLH54	AT1G27740	-0.0407627		ERF020	AT1G71520	-0.00640982
CSP2	AT4G38680	-0.0148161										NPR3	AT5G45110	-0.00667403
BHLH66	AT2G24260	-0.0156488										ERF071	AT2G47520	-0.00770191
BHLH148	AT3G06590	-0.0157697										IAA11	AT4G28640	-0.00794054
IAA9	AT5G65670	-0.0162017										COL3	AT2G24790	-0.00847177
NAC081	AT5G08790	-0.0171115										ZHD11	AT1G69600	-0.00855349
BHLH54	AT1G27740	-0.0193612										REIL2	AT2G24500	-0.00872755
SAP1	AT1G12440	-0.0205082										ARF14	AT3G25730	-0.00875244
HSFB1	AT4G36990	-0.0215303										S1FA3	AT3G09735	-0.00926393
S1FA1	AT3G53370	-0.0227233										ATHB-7	AT2G46680	-0.00939088
BRN1	AT1G33280	-0.025961										ERF6	AT4G17490	-0.00974619
TGA7	AT1G77920	-0.0337335										COL5	AT5G57660	-0.00978533
BHLH82	AT5G58010	-0.0526735										AT3G55770	AT3G55770	-0.00994252
												HMGB3	AT1G20696	-0.00999386
												ERF1A	AT4G17500	-0.0102233
												AT1G03040	AT1G03040	-0.0105521
												ATHB-12	AT3G61890	-0.0112946
												BHLH66	AT2G24260	-0.0113098
												MYB36	AT5G57620	-0.0126628
												MYB46	AT5G12870	-0.0149627
												IAA8	AT2G22670	-0.0153407
												SCL5	AT1G50600	-0.015381
												NAC081	AT5G08790	-0.0157342
												BRN1	AT1G33280	-0.0159001
												ERF060	AT4G39780	-0.0161453
												TIFY10A	AT1G19180	-0.0184838
												TINY	AT5G25810	-0.0193301
												AT1G05710	AT1G05710	-0.0208713
												TULP11	AT5G18680	-0.023114
												ATL3	AT1G72310	-0.0234177
												HSFB1	AT4G36990	-0.0281603
												TGA7	AT1G77920	-0.0302135
												BHLH82	AT5G58010	-0.0797315

## Sheet: Columella
Full atlas (R^2=0.65)				Meristem (R^2=0.73)				Elongation (R^2=0.59)				Maturation (R^2=0.70)
Genes	Gene AT Identifier Number	Coefficients		Genes	Gene AT Identifier Number	Coefficients		Genes	Gene AT Identifier Number	Coefficients		Genes	Gene AT Identifier Number	Coefficients
JUB1	AT2G43000	0.0599288		BRN1	AT1G33280	0.0278414		NAI1	AT2G22770	0.0201802		ERF091	AT4G18450	0.0645868
ERF091	AT4G18450	0.0555244		IAA7	AT3G23050	0.0200558		ERF6	AT4G17490	0.0190308		JUB1	AT2G43000	0.0588098
ERF6	AT4G17490	0.0296835		ERF6	AT4G17490	0.013691		BRN1	AT1G33280	0.0172249		NAC081	AT5G08790	0.028074
PRE2	AT5G15160	0.0266814		NAI1	AT2G22770	0.0111216		NAC081	AT5G08790	0.0162428		PRE2	AT5G15160	0.0255907
NAC081	AT5G08790	0.0201664		WRKY6	AT1G62300	0.0110673		ARF5	AT1G19850	0.0154357		ERF6	AT4G17490	0.0232755
WRKY6	AT1G62300	0.0200927		NAC081	AT5G08790	0.00950568		DOF1.2	AT1G21340	0.012456		TIFY10A	AT1G19180	0.0206586
AT1G32700	AT1G32700	0.0161369		BT2	AT3G48360	0.00831382		WRKY6	AT1G62300	0.0104445		ERF055	AT1G36060	0.0183287
DREB2C	AT2G40340	0.0114239		RAP2-13	AT1G22190	0.0077674		DREB2C	AT2G40340	0.0082356		WRKY6	AT1G62300	0.0174961
NAI1	AT2G22770	0.00914771		AT1G76590	AT1G76590	0.00657957		REIL2	AT2G24500	0.005232		ERF1A	AT4G17500	0.0163232
BRN1	AT1G33280	0.00794567		AT1G75710	AT1G75710	0.00619802		AT1G32700	AT1G32700	0.00506853		AT1G32700	AT1G32700	0.0143619
ERF1A	AT4G17500	0.00756738		ATNFXL1	AT1G10170	0.00497541		RAP2-3	AT3G16770	0.00461054		ERF060	AT4G39780	0.0130225
COL5	AT5G57660	0.0071043		COL5	AT5G57660	0.00431179		COL5	AT5G57660	0.00376694		ZAT6	AT5G04340	0.0113257
ZAT6	AT5G04340	0.00554012		DOF1.2	AT1G21340	0.00384895		PRE2	AT5G15160	0.00365253		DREB2C	AT2G40340	0.0097402
IBH1	AT2G43060	0.00525749		REIL2	AT2G24500	0.00297854		AT1G76590	AT1G76590	0.00291049		ZAT12	AT5G59820	0.00881719
ARF5	AT1G19850	0.00425392		WRKY15	AT2G23320	0.00282766		WRKY22	AT4G01250	0.00236221		ARF14	AT3G25730	0.00783595
ARF14	AT3G25730	0.00423121		AT3G62260	AT3G62260	0.000497569		ERF1A	AT4G17500	0.00202315		COL5	AT5G57660	0.00724665
TIFY10A	AT1G19180	0.00404693		AT3G55770	AT3G55770	-0.000456789		LBD13	AT2G30340	0.00182658		IBH1	AT2G43060	0.00597765
REIL2	AT2G24500	0.00339993		BZIP2	AT2G18160	-0.000699621		RAP2-6	AT1G43160	0.00093565		IAA17	AT1G04250	0.00496635
IAA17	AT1G04250	0.00310316		HSFA6B	AT3G22830	-0.000882862		RAP2-4	AT1G78080	0.000784508		REIL2	AT2G24500	0.00281146
DOF1.2	AT1G21340	0.00262678		IAA16	AT3G04730	-0.00101758		IAA17	AT1G04250	0.000661467		RAP2-4	AT1G78080	0.00237785
RAP2-4	AT1G78080	0.002067		WLIM1	AT1G10200	-0.0011669		AT3G55770	AT3G55770	-7.58646e-05		AT2G43500	AT2G43500	0.00166244
AT1G76590	AT1G76590	0.00122305		CPC	AT2G46410	-0.00136443		BZIP2	AT2G18160	-0.000547964		ERF109	AT4G34410	0.00112211
AT2G43500	AT2G43500	0.00106147		UPB1	AT2G47270	-0.00186538		S1FA2	AT2G37120	-0.000869975		TULP11	AT5G18680	-7.83293e-05
bHLH115	AT1G51070	-0.000378363		AT1G04850	AT1G04850	-0.00456013		IAA2	AT3G23030	-0.00120066		JAZ10	AT5G13220	-0.000464927
JAZ10	AT5G13220	-0.000388097		NAC083	AT5G13180	-0.00535045		HSFB1	AT4G36990	-0.00134845		RAV2	AT1G68840	-0.000547556
AT5G03510	AT5G03510	-0.000463198		NAC032	AT1G77450	-0.00571877		HSFA6B	AT3G22830	-0.00233644		NAC032	AT1G77450	-0.000793375
ERF13	AT2G44840	-0.000571171		S1FA3	AT3G09735	-0.00720306		DREB2A	AT5G05410	-0.00245436		MYB44	AT5G67300	-0.000899042
RD26	AT4G27410	-0.000637146		S1FA2	AT2G37120	-0.00768406		ATHB-20	AT3G01220	-0.00348362		BHLH125	AT1G62975	-0.000924976
TIFY10B	AT1G74950	-0.00132404		IAA28	AT5G25890	-0.0079697		IBL1	AT4G30410	-0.00352635		MYB4	AT4G38620	-0.000958108
TIFY6B	AT3G17860	-0.00139612		WLIN2A	AT2G39900	-0.00898532		ERF008	AT2G23340	-0.00447694		RD26	AT4G27410	-0.000980069
RAP2-10	AT4G36900	-0.00143964		HAT7	AT5G15150	-0.00951482		HAT7	AT5G15150	-0.00456661		WLIN2A	AT2G39900	-0.00101146
SAP7	AT4G12040	-0.00162341		ATHB-20	AT3G01220	-0.0102799		WLIM1	AT1G10200	-0.0050011		SAP1	AT1G12440	-0.00118376
WRKY18	AT4G31800	-0.00167538						IAA19	AT3G15540	-0.0052589		RAP2-10	AT4G36900	-0.00163485
AT1G04850	AT1G04850	-0.00169376						MYB44	AT5G67300	-0.00532442		TIFY6B	AT3G17860	-0.00192978
BHLH147	AT3G17100	-0.00174118						UPB1	AT2G47270	-0.00556621		BHLH78	AT5G48560	-0.00205126
S1FA3	AT3G09735	-0.00178534						AT3G53600	AT3G53600	-0.00612259		ERF4	AT3G15210	-0.00209364
MYB7	AT2G16720	-0.00213054						NAC083	AT5G13180	-0.006703		SAP9	AT4G22820	-0.00220667
S1FA2	AT2G37120	-0.00228186						NAC032	AT1G77450	-0.00763265		ERF018	AT1G74930	-0.00235405
TIFY3B	AT5G20900	-0.00233843						WLIN2A	AT2G39900	-0.00793688		bHLH115	AT1G51070	-0.00245481
BZIP2	AT2G18160	-0.00246449						IAA28	AT5G25890	-0.00877355		TGA9	AT1G08320	-0.00290667
HMGB2	AT1G20693	-0.00255796										SAP3	AT2G27580	-0.00339073
WLIM1	AT1G10200	-0.00258967										TEM1	AT1G25560	-0.00363683
AT3G55770	AT3G55770	-0.00280904										AT3G53600	AT3G53600	-0.00377384
HSFA6B	AT3G22830	-0.00332521										HSFA6B	AT3G22830	-0.00387653
AT1G63840	AT1G63840	-0.00370045										AT3G55770	AT3G55770	-0.00399999
BZIP1	AT5G49450	-0.00398887										RMA1	AT4G03510	-0.00400466
HSFB1	AT4G36990	-0.0046627										MYB15	AT3G23250	-0.0040493
IAA16	AT3G04730	-0.00475147										WLIM1	AT1G10200	-0.00405861
AT3G53600	AT3G53600	-0.00515147										IAA16	AT3G04730	-0.00442969
WLIN2A	AT2G39900	-0.00525258										MYB7	AT2G16720	-0.00444078
DOF1.5	AT1G29160	-0.00527212										IAA28	AT5G25890	-0.00458888
HAT7	AT5G15150	-0.00541855										ABR1	AT5G64750	-0.00516727
MYB44	AT5G67300	-0.00593616										TGA10	AT5G06839	-0.00536026
ATHB-20	AT3G01220	-0.006242										WRKY40	AT1G80840	-0.00601699
NAC032	AT1G77450	-0.00648526										HSFB1	AT4G36990	-0.00636625
DREB2A	AT5G05410	-0.00675252										TIFY10B	AT1G74950	-0.0066531
AT4G17900	AT4G17900	-0.00690342										BRN2	AT4G10350	-0.00758034
NAC083	AT5G13180	-0.00873092										HMGB2	AT1G20693	-0.00942681
IAA28	AT5G25890	-0.00877376										SAP7	AT4G12040	-0.00955734
UPB1	AT2G47270	-0.00944127										WRKY18	AT4G31800	-0.010518
IAA19	AT3G15540	-0.0108973										NAC083	AT5G13180	-0.010538
ANAC087	AT5G18270	-0.0171736										BZIP1	AT5G49450	-0.0115856
												AT1G63840	AT1G63840	-0.011661
												AT5G03510	AT5G03510	-0.0132203
												AT3G56230	AT3G56230	-0.014062
												DOF1.5	AT1G29160	-0.0145478
												UPB1	AT2G47270	-0.0150879
												DREB2A	AT5G05410	-0.0152364
												IAA19	AT3G15540	-0.0164451
												AT4G17900	AT4G17900	-0.016472
												ANAC087	AT5G18270	-0.0251507
												AT1G17310	AT1G17310	-0.0323085

## Sheet: Cortex
Full atlas (R^2=0.52)				Meristem (R^2=0.57)				Elongation (R^2=0.62)				Maturation (R^2=0.54)
Genes	Gene AT Identifier Number	Coefficients		Genes	Gene AT Identifier Number	Coefficients		Genes	Gene AT Identifier Number	Coefficients		Genes	Gene AT Identifier Number	Coefficients
JKD	AT5G03150	0.0786961		JKD	AT5G03150	0.0607143		JKD	AT5G03150	0.0924912		LAF1	AT4G25560	0.0786398
BHLH96	AT1G72210	0.0498422		BBX20	AT4G39070	0.0486323		BHLH96	AT1G72210	0.0520015		AT1G68070	AT1G68070	0.074137
LAF1	AT4G25560	0.0407672		HAT7	AT5G15150	0.0358532		AT3G24120	AT3G24120	0.040712		TINY	AT5G25810	0.0698362
AT1G05710	AT1G05710	0.0380737		BT4	AT5G67480	0.0272312		ATL6	AT3G05200	0.0328843		TIFY11B	AT1G72450	0.0514444
ATL6	AT3G05200	0.0332149		MYB12	AT2G47460	0.0158646		BT4	AT5G67480	0.0322948		AT1G05710	AT1G05710	0.0472804
HSFB1	AT4G36990	0.0315903		ARF31	AT2G36080	0.0152778		BBX20	AT4G39070	0.0290145		HSFB1	AT4G36990	0.042759
AT3G24120	AT3G24120	0.0281124		ERF113	AT5G13330	0.0100053		MYB12	AT2G47460	0.028288		ATL6	AT3G05200	0.0383761
MYB12	AT2G47460	0.0267264		BHLH96	AT1G72210	0.00993378		ATHB-5	AT5G65310	0.0269561		bHLH115	AT1G51070	0.0353793
COL4	AT5G24930	0.0243845		WRKY18	AT4G31800	0.00831674		HSFB1	AT4G36990	0.0262649		HYH	AT3G17609	0.033033
MYB86	AT5G26660	0.023441		PRE3	AT1G74500	0.0077094		LAF1	AT4G25560	0.0241484		COL4	AT5G24930	0.0320453
HYH	AT3G17609	0.0231437		VRN1	AT3G18990	0.0075453		ATHB-6	AT2G22430	0.0236605		IAA17	AT1G04250	0.031826
AHK3	AT1G27320	0.0220825		ERF014	AT1G44830	0.00738536		WRKY18	AT4G31800	0.0212068		AHK3	AT1G27320	0.0273178
TINY	AT5G25810	0.0214846		RAP2-6	AT1G43160	0.00714953		RAP2-6	AT1G43160	0.0201622		TGA7	AT1G77920	0.02666
WRKY18	AT4G31800	0.0206872		GATA4	AT3G60530	0.00701085		AHK3	AT1G27320	0.0198858		WRKY30	AT5G24110	0.0207287
HAT7	AT5G15150	0.0201621		SCL6	AT4G00150	0.00601191		HYH	AT3G17609	0.0195785		SHL	AT4G39100	0.0202647
BT4	AT5G67480	0.0200229		GATA16	AT5G49300	0.00566035		SCL6	AT4G00150	0.018952		BHLH96	AT1G72210	0.0195327
TIFY11B	AT1G72450	0.0187371		ATL6	AT3G05200	0.00405284		MYB86	AT5G26660	0.0185508		ERF011	AT3G50260	0.0186464
ATHB-5	AT5G65310	0.0174543		WRKY15	AT2G23320	0.00363847		COL4	AT5G24930	0.0184525		RHA2B	AT2G01150	0.0158644
ATHB-6	AT2G22430	0.0167717		ATHB-12	AT3G61890	0.00352552		COL13	AT2G47890	0.0183664		MYB86	AT5G26660	0.0158619
ATHB-12	AT3G61890	0.015314		ATNFXL1	AT1G10170	0.00332056		LRP1	AT5G12330	0.0164957		RD26	AT4G27410	0.0158112
IAA17	AT1G04250	0.0152409		ATHB-20	AT3G01220	0.00286754		ARF31	AT2G36080	0.0155131		TFB1-3	AT3G61420	0.0150237
AT1G68070	AT1G68070	0.0143768		IAA7	AT3G23050	0.00283239		ERF038	AT2G35700	0.0154841		WRKY18	AT4G31800	0.0136007
bHLH115	AT1G51070	0.0137613		IAA28	AT5G25890	0.00267879		HAT7	AT5G15150	0.0148113		ATHB-6	AT2G22430	0.0133878
RAP2-6	AT1G43160	0.0137184		AT1G63840	AT1G63840	0.00233295		IAA7	AT3G23050	0.0127389		BHLH125	AT1G62975	0.0117213
TGA7	AT1G77920	0.0123752		RHA2B	AT2G01150	0.0019344		ZHD11	AT1G69600	0.0113247		JKD	AT5G03150	0.0102394
BBX20	AT4G39070	0.0116255		ATHB-23	AT1G26960	0.00158338		JAZ9	AT1G70700	0.0111485		HTA13	AT3G20670	0.00975499
ERF113	AT5G13330	0.0113896		ATHB-6	AT2G22430	0.00144671		ATHB-23	AT1G26960	0.0107609		MYB12	AT2G47460	0.00891084
RHA2B	AT2G01150	0.00957083		TIFY10B	AT1G74950	0.00140906		TFB1-3	AT3G61420	0.0102565		AT3G24120	AT3G24120	0.00834034
VRN1	AT3G18990	0.00954344		BZIP2	AT2G18160	0.00138669		RGL3	AT5G17490	0.0100495		AT5G57150	AT5G57150	0.00830336
COL13	AT2G47890	0.00953307		NAC083	AT5G13180	0.000628605		ERF113	AT5G13330	0.0100245		AT1G19000	AT1G19000	0.00736596
SCL6	AT4G00150	0.0093205		anac084	AT5G14000	0.000506424		EIL1	AT2G27050	0.00939351		ERF113	AT5G13330	0.00567269
EIL1	AT2G27050	0.00885435		ZHD11	AT1G69600	0.000394996		IAA28	AT5G25890	0.00933297		ZAT12	AT5G59820	0.00495735
ARF31	AT2G36080	0.0082066		NPR3	AT5G45110	0.000309664		MYBC1	AT2G40970	0.00929529		WRKY48	AT5G49520	0.00482838
ATHB-23	AT1G26960	0.00778166		CXIP4	AT2G28910	0.000269238		NUC	AT5G44160	0.00892229		ATHB-12	AT3G61890	0.00434613
RD26	AT4G27410	0.00724144		WRKY6	AT1G62300	0.000152326		IBL1	AT4G30410	0.00868019		AT3G61180	AT3G61180	0.00430156
IAA28	AT5G25890	0.00648725		HMGB5	AT4G35570	-1.58571e-06		anac084	AT5G14000	0.00864523		MBF1B	AT3G58680	0.00397473
AT1G63840	AT1G63840	0.00533729		NAA10	AT5G13780	-4.20311e-05		AT1G03040	AT1G03040	0.00852367		HSFA7A	AT3G51910	0.00373884
JAZ9	AT1G70700	0.00487594		HTA5	AT1G08880	-0.000102646		ATHB-12	AT3G61890	0.00723167		RMA1	AT4G03510	0.00353042
IBL1	AT4G30410	0.00420824		S1FA2	AT2G37120	-0.000130811		ATNFXL1	AT1G10170	0.00666568		RAP2-10	AT4G36900	0.00298577
AT1G74840	AT1G74840	0.00418624		MBF1A	AT2G42680	-0.000174276		RHA2B	AT2G01150	0.00657193		AT1G04850	AT1G04850	0.0024762
ATHB-20	AT3G01220	0.0039238		NFYB2	AT5G47640	-0.00019489		ZAT12	AT5G59820	0.00649658		ZFN1	AT3G02830	0.00234016
AT5G57150	AT5G57150	0.00380404		DOF1.5	AT1G29160	-0.000453949		PRE3	AT1G74500	0.00636568		RAP2-6	AT1G43160	0.00127461
ZAT12	AT5G59820	0.00378382		NFYC3	AT1G54830	-0.000508735		AT1G63840	AT1G63840	0.0058966		VRN1	AT3G18990	0.00124949
IAA7	AT3G23050	0.00352488		HMGA	AT1G14900	-0.000587881		AT5G57150	AT5G57150	0.00580799		NPR3	AT5G45110	0.0010934
NUC	AT5G44160	0.0034347		SAP1	AT1G12440	-0.000608365		AT1G14200	AT1G14200	0.00577566		AT1G63840	AT1G63840	0.000367328
SHL	AT4G39100	0.00337704		ERF069	AT1G22985	-0.000647858		SCL13	AT4G17230	0.00555701		GT-3A	AT5G01380	0.000125868
AT3G11580	AT3G11580	0.00277078		SZF1	AT3G55980	-0.000691314		ATHB-20	AT3G01220	0.00524394		AT5G58620	AT5G58620	-0.000151707
TIFY10B	AT1G74950	0.00269263		AT2G35605	AT2G35605	-0.000726283		TIFY10B	AT1G74950	0.00493356		NAC083	AT5G13180	-0.000199439
RGL3	AT5G17490	0.00246223		AT3G62260	AT3G62260	-0.000975331		IAA17	AT1G04250	0.00441687		BZIP1	AT5G49450	-0.000622947
AT1G04850	AT1G04850	0.00230715		NAC081	AT5G08790	-0.000988884		VRN1	AT3G18990	0.00417374		DOF5.3	AT5G60200	-0.000785058
NPR3	AT5G45110	0.00195181		RSZ22	AT4G31580	-0.00142799		AT1G68070	AT1G68070	0.00397211		BHLH112	AT1G61660	-0.00084885
HTA13	AT3G20670	0.00127759		RAP2-13	AT1G22190	-0.00142927		SSRP1	AT3G28730	0.00372724		NAI1	AT2G22770	-0.000854877
ERF011	AT3G50260	0.00125063		IAA14	AT4G14550	-0.00163949		AHK4	AT2G01830	0.00361172		ZHD11	AT1G69600	-0.000916501
SCL13	AT4G17230	0.00119875		ZAT10	AT1G27730	-0.00164166		TCP21	AT5G08330	0.00350549		DOF4.6	AT4G24060	-0.00098467
BZIP2	AT2G18160	0.00105834		NAI1	AT2G22770	-0.00176002		NPR3	AT5G45110	0.00228942		BZIP25	AT3G54620	-0.00099117
ZAT6	AT5G04340	0.000984812		RAP2-2	AT3G14230	-0.00181706		ZAT6	AT5G04340	0.00217587		ATNFXL1	AT1G10170	-0.00115082
ATHB-16	AT4G40060	0.000960974		AIP3	AT1G08780	-0.00182275		BZIP2	AT2G18160	0.00192603		ZFP5	AT1G10480	-0.00154759
HMGB2	AT1G20693	0.000600316		HDT3	AT5G03740	-0.00245529		COL3	AT2G24790	0.00169036		NAC078	AT5G04410	-0.00158974
COL3	AT2G24790	0.000380944		GATA12	AT5G25830	-0.00252304		MYB44	AT5G67300	0.00146408		WRKY6	AT1G62300	-0.001643
ZHD11	AT1G69600	0.000373524		WRKY17	AT2G24570	-0.00252858		GT-3A	AT5G01380	0.000986722		SAP7	AT4G12040	-0.00190222
AT1G14200	AT1G14200	0.000353254		PLIM2B	AT1G01780	-0.00277855		CXIP4	AT2G28910	0.000194871		UPB1	AT2G47270	-0.00196083
ATNFXL1	AT1G10170	0.000352882		IAA8	AT2G22670	-0.00280091		RAX2	AT2G36890	-0.000184143		NAC019	AT1G52890	-0.00207858
AHK4	AT2G01830	0.000152574		S1FA3	AT3G09735	-0.00299559		S1FA3	AT3G09735	-0.000471134		WRKY40	AT1G80840	-0.00235054
TFB1-3	AT3G61420	2.24903e-05		ERF010	AT5G67190	-0.00389719		DOF1.5	AT1G29160	-0.000473278		RAV2	AT1G68840	-0.00242766
WRKY17	AT2G24570	-0.000206393		LBD12	AT2G30130	-0.00424311		TCP14	AT3G47620	-0.000598097		HMGB4	AT2G17560	-0.00276928
AT3G55770	AT3G55770	-0.000237184		WRKY65	AT1G29280	-0.00432892		PCFS5	AT5G43620	-0.000949491		ERF6	AT4G17490	-0.0029535
BZIP11	AT4G34590	-0.000385469		AT1G21000	AT1G21000	-0.00500137		ERF6	AT4G17490	-0.000959178		SAP9	AT4G22820	-0.00366271
MYB20	AT1G66230	-0.000656891		AT1G32700	AT1G32700	-0.00534119		IAA18	AT1G51950	-0.00135602		MBS2	AT5G16470	-0.00380984
AT5G03510	AT5G03510	-0.00087076		MBS2	AT5G16470	-0.0054658		LBD12	AT2G30130	-0.00139829		ERF053	AT2G20880	-0.00388833
BZIP9	AT5G24800	-0.000982409		HMGB4	AT2G17560	-0.00579712		CDF2	AT5G39660	-0.0015854		HMGB3	AT1G20696	-0.00392553
SAP2	AT1G51200	-0.00121797		AT2G36930	AT2G36930	-0.00590512		WRKY75	AT5G13080	-0.00187697		MBF1C	AT3G24500	-0.00407279
RAV2	AT1G68840	-0.00128243		MYB30	AT3G28910	-0.00604784		ATHB-8	AT4G32880	-0.00266239		ANAC102	AT5G63790	-0.00418567
ERF010	AT5G67190	-0.0013924		DAG1	AT3G61850	-0.00653528		AT1G21000	AT1G21000	-0.00274704		MYB20	AT1G66230	-0.00427481
PCFS5	AT5G43620	-0.00153148		BHLH66	AT2G24260	-0.00720248		SAP2	AT1G51200	-0.00277887		AIP2	AT5G20910	-0.00446947
PLIM2B	AT1G01780	-0.00186371		S1FA1	AT3G53370	-0.00783085		SCL8	AT5G52510	-0.00283674		AT4G17900	AT4G17900	-0.00489621
DOF1.5	AT1G29160	-0.00186797		BZIP1	AT5G49450	-0.00801165		BZIP11	AT4G34590	-0.00313114		SCL8	AT5G52510	-0.00533825
S1FA3	AT3G09735	-0.0019417		KAN4	AT5G42630	-0.00855451		BHLH54	AT1G27740	-0.0031346		LBD13	AT2G30340	-0.00538497
MYB6	AT4G09460	-0.00197377		AT5G51780	AT5G51780	-0.00888974		CZF1	AT2G40140	-0.0031624		WRKY4	AT1G13960	-0.00544344
CZF1	AT2G40140	-0.00215673		AT4G25400	AT4G25400	-0.00941454		WRKY40	AT1G80840	-0.00319523		BHLH78	AT5G48560	-0.0056351
WRKY40	AT1G80840	-0.00224871		WRKY9	AT1G68150	-0.0100003		PLIM2B	AT1G01780	-0.00344842		CDF4	AT2G34140	-0.00569263
COL5	AT5G57660	-0.00236793		AT3G43430	AT3G43430	-0.010574		AZF2	AT3G19580	-0.00344935		UNE12	AT4G02590	-0.00620421
SCL8	AT5G52510	-0.00256359		LBD13	AT2G30340	-0.014309		RAP2-4	AT1G78080	-0.00392763		LRL2	AT4G30980	-0.00621484
ERF6	AT4G17490	-0.00280861		LEP	AT5G13910	-0.0154753		AT5G51780	AT5G51780	-0.00405261		NFYC3	AT1G54830	-0.00646305
AT5G51780	AT5G51780	-0.00309059		DOF4.6	AT4G24060	-0.0214939		ERF010	AT5G67190	-0.00408079		SCL15	AT4G36710	-0.0073227
DREB2C	AT2G40340	-0.00325727		ATMYB68	AT5G65790	-0.0341866		BZIP9	AT5G24800	-0.00424313		AT3G62260	AT3G62260	-0.00753852
WLIM1	AT1G10200	-0.00346061						HMGB4	AT2G17560	-0.00446523		AT3G55770	AT3G55770	-0.00846053
BHLH68	AT4G29100	-0.00392258						MYB20	AT1G66230	-0.00452392		KNAT7	AT1G62990	-0.00864506
ZAT10	AT1G27730	-0.00487555						FIT	AT2G28160	-0.00458978		DREB2C	AT2G40340	-0.00898637
MYB30	AT3G28910	-0.00496524						MYB3	AT1G22640	-0.00460327		MBF1A	AT2G42680	-0.00904668
CDF4	AT2G34140	-0.00516468						MBF1A	AT2G42680	-0.00471292		WOX13	AT4G35550	-0.0102007
ERF069	AT1G22985	-0.00538624						AT3G62260	AT3G62260	-0.0050047		COL5	AT5G57660	-0.0109036
HMGB4	AT2G17560	-0.00565684						RAP2-12	AT1G53910	-0.00508509		TULP11	AT5G18680	-0.0109829
RAP2-2	AT3G14230	-0.00605113						NFYC3	AT1G54830	-0.00622363		WRKY75	AT5G13080	-0.0128187
MBF1A	AT2G42680	-0.00627858						ERF1A	AT4G17500	-0.00763819		ERF1A	AT4G17500	-0.0129062
NAI1	AT2G22770	-0.00652138						TIFY6B	AT3G17860	-0.00841592		DOF2.1	AT2G28510	-0.013323
SCL15	AT4G36710	-0.00665902						WLIM1	AT1G10200	-0.00863828		IAA9	AT5G65670	-0.0147076
ERF053	AT2G20880	-0.00766907						WLIN2A	AT2G39900	-0.00865823		AT3G43430	AT3G43430	-0.0147765
NFYC3	AT1G54830	-0.0088						DOF4.6	AT4G24060	-0.0087264		WLIN2A	AT2G39900	-0.0147793
RAP2-12	AT1G53910	-0.00881699						WRKY65	AT1G29280	-0.00894219		ATL3	AT1G72310	-0.0162496
UNE12	AT4G02590	-0.00901587						UNE12	AT4G02590	-0.0090283		RAP2-12	AT1G53910	-0.0170236
ERF1A	AT4G17500	-0.00909631						NAC081	AT5G08790	-0.00910776		AT4G25400	AT4G25400	-0.0172379
IAA8	AT2G22670	-0.00919016						BHLH68	AT4G29100	-0.00926287		AT1G32700	AT1G32700	-0.0181688
FIT	AT2G28160	-0.00939164						IAA8	AT2G22670	-0.00977812		MYB36	AT5G57620	-0.0207817
AT3G62260	AT3G62260	-0.00944479						S1FA1	AT3G53370	-0.0103057		BHLH66	AT2G24260	-0.0230591
MBS2	AT5G16470	-0.00972124						BHLH82	AT5G58010	-0.0109368		FIT	AT2G28160	-0.0230904
WLIN2A	AT2G39900	-0.0105563						MYB6	AT4G09460	-0.0110228		DAG1	AT3G61850	-0.0236361
AT5G05790	AT5G05790	-0.0108549						MBS2	AT5G16470	-0.0115576		WRKY45	AT3G01970	-0.0274999
DOF4.6	AT4G24060	-0.0117678						SCL15	AT4G36710	-0.0123624		AT5G05790	AT5G05790	-0.0312957
BZIP1	AT5G49450	-0.0125214						RAP2-2	AT3G14230	-0.0124978		NAC081	AT5G08790	-0.0329591
SAP9	AT4G22820	-0.0130656						MYB30	AT3G28910	-0.0136202		OFP2	AT2G30400	-0.0408681
WRKY75	AT5G13080	-0.0130799						ERF053	AT2G20880	-0.013676		NAC021	AT1G56010	-0.0501674
ATMYB68	AT5G65790	-0.0137955						ERF069	AT1G22985	-0.0138865		BHLH82	AT5G58010	-0.0572206
AT1G32700	AT1G32700	-0.0148214						AT1G32700	AT1G32700	-0.0140322
IAA9	AT5G65670	-0.0150847						AT3G43430	AT3G43430	-0.0150131
NAC081	AT5G08790	-0.0159624						IAA9	AT5G65670	-0.0150816
AT3G43430	AT3G43430	-0.0162009						GL2	AT1G79840	-0.0159317
LBD13	AT2G30340	-0.0206892						BZIP1	AT5G49450	-0.0159935
DAG1	AT3G61850	-0.0233152						NAI1	AT2G22770	-0.0178155
LEP	AT5G13910	-0.0250265						SAP9	AT4G22820	-0.0183499
AT4G25400	AT4G25400	-0.0259039						DAG1	AT3G61850	-0.0225888
BHLH82	AT5G58010	-0.0282613						OFP2	AT2G30400	-0.0227074
OFP2	AT2G30400	-0.0293564						BHLH66	AT2G24260	-0.0301023
BHLH66	AT2G24260	-0.0305094						ATMYB68	AT5G65790	-0.0301689
MYB36	AT5G57620	-0.0350744						AT4G25400	AT4G25400	-0.0315742
								LBD13	AT2G30340	-0.0351196
								LEP	AT5G13910	-0.0369761
								MYB36	AT5G57620	-0.038067

## Sheet: Endodermis
Full atlas (R^2=0.70)				Meristem (R^2=0.68)				Elongation (R^2=0.78)				Maturation (R^2=0.74)
Genes	Gene AT Identifier Number	Coefficients		Genes	Gene AT Identifier Number	Coefficients		Genes	Gene AT Identifier Number	Coefficients		Genes	Gene AT Identifier Number	Coefficients
MYB36	AT5G57620	0.201519		ATMYB68	AT5G65790	0.17784		MYB36	AT5G57620	0.235509		ATL3	AT1G72310	0.176917
ATL3	AT1G72310	0.115006		MYB36	AT5G57620	0.0676033		ATMYB68	AT5G65790	0.0609327		MYB36	AT5G57620	0.155733
ATMYB68	AT5G65790	0.0994564		SCR	AT3G54220	0.0475006		SCR	AT3G54220	0.0584082		TULP11	AT5G18680	0.0723102
BHLH103	AT4G21340	0.0674784		RAX2	AT2G36890	0.0133095		MYB3	AT1G22640	0.0182631		BHLH103	AT4G21340	0.0349261
TULP11	AT5G18680	0.0348856		MYB3	AT1G22640	0.0129125		AT3G55770	AT3G55770	0.0148046		VIP1	AT1G43700	0.0343589
SCR	AT3G54220	0.0248151		WLIM1	AT1G10200	0.00646215		AT4G05170	AT4G05170	0.00857355		AT3G55770	AT3G55770	0.0317398
AT3G55770	AT3G55770	0.0215718		HAT2	AT5G47370	0.00319413		BHLH66	AT2G24260	0.00754874		ATMYB68	AT5G65790	0.0313086
TGA9	AT1G08320	0.0190572		KAN4	AT5G42630	-2.97643e-06		WLIM1	AT1G10200	0.00647486		AtMYB74	AT4G05100	0.0312725
AT4G05170	AT4G05170	0.0185384		RAV2	AT1G68840	-0.000264108		CZF1	AT2G40140	0.00458102		LRL2	AT4G30980	0.0239192
VIP1	AT1G43700	0.0141342		ANAC102	AT5G63790	-0.000549678		HAT2	AT5G47370	0.00419804		ATHB-12	AT3G61890	0.0226869
BHLH66	AT2G24260	0.012296		HMGB4	AT2G17560	-0.000780022		BHLH148	AT3G06590	0.00243454		HMGB3	AT1G20696	0.0205412
ATHB-12	AT3G61890	0.00864355		PCL1	AT3G46640	-0.000881433		CSP2	AT4G38680	0.000768202		TGA9	AT1G08320	0.0194515
HMGB3	AT1G20696	0.00697716		RAP2-2	AT3G14230	-0.00103781		MYB44	AT5G67300	0.000464452		BHLH27	AT4G29930	0.0174359
ATHB-7	AT2G46680	0.00628403		ERF6	AT4G17490	-0.00106704		WRKY18	AT4G31800	-4.12261e-05		ATHB-7	AT2G46680	0.0170089
BHLH27	AT4G29930	0.00451906		AT1G76590	AT1G76590	-0.00127621		RMA1	AT4G03510	-0.00033348		AT1G03040	AT1G03040	0.0161759
SAP7	AT4G12040	0.00348033		DOF1.5	AT1G29160	-0.00131456		IWS1	AT1G32130	-0.000335437		IAA9	AT5G65670	0.0161718
MYB3	AT1G22640	0.000380509		WRKY65	AT1G29280	-0.00138334		TGA1	AT5G65210	-0.000401492		ING1	AT3G24010	0.0140381
WRKY40	AT1G80840	4.68979e-05		BHLH62	AT3G07340	-0.00149453		AT2G43500	AT2G43500	-0.000415355		BHLH66	AT2G24260	0.00815379
CDF4	AT2G34140	-1.7768e-05		STOP1	AT1G34370	-0.00159971		ERF4	AT3G15210	-0.000427713		SAP7	AT4G12040	0.00693513
ERF1A	AT4G17500	-9.2868e-05		IAA8	AT2G22670	-0.00164169		WRKY36	AT1G69810	-0.000474964		MBS2	AT5G16470	0.00633608
RMA1	AT4G03510	-0.000141721		HAT5	AT3G01470	-0.0017677		HHO2	AT1G68670	-0.000525831		AT4G05170	AT4G05170	0.00533776
HSFB2A	AT5G62020	-0.000214199		IAA17	AT1G04250	-0.00187556		IAA28	AT5G25890	-0.000638543		HSFB1	AT4G36990	0.00475756
IAA4	AT5G43700	-0.000244172		WRKY22	AT4G01250	-0.00192044		AT1G76590	AT1G76590	-0.000709537		WRKY40	AT1G80840	0.0041683
S1FA2	AT2G37120	-0.000525985		LBD12	AT2G30130	-0.00199625		ERF6	AT4G17490	-0.000738237		JAZ10	AT5G13220	0.00253288
MBF1A	AT2G42680	-0.000818726		RAP2-13	AT1G22190	-0.00220664		AT2G32020	AT2G32020	-0.00074316		AIB	AT2G46510	0.0020292
WRKY22	AT4G01250	-0.000821506		WRKY11	AT4G31550	-0.00269158		AT5G03500	AT5G03500	-0.000751765		NAC083	AT5G13180	0.00192075
ZAT10	AT1G27730	-0.000868049		AT5G11340	AT5G11340	-0.00332833		IAA8	AT2G22670	-0.000760956		NAC047	AT3G04070	0.00103051
DREB2C	AT2G40340	-0.000911527		ERF020	AT1G71520	-0.00344607		WRKY11	AT4G31550	-0.00121555		AT4G36860	AT4G36860	0.000856346
AT1G74840	AT1G74840	-0.000927435		NAI1	AT2G22770	-0.00361189		CPC	AT2G46410	-0.0012805		NPR3	AT5G45110	0.000392709
BHLH30	AT1G68810	-0.000969392		WRKY9	AT1G68150	-0.00383025		HY5	AT5G11260	-0.00134407		RAP2-6	AT1G43160	0.000125829
ANAC102	AT5G63790	-0.000977813		IAA1	AT4G14560	-0.00421217		BZIP19	AT4G35040	-0.00134564		AT1G05710	AT1G05710	0.000120784
HYH	AT3G17609	-0.00120256		REIL2	AT2G24500	-0.00436308		GT-2	AT1G76890	-0.00146147		AT1G21000	AT1G21000	-0.00011996
TAF10	AT4G31720	-0.00132023		BRN1	AT1G33280	-0.00480249		AT1G69030	AT1G69030	-0.00154493		ARR4	AT1G10470	-0.000527483
SAP1	AT1G12440	-0.00152517		AT1G74840	AT1G74840	-0.00485155		DREB2A	AT5G05410	-0.00164936		WLIN2A	AT2G39900	-0.000549695
AT2G32020	AT2G32020	-0.00162381		S1FA1	AT3G53370	-0.00491973		AHK4	AT2G01830	-0.00167499		ATNFXL1	AT1G10170	-0.000767193
HY5	AT5G11260	-0.00188817		BZIP1	AT5G49450	-0.00555697		IAA2	AT3G23030	-0.00179302		IAA2	AT3G23030	-0.000834205
MYB86	AT5G26660	-0.00195618		IAA14	AT4G14550	-0.00579898		NAC081	AT5G08790	-0.00197685		AT5G51780	AT5G51780	-0.000892981
WRKY6	AT1G62300	-0.00206863		AT1G21000	AT1G21000	-0.00625202		NFYC3	AT1G54830	-0.00198057		AT3G60080	AT3G60080	-0.00103691
PCL1	AT3G46640	-0.00218701		ATNFXL1	AT1G10170	-0.00672774		BHLH68	AT4G29100	-0.00219446		BT5	AT4G37610	-0.0011962
EIL1	AT2G27050	-0.00264884		IAA9	AT5G65670	-0.00729643		BZIP25	AT3G54620	-0.00223252		UNE12	AT4G02590	-0.00125619
BHLH78	AT5G48560	-0.00271743		NAC081	AT5G08790	-0.00847665		ZAT6	AT5G04340	-0.0023095		ERF008	AT2G23340	-0.00127721
AT1G21000	AT1G21000	-0.00283503		IAA19	AT3G15540	-0.00895885		AT5G05790	AT5G05790	-0.00231816		ARF14	AT3G25730	-0.0013157
NAC59	AT3G29035	-0.00313409		LBD13	AT2G30340	-0.0150666		DOF1.5	AT1G29160	-0.00236806		DOF5.3	AT5G60200	-0.00145796
IAA19	AT3G15540	-0.00318304		AT3G43430	AT3G43430	-0.0168817		AT1G32700	AT1G32700	-0.00245553		HSFA7A	AT3G51910	-0.00201352
IAA28	AT5G25890	-0.0035457						RAP2-12	AT1G53910	-0.00255196		NAC59	AT3G29035	-0.00219081
NAC053	AT3G10500	-0.003634						BZIP1	AT5G49450	-0.00277086		SCL15	AT4G36710	-0.00296816
NAI1	AT2G22770	-0.0036589						BHLH78	AT5G48560	-0.00291785		ZAT12	AT5G59820	-0.003418
BRN1	AT1G33280	-0.00378442						HYH	AT3G17609	-0.00294421		CDF4	AT2G34140	-0.0036662
BHLH68	AT4G29100	-0.00395304						IAA9	AT5G65670	-0.00297059		ERF6	AT4G17490	-0.00370695
WRKY11	AT4G31550	-0.00407767						TIFY3B	AT5G20900	-0.00311079		HYH	AT3G17609	-0.00378364
ERF011	AT3G50260	-0.0042662						WRKY6	AT1G62300	-0.003123		WRKY22	AT4G01250	-0.00412151
IAA11	AT4G28640	-0.00428345						IAA19	AT3G15540	-0.0032347		MYB46	AT5G12870	-0.00423724
ZAT6	AT5G04340	-0.00458657						EIL1	AT2G27050	-0.00330392		JAZ9	AT1G70700	-0.00459131
BHLH62	AT3G07340	-0.00469261						ERF071	AT2G47520	-0.00357684		ERF1A	AT4G17500	-0.00479933
NAC081	AT5G08790	-0.00471294						BRN1	AT1G33280	-0.00446678		AtMYB78	AT5G49620	-0.00540933
S1FA1	AT3G53370	-0.00483989						AT3G43430	AT3G43430	-0.00459335		OFP2	AT2G30400	-0.00554759
ERF020	AT1G71520	-0.00530994						BHLH62	AT3G07340	-0.00466337		BHLH68	AT4G29100	-0.00585354
AT3G43430	AT3G43430	-0.00553837						PCL1	AT3G46640	-0.00489143		ANAC102	AT5G63790	-0.00591388
ERF6	AT4G17490	-0.00558375						ATHB-16	AT4G40060	-0.00499208		RHA2B	AT2G01150	-0.00598343
BZIP19	AT4G35040	-0.00568282						NAC053	AT3G10500	-0.0051619		ERF020	AT1G71520	-0.00706507
LBD13	AT2G30340	-0.00582622						AT1G74840	AT1G74840	-0.00517419		TGA7	AT1G77920	-0.00843139
DOF1.5	AT1G29160	-0.00600755						bHLH115	AT1G51070	-0.00535708		ZAT6	AT5G04340	-0.00912922
ATNFXL1	AT1G10170	-0.00721266						WRKY17	AT2G24570	-0.00539968		ERF011	AT3G50260	-0.00937448
WRKY17	AT2G24570	-0.00722995						BRN2	AT4G10350	-0.00579852		ERF113	AT5G13330	-0.00977678
bHLH115	AT1G51070	-0.00759715						NAI1	AT2G22770	-0.00696483		DOF1.5	AT1G29160	-0.00978776
WLIN2A	AT2G39900	-0.00768684						TIFY6B	AT3G17860	-0.006966		IAA28	AT5G25890	-0.0120059
IAA14	AT4G14550	-0.00769832						WLIN2A	AT2G39900	-0.0070745		BZIP19	AT4G35040	-0.0121875
MYB46	AT5G12870	-0.00840827						HAT5	AT3G01470	-0.00769914		MYB7	AT2G16720	-0.0124123
HAT5	AT3G01470	-0.0098529						IAA7	AT3G23050	-0.00802095		SAP1	AT1G12440	-0.0137596
IAA7	AT3G23050	-0.0111459						ERF008	AT2G23340	-0.00889125		IAA7	AT3G23050	-0.0146087
ERF008	AT2G23340	-0.0115191						ERF010	AT5G67190	-0.00928579		BZIP9	AT5G24800	-0.0149084
BZIP1	AT5G49450	-0.0129522						S1FA1	AT3G53370	-0.00929843		HAT5	AT3G01470	-0.0159246
IAA17	AT1G04250	-0.0148223						ATNFXL1	AT1G10170	-0.00945466		bHLH115	AT1G51070	-0.0165064
WOX13	AT4G35550	-0.0157519						BHLH82	AT5G58010	-0.00966052		IAA11	AT4G28640	-0.0189258
BZIP9	AT5G24800	-0.0173009						WRKY65	AT1G29280	-0.00975494		BZIP1	AT5G49450	-0.0205167
BHLH82	AT5G58010	-0.0266925						MYB46	AT5G12870	-0.00999147		IAA17	AT1G04250	-0.0257503
								IAA17	AT1G04250	-0.010425		WOX13	AT4G35550	-0.0292658
								LBD13	AT2G30340	-0.0107052		BHLH82	AT5G58010	-0.0317265
								AtMYB74	AT4G05100	-0.0108348
								IAA14	AT4G14550	-0.0130869
								BHLH30	AT1G68810	-0.016096
								BZIP9	AT5G24800	-0.0186177
								MYB86	AT5G26660	-0.0209767

## Sheet: Lateral Root Cap
Full atlas (R^2=0.80)				Meristem (R^2=0.81)				Elongation (R^2=0.8)				Maturation (R^2=0.80)
Genes	Gene AT Identifier Number	Coefficients		Genes	Gene AT Identifier Number	Coefficients		Genes	Gene AT Identifier Number	Coefficients		Genes	Gene AT Identifier Number	Coefficients
BRN2	AT4G10350	0.112045		BRN1	AT1G33280	0.0842552		BRN2	AT4G10350	0.1541		BRN2	AT4G10350	0.0747043
BRN1	AT1G33280	0.0835023		BRN2	AT4G10350	0.0752618		BRN1	AT1G33280	0.11545		AT1G17310	AT1G17310	0.0646075
NAC081	AT5G08790	0.0356637		NAC081	AT5G08790	0.0233851		NAC081	AT5G08790	0.035199		BRN1	AT1G33280	0.0452482
IAA7	AT3G23050	0.0291214		NAI1	AT2G22770	0.0190925		LBD13	AT2G30340	0.0346872		NAC081	AT5G08790	0.0407988
ERF6	AT4G17490	0.0279603		LBD15	AT2G40470	0.0186683		ERF6	AT4G17490	0.0340669		IAA7	AT3G23050	0.0404979
LBD12	AT2G30130	0.0250084		BT2	AT3G48360	0.0178937		LBD12	AT2G30130	0.023486		ERF6	AT4G17490	0.0306018
anac046	AT3G04060	0.0244358		WRKY6	AT1G62300	0.0171066		DREB2C	AT2G40340	0.0170375		LBD12	AT2G30130	0.0263705
ZFP5	AT1G10480	0.0237174		LBD13	AT2G30340	0.0142495		WRKY6	AT1G62300	0.0152717		ANAC087	AT5G18270	0.0248088
LBD13	AT2G30340	0.0206686		IAA7	AT3G23050	0.012289		AT1G21000	AT1G21000	0.0111948		DOF1.5	AT1G29160	0.0238545
WRKY6	AT1G62300	0.02007		DREB2C	AT2G40340	0.01216		SCL8	AT5G52510	0.009048		LBD13	AT2G30340	0.0234709
DOF1.5	AT1G29160	0.0177346		SCL8	AT5G52510	0.0121191		IAA7	AT3G23050	0.00689965		WRKY6	AT1G62300	0.0212063
ANAC087	AT5G18270	0.0141357		SMB	AT1G79580	0.0111327		AT1G32700	AT1G32700	0.00554267		ZFP5	AT1G10480	0.0208423
ERF020	AT1G71520	0.0138783		ERF6	AT4G17490	0.0109402		ATNFXL1	AT1G10170	0.00386268		ERF1A	AT4G17500	0.0204437
SCL8	AT5G52510	0.0134306		LBD12	AT2G30130	0.0107064		BZIP1	AT5G49450	0.00309633		ERF020	AT1G71520	0.0203609
AT1G17310	AT1G17310	0.0118872		RAP2-13	AT1G22190	0.00817079		BT2	AT3G48360	0.0023685		AT5G03510	AT5G03510	0.0159924
DREB2C	AT2G40340	0.0111717		AT1G76590	AT1G76590	0.00793753		JAZ10	AT5G13220	-0.000224789		UPB1	AT2G47270	0.0122611
ERF1A	AT4G17500	0.0111457		AT1G75710	AT1G75710	0.0072412		LEP	AT5G13910	-0.00175521		ATNFXL1	AT1G10170	0.0113791
BZIP1	AT5G49450	0.0104094		ATNFXL1	AT1G10170	0.00602422		IAA9	AT5G65670	-0.0017638		TIFY6B	AT3G17860	0.0102827
ATNFXL1	AT1G10170	0.00962305		BT5	AT4G37610	0.00539227		AT1G04850	AT1G04850	-0.00214124		IAA16	AT3G04730	0.00860915
SMB	AT1G79580	0.00861627		WRKY51	AT5G64810	0.00530813		MYB44	AT5G67300	-0.00257172		SCL8	AT5G52510	0.00751163
AT1G21000	AT1G21000	0.00754113		BHLH49	AT1G68920	0.00530438		HSFB1	AT4G36990	-0.00295628		BZIP1	AT5G49450	0.00733649
BT2	AT3G48360	0.00546276		IAA1	AT4G14560	0.00470202		ATHB-20	AT3G01220	-0.00477253		BHLH78	AT5G48560	0.00651358
TIFY6B	AT3G17860	0.00457041		REIL2	AT2G24500	0.00408347		WLIM1	AT1G10200	-0.00586128		ERF011	AT3G50260	0.00492218
BHLH62	AT3G07340	0.00361107		COL5	AT5G57660	0.00377693		AT3G53600	AT3G53600	-0.00604085		AT1G21000	AT1G21000	0.00439123
AT1G32700	AT1G32700	0.00353274		ARF14	AT3G25730	0.00311923		IBL1	AT4G30410	-0.00672571		BT5	AT4G37610	0.00408195
BT5	AT4G37610	0.0034599		WRKY15	AT2G23320	0.00290301		IAA17	AT1G04250	-0.00682534		anac046	AT3G04060	0.00367221
AZF2	AT3G19580	0.0023929		NAC002	AT1G01720	0.0026805		AT3G43430	AT3G43430	-0.00768277		BZIP25	AT3G54620	0.00358464
BHLH78	AT5G48560	0.00146291		WRKY22	AT4G01250	0.00176168		RD26	AT4G27410	-0.00769955		BT2	AT3G48360	0.00349776
RAV2	AT1G68840	0.0012504		BHLH62	AT3G07340	0.00173768		HSFA6B	AT3G22830	-0.00839424		AZF2	AT3G19580	0.00330239
IAA16	AT3G04730	0.00118554		AT1G21000	AT1G21000	0.00130762		RAP2-6	AT1G43160	-0.00852781		BHLH62	AT3G07340	0.0024358
IAA19	AT3G15540	0.000439883		ATL18	AT4G38140	0.000875461		ERF4	AT3G15210	-0.0100502		NAC002	AT1G01720	0.00129869
HSFA7A	AT3G51910	0.000267444		ERF008	AT2G23340	-0.00109826		NAC032	AT1G77450	-0.0133407		HSFA7A	AT3G51910	0.000307546
ERF091	AT4G18450	-0.00033021		IAA17	AT1G04250	-0.00118973		WLIN2A	AT2G39900	-0.0151081		RAV2	AT1G68840	1.56302e-06
JAZ10	AT5G13220	-0.000378058		AT3G55770	AT3G55770	-0.00167961		ERF008	AT2G23340	-0.0166147		MYB7	AT2G16720	-0.000221532
HTA10	AT1G51060	-0.000898443		PRE3	AT1G74500	-0.00178226		IAA28	AT5G25890	-0.0189097		SAP2	AT1G51200	-0.000252095
IBL1	AT4G30410	-0.00104675		GATA4	AT3G60530	-0.00201824		HAT7	AT5G15150	-0.0231753		JAZ10	AT5G13220	-0.000264869
CPC	AT2G46410	-0.00136429		CPC	AT2G46410	-0.00411982						WRKY18	AT4G31800	-0.000319301
ATHB-16	AT4G40060	-0.00198055		NAC032	AT1G77450	-0.00447568						ZAT10	AT1G27730	-0.000921106
ERF053	AT2G20880	-0.0022163		HSFA6B	AT3G22830	-0.00579005						AT1G74840	AT1G74840	-0.00118272
S1FA2	AT2G37120	-0.00274519		PRE6	AT1G26945	-0.00628683						NAC053	AT3G10500	-0.00141607
WLIM1	AT1G10200	-0.00379728		HSFB1	AT4G36990	-0.00633785						TULP11	AT5G18680	-0.00154108
MBS2	AT5G16470	-0.00404809		MYB23	AT5G40330	-0.0063568						HAT22	AT4G37790	-0.00160837
ATHB-13	AT1G69780	-0.00435152		NAC083	AT5G13180	-0.00702672						BLH10	AT1G19700	-0.00166398
WRKY40	AT1G80840	-0.00455465		S1FA2	AT2G37120	-0.00708485						ZAT11	AT2G37430	-0.00176686
PRE3	AT1G74500	-0.0048283		AT3G43430	AT3G43430	-0.009066						BZIP9	AT5G24800	-0.00201778
MYB44	AT5G67300	-0.00503104		S1FA3	AT3G09735	-0.00998132						ERF8	AT1G53170	-0.00207723
ABR1	AT5G64750	-0.00537443		AT1G04850	AT1G04850	-0.0103944						WRKY25	AT2G30250	-0.00209057
TGA10	AT5G06839	-0.00618004		WLIN2A	AT2G39900	-0.0111877						PCFS5	AT5G43620	-0.00211506
IAA2	AT3G23030	-0.00624919		IAA28	AT5G25890	-0.0134289						RAP2-9	AT4G06746	-0.00226011
HSFA6B	AT3G22830	-0.00661511		ATHB-20	AT3G01220	-0.0167211						HSFA4C	AT5G45710	-0.00242843
AT3G53600	AT3G53600	-0.00701316		HAT7	AT5G15150	-0.0205626						ERF053	AT2G20880	-0.00245232
HSFB1	AT4G36990	-0.00731517										SAP7	AT4G12040	-0.00266921
WLIN2A	AT2G39900	-0.00798657										S1FA3	AT3G09735	-0.00308607
ZAT12	AT5G59820	-0.00858324										AHK3	AT1G27320	-0.00323311
MYB30	AT3G28910	-0.00860398										WRKY40	AT1G80840	-0.00335868
ATHB-20	AT3G01220	-0.00941411										HSFA6B	AT3G22830	-0.0040472
RAP2-6	AT1G43160	-0.00951478										NAC062	AT3G49530	-0.00414246
IAA9	AT5G65670	-0.00953815										AT3G55770	AT3G55770	-0.00522977
ERF4	AT3G15210	-0.00968431										SCL13	AT4G17230	-0.00580293
WRKY33	AT2G38470	-0.00972033										ERF113	AT5G13330	-0.00580959
S1FA3	AT3G09735	-0.0108451										SZF1	AT3G55980	-0.00590753
KNAT7	AT1G62990	-0.0109327										CZF1	AT2G40140	-0.00609088
MYB23	AT5G40330	-0.0110956										ATL6	AT3G05200	-0.00616223
ERF113	AT5G13330	-0.0114526										MBS2	AT5G16470	-0.00678511
AT1G04850	AT1G04850	-0.0119521										AT3G53600	AT3G53600	-0.00711269
AT3G43430	AT3G43430	-0.0123883										ABR1	AT5G64750	-0.00729846
NAC032	AT1G77450	-0.0138686										AT1G04850	AT1G04850	-0.00753537
RD26	AT4G27410	-0.0140091										ZAT12	AT5G59820	-0.00772132
IAA28	AT5G25890	-0.0141852										ERF4	AT3G15210	-0.00862931
IAA17	AT1G04250	-0.0153123										ERF008	AT2G23340	-0.00873439
ERF008	AT2G23340	-0.015339										WLIN2A	AT2G39900	-0.010337
WRKY75	AT5G13080	-0.0230661										WLIM1	AT1G10200	-0.0109378
HAT7	AT5G15150	-0.0257889										AT3G43430	AT3G43430	-0.0117054
												IAA2	AT3G23030	-0.012949
												HSFB1	AT4G36990	-0.013321
												RAP2-6	AT1G43160	-0.0148157
												NAC032	AT1G77450	-0.0152781
												RD26	AT4G27410	-0.0159397
												KNAT7	AT1G62990	-0.0165729
												JUB1	AT2G43000	-0.0171589
												IAA9	AT5G65670	-0.0172451
												IAA28	AT5G25890	-0.0183153
												TGA10	AT5G06839	-0.0219938
												MYB46	AT5G12870	-0.0225499
												ERF091	AT4G18450	-0.0261811
												WRKY33	AT2G38470	-0.0266992
												IAA17	AT1G04250	-0.0296245
												WRKY75	AT5G13080	-0.0302317

## Sheet: Pericycle
Full atlas (R^2=0.79)				Meristem (R^2=0.77)				Elongation (R^2=0.77)				Maturation (R^2=0.90)
Genes	Gene AT Identifier Number	Coefficients		Genes	Gene AT Identifier Number	Coefficients		Genes	Gene AT Identifier Number	Coefficients		Genes	Gene AT Identifier Number	Coefficients
BHLH68	AT4G29100	0.093953		BHLH68	AT4G29100	0.0642026		BHLH68	AT4G29100	0.087791		OFP2	AT2G30400	0.101468
OFP2	AT2G30400	0.0852738		OFP2	AT2G30400	0.0526		BZIP9	AT5G24800	0.0610157		BHLH68	AT4G29100	0.0566185
BZIP9	AT5G24800	0.0442543		LEP	AT5G13910	0.0367761		AGL12	AT1G71692	0.0547459		AT3G43430	AT3G43430	0.0441429
DAG1	AT3G61850	0.0408152		DAG1	AT3G61850	0.036059		SCL15	AT4G36710	0.0465522		SCL15	AT4G36710	0.0366073
SCL15	AT4G36710	0.0399192		AT3G43430	AT3G43430	0.0346603		OFP2	AT2G30400	0.0395879		DAG1	AT3G61850	0.0355989
AT3G43430	AT3G43430	0.0389853		BHLH66	AT2G24260	0.0252555		AT3G43430	AT3G43430	0.0344555		DOF5.3	AT5G60200	0.0319724
AGL12	AT1G71692	0.0270106		MYB20	AT1G66230	0.025177		DAG1	AT3G61850	0.0294175		AtbZIP7	AT4G37730	0.0268525
MYBC1	AT2G40970	0.0261537		MYBC1	AT2G40970	0.0243808		MYB20	AT1G66230	0.0288362		ERF114	AT5G61890	0.0263574
MYB20	AT1G66230	0.0259759		CSP2	AT4G38680	0.0199391		SAP1	AT1G12440	0.020774		CDF4	AT2G34140	0.024508
CSP2	AT4G38680	0.0255123		NAA10	AT5G13780	0.019129		MYBC1	AT2G40970	0.0197416		MYBC1	AT2G40970	0.0242123
SAP1	AT1G12440	0.0176307		HSFB1	AT4G36990	0.0183928		LEP	AT5G13910	0.0185511		AT3G11280	AT3G11280	0.0228055
DOF5.3	AT5G60200	0.0172383		AT2G01818	AT2G01818	0.0179055		AT3G51950	AT3G51950	0.0179397		AtMYB78	AT5G49620	0.0210064
LEP	AT5G13910	0.0158563		SAP1	AT1G12440	0.0109898		BHLH66	AT2G24260	0.0166393		UNE12	AT4G02590	0.0183018
AtbZIP7	AT4G37730	0.0137609		HDT1	AT3G44750	0.0109028		MYB43	AT5G16600	0.0153708		BT1	AT5G63160	0.0176303
NAA10	AT5G13780	0.0111828		NAC083	AT5G13180	0.0105998		HSFB1	AT4G36990	0.0150393		NAC001	AT1G01010	0.0167332
UNE12	AT4G02590	0.0109398		IAA2	AT3G23030	0.0090093		CZF1	AT2G40140	0.0148698		MYB20	AT1G66230	0.0150606
ERF114	AT5G61890	0.0101154		WOX13	AT4G35550	0.0072648		AT5G05790	AT5G05790	0.0129919		RAP2-2	AT3G14230	0.0138909
LBD16	AT2G42430	0.00976031		AT2G35605	AT2G35605	0.00447439		CSP2	AT4G38680	0.0111147		MIF1	AT1G74660	0.0134256
AT3G51950	AT3G51950	0.0091579		IAA28	AT5G25890	0.00243869		AT2G29660	AT2G29660	0.0107603		BZIP9	AT5G24800	0.0130754
RAP2-2	AT3G14230	0.00899482		AT2G36930	AT2G36930	0.00231891		AT5G51780	AT5G51780	0.0103471		SAP1	AT1G12440	0.0127841
CDF4	AT2G34140	0.00890733		IAA9	AT5G65670	0.00230976		IAA9	AT5G65670	0.00984089		MYB43	AT5G16600	0.0122351
MYB43	AT5G16600	0.00886106		RAV2	AT1G68840	0.00221445		RAP2-2	AT3G14230	0.00825075		BHLH112	AT1G61660	0.0114811
BHLH66	AT2G24260	0.00873423		RSZ22	AT4G31580	0.00215452		IAA2	AT3G23030	0.00819993		HAT2	AT5G47370	0.0108264
CZF1	AT2G40140	0.00861062		MBS2	AT5G16470	0.00206776		BBX24	AT1G06040	0.00765297		ZHD11	AT1G69600	0.00930814
AT2G36930	AT2G36930	0.00854416		AT5G51780	AT5G51780	0.00186759		NAC032	AT1G77450	0.00564286		BHLH106	AT2G41130	0.00922454
IAA2	AT3G23030	0.00761888		MBF1A	AT2G42680	0.0010515		UNE12	AT4G02590	0.00537313		BBX24	AT1G06040	0.00846695
MYB15	AT3G23250	0.00617495		HTA3	AT1G54690	0.000680567		WOX13	AT4G35550	0.00537062		LBD16	AT2G42430	0.00767032
OBP3	AT3G55370	0.00509658		HTA5	AT1G08880	0.00057282		WRKY18	AT4G31800	0.00233631		ERF018	AT1G74930	0.00759705
BBX24	AT1G06040	0.00509335		HDT3	AT5G03740	0.00047374		AtMYB40	AT5G14340	0.00196459		WRKY18	AT4G31800	0.00753175
HSFB1	AT4G36990	0.00482935		MYB36	AT5G57620	-0.000249645		SOG1	AT1G25580	0.00178715		CZF1	AT2G40140	0.00645287
RAV2	AT1G68840	0.00374663		IAA1	AT4G14560	-0.000473326		NAC083	AT5G13180	0.0015875		RAV2	AT1G68840	0.00627669
BHLH106	AT2G41130	0.00317322		TIFY6B	AT3G17860	-0.000634955		NAA10	AT5G13780	0.000902741		MYB15	AT3G23250	0.00598689
AT5G51780	AT5G51780	0.00296012		AT1G69030	AT1G69030	-0.000748438		AT1G19000	AT1G19000	5.92168e-05		BHLH66	AT2G24260	0.00499012
WRKY18	AT4G31800	0.00268842		RAP2-13	AT1G22190	-0.000910291		BZIP53	AT3G62420	-0.000454825		IAA2	AT3G23030	0.00391051
AT2G01818	AT2G01818	0.00209532		NAC081	AT5G08790	-0.00125868		S1FA2	AT2G37120	-0.000472405		AT2G01818	AT2G01818	0.00347402
WOX13	AT4G35550	0.000987867		AZF2	AT3G19580	-0.00143783		TIFY10B	AT1G74950	-0.000967983		HSFB1	AT4G36990	0.00302372
MIF1	AT1G74660	0.000895198		TIFY10B	AT1G74950	-0.00157686		ATHB-16	AT4G40060	-0.00139963		RHA2B	AT2G01150	0.002998
IAA9	AT5G65670	0.000878774		ARF31	AT2G36080	-0.00168588		DREB2A	AT5G05410	-0.00149272		bHLH115	AT1G51070	0.00287621
BT1	AT5G63160	0.00028573		LBD12	AT2G30130	-0.0020079		NAC59	AT3G29035	-0.001618		ANAC102	AT5G63790	0.00230206
IAA16	AT3G04730	-0.00036479		BT2	AT3G48360	-0.00246185		AT1G14200	AT1G14200	-0.00254337		NAC019	AT1G52890	0.0021818
AZF2	AT3G19580	-0.00127578		ATNFXL1	AT1G10170	-0.00263575		TIFY6B	AT3G17860	-0.00303411		BZIP1	AT5G49450	0.00166579
ATNFXL1	AT1G10170	-0.00135997		ARR4	AT1G10470	-0.00297098		RAP2-6	AT1G43160	-0.00407627		WRKY40	AT1G80840	0.00161681
PCL1	AT3G46640	-0.00161926		WRKY65	AT1G29280	-0.00378081		anac084	AT5G14000	-0.00455511		LBD38	AT3G49940	0.000945728
BT2	AT3G48360	-0.00166231		BZIP53	AT3G62420	-0.0046425		ANAC102	AT5G63790	-0.00564627		NAC032	AT1G77450	0.000571437
NAC055	AT3G15500	-0.00173339		ERF8	AT1G53170	-0.0048985		ATL6	AT3G05200	-0.00598642		AT1G04850	AT1G04850	0.000213148
BZIP53	AT3G62420	-0.00198375		ATL6	AT3G05200	-0.00585855		WLIN2A	AT2G39900	-0.00631814		AT1G14200	AT1G14200	-6.34659e-05
BZIP25	AT3G54620	-0.00209927		BRN1	AT1G33280	-0.00600629		IAA17	AT1G04250	-0.00652764		HB-5	AT4G36740	-8.90873e-05
ARR4	AT1G10470	-0.00228189		NAI1	AT2G22770	-0.00760077		BT4	AT5G67480	-0.00773188		ZAT12	AT5G59820	-0.000181904
ARF31	AT2G36080	-0.00243395		DREB2A	AT5G05410	-0.00837118		MYB3	AT1G22640	-0.00796596		AHK3	AT1G27320	-0.000211715
IAA17	AT1G04250	-0.00275396		NAC002	AT1G01720	-0.00928698		ATNFXL1	AT1G10170	-0.00863589		MBF1C	AT3G24500	-0.00034789
DREB2A	AT5G05410	-0.00295735		IAA7	AT3G23050	-0.0134086		IBL1	AT4G30410	-0.00871164		BZIP53	AT3G62420	-0.000426764
SCL8	AT5G52510	-0.00317928		WRKY6	AT1G62300	-0.0135037		AHK4	AT2G01830	-0.00919379		IAA16	AT3G04730	-0.000721176
NAC59	AT3G29035	-0.00411926		LBD13	AT2G30340	-0.0146199		LBD12	AT2G30130	-0.00966057		SAP7	AT4G12040	-0.00116987
ATHB-12	AT3G61890	-0.0042483		MYB3	AT1G22640	-0.0172145		WRKY6	AT1G62300	-0.0123896		SCL8	AT5G52510	-0.00140029
LBD12	AT2G30130	-0.00468266		HAT7	AT5G15150	-0.0379219		HAT7	AT5G15150	-0.0145334		AT1G05710	AT1G05710	-0.00192919
SAP7	AT4G12040	-0.00474096						WRKY65	AT1G29280	-0.0152451		JMJ15	AT2G34880	-0.00208292
BT4	AT5G67480	-0.00499696						MYB86	AT5G26660	-0.0167842		TIFY6B	AT3G17860	-0.00232254
ERF011	AT3G50260	-0.0056107						AT3G56230	AT3G56230	-0.0203567		BHLH82	AT5G58010	-0.00255396
TIFY6B	AT3G17860	-0.00574362						IAA7	AT3G23050	-0.0307594		BZIP25	AT3G54620	-0.00278209
MYB3	AT1G22640	-0.00635609						MYB46	AT5G12870	-0.0362569		IAA17	AT1G04250	-0.00284837
ATHB-16	AT4G40060	-0.00699055						MYB36	AT5G57620	-0.0509933		AZF2	AT3G19580	-0.00301092
AtMYB74	AT4G05100	-0.00800431						APL	AT1G79430	-0.0899208		ERF011	AT3G50260	-0.00313825
BHLH82	AT5G58010	-0.0107048										SAP3	AT2G27580	-0.00348069
TGA10	AT5G06839	-0.0116936										AT3G55770	AT3G55770	-0.00372643
ATL6	AT3G05200	-0.0121803										ATL6	AT3G05200	-0.00440194
KNAT7	AT1G62990	-0.0128128										MBS2	AT5G16470	-0.00443162
AT3G56230	AT3G56230	-0.0133892										WRKY25	AT2G30250	-0.00549219
HAT7	AT5G15150	-0.0142104										WLIM1	AT1G10200	-0.00691902
ERF060	AT4G39780	-0.0148126										LBD12	AT2G30130	-0.0081668
WRKY6	AT1G62300	-0.0160359										NAC055	AT3G15500	-0.00921457
WRKY65	AT1G29280	-0.0170777										ATHB-16	AT4G40060	-0.0098589
MYB46	AT5G12870	-0.0202522										BHLH125	AT1G62975	-0.0113377
IAA7	AT3G23050	-0.0258224										WRKY6	AT1G62300	-0.012064
MYB36	AT5G57620	-0.0358859										MYB46	AT5G12870	-0.012595
APL	AT1G79430	-0.0847862										TGA9	AT1G08320	-0.0127827
												IAA7	AT3G23050	-0.012882
												TGA10	AT5G06839	-0.0140708
												WRKY65	AT1G29280	-0.0144012
												KNAT7	AT1G62990	-0.014409
												MYB36	AT5G57620	-0.0156928
												ERF060	AT4G39780	-0.0213205
												AtMYB74	AT4G05100	-0.0319638
												APL	AT1G79430	-0.136401

## Sheet: Phloem
Full atlas (R^2=0.54)				Meristem (R^2=0.61)				Elongation (R^2=0.51)				Maturation (R^2=0.74)
Genes	Gene AT Identifier Number	Coefficients		Genes	Gene AT Identifier Number	Coefficients		Genes	Gene AT Identifier Number	Coefficients		Genes	Gene AT Identifier Number	Coefficients
APL	AT1G79430	0.200398		APL	AT1G79430	0.0993948		APL	AT1G79430	0.180538		APL	AT1G79430	0.26857
BZIP9	AT5G24800	0.00727919		OBP2	AT1G07640	0.0264521		EFM	AT2G03500	0.045123		HB-5	AT4G36740	0.0280167
CSP4	AT2G21060	0.00212321		EFM	AT2G03500	0.0251212		AT1G63820	AT1G63820	0.031128		OBP2	AT1G07640	0.012905
HSFB1	AT4G36990	0.00159713		BZIP9	AT5G24800	0.0155955		CSP4	AT2G21060	0.00909448		BZIP44	AT1G75390	0.00701054
IAA28	AT5G25890	0.000960288		IAA2	AT3G23030	0.00440487		BZIP9	AT5G24800	0.00583295		HSFB1	AT4G36990	0.00518631
OBP2	AT1G07640	0.000832351		HSFB1	AT4G36990	0.00278328		MBF1A	AT2G42680	0.00501057		DAG1	AT3G61850	0.00399291
BZIP44	AT1G75390	0.000180013		IAA28	AT5G25890	0.00228431		IAA9	AT5G65670	0.004104		IAA28	AT5G25890	0.00245914
RAP2-6	AT1G43160	-0.00111462		MBS2	AT5G16470	0.00223434		BZIP44	AT1G75390	0.00372991		SCL15	AT4G36710	0.00203793
ZHD11	AT1G69600	-0.0011607		IAA9	AT5G65670	0.00118729		MBS2	AT5G16470	0.00354611		AT3G43430	AT3G43430	0.00141252
WRKY6	AT1G62300	-0.00244168		WLIM1	AT1G10200	0.00115684		IAA28	AT5G25890	0.00343993		BZIP9	AT5G24800	0.00121997
IAA7	AT3G23050	-0.0056054		ERF13	AT2G44840	0.00107217		BZIP11	AT4G34590	0.0033542		WRKY18	AT4G31800	0.00111103
				AT3G43430	AT3G43430	0.000546683		HSFB1	AT4G36990	0.00127663		IAA17	AT1G04250	-0.000997356
				MBF1A	AT2G42680	0.000439406		ATHB-23	AT1G26960	-3.13714e-05		RAP2-6	AT1G43160	-0.00127573
				DOF1.5	AT1G29160	0.000297146		AtMYB40	AT5G14340	-8.54959e-05		WRKY6	AT1G62300	-0.00151306
				CSP2	AT4G38680	0.000271673		BHLH148	AT3G06590	-0.000155334		IAA7	AT3G23050	-0.00168103
				ERF071	AT2G47520	-7.75318e-05		LBD13	AT2G30340	-0.000180879		SAP7	AT4G12040	-0.00196032
				IAA7	AT3G23050	-0.000151483		S1FA2	AT2G37120	-0.000218852		KNAT7	AT1G62990	-0.0039054
				MYB3	AT1G22640	-0.000293168		AT1G63840	AT1G63840	-0.000236887		RAP2-9	AT4G06746	-0.00442598
				AT1G74840	AT1G74840	-0.000389532		UPB1	AT2G47270	-0.000265092
				AT1G76590	AT1G76590	-0.000511606		IAA8	AT2G22670	-0.000557536
				ERF020	AT1G71520	-0.000666405		BZIP2	AT2G18160	-0.000630207
				NAC081	AT5G08790	-0.000705201		RAP2-9	AT4G06746	-0.000713003
				COL13	AT2G47890	-0.000707828		NAC081	AT5G08790	-0.00078384
				LBD13	AT2G30340	-0.000896165		MYB3	AT1G22640	-0.000800813
				ZHD11	AT1G69600	-0.00112353		IBL1	AT4G30410	-0.000825741
				MYB12	AT2G47460	-0.00173387		BHLH30	AT1G68810	-0.00100832
				ARR3	AT1G59940	-0.00180501		WRKY6	AT1G62300	-0.00103567
				WRKY6	AT1G62300	-0.00195472		IAA19	AT3G15540	-0.00114574
				NAI1	AT2G22770	-0.00221098		ATNFXL1	AT1G10170	-0.00125282
				BRN1	AT1G33280	-0.0034683		ARR3	AT1G59940	-0.00125904
				ERF8	AT1G53170	-0.00395011		AT3G56230	AT3G56230	-0.00127209
				HAT7	AT5G15150	-0.00446597		AHK4	AT2G01830	-0.001292
								MYBC1	AT2G40970	-0.00194379
								RAP2-10	AT4G36900	-0.00201812
								ZHD11	AT1G69600	-0.00220704
								TULP11	AT5G18680	-0.00270432
								ATHB-20	AT3G01220	-0.00279571
								TIFY6B	AT3G17860	-0.00308034
								LEP	AT5G13910	-0.00330601
								IAA17	AT1G04250	-0.00397161
								MYB7	AT2G16720	-0.00411223
								IAA7	AT3G23050	-0.00910237

## Sheet: Procambium
Full atlas (R^2=0.46)				Meristem (R^2=0.52)				Elongation (R^2=0.55)				Maturation (R^2=0.19)
Genes	Gene AT Identifier Number	Coefficients		Genes	Gene AT Identifier Number	Coefficients		Genes	Gene AT Identifier Number	Coefficients		Genes	Gene AT Identifier Number	Coefficients
IAA12	AT1G04550	0.0483818		CSP2	AT4G38680	0.015987		IAA12	AT1G04550	0.0500143		MYB43	AT5G16600	0.00437692
AT2G29660	AT2G29660	0.0288133		WLIM1	AT1G10200	0.00970076		IAA9	AT5G65670	0.0435914		CSP2	AT4G38680	0.00389287
CSP2	AT4G38680	0.0287588		NAA10	AT5G13780	0.00853873		SAP1	AT1G12440	0.0349898		BHLH112	AT1G61660	0.00367526
IAA9	AT5G65670	0.0276568		IAA28	AT5G25890	0.00788932		TCP14	AT3G47620	0.0332638		IAA9	AT5G65670	0.00319089
TCP14	AT3G47620	0.0269617		MBS2	AT5G16470	0.00714518		AT2G29660	AT2G29660	0.0305318		SAP1	AT1G12440	0.00314795
SAP1	AT1G12440	0.0241258		IAA9	AT5G65670	0.00680869		CSP2	AT4G38680	0.0228302		IAA8	AT2G22670	0.00300862
ATHB-15	AT1G52150	0.0176091		SAP9	AT4G22820	0.00580625		ATHB-15	AT1G52150	0.0201234		DAG1	AT3G61850	0.00294273
IAA28	AT5G25890	0.0119715		IAA2	AT3G23030	0.00579771		IAA13	AT2G33310	0.0160801		CSP4	AT2G21060	0.0029103
IAA17	AT1G04250	0.00675999		MBF1A	AT2G42680	0.00454787		IAA28	AT5G25890	0.0137702		UNE12	AT4G02590	0.00286948
IAA4	AT5G43700	0.00456375		IAA17	AT1G04250	0.00418107		IAA17	AT1G04250	0.0120171		TCP14	AT3G47620	0.002775
AT3G51950	AT3G51950	0.00454776		WLIN2A	AT2G39900	0.00356297		IAA4	AT5G43700	0.00740771		BHLH148	AT3G06590	0.00275204
BBX24	AT1G06040	0.00396271		S1FA3	AT3G09735	0.00326777		IAA8	AT2G22670	0.00697566		HSFA6B	AT3G22830	0.00207436
NAA10	AT5G13780	0.00390273		AT1G04850	AT1G04850	0.00281275		MYB88	AT2G02820	0.00670237		AtMYB74	AT4G05100	0.00187983
BHLH148	AT3G06590	0.00383409		HTA10	AT1G51060	0.00273999		SAP2	AT1G51200	0.00626565		BBX24	AT1G06040	0.00182438
IAA8	AT2G22670	0.00350768		SAP1	AT1G12440	0.00250982		BHLH148	AT3G06590	0.00536757		BBX21	AT1G75540	0.00167441
HMGB4	AT2G17560	0.00330616		AT5G51780	AT5G51780	0.00249866		SAP9	AT4G22820	0.00495411		ATHB-8	AT4G32880	0.0015835
RAP2-2	AT3G14230	0.00280275		HMGB4	AT2G17560	0.00247401		HSFB1	AT4G36990	0.00493658		AT1G74840	AT1G74840	0.00157411
SAP9	AT4G22820	0.00189569		AT3G55770	AT3G55770	0.00114343		BBX24	AT1G06040	0.00422647		IAA13	AT2G33310	0.00128822
WLIN2A	AT2G39900	0.000404378		RAV2	AT1G68840	0.000190678		RAP2-2	AT3G14230	0.00404565		RAP2-13	AT1G22190	0.00119671
SAP2	AT1G51200	0.000261297		IAA1	AT4G14560	-7.36927e-06		AT2G01818	AT2G01818	0.00325963		HSFB1	AT4G36990	0.000818082
AT1G76590	AT1G76590	-2.83317e-05		RHA2B	AT2G01150	-1.21751e-05		NAC032	AT1G77450	0.00138763		TIFY10B	AT1G74950	0.00068862
ZAT10	AT1G27730	-6.76743e-05		ERF010	AT5G67190	-5.38768e-05		AT3G51950	AT3G51950	0.00103823		RAP2-2	AT3G14230	0.000627721
AT1G69030	AT1G69030	-0.000109735		BPC2	AT1G14685	-0.000173588		OBP3	AT3G55370	4.03123e-05		IAA2	AT3G23030	0.000545519
AT3G16350	AT3G16350	-0.000121543		BZIP53	AT3G62420	-0.000277885		TGA1	AT5G65210	-0.000159339		ERF114	AT5G61890	0.000497613
WRKY33	AT2G38470	-0.00029537		WRKY23	AT2G47260	-0.000334615		BHLH77	AT3G23690	-0.000240716		MYB20	AT1G66230	0.000264622
ZHD11	AT1G69600	-0.000338774		ENY	AT5G66730	-0.000404089		NAC053	AT3G10500	-0.000240866		BZIP1	AT5G49450	0.000184648
STOP1	AT1G34370	-0.000535058		SPL14	AT1G20980	-0.000674771		HSFB2A	AT5G62020	-0.000306862		OFP2	AT2G30400	7.11877e-05
LBD13	AT2G30340	-0.000569947		SPL1	AT2G47070	-0.000790294		NAC001	AT1G01010	-0.000331503		AT3G56230	AT3G56230	-1.08872e-05
ATHB-5	AT5G65310	-0.000587207		RAP2-4	AT1G78080	-0.000838883		TIFY 5B	AT2G34600	-0.000488064		ZAT12	AT5G59820	-2.30102e-05
BZIP28	AT3G10800	-0.000612914		ATHB-13	AT1G69780	-0.000912324		ERF008	AT2G23340	-0.000500515		AT3G62260	AT3G62260	-7.85179e-05
AT3G62260	AT3G62260	-0.000645786		AT1G69030	AT1G69030	-0.000986442		AT3G53600	AT3G53600	-0.000520474		BZIP9	AT5G24800	-9.40412e-05
MYB86	AT5G26660	-0.000810493		ARR3	AT1G59940	-0.00103554		BRN1	AT1G33280	-0.00064895		GT-3A	AT5G01380	-0.000114574
DREB2C	AT2G40340	-0.000888078		ARF16	AT4G30080	-0.0010591		SCL8	AT5G52510	-0.000680828		AT1G63840	AT1G63840	-0.000142003
AP2	AT4G36920	-0.00100878		NPR3	AT5G45110	-0.00107127		SAP3	AT2G27580	-0.000690034		MBF1C	AT3G24500	-0.000316948
TULP1	AT1G76900	-0.00104813		AT5G12850	AT5G12850	-0.00118582		SCL6	AT4G00150	-0.000705642		DREB2C	AT2G40340	-0.000409346
BZIP18	AT2G40620	-0.00111495		TIFY10B	AT1G74950	-0.00123904		ERF025	AT5G52020	-0.000763393		WRKY33	AT2G38470	-0.000645879
RFI2	AT2G47700	-0.0011315		BT2	AT3G48360	-0.00137501		HSFA7A	AT3G51910	-0.000779049		ATHB-16	AT4G40060	-0.000666391
RAP2-6	AT1G43160	-0.00117296		GATA11	AT1G08010	-0.00160811		DREB2C	AT2G40340	-0.000793612		MYB46	AT5G12870	-0.000694226
BT5	AT4G37610	-0.00118672		WRKY48	AT5G49520	-0.00163422		AMC1	AT1G02170	-0.00082326		NAC053	AT3G10500	-0.000751053
SCL6	AT4G00150	-0.00128204		WRKY15	AT2G23320	-0.00175383		BT5	AT4G37610	-0.000838265		AHK3	AT1G27320	-0.000905338
BHLH60	AT3G57800	-0.00131692		BHLH79	AT5G62610	-0.00175495		BHLH62	AT3G07340	-0.000881639		IAA11	AT4G28640	-0.000942135
BT4	AT5G67480	-0.00133266		BRN2	AT4G10350	-0.00193976		WOX13	AT4G35550	-0.000943642		AtMYB78	AT5G49620	-0.00094824
SCL8	AT5G52510	-0.00135585		ERF055	AT1G36060	-0.002136		HSFA6B	AT3G22830	-0.00096349		BHLH66	AT2G24260	-0.00111257
WRKY6	AT1G62300	-0.00144325		ERF8	AT1G53170	-0.0023237		ANAC102	AT5G63790	-0.000994854		BLH10	AT1G19700	-0.00118684
ATHB-20	AT3G01220	-0.00146442		GATA8	AT3G54810	-0.00241804		RAP2-10	AT4G36900	-0.0010253		WRKY6	AT1G62300	-0.00135108
ZAT5	AT2G28200	-0.00150378		ARF31	AT2G36080	-0.00251521		BHLH82	AT5G58010	-0.0010608		IAA7	AT3G23050	-0.00151105
ERF011	AT3G50260	-0.00154118		ZFWD3	AT5G40880	-0.00298293		AT4G36860	AT4G36860	-0.00120193		NAC59	AT3G29035	-0.00166867
NAC053	AT3G10500	-0.00156236		ATNFXL1	AT1G10170	-0.00300194		BLH10	AT1G19700	-0.00139525		ERF011	AT3G50260	-0.0017567
BBX20	AT4G39070	-0.00159738		SCL6	AT4G00150	-0.00308408		IWS1	AT1G32130	-0.00149587		TULP11	AT5G18680	-0.00177347
COL5	AT5G57660	-0.00167253		AHK5	AT5G10720	-0.00333426		KNAT7	AT1G62990	-0.00151743		BHLH82	AT5G58010	-0.00184711
BHLH78	AT5G48560	-0.00168511		ANAC102	AT5G63790	-0.00385719		IBL1	AT4G30410	-0.00155458		AT5G53420	AT5G53420	-0.00197023
PCL1	AT3G46640	-0.00179461		MYB3	AT1G22640	-0.00387907		AT1G32700	AT1G32700	-0.00156367		BZIP25	AT3G54620	-0.00225539
ATHB-6	AT2G22430	-0.0018011		BHLH49	AT1G68920	-0.00440367		WRKY11	AT4G31550	-0.00158408		AT5G05790	AT5G05790	-0.00411809
NFYC4	AT5G63470	-0.00185155		COL5	AT5G57660	-0.00450509		RDUF1	AT3G46620	-0.00158805		KNAT7	AT1G62990	-0.00571852
KNAT5	AT4G32040	-0.00185776		SMB	AT1G79580	-0.00492816		BT1	AT5G63160	-0.00166078
EIN3	AT3G20770	-0.00194284		NAC002	AT1G01720	-0.00498862		WRKY48	AT5G49520	-0.00187835
ARF31	AT2G36080	-0.00201695		AT1G76590	AT1G76590	-0.00506354		BHLH60	AT3G57800	-0.00208856
ANAC102	AT5G63790	-0.00202959		NAC081	AT5G08790	-0.00516703		BZIP1	AT5G49450	-0.00209622
ATNFXL1	AT1G10170	-0.00219603		WRKY22	AT4G01250	-0.00557207		BZIP25	AT3G54620	-0.00213039
ERF114	AT5G61890	-0.00224491		LBD15	AT2G40470	-0.00561799		RFI2	AT2G47700	-0.00217897
NAC001	AT1G01010	-0.00226887		LBD13	AT2G30340	-0.00581712		HAT7	AT5G15150	-0.0021943
WRKY48	AT5G49520	-0.00230368		CDF4	AT2G34140	-0.00628551		TULP1	AT1G76900	-0.00223192
WOX13	AT4G35550	-0.00232385		ATL6	AT3G05200	-0.00684762		ABF4	AT3G19290	-0.00229513
NAC081	AT5G08790	-0.00246227		NAI1	AT2G22770	-0.00730074		MYBC1	AT2G40970	-0.0024254
GT-3A	AT5G01380	-0.00260744		BRN1	AT1G33280	-0.00945671		AT1G76590	AT1G76590	-0.00255059
RHA2B	AT2G01150	-0.00284202		HAT7	AT5G15150	-0.0235914		RAP2-12	AT1G53910	-0.00263179
anac084	AT5G14000	-0.00284623						ERF062	AT4G13620	-0.00266722
WRKY11	AT4G31550	-0.00287442						ATNFXL1	AT1G10170	-0.00283062
WRKY17	AT2G24570	-0.00300368						ZHD11	AT1G69600	-0.00284789
BRN1	AT1G33280	-0.00308008						ATHB-16	AT4G40060	-0.00320477
BZIP19	AT4G35040	-0.00316409						ZAT5	AT2G28200	-0.00358489
AHK4	AT2G01830	-0.00324865						AT5G03500	AT5G03500	-0.00359708
ARF14	AT3G25730	-0.00333478						ATHB-6	AT2G22430	-0.0036233
AT3G43430	AT3G43430	-0.00334862						WRKY17	AT2G24570	-0.00370683
BLH10	AT1G19700	-0.00364308						ZAT10	AT1G27730	-0.00389405
AT1G32700	AT1G32700	-0.0038336						AT1G63840	AT1G63840	-0.00428562
MYB7	AT2G16720	-0.00403283						NFYC4	AT5G63470	-0.00431778
ATHB-16	AT4G40060	-0.00404131						AT1G69030	AT1G69030	-0.0046173
EIL1	AT2G27050	-0.0041975						RHA2B	AT2G01150	-0.00479359
CDF4	AT2G34140	-0.00441641						PCL1	AT3G46640	-0.00485523
AT4G25400	AT4G25400	-0.00443002						MYB7	AT2G16720	-0.00492245
RAP2-9	AT4G06746	-0.00470411						BHLH66	AT2G24260	-0.00501097
BZIP25	AT3G54620	-0.00470693						BT4	AT5G67480	-0.00502489
AT1G04990	AT1G04990	-0.00486547						BHLH78	AT5G48560	-0.0053303
AT1G63840	AT1G63840	-0.00493021						AT4G25400	AT4G25400	-0.00536852
AT3G24120	AT3G24120	-0.00495352						MYB36	AT5G57620	-0.00588167
AT4G36860	AT4G36860	-0.00518373						BZIP44	AT1G75390	-0.00624568
WRKY22	AT4G01250	-0.00539408						RAP2-9	AT4G06746	-0.00628845
NAI1	AT2G22770	-0.00579297						BZIP18	AT2G40620	-0.00642
TULP11	AT5G18680	-0.0076293						EIL1	AT2G27050	-0.00642955
BZIP9	AT5G24800	-0.00820605						ARF14	AT3G25730	-0.00645128
ATL6	AT3G05200	-0.00903429						BBX20	AT4G39070	-0.00683441
IAA7	AT3G23050	-0.00957615						GT-3A	AT5G01380	-0.0074276
KNAT7	AT1G62990	-0.0108626						AHK4	AT2G01830	-0.00746345
BHLH82	AT5G58010	-0.0112903						AT1G04990	AT1G04990	-0.00748785
HAT7	AT5G15150	-0.011646						AT3G43430	AT3G43430	-0.00767792
AT5G05790	AT5G05790	-0.0127972						ATL6	AT3G05200	-0.00768321
MYB46	AT5G12870	-0.0140197						BZIP19	AT4G35040	-0.00794297
AT3G56230	AT3G56230	-0.0149974						LBD13	AT2G30340	-0.00800415
								WRKY22	AT4G01250	-0.00809261
								anac084	AT5G14000	-0.0085243
								TULP11	AT5G18680	-0.0087759
								ATHB-5	AT5G65310	-0.00882076
								AT3G24120	AT3G24120	-0.00882603
								ATHB-20	AT3G01220	-0.00944529
								NAI1	AT2G22770	-0.00978312
								BHLH30	AT1G68810	-0.0127474
								AT5G05790	AT5G05790	-0.0134654
								IAA7	AT3G23050	-0.0151367
								MYB86	AT5G26660	-0.0156233
								BZIP9	AT5G24800	-0.0184953
								APL	AT1G79430	-0.020992
								AT3G56230	AT3G56230	-0.0210934
								MYB46	AT5G12870	-0.0369924

## Sheet: Trichoblast
Full atlas (R^2=0.76)				Meristem (R^2=0.63)				Elongation (R^2=0.75)				Maturation (R^2=0.86)
Genes	Gene AT Identifier Number	Coefficients		Genes	Gene AT Identifier Number	Coefficients		Genes	Gene AT Identifier Number	Coefficients		Genes	Gene AT Identifier Number	Coefficients
BHLH82	AT5G58010	0.224728		BHLH83	AT1G66470	0.0776882		BHLH54	AT1G27740	0.169844		BHLH82	AT5G58010	0.278199
BHLH54	AT1G27740	0.112426		S1FA1	AT3G53370	0.069031		BHLH82	AT5G58010	0.147956		PLIM2B	AT1G01780	0.0490639
S1FA1	AT3G53370	0.0949833		PRE6	AT1G26945	0.0498071		S1FA1	AT3G53370	0.147555		BHLH54	AT1G27740	0.0351132
BHLH83	AT1G66470	0.0762622		NAC004	AT1G02230	0.0244617		BHLH83	AT1G66470	0.0794093		WRKY75	AT5G13080	0.0326382
WRKY75	AT5G13080	0.0510035		WRKY65	AT1G29280	0.0228405		WRKY75	AT5G13080	0.0450954		ARR5	AT3G48100	0.024531
PRE6	AT1G26945	0.0295345		MYB23	AT5G40330	0.0211483		AT4G39160	AT4G39160	0.0409537		WRKY31	AT4G22070	0.0223293
WRKY65	AT1G29280	0.028736		KAN4	AT5G42630	0.0193588		WRKY65	AT1G29280	0.0397512		BZIP1	AT5G49450	0.0184892
S1FA2	AT2G37120	0.0196317		ATHB-13	AT1G69780	0.018764		S1FA2	AT2G37120	0.0218196		ERF071	AT2G47520	0.0184692
BZIP1	AT5G49450	0.0164998		IBL1	AT4G30410	0.0133935		anac084	AT5G14000	0.0200407		RAP2-9	AT4G06746	0.0147335
ERF008	AT2G23340	0.0144345		S1FA2	AT2G37120	0.0123402		ERF008	AT2G23340	0.0163268		WLIN2A	AT2G39900	0.0120333
NAC004	AT1G02230	0.0133964		S1FA3	AT3G09735	0.0119433		BZIP1	AT5G49450	0.0150054		RD26	AT4G27410	0.00901607
ERF071	AT2G47520	0.0130811		AT5G11340	AT5G11340	0.0107929		TIFY 5B	AT2G34600	0.0113767		NAC59	AT3G29035	0.00708274
anac084	AT5G14000	0.00902687		IAA14	AT4G14550	0.0102309		NAC004	AT1G02230	0.00900266		ATHB-16	AT4G40060	0.00662495
RAP2-9	AT4G06746	0.00894863		GATA12	AT5G25830	0.00900799		S1FA3	AT3G09735	0.00700312		TGA10	AT5G06839	0.00377744
S1FA3	AT3G09735	0.00878139		BZIP1	AT5G49450	0.00897746		ERF071	AT2G47520	0.00628221		RAP2-6	AT1G43160	0.00354296
AT4G39160	AT4G39160	0.00844749		ERF008	AT2G23340	0.00878463		ATHB-16	AT4G40060	0.00433477		ABR1	AT5G64750	0.00349411
ATHB-16	AT4G40060	0.00755976		LRL2	AT4G30980	0.00688033		TIFY6B	AT3G17860	0.00416372		ERF053	AT2G20880	0.00280158
ATHB-13	AT1G69780	0.00693869		WRKY9	AT1G68150	0.00632267		WLIN2A	AT2G39900	0.00375299		ERF011	AT3G50260	0.00268593
AT5G11340	AT5G11340	0.00512214		WRKY75	AT5G13080	0.00232457		RAP2-2	AT3G14230	0.00354885		DREB2C	AT2G40340	0.00251194
TIFY 5B	AT2G34600	0.00307451		HTA3	AT1G54690	0.000918584		RAP2-9	AT4G06746	0.0019173		BZIP53	AT3G62420	0.00232895
TIFY6B	AT3G17860	0.0028049		NF-YC10	AT1G07980	0.000607129		AT5G11340	AT5G11340	0.0015681		S1FA2	AT2G37120	0.00203644
WLIN2A	AT2G39900	0.00106062		ERF071	AT2G47520	0.000241988		LEP	AT5G13910	0.00125093		BT2	AT3G48360	0.00122319
ERF053	AT2G20880	0.000755151		ATCTH	AT2G25900	2.22888e-05		ATHB-13	AT1G69780	0.00102624		ERF5	AT5G47230	0.000981757
RAP2-2	AT3G14230	0.000198331		BBX24	AT1G06040	-3.30738e-06		BHLH66	AT2G24260	0.000347469		AT2G13960	AT2G13960	0.000881142
BZIP53	AT3G62420	0.00010086		BZIP2	AT2G18160	-0.00016563		HAT1	AT4G17460	-5.38111e-05		WLIM1	AT1G10200	0.000326943
HSFA7A	AT3G51910	-0.000473845		GT-3A	AT5G01380	-0.000185765		VRN1	AT3G18990	-0.000405636		ZAT8	AT3G46080	0.000284002
ZAT6	AT5G04340	-0.000676166		WRKY15	AT2G23320	-0.000362649		ERF8	AT1G53170	-0.000454657		NAC053	AT3G10500	3.00086e-05
TCP21	AT5G08330	-0.000926652		BHLH147	AT3G17100	-0.000559732		AT1G63840	AT1G63840	-0.000455384		HMGB3	AT1G20696	-0.000115576
ZAT12	AT5G59820	-0.00119768		ERF6	AT4G17490	-0.000886729		IAA2	AT3G23030	-0.000480731		AT4G05170	AT4G05170	-0.000227243
AT1G63840	AT1G63840	-0.00136016		RAV1	AT1G13260	-0.00100185		TCP21	AT5G08330	-0.000809091		NAC002	AT1G01720	-0.000370841
CSP4	AT2G21060	-0.0015953		HSFA6B	AT3G22830	-0.00104086		CSP2	AT4G38680	-0.0010527		SAP7	AT4G12040	-0.000692061
UNE12	AT4G02590	-0.0016451		NAC083	AT5G13180	-0.00125837		SAP9	AT4G22820	-0.00116759		ATHB-12	AT3G61890	-0.000765348
RAV2	AT1G68840	-0.00166163		HTA13	AT3G20670	-0.00138877		IAA17	AT1G04250	-0.0017088		NFYC3	AT1G54830	-0.000812392
HAT5	AT3G01470	-0.00174638		BRN2	AT4G10350	-0.00140554		BBX24	AT1G06040	-0.00181319		ERF1A	AT4G17500	-0.000848915
MYBC1	AT2G40970	-0.00186128		CSP4	AT2G21060	-0.00145227		ATHB-6	AT2G22430	-0.00289485		BHLH147	AT3G17100	-0.000918189
ERF1A	AT4G17500	-0.00188358		BHLH77	AT3G23690	-0.00174353		BHLH148	AT3G06590	-0.00293076		TULP11	AT5G18680	-0.000986357
AT1G03040	AT1G03040	-0.00206566		HSFA7A	AT3G51910	-0.00193409		SCL8	AT5G52510	-0.00333053		UNE12	AT4G02590	-0.00101656
TIFY10A	AT1G19180	-0.00253204		RAP2-12	AT1G53910	-0.00213484		ZAT12	AT5G59820	-0.00353099		WRKY18	AT4G31800	-0.00113924
BHLH148	AT3G06590	-0.00305833		SAP9	AT4G22820	-0.00227776		AT1G32700	AT1G32700	-0.00353499		ATL6	AT3G05200	-0.00131515
IAA17	AT1G04250	-0.00325144		IAA28	AT5G25890	-0.0024742		WRKY18	AT4G31800	-0.00501503		TGA9	AT1G08320	-0.00139583
IAA7	AT3G23050	-0.0035382		AT1G63840	AT1G63840	-0.00248185		NAC083	AT5G13180	-0.00505569		TIFY3B	AT5G20900	-0.00144985
NAC083	AT5G13180	-0.00354269		BHLH74	AT1G10120	-0.00310964		AT4G17900	AT4G17900	-0.00507396		ATL3	AT1G72310	-0.00157444
AT5G51780	AT5G51780	-0.00365074		WRKY6	AT1G62300	-0.00335869		NAC081	AT5G08790	-0.00581505		AT1G03040	AT1G03040	-0.00206179
WRKY18	AT4G31800	-0.00452813		SAP1	AT1G12440	-0.00356063		AT1G19000	AT1G19000	-0.00587049		RAV2	AT1G68840	-0.00221584
IAA2	AT3G23030	-0.00479999		HAT1	AT4G17460	-0.00374131		BHLH147	AT3G17100	-0.00688104		TIFY10A	AT1G19180	-0.0024764
NAC081	AT5G08790	-0.0050247		RAV2	AT1G68840	-0.00403607		IAA7	AT3G23050	-0.00734579		AT5G03510	AT5G03510	-0.00260118
AT4G17900	AT4G17900	-0.00506329		IAA8	AT2G22670	-0.00408599		CSP4	AT2G21060	-0.00796367		AT1G63840	AT1G63840	-0.00288657
BRN1	AT1G33280	-0.00514149		RAP2-6	AT1G43160	-0.00412608		IAA9	AT5G65670	-0.0079844		IAA17	AT1G04250	-0.00316889
AT1G19000	AT1G19000	-0.00563908		IAA9	AT5G65670	-0.00419428		HAT5	AT3G01470	-0.00875455		HSFA7A	AT3G51910	-0.00333721
CSP2	AT4G38680	-0.005653		ZAT12	AT5G59820	-0.00423348		AT5G51780	AT5G51780	-0.00922711		AT1G19000	AT1G19000	-0.00418009
BHLH147	AT3G17100	-0.00691175		HAT5	AT3G01470	-0.00428598		ERF6	AT4G17490	-0.0114172		AT3G43430	AT3G43430	-0.00431066
VRN1	AT3G18990	-0.00763047		HSFB1	AT4G36990	-0.00439538		HMGB3	AT1G20696	-0.0132227		ATHB-7	AT2G46680	-0.00470284
IAA9	AT5G65670	-0.00779476		WLIM1	AT1G10200	-0.00519032		SAP1	AT1G12440	-0.0174165		ERF114	AT5G61890	-0.00483513
AT1G32700	AT1G32700	-0.00786851		AT1G19000	AT1G19000	-0.00539303		HSFB1	AT4G36990	-0.0177097		IAA8	AT2G22670	-0.00522812
HMGB3	AT1G20696	-0.00928715		MYBC1	AT2G40970	-0.00549752		IAA8	AT2G22670	-0.0190945		AT1G32700	AT1G32700	-0.00631615
ERF6	AT4G17490	-0.0111197		NAC081	AT5G08790	-0.00561827						IAA7	AT3G23050	-0.00651034
IAA8	AT2G22670	-0.0148247		IAA2	AT3G23030	-0.00570152						ZAT6	AT5G04340	-0.0066428
HSFB1	AT4G36990	-0.0177651		AT5G51780	AT5G51780	-0.00684349						MYB46	AT5G12870	-0.00699334
SAP1	AT1G12440	-0.0186625		HMGB3	AT1G20696	-0.00701518						AT4G17900	AT4G17900	-0.00726118
				HAT2	AT5G47370	-0.00703669						OFP2	AT2G30400	-0.00922174
				ARF31	AT2G36080	-0.0072363						NAC081	AT5G08790	-0.00929587
				WRKY18	AT4G31800	-0.00729616						IAA9	AT5G65670	-0.00961346
				BHLH148	AT3G06590	-0.00939745						KNAT7	AT1G62990	-0.00971415
				BZIP61	AT3G58120	-0.00962078						HSFB1	AT4G36990	-0.0100763
				BRN1	AT1G33280	-0.0098593						ERF6	AT4G17490	-0.0112384
				VRN1	AT3G18990	-0.0113114						SAP1	AT1G12440	-0.0145515
				TCP21	AT5G08330	-0.0142508
				CSP2	AT4G38680	-0.0160682

[truncated: 1 more sheets: Xylem]
